# Supplementary material for: Glutamate-induced nuclear translocation of PYK2 in hippocampal neurons, interaction with MBD2, and role in cell death in a model of epilepsy
Source: Cell Death Dis. 2026 Apr 22;17(1):535. doi: 10.1038/s41419-026-08628-x (PMC13237024; doi:10.1038/s41419-026-08628-x)
Supplement: Supplementary file 3 — Supplementary Table 1: detailed [file 41419_2026_8628_MOESM3_ESM.xlsx]

## Sheet: Fig. 1B PYK2-nucl-transloc
PYK2 nuclear translocation
15 min treatment, fixation at 15 min						15 min treatment, fixation at 3 h
PYK2 immunofluorescence: Integrated optical density (IOD) intensity ratio between the nucleus (identified with DAPI staining) and cytoplasm
	Vehicle	Glutamate 40 µM	Glutamate 40 µM + MK801 10 µM	Glutamate 40 µM + FK506 1 µM		Vehicle	Glutamate 40 µM
Number of values	16	19	16	12		24	25
Mean	100	360.1	100.8	84.38		100	196.1
Std. Deviation	27.92	79.24	38.47	30.24		29.2	69.29
Std. Error of Mean	6.98	18.18	9.617	8.731		5.961	13.86
Lower 95% CI of mean	85.12	321.9	80.29	65.16		87.67	167.5
Upper 95% CI of mean	114.9	398.3	121.3	103.6		112.3	224.7
D'Agostino & Pearson test
K2	2.655	6.679	4.646	3.255		17.73	22.62
P value	0.2651	0.0354	0.098	0.1964		0.0001	< 0,0001
Passed normality test (alpha=0.05)?	Yes	No	Yes	Yes		No	No
P value summary	ns	*	ns	ns		***	****
Shapiro-Wilk test
W	0.882	0.938	0.8873	0.9055		0.8051	0.7436
P value	0.0417	0.2422	0.0504	0.187		0.0004	< 0,0001
Passed normality test (alpha=0.05)?	No	Yes	Yes	Yes		No	No
P value summary	*	ns	ns	ns		***	****
Kruskal-Wallis test						Two-tailed Mann Whitney test
P value	< 0,0001					P value	< 0,0001
Exact or approximate P value?	Approximate					P value summary	****
P value summary	****					Significantly different? (P < 0.05)	Yes
Do the medians vary signif. (P < 0.05)?	Yes					Sum of ranks in column F,G	326 , 899
Number of groups	4					Mann-Whitney U	26
Kruskal-Wallis statistic	40.28
Dunn's multiple comparisons test	Mean rank diff.	Significant?	Adjusted P Value
15' Veh vs. 15' Glu	-29.75	Yes	< 0,0001
15' Veh vs. 15' Glu + MK801	0	No	> 0,9999
15' Veh vs. 15' Glu + FK506	6.417	No	> 0,9999
15' Glu vs. 15' Glu + MK801	29.75	Yes	< 0,0001
15' Glu vs. 15' Glu + FK506	36.17	Yes	< 0,0001

## Sheet: Fig. 1D PYK2-mutations-transloc
PYK2 mutants nuclear translocation
15 min treatment
PYK2-GFP fluorescence: Integrated optical density (IOD) intensity ratio between the nucleus (identified with DAPI staining) and cytoplasm
	WT Vehicle	WT Glutamate 40 µM	PYK2 YF Vehicle	PYK2 YF Glutamate 40 µM	PYK2 1-840 Vehicle	PYK2 1-840 Glutamate 40 µM	PYK2 DNLS/NTS Vehicle	PYK2 DNLS/NTS Glutamate 40 µM
Number of values	22	19	24	19	20	16	15	15
Mean	100	610.8	62.77	758.1	85.43	782	104.3	172.2
Std. Deviation	147.4	286.1	20.2	500.8	108.5	262.7	30.37	178.6
Std. Error of Mean	31.42	65.64	4.122	114.9	24.27	65.67	7.842	46.11
Lower 95% CI of mean	34.65	472.9	54.24	516.7	34.64	642.1	87.5	73.33
Upper 95% CI of mean	165.4	748.7	71.3	999.5	136.2	922	121.1	271.1
D'Agostino & Pearson test
K2	46.57	10.53	0.4389	11.01	46.71	8.803	0.9427	37.03
P value	< 0,0001	0.0052	0.803	0.0041	< 0,0001	0.0123	0.6242	< 0,0001
Passed normality test (alpha=0.05)?	No	No	Yes	No	No	No	Yes	No
P value summary	****	**	ns	**	****	*	ns	****
Shapiro-Wilk test
W	0.4784	0.8366	0.9585	0.8098	0.4725	0.8692	0.933	0.4924
P value	< 0,0001	0.0041	0.41	0.0016	< 0,0001	0.0264	0.3021	< 0,0001
Passed normality test (alpha=0.05)?	No	No	Yes	No	No	No	Yes	No
P value summary	****	**	ns	**	****	*	ns	****
Kruskal-Wallis test
P value	< 0,0001
Exact or approximate P value?	Approximate
P value summary	****
Do the medians vary signif. (P < 0.05)?	Yes
Number of groups	8
Kruskal-Wallis statistic	105.2
Dunn's multiple comparisons test	Mean rank diff.	Significant?	Adjusted P Value
WT Vehicle vs. Glutamate	-74.72	Yes	< 0,0001
YF Vehicle vs. Glutamate	-80.86	Yes	< 0,0001
1-840 Vehicle vs. Glutamate	-88.63	Yes	< 0,0001
DNLS/NTS Vehicle vs. Glutamate	-12.73	No	> 0,9999

## Sheet: Fig. 2B MBD-nucl-transloc
MBD2 nuclear translocation
15-min glutamate treatment						3-h treatment
MBD2 immunofluorescence: Integrated optical density (IOD) intensity ratio between the nucleus (identified with DAPI staining) and cytoplasm
	Vehicle	Glutamate 40 µM	Glutamate 40 µM + MK801 10 µM	Glutamate 40 µM + FK506 1 µM		Vehicle	Glutamate 40 µM
Number of values	14	18	17	13		24	20
Mean	100	368.6	79.37	107.9		100	197.4
Std. Deviation	42.95	124.4	41.34	63.05		20.56	80.62
Std. Error of Mean	11.48	29.32	10.03	17.49		4.198	18.03
Lower 95% CI of mean	75.2	306.7	58.12	69.84		91.32	159.7
Upper 95% CI of mean	124.8	430.4	100.6	146		108.7	235.2
D'Agostino & Pearson test
K2	1.306	9.226	4.525	2.661		1.508	11.24
P value	0.5204	0.0099	0.1041	0.2643		0.4705	0.0036
Passed normality test (alpha=0.05)?	Yes	No	Yes	Yes		Yes	No
P value summary	ns	**	ns	ns		ns	**
Shapiro-Wilk test
W	0.9351	0.8972	0.8585	0.8577		0.9729	0.8634
P value	0.3589	0.0513	0.0145	0.0359		0.7377	0.009
Passed normality test (alpha=0.05)?	Yes	Yes	No	No		Yes	No
P value summary	ns	ns	*	*		ns	**
Kruskal-Wallis test						Two-tailed Mann Whitney test
P value	< 0,0001					P value	< 0,0001
Exact or approximate P value?	Approximate					P value summary	****
P value summary	****					Significantly different? (P < 0.05)	Yes
Do the medians vary signif. (P < 0.05)?	Yes					Sum of ranks in column F,G	326 , 899
Number of groups	4					Mann-Whitney U	26
Kruskal-Wallis statistic	38.82
Dunn's multiple comparisons test	Mean rank diff.	Significant?	Adjusted P Value
15' Veh vs. 15' Glu	-28.1	Yes	< 0,0001
15' Veh vs. 15' Glu + MK801	6.903	No	> 0,9999
15' Veh vs. 15' Glu + FK506	0.2473	No	> 0,9999
15' Glu vs. 15' Glu + MK801	35.01	Yes	< 0,0001
15' Glu vs. 15' Glu + FK506	28.35	Yes	< 0,0001

## Sheet: Fig. 2D MBD-nucl-PYK2-KO
MBD2 nuclear translocation
MBD2 immunofluorescence: Integrated optical density (IOD) intensity ratio between the nucleus (identified with DAPI staining) and cytoplasm
	WT Vehicle	WT Glutamate 40 µM	PYK2-KO Vehicle	PYK2-KO Glutamate 40 µM
Number of values	57	97	73	81
Mean	100	322.3	100	197
Std. Deviation	44.6	116.2	36.91	95.08
Std. Error of Mean	5.908	11.8	4.32	10.56
Lower 95% CI of mean	88.17	298.8	91.39	176
Upper 95% CI of mean	111.8	345.7	108.6	218
D'Agostino & Pearson test
K2	3.327	43.87	2.377	5.284
P value	0.1894	< 0,0001	0.3046	0.0712
Passed normality test (alpha=0.05)?	Yes	No	Yes	Yes
P value summary	ns	****	ns	ns
Shapiro-Wilk test
W	0.9654	0.8611	0.9653	0.9504
P value	0.1026	< 0,0001	0.0418	0.0034
Passed normality test (alpha=0.05)?	Yes	No	No	No
P value summary	ns	****	*	**
Kruskal-Wallis test
P value	< 0,0001
Exact or approximate P value?	Approximate
P value summary	****
Do the medians vary signif. (P < 0.05)?	Yes
Number of groups	4
Kruskal-Wallis statistic	186.8
Dunn's multiple comparisons test	Mean rank diff.	Significant?	Adjusted P Value
WT CNT vs. WT Glut	-162	Yes	< 0,0001
KO CNT vs. KO Glut	-82.57	Yes	< 0,0001
WT CNT vs. KO CNT	1.37	No	> 0,9999
WT Glut vs. KO Glut	80.83	Yes	< 0,0001

## Sheet: Fig. 3A PYK2-transloc x nifedip
PYK2 nuclear translocation
15 min treatment
PYK2 immunofluorescence: Integrated optical density (IOD) intensity ratio between the nucleus (identified with DAPI staining) and cytoplasm
	Vehicle	Glutamate 40 µM	MK801 10 µM + Vehicle	MK801 10 µM + Glutamate 40 µM	Nifedipine 1 µM + Vehicle	Nifedipine 1 µM + Glutamate 40 µM	FK506 1 µM + Vehicle	FK506 1 µM + Glutamate 40 µM
Number of values	55	60	53	64	68	54	46	52
Mean	100	198.8	99.7	82.98	97.39	93.14	100.7	89.98
Std. Deviation	30.77	82.35	46.98	41.97	46.89	40.47	37.55	33.64
Std. Error of Mean	4.149	10.63	6.453	5.246	5.687	5.507	5.537	4.665
Lower 95% CI of mean	91.68	177.6	86.75	72.5	86.04	82.1	89.52	80.62
Upper 95% CI of mean	108.3	220.1	112.7	93.46	108.7	104.2	111.8	99.35
D'Agostino & Pearson test
K2	7.838	13.96	5.419	7.598	7.433	14.44	15.98	10.43
P value	0.0199	0.0009	0.0666	0.0224	0.0243	0.0007	0.0003	0.0054
Passed normality test (alpha=0.05)?	No	No	Yes	No	No	No	No	No
P value summary	*	***	ns	*	*	***	***	**
Shapiro-Wilk test
W	0.9591	0.8918	0.9163	0.927	0.9457	0.9174	0.926	0.9047
P value	0.0589	< 0,0001	0.0012	0.001	0.0051	0.0012	0.0061	0.0005
Passed normality test (alpha=0.05)?	Yes	No	No	No	No	No	No	No
P value summary	ns	****	**	***	**	**	**	***
Kruskal-Wallis test
P value	< 0,0001
Exact or approximate P value?	Approximate
P value summary	****
Do the medians vary signif. (P < 0.05)?	Yes
Number of groups	8
Kruskal-Wallis statistic	114
Dunn's multiple comparisons test	Mean rank diff.	Significant?	Adjusted P Value
V_V vs. V_G	-157.5	Yes	< 0,0001
MK_V vs. MK_G	46.52	No	0.3861
Nif_V vs. Nif_G	9.957	No	> 0,9999
FK_V vs. FK_G	34.02	No	> 0,9999
V_G vs. MK_G	222.6	Yes	< 0,0001
V_G vs. Nif_G	189.8	Yes	< 0,0001
V_G vs. FK_G	196.4	Yes	< 0,0001

## Sheet: Fig. 3B MBD2-transloc x nifedip
MBD2 nuclear translocation
15 min treatment
MBD2 immunofluorescence: Integrated optical density (IOD) intensity ratio between the nucleus (identified with DAPI staining) and cytoplasm
	Vehicle	Glutamate 40 µM	MK801 10 µM + Vehicle	MK801 10 µM + Glutamate 40 µM	Nifedipine 1 µM + Vehicle	Nifedipine 1 µM + Glutamate 40 µM	FK506 1 µM + Vehicle	FK506 1 µM + Glutamate 40 µM
Number of values	55	60	53	64	67	54	46	52
Mean	100	199.2	113.1	85.44	129.3	104.3	95.17	103.1
Std. Deviation	25.07	76.78	55.43	27.98	72.09	63.68	36.56	74.5
Std. Error of Mean	3.38	9.913	7.614	3.497	8.807	8.666	5.39	10.33
Lower 95% CI of mean	93.22	179.3	97.86	78.45	111.8	86.94	84.31	82.37
Upper 95% CI of mean	106.8	219	128.4	92.43	146.9	121.7	106	123.9
D'Agostino & Pearson test
K2	5.269	5.749	9.017	17.97	30.42	15.41	2.155	18.9
P value	0.0718	0.0564	0.011	0.0001	< 0,0001	0.0005	0.3404	< 0,0001
Passed normality test (alpha=0.05)?	Yes	Yes	No	No	No	No	Yes	No
P value summary	ns	ns	*	***	****	***	ns	****
Shapiro-Wilk test
W	0.939	0.9568	0.932	0.9282	0.8048	0.8814	0.9652	0.7771
P value	0.0077	0.033	0.0048	0.0011	< 0,0001	< 0,0001	0.1825	< 0,0001
Passed normality test (alpha=0.05)?	No	No	No	No	No	No	Yes	No
P value summary	**	*	**	**	****	****	ns	****
Kruskal-Wallis test
P value	< 0,0001
Exact or approximate P value?	Approximate
P value summary	****
Do the medians vary signif. (P < 0.05)?	Yes
Number of groups	8
Kruskal-Wallis statistic	107.6
Dunn's multiple comparisons test	Mean rank diff.	Significant?	Adjusted P Value
V_V vs. V_G	-156.1	Yes	< 0,0001
MK_V vs. MK_G	68.21	Yes	0.0338
Nif_V vs. Nif_G	59.25	No	0.0905
FK_V vs. FK_G	27.63	No	> 0,9999
V_G vs. MK_G	208.9	Yes	< 0,0001
V_G vs. Nif_G	177.6	Yes	< 0,0001
V_G vs. FK_G	200	Yes	< 0,0001

## Sheet: Fig. 3D PYK2-MBD2 PLA
PYK2 MBD2 interactions by PLA
	DMSO + H2O	DMSO + Glutamate 40 µM	MK801 10 µM + H2O	MK801 10 µM + Glutamate 40 µM	Nifedipine 1 µM + H2O	Nifedipine 1 µM + Glutamate 40 µM	FK506 1 µM + H2O	FK506 1 µM + Glutamate 40 µM	Pyk2 KO Glutamate 40 µM
Number of values	41	37	24	24	24	24	24	25	14
Mean	92.47	194.3	91.32	139.9	187.6	105.6	79.26	119.5	17.03
Std. Deviation	46.8	180.1	36.19	95.94	155.4	101.1	68.91	128.6	13.29
Std. Error of Mean	7.31	29.61	7.387	19.58	31.72	20.64	14.07	25.72	3.552
Lower 95% CI of mean	77.7	134.2	76.04	99.38	122	62.95	50.16	66.43	9.362
Upper 95% CI of mean	107.2	254.3	106.6	180.4	253.2	148.3	108.4	172.6	24.71
D'Agostino & Pearson test
K2	5.281	39.65	1.744	24.88	7.81	23.99	24.43	26.69	1.404
P value	0.0713	< 0,0001	0.4181	< 0,0001	0.0201	< 0,0001	< 0,0001	< 0,0001	0.4955
Passed normality test (alpha=0.05)?	Yes	No	Yes	No	No	No	No	No	Yes
P value summary	ns	****	ns	****	*	****	****	****	ns
Shapiro-Wilk test
W	0.9237	0.6667	0.9594	0.7786	0.8687	0.7573	0.7002	0.7568	0.911
P value	0.009	< 0,0001	0.4273	0.0001	0.005	< 0,0001	< 0,0001	< 0,0001	0.1631
Passed normality test (alpha=0.05)?	No	No	Yes	No	No	No	No	No	Yes
P value summary	**	****	ns	***	**	****	****	****	ns
Kruskal-Wallis test
P value	< 0,0001
Exact or approximate P value?	Approximate
P value summary	****
Do the medians vary signif. (P < 0.05)?	Yes
Number of groups	9
Kruskal-Wallis statistic	65.81
Dunn's multiple comparisons test	Mean rank diff.	Significant?	Adjusted P Value
DMSO H2O vs. Pyk2 KO	96.02	Yes	< 0,0001
DMSO H2O vs. DMSO Glut	-52.66	Yes	0.0056
MK801 H2O vs. MK801 Glut	-31.63	No	0.8805
Nifedipine H2O vs. Nifedipine Glut	49.21	No	0.1033
FK506 H2O vs. FK506 Glut	-24.88	No	> 0,9999
DMSO Glut vs. MK801 Glut	17.46	No	> 0,9999
DMSO Glut vs. Nifedipine Glut	58.58	Yes	0.0089
DMSO Glut vs. FK506 Glut	53.24	Yes	0.0216

## Sheet: Fig. 4B-D_EM_PYK2-MBD2_veh-glu
Electron microscopy localization of PYK2 and MBD2 in hippocampal neurons in culture treated with vehicle or 40 µM glutamate for 15 min
	(B) PYK2-like immunoreactive gold particles					(C) MBD2-like immunoreactive gold particles					( D) PYK2/MBD2 clusters
	Nucl/CB Vehicle	Nucl/CB Glu	Chromatin Veh	Chromatin Glu		Nucl/CB Veh	Nucl/CB Glu	Chromatin Veh	Chromatin Glu		Nucl/CB Veh	Nucl/CB Glu	Chromatin Veh	Chromatin Glu
Number of values	19	15	19	17		19	20	19	20		19	20	19	21
Mean	17	43.73	8	21.71		3.895	9.7	7.974	15.08		1.263	4.013	0.8291	3.856
Std. Deviation	11.43	21.32	3.742	14.42		4.215	9.097	2.372	7.155		1.327	2.258	0.5484	2.979
Std. Error of Mean	2.622	5.504	0.8584	3.498		0.967	2.034	0.5441	1.6		0.3045	0.505	0.1258	0.6501
Lower 95% CI of mean	11.49	31.93	6.197	14.29		1.863	5.443	6.831	11.73		0.623	2.956	0.5648	2.5
Upper 95% CI of mean	22.51	55.54	9.803	29.12		5.926	13.96	9.117	18.42		1.902	5.07	1.093	5.212
D'Agostino & Pearson test						D'Agostino & Pearson test					D'Agostino & Pearson test
K2	5.263	0.01575	3.683	1.738		16	28	0.7793	3.838		12.33	3.272	2.028	14.8
P value	0.072	0.9922	0.1586	0.4194		0.0003	< 0,0001	0.6773	0.1467		0.0021	0.1947	0.3627	0.0006
Passed normality test (alpha=0.05)?	Yes	Yes	Yes	Yes		No	No	Yes	Yes		No	Yes	Yes	No
P value summary	ns	ns	ns	ns		***	****	ns	ns		**	ns	ns	***
Shapiro-Wilk test						Shapiro-Wilk test					Shapiro-Wilk test
W	0.8919	0.9794	0.909	0.9348		0.7604	0.7314	0.976	0.8547		0.7543	0.9349	0.9199	0.8241
P value	0.0348	0.9653	0.071	0.262		0.0003	< 0,0001	0.886	0.0064		0.0003	0.1921	0.1127	0.0016
Passed normality test (alpha=0.05)?	No	Yes	Yes	Yes		No	No	Yes	No		No	Yes	Yes	No
P value summary	*	ns	ns	ns		***	****	ns	**		***	ns	ns	**
Kruskal-Wallis test						Kruskal-Wallis test					Kruskal-Wallis test
P value	< 0,0001					P value	< 0,0001				P value	< 0,0001
Exact or approximate P value?	Approximate					Exact or approximate P value?	Approximate				Exact or approximate P value?	Approximate
P value summary	****					P value summary	****				P value summary	****
Do the medians vary signif. (P < 0.05)?	Yes					Do the medians vary signif. (P < 0.05)?	Yes				Do the medians vary signif. (P < 0.05)?	Yes
Number of groups	4					Number of groups	4				Number of groups	4
Kruskal-Wallis statistic	28.8					Kruskal-Wallis statistic	31.89				Kruskal-Wallis statistic	39.62
Dunn's multiple comparisons test	Mean rank diff.	Significant?	Adjusted P Value			Dunn's multiple comparisons test	Mean rank diff.	Significant?	Adjusted P Value		Dunn's multiple comparisons test	Mean rank diff.	Significant?	Adjusted P Value
Nucl/CB_Veh vs. Nucl/CB_Glu	-21.96	Yes	0.0053			Nucl/CB_Veh vs. Nucl/CB_Glu	-21.27	Yes	0.0101		Nucl/CB_Veh vs. Nucl/CB_Glu	-31.02	Yes	< 0,0001
Chrom_Veh vs. Chrom_Glu	-19.94	Yes	0.0099			Chrom_Veh vs. Chrom_Glu	-18.66	Yes	0.0303		Chrom_Veh vs. Chrom_Glu	-33.64	Yes	< 0,0001
Nucl/CB_Veh vs. Chrom_Veh	15.39	No	0.0588			Nucl/CB_Veh vs. Chrom_Veh	-22.26	Yes	0.0073		Nucl/CB_Veh vs. Chrom_Veh	4.895	No	> 0,9999

## Sheet: Fig. 4G-I_EM-MBD2_PYK2-KO
Electron microscopy localization of MBD2 in hippocampal neurons in adult WT or PYK2 KO mice
	(G) Total nuclear MBD2 (% of WT)			(H) Nucleoplasm MBD2 (% of WT)			(I) Nucleoli + CB MBD2 (% of WT)
	WT	KO		WT	KO		WT	KO
Number of values	36	54		32	55		33	55
Mean	100	106.1		100	126.1		100	33
Std. Deviation	47.37	34.49		38.64	37.18		60.42	32.61
Std. Error of Mean	7.894	4.694		6.831	5.013		10.52	4.397
Lower 95% CI of mean	83.97	96.69		86.07	116.1		78.58	24.18
Upper 95% CI of mean	116	115.5		113.9	136.2		121.4	41.82
D'Agostino & Pearson test				D'Agostino & Pearson test			D'Agostino & Pearson test
K2	1.181	1.415		0.08128	5.39		2.678	14.94
P value	0.554	0.4929		0.9602	0.0675		0.262	0.0006
Passed normality test (alpha=0.05)?	Yes	Yes		Yes	Yes		Yes	No
P value summary	ns	ns		ns	ns		ns	***
Shapiro-Wilk test				Shapiro-Wilk test			Shapiro-Wilk test
W	0.9777	0.9655		0.9921	0.9517		0.9474	0.862
P value	0.6659	0.1215		0.9972	0.0273		0.1118	< 0,0001
Passed normality test (alpha=0.05)?	Yes	Yes		Yes	No		Yes	No
P value summary	ns	ns		ns	*		ns	****
Two-tailed Mann Whitney test				Two-tailed Mann Whitney test			Two-tailed Mann Whitney test
P value	0.2943			0.0017			< 0,0001
P value summary	ns			**			****
Significantly different? (P < 0.05)	No			Yes			Yes
Sum of ranks in column F,G	1510 , 2585			1056 , 2772			2112 , 1805
Mann-Whitney U	844			528			265

## Sheet: Fig. 5A-B-C_histones_PYK2-KO
Immunoblotting of histone modifications in adult WT or PYK2 KO mice
	H1K26me			H4K5ac			H4K8ac			H3K4me			H3K9me			H3K14ac			H3K18ac
	WT	KO		WT	KO		WT	KO		WT	KO		WT	KO		WT	KO		WT	KO
Number of values	7	7		7	7		6	6		9	7		9	7		9	7		7	7
Mean	100	108		100	43.91		100.2	64.81		98.85	155.4		98.69	90.9		100	87.84		100	93.3
Std. Deviation	17.76	12.6		28.76	23.63		35.56	11.58		15.97	48.48		7.58	27.95		12.65	11.52		14.64	13.32
Std. Error of Mean	6.711	4.764		10.87	8.931		14.52	4.729		5.323	18.32		2.527	10.57		4.215	4.353		5.534	5.033
Lower 95% CI of mean	83.58	96.3		73.4	22.06		62.85	52.66		86.58	110.6		92.86	65.05		90.28	77.19		86.46	80.98
Upper 95% CI of mean	116.4	119.6		126.6	65.76		137.5	76.97		111.1	200.3		104.5	116.8		109.7	98.49		113.5	105.6
D'Agostino & Pearson test
K2	N too small	N too small		N too small	N too small		N too small	N too small		1.687	N too small		0.8202	N too small		0.8943	N too small		N too small	N too small
P value										0.4302			0.6636			0.6394
Passed normality test (alpha=0.05)?										Yes			Yes			Yes
P value summary										ns			ns			ns
Shapiro-Wilk test
W	0.8902	0.9359		0.8417	0.8442		N too small	N too small		0.8892	0.8744		0.9271	0.8577		0.9616	0.9536		0.9705	0.9246
P value	0.2755	0.6024		0.103	0.1088					0.1958	0.2028		0.4546	0.1442		0.8154	0.7624		0.9019	0.506
Passed normality test (alpha=0.05)?	Yes	Yes		Yes	Yes					Yes	Yes		Yes	Yes		Yes	Yes		Yes	Yes
P value summary	ns	ns		ns	ns					ns	ns		ns	ns		ns	ns		ns	ns
Two-tailed Mann Whitney test
P value	0.3829			0.0041			0.0649			0.0033			0.1142			0.0712			0.535
P value summary	ns			**			ns			**			ns			ns			ns
Significantly different? (P < 0.05)	No			Yes			No			Yes			No			No			No
Sum of ranks in column F,G	45 , 60			74 , 31			51 , 27			50 , 86			92 , 44			94 , 42			58 , 47
Mann-Whitney U	17			3			6			5			16			14			19

[truncated: 11 more sheets: Fig. 7A Pilo-Hippo-nuclear-PYK2, Fig. 7B Pilo-CA3-nuclear-MBD2, Fig. 8A PYK2-KO pilo seizures, Fig. 8B-C KO-WT locom. 7d >pilo, Fig. 8E Pilo-Hippo-syn-markers, Fig. 8G KO-WT pilo fluorojade, Fig. 8H KO Glu-excitotoxicity, Sup-Fig-1 PYK2-MBD2 Co-IP, Sup-Fig3-Pilo-CA3-nucl-markers, Sup-Fig4A KO-WT pilo time cent, Sup-Fig4C KO-WT Parallel 8 min]
