# Supplementary material for: Glutamate-induced nuclear translocation of PYK2 in hippocampal neurons, interaction with MBD2, and role in cell death in a model of epilepsy
Source: Cell Death Dis. 2026 Apr 22;17(1):535. doi: 10.1038/s41419-026-08628-x (PMC13237024; doi:10.1038/s41419-026-08628-x)
Supplement: Supplementary file 4 — Supplementary Table 2: RNAseq differentially expressed genes between WT and PYK2-KO adult mouse hippocampus [file 41419_2026_8628_MOESM4_ESM.xlsx]

## Sheet: a- Adult-Hip_WT-KO_Results
FeatureID	EntrezID	Gene Name	TranscriptType	GeneBiotype	logFC	FC	PValue	FDR	ko-30304	ko-77	ko-78	ko-79	wt-63	wt-61	wt-66	wt-312
Ptk2b	<a href='https://www.ncbi.nlm.nih.gov/gene/?term=19229' target="_blank"> 19229 </a>	PTK2 protein tyrosine kinase 2 beta	protein_coding	protein_coding	-4.41418	-21.3206	1.58572e-149	2.03797e-145	39.049	26.411	26.578	22.645	465.123	465.204	457.64	500.12
Gm16867	<a href='https://www.ncbi.nlm.nih.gov/gene/?term=100862085' target="_blank"> 100862085 </a>	predicted gene, 16867			-8.3891	-335.252	4.35661e-35	2.79956e-31	0.041	0.062	0	0	4.393	9.06	8.322	7.185
Sgk1	<a href='https://www.ncbi.nlm.nih.gov/gene/?term=20393' target="_blank"> 20393 </a>	serum/glucocorticoid regulated kinase 1	protein_coding	protein_coding	0.469411	1.38454	6.46944e-08	0.000277151	60.464	69.722	82.579	67.106	50.778	47.584	45.912	50.112
Utp14b	<a href='https://www.ncbi.nlm.nih.gov/gene/?term=195434' target="_blank"> 195434 </a>	UTP14B small subunit processome component	protein_coding	protein_coding	0.606939	1.52302	1.33506e-07	0.000390919	7.213	8.404	8.044	9.232	5.146	6.325	5.21	4.29
Gm14308	<a href='https://www.ncbi.nlm.nih.gov/gene/?term=100043381' target="_blank"> 100043381 </a>	predicted gene 14308	processed_transcript	protein_coding	-1.07013	-2.09962	1.52085e-07	0.000390919	9.001	17.642	14.6	11.005	22.946	26.778	18.884	23.971
Tuba1a	<a href='https://www.ncbi.nlm.nih.gov/gene/?term=22142' target="_blank"> 22142 </a>	tubulin, alpha 1A	protein_coding	protein_coding	-0.180574	-1.13333	6.80695e-07	0.00145805	815.334	774.21	755.19	782.252	877.023	865.771	878.963	890.438
Dusp8	<a href='https://www.ncbi.nlm.nih.gov/gene/?term=18218' target="_blank"> 18218 </a>	dual specificity phosphatase 8	protein_coding	protein_coding	-0.162843	-1.11949	2.73608e-06	0.00502344	61.831	65.08	65.674	65.068	69.627	69.906	70.563	72.68
Marcksl1	<a href='https://www.ncbi.nlm.nih.gov/gene/?term=17357' target="_blank"> 17357 </a>	MARCKS-like 1	protein_coding	protein_coding	-0.318128	-1.24671	3.89936e-06	0.00626432	102.437	126.323	108.324	113.567	131.383	134.988	136.768	145.776
Cfap69	<a href='https://www.ncbi.nlm.nih.gov/gene/?term=207686' target="_blank"> 207686 </a>	cilia and flagella associated protein 69	protein_coding	protein_coding	0.440404	1.35698	4.49557e-06	0.00641968	12.193	5.806	8.555	8.223	5.075	5.686	4.858	5.08
Prdm16os	<a href='https://www.ncbi.nlm.nih.gov/gene/?term=100042178' target="_blank"> 100042178 </a>	Prdm16 opposite strand transcript			0.306577	1.23677	8.94591e-06	0.0109423	15.524	15.124	14.694	14.919	11.932	12.299	12.73	11.273
Gjb6	<a href='https://www.ncbi.nlm.nih.gov/gene/?term=14623' target="_blank"> 14623 </a>	gap junction protein, beta 6	protein_coding	protein_coding	0.28902	1.22181	9.55194e-06	0.0109423	59.601	63.52	61.124	55.275	45.596	50.439	47.947	43.992
Fosl2	<a href='https://www.ncbi.nlm.nih.gov/gene/?term=14284' target="_blank"> 14284 </a>	fos-like antigen 2	protein_coding	protein_coding	0.473787	1.38875	1.02169e-05	0.0109423	20.222	27.451	27.569	28.693	18.62	20.467	16.182	19.218
Gm20431	<a href='https://www.ncbi.nlm.nih.gov/gene/?term=NA' target="_blank"> NA </a>		protein_coding	protein_coding	0.584903	1.49994	1.17466e-05	0.0116129	15.065	15.068	18.654	18.633	12.78	9.665	8.852	13.031
Entpd4b	<a href='https://www.ncbi.nlm.nih.gov/gene/?term=100862375' target="_blank"> 100862375 </a>	ectonucleoside triphosphate diphosphohydrolase 4B			-1.23267	-2.35002	1.32812e-05	0.0121921	9.247	16.352	23.569	16.403	47.565	36.072	36.917	33.196
Rbm3	<a href='https://www.ncbi.nlm.nih.gov/gene/?term=19652' target="_blank"> 19652 </a>	RNA binding motif (RNP1, RRM) protein 3	processed_transcript	protein_coding	-0.295873	-1.22763	1.66669e-05	0.0142802	121.201	107.115	124.829	121.48	138.999	146.519	136.393	160.963
Tuba1b	<a href='https://www.ncbi.nlm.nih.gov/gene/?term=22143' target="_blank"> 22143 </a>	tubulin, alpha 1B	protein_coding	protein_coding	-0.181245	-1.13386	2.08027e-05	0.0167098	555.526	519.659	505.593	507.004	594.338	575.428	576.787	597.909
mt-Nd4l	<a href='https://www.ncbi.nlm.nih.gov/gene/?term=NA' target="_blank"> NA </a>		protein_coding	protein_coding	-0.169196	-1.12443	2.61347e-05	0.0197578	11940	10330.7	11521	11358.2	12798.3	12168.9	11906.6	12255.8
Slco1c1	<a href='https://www.ncbi.nlm.nih.gov/gene/?term=58807' target="_blank"> 58807 </a>	solute carrier organic anion transporter family, member 1c1	nonsense_mediated_decay	protein_coding	0.509656	1.42371	3.40988e-05	0.0243465	45.79	54.657	60.5	54.436	43.886	36.716	39.56	29.153
Fam131a	<a href='https://www.ncbi.nlm.nih.gov/gene/?term=78408' target="_blank"> 78408 </a>	family with sequence similarity 131, member A	protein_coding	protein_coding	-0.170994	-1.12583	3.63975e-05	0.02462	396.494	387.201	372.441	376.682	405.818	421.264	418.982	438.628
Dlgap3	<a href='https://www.ncbi.nlm.nih.gov/gene/?term=242667' target="_blank"> 242667 </a>	DLG associated protein 3	protein_coding	protein_coding	-0.139758	-1.10172	4.33839e-05	0.0278785	157.609	166.672	168.605	165.465	171.411	169.804	173.441	180.414
Sesn3	<a href='https://www.ncbi.nlm.nih.gov/gene/?term=75747' target="_blank"> 75747 </a>	sestrin 3	protein_coding	protein_coding	0.206371	1.15378	5.36326e-05	0.031265	38.475	36.592	38.146	41.258	32.813	33.74	33.926	31.757
Mettl16	<a href='https://www.ncbi.nlm.nih.gov/gene/?term=67493' target="_blank"> 67493 </a>	methyltransferase like 16	protein_coding	protein_coding	0.235098	1.17699	5.43899e-05	0.031265	14.74	15.15	14.084	19.552	11.764	12.456	11.136	13.407
Cpt2	<a href='https://www.ncbi.nlm.nih.gov/gene/?term=12896' target="_blank"> 12896 </a>	carnitine palmitoyltransferase 2	protein_coding	protein_coding	0.494852	1.40918	5.5952e-05	0.031265	7.608	6.915	6.463	7.334	5.477	4.16	4.638	4.167
Cyp2j9	<a href='https://www.ncbi.nlm.nih.gov/gene/?term=74519' target="_blank"> 74519 </a>	cytochrome P450, family 2, subfamily j, polypeptide 9	protein_coding	protein_coding	0.29558	1.22738	5.96977e-05	0.0319681	26.355	22.563	23.603	24.749	19.566	20.585	19.775	18.703
Eml2	<a href='https://www.ncbi.nlm.nih.gov/gene/?term=72205' target="_blank"> 72205 </a>	echinoderm microtubule associated protein like 2	protein_coding	protein_coding	-0.157002	-1.11497	7.58698e-05	0.0382364	101.302	110.151	116.954	109.148	115.953	116.595	116.38	122.809
Fam107b	<a href='https://www.ncbi.nlm.nih.gov/gene/?term=66540' target="_blank"> 66540 </a>	family with sequence similarity 107, member B	protein_coding	protein_coding	0.326809	1.25424	7.79244e-05	0.0382364	10.662	12.158	13.043	11.945	10.414	9.378	9.025	9.727
Dusp6	<a href='https://www.ncbi.nlm.nih.gov/gene/?term=67603' target="_blank"> 67603 </a>	dual specificity phosphatase 6	protein_coding	protein_coding	0.344651	1.26984	8.1481e-05	0.0382364	42.079	43.462	45.86	49.554	31.9	40.707	34.689	33.194
Apc2	<a href='https://www.ncbi.nlm.nih.gov/gene/?term=23805' target="_blank"> 23805 </a>	APC regulator of WNT signaling pathway 2	protein_coding	protein_coding	-0.157074	-1.11502	8.33036e-05	0.0382364	43.259	43.827	52.716	44.537	55.021	53.097	50.696	55.447
Hnrnpa0	<a href='https://www.ncbi.nlm.nih.gov/gene/?term=77134' target="_blank"> 77134 </a>	heterogeneous nuclear ribonucleoprotein A0	protein_coding	protein_coding	-0.161502	-1.11845	8.70875e-05	0.0385948	128.294	136.057	127.019	131.526	137.224	141.812	140.226	148.979
Gm43305	<a href='https://www.ncbi.nlm.nih.gov/gene/?term=108168162' target="_blank"> 108168162 </a>	predicted gene 43305			0.460146	1.37568	0.000100227	0.0429372	13.408	17.079	21.677	24.335	14.302	12.235	10.869	10.32
Zfp185	<a href='https://www.ncbi.nlm.nih.gov/gene/?term=22673' target="_blank"> 22673 </a>	zinc finger protein 185	protein_coding	protein_coding	0.665703	1.58634	0.000110862	0.0447167	4.817	4.055	5.418	4.547	3.601	2.939	3.169	2.032
Strip2	<a href='https://www.ncbi.nlm.nih.gov/gene/?term=320609' target="_blank"> 320609 </a>	striatin interacting protein 2	retained_intron	protein_coding	0.323764	1.25159	0.00011134	0.0447167	24.791	19.27	22.112	20.539	18.749	16.819	17.505	15.614
Hsph1	<a href='https://www.ncbi.nlm.nih.gov/gene/?term=15505' target="_blank"> 15505 </a>	heat shock 105kDa/110kDa protein 1	protein_coding	protein_coding	0.150432	1.1099	0.000118823	0.0456358	198.945	209.103	192.361	195.416	184.011	189.021	172.496	179.224
Ccdc85a	<a href='https://www.ncbi.nlm.nih.gov/gene/?term=216613' target="_blank"> 216613 </a>	coiled-coil domain containing 85A	protein_coding	protein_coding	-0.188363	-1.13947	0.00012073	0.0456358	55.134	59.68	60.156	60.51	63.068	69.668	59.903	64.926
Nr4a3	<a href='https://www.ncbi.nlm.nih.gov/gene/?term=18124' target="_blank"> 18124 </a>	nuclear receptor subfamily 4, group A, member 3	protein_coding	protein_coding	0.360631	1.28399	0.000125725	0.0461664	39.774	50.869	55.927	59.754	36.277	40.689	38.652	38.888
Trib1	<a href='https://www.ncbi.nlm.nih.gov/gene/?term=211770' target="_blank"> 211770 </a>	tribbles pseudokinase 1	protein_coding	protein_coding	0.440002	1.35661	0.000139511	0.0489859	6.284	6.19	6.236	5.863	4.316	5.107	3.457	4.979
Dnajc3	<a href='https://www.ncbi.nlm.nih.gov/gene/?term=100037258' target="_blank"> 100037258 </a>	DnaJ heat shock protein family (Hsp40) member C3	protein_coding	protein_coding	0.245992	1.18591	0.000141027	0.0489859	31.68	30.577	33.24	33.908	27.994	26.851	28.298	24.773
Tuba1c	<a href='https://www.ncbi.nlm.nih.gov/gene/?term=22146' target="_blank"> 22146 </a>	tubulin, alpha 1C	protein_coding	protein_coding	1.60666	3.04547	0.000157573	0.053293	32.083	95.537	97.995	94.523	38.261	31.496	34.466	31.561
Fxyd1	<a href='https://www.ncbi.nlm.nih.gov/gene/?term=56188' target="_blank"> 56188 </a>	FXYD domain-containing ion transport regulator 1	protein_coding	protein_coding	0.456575	1.37228	0.000173327	0.057118	225.411	164.766	176.518	176.348	142.335	129.57	133.161	103.085
Rnft1	<a href='https://www.ncbi.nlm.nih.gov/gene/?term=76892' target="_blank"> 76892 </a>	ring finger protein, transmembrane 1	protein_coding	protein_coding	0.351045	1.27548	0.000182652	0.0586861	11.611	13.32	12.361	13.097	12.39	9.569	10.247	10.011
Hspa4	<a href='https://www.ncbi.nlm.nih.gov/gene/?term=15525' target="_blank"> 15525 </a>	heat shock protein 4	protein_coding	protein_coding	0.113146	1.08158	0.000196961	0.0617402	131.201	126.959	126.286	125.795	120.365	118.766	110.646	124.871
Zfp568	<a href='https://www.ncbi.nlm.nih.gov/gene/?term=243905' target="_blank"> 243905 </a>	zinc finger protein 568	protein_coding	protein_coding	0.545936	1.45997	0.000219525	0.0671747	1.503	1.471	1.72	1.629	1.292	1.038	1.156	1.075
Acer2	<a href='https://www.ncbi.nlm.nih.gov/gene/?term=230379' target="_blank"> 230379 </a>	alkaline ceramidase 2	protein_coding	protein_coding	0.57153	1.4861	0.000255008	0.0762178	4.256	3.201	4.699	4.892	3.871	2.658	2.805	2.944
Gm20634	<a href='https://www.ncbi.nlm.nih.gov/gene/?term=NA' target="_blank"> NA </a>		processed_transcript	processed_transcript	0.518762	1.43273	0.000270791	0.0766495	15.143	11.765	9.929	10.327	7.871	9.221	7.139	7.96
Ppp3ca	<a href='https://www.ncbi.nlm.nih.gov/gene/?term=19055' target="_blank"> 19055 </a>	protein phosphatase 3, catalytic subunit, alpha isoform	processed_transcript	protein_coding	-0.100585	-1.07221	0.000273118	0.0766495	981.034	943.457	969.211	973.263	988.19	1014.48	1012.45	1062.72
Id1	<a href='https://www.ncbi.nlm.nih.gov/gene/?term=15901' target="_blank"> 15901 </a>	inhibitor of DNA binding 1, HLH protein	protein_coding	protein_coding	0.493127	1.40749	0.000276348	0.0766495	25.398	27.614	31.217	23.181	20.906	18.9	19.201	14.857
Wfikkn2	<a href='https://www.ncbi.nlm.nih.gov/gene/?term=278507' target="_blank"> 278507 </a>	WAP, follistatin/kazal, immunoglobulin, kunitz and netrin domain containing 2	protein_coding	protein_coding	1.08322	2.11875	0.000283381	0.0766495	4.765	3.685	3.719	3.33	1.892	1.908	2.642	0.669
Ccdc177	<a href='https://www.ncbi.nlm.nih.gov/gene/?term=380768' target="_blank"> 380768 </a>	coiled-coil domain containing 177	protein_coding	protein_coding	-0.278975	-1.21333	0.000286273	0.0766495	8.108	8.18	8.679	7.195	9.361	9.043	9.278	10.416
Per2	<a href='https://www.ncbi.nlm.nih.gov/gene/?term=18627' target="_blank"> 18627 </a>	period circadian clock 2	protein_coding	protein_coding	0.305863	1.23616	0.000302544	0.0792091	11.078	12.523	12.055	12.259	9.918	9.111	8.237	10.977
Btaf1	<a href='https://www.ncbi.nlm.nih.gov/gene/?term=107182' target="_blank"> 107182 </a>	B-TFIID TATA-box binding protein associated factor 1	protein_coding	protein_coding	0.350285	1.27481	0.000308159	0.0792091	10.845	13.845	14.929	15.063	9.822	10.137	11.203	10.882
A730060N03Rik	<a href='https://www.ncbi.nlm.nih.gov/gene/?term=102640344' target="_blank"> 102640344 </a>	RIKEN cDNA A730060N03 gene	processed_transcript	processed_transcript	0.900023	1.8661	0.000320062		1.612	2.518	2.707	3.481	1.331	1.343	1.252	1.521
Serhl	<a href='https://www.ncbi.nlm.nih.gov/gene/?term=68607' target="_blank"> 68607 </a>	serine hydrolase-like	processed_transcript	protein_coding	0.53656	1.45051	0.000325081	0.0819205	10.443	7.789	9.915	8.466	6.271	6.356	6.794	5.515
Inhba	<a href='https://www.ncbi.nlm.nih.gov/gene/?term=16323' target="_blank"> 16323 </a>	inhibin beta-A	protein_coding	protein_coding	0.496132	1.41043	0.000337993	0.0835362	2.953	3.856	3.002	3.321	2.148	2.421	2.69	1.913
Papola	<a href='https://www.ncbi.nlm.nih.gov/gene/?term=18789' target="_blank"> 18789 </a>	poly (A) polymerase alpha	protein_coding	protein_coding	0.147196	1.10742	0.000387074	0.0938618	83.338	77.756	74.005	83.835	74.957	71.707	72.277	72.863
Ezr	<a href='https://www.ncbi.nlm.nih.gov/gene/?term=22350' target="_blank"> 22350 </a>	ezrin	protein_coding	protein_coding	0.346729	1.27167	0.000400064	0.0950831	73.46	62.608	65.287	60.684	51.336	47.81	58.681	40.639
Aass	<a href='https://www.ncbi.nlm.nih.gov/gene/?term=30956' target="_blank"> 30956 </a>	aminoadipate-semialdehyde synthase	protein_coding	protein_coding	0.640937	1.55934	0.000412571	0.0950831	4.622	2.935	3.55	3.596	2.38	2.566	2.578	1.653
Ak3	<a href='https://www.ncbi.nlm.nih.gov/gene/?term=56248' target="_blank"> 56248 </a>	adenylate kinase 3	protein_coding	protein_coding	0.189903	1.14069	0.000414306	0.0950831	63.885	58.941	57.192	61.848	51.842	53.573	51.611	50.449
Gm4724	<a href='https://www.ncbi.nlm.nih.gov/gene/?term=100043915' target="_blank"> 100043915 </a>	predicted gene 4724	protein_coding	protein_coding	0.385206	1.30605	0.000427753	0.0964472	36.043	32.45	39.745	37.15	25.434	22.166	29.198	31.041
Nfe2l2	<a href='https://www.ncbi.nlm.nih.gov/gene/?term=18024' target="_blank"> 18024 </a>	nuclear factor, erythroid derived 2, like 2	protein_coding	protein_coding	0.321391	1.24953	0.000442362	0.0980213	15.834	14.374	15.225	14.809	12.293	13.358	11.215	10.629
H3c15	<a href='https://www.ncbi.nlm.nih.gov/gene/?term=97114' target="_blank"> 97114 </a>	H3 clustered histone 15			0.8714	1.82944	0.000450973	0.0982356	17.421	12.074	8.598	8.055	5.684	6.421	6.589	5.734
Slc8a2	<a href='https://www.ncbi.nlm.nih.gov/gene/?term=110891' target="_blank"> 110891 </a>	solute carrier family 8 (sodium/calcium exchanger), member 2	protein_coding	protein_coding	-0.14061	-1.10237	0.000459843	0.0984984	169.996	166.198	162.926	154.389	168.3	178.002	174.788	186.997
Mest	<a href='https://www.ncbi.nlm.nih.gov/gene/?term=17294' target="_blank"> 17294 </a>	mesoderm specific transcript	processed_transcript	protein_coding	0.350624	1.27511	0.000489794	0.101826	20.82	22.807	25.214	25.016	21.09	18.302	20.468	16.54
Slc17a7	<a href='https://www.ncbi.nlm.nih.gov/gene/?term=72961' target="_blank"> 72961 </a>	solute carrier family 17 (sodium-dependent inorganic phosphate cotransporter), member 7	protein_coding	protein_coding	-0.124272	-1.08996	0.000496091	0.101826	874.969	872.24	890.245	855.028	941.902	910.778	904.29	998.83
Notch1	<a href='https://www.ncbi.nlm.nih.gov/gene/?term=18128' target="_blank"> 18128 </a>	notch 1	protein_coding	protein_coding	-0.193683	-1.14368	0.000511651	0.101826	9.453	8.242	11.442	8.745	9.632	10.071	9.36	11.163
Chordc1	<a href='https://www.ncbi.nlm.nih.gov/gene/?term=66917' target="_blank"> 66917 </a>	cysteine and histidine-rich domain (CHORD)-containing, zinc-binding protein 1	protein_coding	protein_coding	0.228848	1.1719	0.000513184	0.101826	47.775	53.504	50.264	56.735	50.387	43.742	41.252	43.297
Rasgef1a	<a href='https://www.ncbi.nlm.nih.gov/gene/?term=70727' target="_blank"> 70727 </a>	RasGEF domain family, member 1A	protein_coding	protein_coding	-0.11482	-1.08284	0.000523468	0.101826	152.155	156.776	157.842	160.166	168.762	168.468	166.476	170.899
P4ha1	<a href='https://www.ncbi.nlm.nih.gov/gene/?term=18451' target="_blank"> 18451 </a>	procollagen-proline, 2-oxoglutarate 4-dioxygenase (proline 4-hydroxylase), alpha 1 polypeptide	protein_coding	protein_coding	0.38289	1.30395	0.00053081	0.101826	28.328	41.822	33.232	37.752	29.231	29.177	25.416	24.003
Rbm28	<a href='https://www.ncbi.nlm.nih.gov/gene/?term=68272' target="_blank"> 68272 </a>	RNA binding motif protein 28	protein_coding	protein_coding	0.192787	1.14297	0.000530838	0.101826	28.822	25.932	29.44	26.452	24.201	25.66	22.106	25.908
Mag	<a href='https://www.ncbi.nlm.nih.gov/gene/?term=17136' target="_blank"> 17136 </a>	myelin-associated glycoprotein	protein_coding	protein_coding	-0.170105	-1.12514	0.000554842	0.103352	164.377	163.63	179.548	159.066	171.663	189.929	186.327	189.438
H2bc4	<a href='https://www.ncbi.nlm.nih.gov/gene/?term=68024' target="_blank"> 68024 </a>	H2B clustered histone 4			0.295703	1.22748	0.000556934	0.103352	101.461	96.093	85.414	87.529	69.96	74.881	81.187	65.115
Zfp369	<a href='https://www.ncbi.nlm.nih.gov/gene/?term=170936' target="_blank"> 170936 </a>	zinc finger protein 369	protein_coding	protein_coding	0.215977	1.16149	0.000565539	0.103352	27.729	28.537	31.795	29.604	23.822	25.977	23.063	25.723
Zkscan3	<a href='https://www.ncbi.nlm.nih.gov/gene/?term=72739' target="_blank"> 72739 </a>	zinc finger with KRAB and SCAN domains 3	protein_coding	protein_coding	0.300765	1.2318	0.000570963	0.103352	26.207	24.532	27.643	24.637	19.76	20.925	17.824	24.875
Rpl3	<a href='https://www.ncbi.nlm.nih.gov/gene/?term=27367' target="_blank"> 27367 </a>	ribosomal protein L3	retained_intron	protein_coding	-0.556055	-1.47024	0.000588643	0.105073	477.914	333.766	304.349	319.3	509.537	504.677	527.793	501.092
Gm49980	<a href='https://www.ncbi.nlm.nih.gov/gene/?term=NA' target="_blank"> NA </a>				1.51951	2.86693	0.000598985	0.105454	5.175	18.305	20.388	18.785	5.809	6.251	3.735	5.876
Atp11a	<a href='https://www.ncbi.nlm.nih.gov/gene/?term=50770' target="_blank"> 50770 </a>	ATPase, class VI, type 11A	protein_coding	protein_coding	0.200429	1.14904	0.000610699	0.106064	30.367	30.258	35.357	27.565	27.236	26.253	26.999	28.832
Midn	<a href='https://www.ncbi.nlm.nih.gov/gene/?term=59090' target="_blank"> 59090 </a>	midnolin	protein_coding	protein_coding	0.285859	1.21914	0.000636861	0.107576	29.407	34.731	36.446	36.175	27.799	30.374	27.06	26.391
Emb	<a href='https://www.ncbi.nlm.nih.gov/gene/?term=13723' target="_blank"> 13723 </a>	embigin	protein_coding	protein_coding	0.434016	1.35099	0.000642845	0.107576	27.347	28.779	34.158	31.101	24.428	22.476	25.337	17.281
Hnrnph3	<a href='https://www.ncbi.nlm.nih.gov/gene/?term=432467' target="_blank"> 432467 </a>	heterogeneous nuclear ribonucleoprotein H3	protein_coding	protein_coding	0.200016	1.14871	0.00064452	0.107576	38.656	37.371	38.165	38.07	30.634	31.609	30.831	34.425
Acad8	<a href='https://www.ncbi.nlm.nih.gov/gene/?term=66948' target="_blank"> 66948 </a>	acyl-Coenzyme A dehydrogenase family, member 8	protein_coding	protein_coding	0.269903	1.20573	0.000660536	0.108836	28.725	23.76	26.883	26.003	21.156	22.834	23.664	19.908
Pygm	<a href='https://www.ncbi.nlm.nih.gov/gene/?term=19309' target="_blank"> 19309 </a>	muscle glycogen phosphorylase	protein_coding	protein_coding	0.367454	1.29007	0.000686239	0.11164	30.812	25.225	24.222	20.438	17.817	20.366	19.772	16.064
Alkal2	<a href='https://www.ncbi.nlm.nih.gov/gene/?term=100294583' target="_blank"> 100294583 </a>	ALK and LTK ligand 2			0.767333	1.70212	0.000689148		3.56	5.806	5.321	6.725	3.605	3.08	2.535	2.962
Kcnf1	<a href='https://www.ncbi.nlm.nih.gov/gene/?term=382571' target="_blank"> 382571 </a>	potassium voltage-gated channel, subfamily F, member 1	protein_coding	protein_coding	0.201171	1.14963	0.000712813	0.113519	33.216	35.372	35.23	38.699	29.64	31.602	31.526	29.434
Tsc22d3	<a href='https://www.ncbi.nlm.nih.gov/gene/?term=14605' target="_blank"> 14605 </a>	TSC22 domain family, member 3	processed_transcript	protein_coding	0.367707	1.2903	0.000715459	0.113519	54.942	78.478	66.814	68.179	54.829	52.198	44.47	58.305
Gm45716	<a href='https://www.ncbi.nlm.nih.gov/gene/?term=NA' target="_blank"> NA </a>				-0.289806	-1.22248	0.000734117	0.113734	15.19	13.281	13.366	13.575	17.672	17.114	15.369	16.52
Gm13301	<a href='https://www.ncbi.nlm.nih.gov/gene/?term=101056185' target="_blank"> 101056185 </a>	predicted gene 13301	transcribed_unprocessed_pseudogene	transcribed_unprocessed_pseudogene	0.65355	1.57303	0.000734507	0.113734	10.07	12.933	14.458	11.663	5.006	6.864	5.91	11.309
Tmem181b-ps	<a href='https://www.ncbi.nlm.nih.gov/gene/?term=547127' target="_blank"> 547127 </a>	transmembrane protein 181B, pseudogene	processed_transcript	transcribed_unprocessed_pseudogene	0.324973	1.25264	0.000769408	0.117455	74.193	72.821	89.192	73.356	56.006	59.354	53.609	76.047
Sema6b	<a href='https://www.ncbi.nlm.nih.gov/gene/?term=20359' target="_blank"> 20359 </a>	sema domain, transmembrane domain (TM), and cytoplasmic domain, (semaphorin) 6B	protein_coding	protein_coding	-0.221972	-1.16633	0.000776819	0.117455	69.464	67.588	63.26	59.847	76.383	70.383	74.212	74.482
Zfyve16	<a href='https://www.ncbi.nlm.nih.gov/gene/?term=218441' target="_blank"> 218441 </a>	zinc finger, FYVE domain containing 16	protein_coding	protein_coding	0.284714	1.21817	0.000794718	0.117918	9.373	8.981	10.517	9.746	8.273	8.584	6.771	7.601
D430019H16Rik	<a href='https://www.ncbi.nlm.nih.gov/gene/?term=268595' target="_blank"> 268595 </a>	RIKEN cDNA D430019H16 gene	protein_coding	protein_coding	-0.127822	-1.09264	0.000807199	0.117918	64.158	67.209	66.721	65.718	73.438	70.516	68.558	73.821
Tnfrsf25	<a href='https://www.ncbi.nlm.nih.gov/gene/?term=85030' target="_blank"> 85030 </a>	tumor necrosis factor receptor superfamily, member 25	protein_coding	protein_coding	0.606729	1.5228	0.000808261	0.117918	7.393	8.775	8.025	6.432	5.489	5.559	3.367	6.035
Gm49492	<a href='https://www.ncbi.nlm.nih.gov/gene/?term=NA' target="_blank"> NA </a>				-0.531296	-1.44523	0.000816578	0.117918	7.796	4.805	4.92	4.849	8.054	8.396	8.114	7.369
Pdia4	<a href='https://www.ncbi.nlm.nih.gov/gene/?term=12304' target="_blank"> 12304 </a>	protein disulfide isomerase associated 4	protein_coding	protein_coding	0.286167	1.2194	0.000864214	0.121646	34.364	42.175	39.433	37.2	33.796	31.03	31.664	27.906
Nell1	<a href='https://www.ncbi.nlm.nih.gov/gene/?term=338352' target="_blank"> 338352 </a>	NEL-like 1	protein_coding	protein_coding	-0.149945	-1.10953	0.00086688	0.121646	27.438	26.284	30.175	27.612	31.61	31.396	30.739	33.043
Atp6v0e	<a href='https://www.ncbi.nlm.nih.gov/gene/?term=11974' target="_blank"> 11974 </a>	ATPase, H+ transporting, lysosomal V0 subunit E	protein_coding	protein_coding	0.293139	1.2253	0.000876225	0.121646	48.281	45.199	47.908	40.367	38.364	39.028	37.581	30.861
Sgsm2	<a href='https://www.ncbi.nlm.nih.gov/gene/?term=97761' target="_blank"> 97761 </a>	small G protein signaling modulator 2	protein_coding	protein_coding	-0.122418	-1.08856	0.000885316	0.121646	45.241	44.48	47.63	45.044	49.731	48.773	46.368	51.051
Basp1	<a href='https://www.ncbi.nlm.nih.gov/gene/?term=70350' target="_blank"> 70350 </a>	brain abundant, membrane attached signal protein 1	protein_coding	protein_coding	-0.17475	-1.12877	0.000889727	0.121646	472.009	541.313	486.158	513.993	560.448	541.518	546.364	562.33
Gas6	<a href='https://www.ncbi.nlm.nih.gov/gene/?term=14456' target="_blank"> 14456 </a>	growth arrest specific 6	protein_coding	protein_coding	0.246991	1.18673	0.000910434	0.123167	85.735	78.627	84.827	82.081	73.958	68.746	73.37	59.528
Fosb	<a href='https://www.ncbi.nlm.nih.gov/gene/?term=14282' target="_blank"> 14282 </a>	FBJ osteosarcoma oncogene B	protein_coding	protein_coding	0.997382	1.99637	0.000929992	0.124503	6.238	13.136	13.471	13.895	5.52	7.433	3.66	5.241
Gm10524	<a href='https://www.ncbi.nlm.nih.gov/gene/?term=100038564' target="_blank"> 100038564 </a>	predicted gene 10524	TEC	TEC	-0.483679	-1.3983	0.000942511	0.124878	23.528	14.297	16.254	14.261	22.671	23.538	22.549	24.989
Pcdha12	<a href='https://www.ncbi.nlm.nih.gov/gene/?term=192164' target="_blank"> 192164 </a>	protocadherin alpha 12			-0.350079	-1.27463	0.000961866	0.126142	5.771	4.628	5.296	4.811	5.428	7.037	6.101	7.227
Cirbp	<a href='https://www.ncbi.nlm.nih.gov/gene/?term=12696' target="_blank"> 12696 </a>	cold inducible RNA binding protein	protein_coding	protein_coding	-0.308213	-1.23817	0.000975257	0.126606	97.253	70.543	73.964	72.111	90.425	86.449	100.794	109.419
Dnaja4	<a href='https://www.ncbi.nlm.nih.gov/gene/?term=58233' target="_blank"> 58233 </a>	DnaJ heat shock protein family (Hsp40) member A4	protein_coding	protein_coding	0.200254	1.1489	0.000992041	0.127497	45.902	49.202	48.802	50.173	43.167	45.477	39.413	39.986
Fzd4	<a href='https://www.ncbi.nlm.nih.gov/gene/?term=14366' target="_blank"> 14366 </a>	frizzled class receptor 4	protein_coding	protein_coding	0.429962	1.3472	0.00101049	0.128582	8.206	7.624	9.383	8.09	7.302	6.734	5.814	4.566
Mark4	<a href='https://www.ncbi.nlm.nih.gov/gene/?term=232944' target="_blank"> 232944 </a>	MAP/microtubule affinity regulating kinase 4	protein_coding	protein_coding	-0.156608	-1.11466	0.00105867	0.133392	56.463	54.825	57.329	56.92	61.299	59.623	58.046	67.722
Tspan31	<a href='https://www.ncbi.nlm.nih.gov/gene/?term=67125' target="_blank"> 67125 </a>	tetraspanin 31	protein_coding	protein_coding	0.173749	1.12799	0.00109445	0.135765	58.737	63.004	61.975	62.61	55.452	53.898	55.141	55.066
Rexo4	<a href='https://www.ncbi.nlm.nih.gov/gene/?term=227656' target="_blank"> 227656 </a>	REX4, 3'-5' exonuclease	protein_coding	protein_coding	0.183762	1.13584	0.00109863	0.135765	40.104	42.618	40.482	42.368	37.291	37.515	32.231	38.673
Col17a1	<a href='https://www.ncbi.nlm.nih.gov/gene/?term=12821' target="_blank"> 12821 </a>	collagen, type XVII, alpha 1	protein_coding	protein_coding	1.30311	2.4676	0.00110385		1.761	0.491	2.139	0.747	0.428	0.268	0.383	0.08
Acot11	<a href='https://www.ncbi.nlm.nih.gov/gene/?term=329910' target="_blank"> 329910 </a>	acyl-CoA thioesterase 11	protein_coding	protein_coding	0.258875	1.19654	0.00111783	0.136823	22.634	18.079	18.968	17.421	15.455	16.707	16.285	15.494
Trip10	<a href='https://www.ncbi.nlm.nih.gov/gene/?term=106628' target="_blank"> 106628 </a>	thyroid hormone receptor interactor 10	protein_coding	protein_coding	0.402028	1.32136	0.00117283	0.141117	8.988	7.124	7.528	6.028	4.643	5.715	5.8	5.024
Lmo3	<a href='https://www.ncbi.nlm.nih.gov/gene/?term=109593' target="_blank"> 109593 </a>	LIM domain only 3	protein_coding	protein_coding	-0.144458	-1.10532	0.00117488	0.141117	128.089	118.875	121.324	131.5	135.536	142.207	133.902	144.825
Aph1c	<a href='https://www.ncbi.nlm.nih.gov/gene/?term=68318' target="_blank"> 68318 </a>	aph1 homolog C, gamma secretase subunit	protein_coding	protein_coding	0.333788	1.26032	0.00123039	0.144212	6.22	4.984	5.879	5.565	4.82	4.258	8.469	8.353
Mavs	<a href='https://www.ncbi.nlm.nih.gov/gene/?term=228607' target="_blank"> 228607 </a>	mitochondrial antiviral signaling protein	nonsense_mediated_decay	protein_coding	0.321431	1.24957	0.00123074	0.144212	6.618	7.273	6.549	6.756	5.307	5.975	5.198	5.184
Arid5a	<a href='https://www.ncbi.nlm.nih.gov/gene/?term=214855' target="_blank"> 214855 </a>	AT rich interactive domain 5A (MRF1-like)	protein_coding	protein_coding	0.448493	1.36461	0.00124305	0.144212	7.103	10.459	10.069	8.904	7.833	9.862	6.057	5.522
Prkcg	<a href='https://www.ncbi.nlm.nih.gov/gene/?term=18752' target="_blank"> 18752 </a>	protein kinase C, gamma	protein_coding	protein_coding	-0.161278	-1.11828	0.00125456	0.144212	322.232	325.183	329.252	319.578	361.741	340.342	334.569	398.974
Stk40	<a href='https://www.ncbi.nlm.nih.gov/gene/?term=74178' target="_blank"> 74178 </a>	serine/threonine kinase 40	protein_coding	protein_coding	0.226002	1.16959	0.00127486	0.144212	16.373	18.9	19.799	18.756	15.359	16.85	14.695	15.791
Slc5a3	<a href='https://www.ncbi.nlm.nih.gov/gene/?term=53881' target="_blank"> 53881 </a>	solute carrier family 5 (inositol transporters), member 3	protein_coding	protein_coding	0.420859	1.33872	0.00127796	0.144212	7.162	11.253	12.178	11.615	8.57	7.689	8.003	8.007
Maob	<a href='https://www.ncbi.nlm.nih.gov/gene/?term=109731' target="_blank"> 109731 </a>	monoamine oxidase B	protein_coding	protein_coding	0.234631	1.17661	0.00127919	0.144212	26.43	23.466	23.179	24.098	19.899	21.601	20.645	19.012
Mmaa	<a href='https://www.ncbi.nlm.nih.gov/gene/?term=109136' target="_blank"> 109136 </a>	methylmalonic aciduria (cobalamin deficiency) type A	protein_coding	protein_coding	0.247634	1.18726	0.00129215	0.14434	14.683	15.652	16.001	13.787	11.793	12.742	12.715	13.122
St6galnac5	<a href='https://www.ncbi.nlm.nih.gov/gene/?term=26938' target="_blank"> 26938 </a>	ST6 (alpha-N-acetyl-neuraminyl-2,3-beta-galactosyl-1,3)-N-acetylgalactosaminide alpha-2,6-sialyltransferase 5	protein_coding	protein_coding	-0.125484	-1.09087	0.00130383	0.14434	83.595	84.032	87.13	86.772	96.718	92.344	88.936	97.457
Nde1	<a href='https://www.ncbi.nlm.nih.gov/gene/?term=67203' target="_blank"> 67203 </a>	nudE neurodevelopment protein 1	protein_coding	protein_coding	0.227772	1.17102	0.00131402	0.14434	24.317	27.242	26.912	22.289	21.689	19.834	22.023	22.488
Vopp1	<a href='https://www.ncbi.nlm.nih.gov/gene/?term=232023' target="_blank"> 232023 </a>	vesicular, overexpressed in cancer, prosurvival protein 1	protein_coding	protein_coding	0.812358	1.75608	0.00135158	0.147208	44.282	90.701	96.922	102.364	45.26	45.365	51.857	44.789
Lhfpl4	<a href='https://www.ncbi.nlm.nih.gov/gene/?term=269788' target="_blank"> 269788 </a>	lipoma HMGIC fusion partner-like protein 4	protein_coding	protein_coding	-0.127488	-1.09239	0.00137871	0.1489	51.983	54.465	52.683	52.636	55.307	55.972	56.37	60.484
Ldhb	<a href='https://www.ncbi.nlm.nih.gov/gene/?term=16832' target="_blank"> 16832 </a>	lactate dehydrogenase B	protein_coding	protein_coding	0.142881	1.10411	0.00139163	0.149044	463.648	465.15	461.256	458.843	416.028	418.971	431.796	393.774
Rbm14	<a href='https://www.ncbi.nlm.nih.gov/gene/?term=56275' target="_blank"> 56275 </a>	RNA binding motif protein 14	protein_coding	protein_coding	0.171794	1.12646	0.00142154	0.150988	19.963	19.504	20.005	19.548	17.644	17.481	17.12	17.181
Dmwd	<a href='https://www.ncbi.nlm.nih.gov/gene/?term=13401' target="_blank"> 13401 </a>	dystrophia myotonica-containing WD repeat motif	protein_coding	protein_coding	-0.169198	-1.12443	0.00152897	0.161068	102.936	105.288	98.905	94.355	108.102	104.759	110.428	115.992
Arl6ip1	<a href='https://www.ncbi.nlm.nih.gov/gene/?term=54208' target="_blank"> 54208 </a>	ADP-ribosylation factor-like 6 interacting protein 1	protein_coding	protein_coding	0.178564	1.13176	0.00156035	0.162492	292.83	274.421	273.088	284.121	266.076	244.161	251.503	231.479
Ccsap	<a href='https://www.ncbi.nlm.nih.gov/gene/?term=73420' target="_blank"> 73420 </a>	centriole, cilia and spindle associated protein	protein_coding	protein_coding	-0.198041	-1.14714	0.00157875	0.162492	46.116	39.101	42.659	42.255	44.253	49.185	48.838	49.418
6330403L08Rik	<a href='https://www.ncbi.nlm.nih.gov/gene/?term=70744' target="_blank"> 70744 </a>	RIKEN cDNA 6330403L08 gene	lincRNA	lincRNA	-0.160492	-1.11767	0.00158783	0.162492	13.732	13.109	14.575	13.794	14.913	14.805	14.785	15.858
Gpd1	<a href='https://www.ncbi.nlm.nih.gov/gene/?term=14555' target="_blank"> 14555 </a>	glycerol-3-phosphate dehydrogenase 1 (soluble)	protein_coding	protein_coding	0.227047	1.17044	0.00159616	0.162492	79.977	102.608	95.418	88.878	76.693	79.256	72.496	81.252
Med7	<a href='https://www.ncbi.nlm.nih.gov/gene/?term=66213' target="_blank"> 66213 </a>	mediator complex subunit 7	protein_coding	protein_coding	0.251694	1.1906	0.0016057	0.162492	33.618	37.982	33.507	35.561	28.838	28.342	28.208	28.936
Sh2d3c	<a href='https://www.ncbi.nlm.nih.gov/gene/?term=27387' target="_blank"> 27387 </a>	SH2 domain containing 3C	protein_coding	protein_coding	-0.329301	-1.2564	0.00162353	0.163013	9.811	11.569	13.686	12.215	14.863	13.545	15.284	13.303
Tubb4a	<a href='https://www.ncbi.nlm.nih.gov/gene/?term=22153' target="_blank"> 22153 </a>	tubulin, beta 4A class IVA	protein_coding	protein_coding	-0.144306	-1.1052	0.00164408	0.163796	490.102	532.163	546.058	516.617	558.24	550.823	554.937	611.653
Rcan2	<a href='https://www.ncbi.nlm.nih.gov/gene/?term=53901' target="_blank"> 53901 </a>	regulator of calcineurin 2	protein_coding	protein_coding	0.151081	1.1104	0.0016703	0.165128	88.37	83.043	86.399	87.932	72.313	78.963	79.094	77.768
Slc39a12	<a href='https://www.ncbi.nlm.nih.gov/gene/?term=277468' target="_blank"> 277468 </a>	solute carrier family 39 (zinc transporter), member 12	protein_coding	protein_coding	0.230697	1.1734	0.00177049	0.173697	41.89	43.062	48.276	42.521	38.199	36.337	38.865	33.77
Gprin1	<a href='https://www.ncbi.nlm.nih.gov/gene/?term=26913' target="_blank"> 26913 </a>	G protein-regulated inducer of neurite outgrowth 1	protein_coding	protein_coding	-0.127444	-1.09236	0.00184429	0.179566	91.674	89.452	89.781	90.113	90.986	96.403	98.814	100.734
Sh3d19	<a href='https://www.ncbi.nlm.nih.gov/gene/?term=27059' target="_blank"> 27059 </a>	SH3 domain protein D19	processed_transcript	protein_coding	0.330507	1.25745	0.0018685	0.180556	13.244	11.614	15.576	12.767	11.709	10.616	11.065	9.05
Sstr3	<a href='https://www.ncbi.nlm.nih.gov/gene/?term=20607' target="_blank"> 20607 </a>	somatostatin receptor 3	protein_coding	protein_coding	-0.211987	-1.15828	0.00190096	0.182322	16.94	14.537	14.972	14.281	17.097	16.519	17.636	17.015
Brd2	<a href='https://www.ncbi.nlm.nih.gov/gene/?term=14312' target="_blank"> 14312 </a>	bromodomain containing 2	protein_coding	protein_coding	-0.0998065	-1.07163	0.00194586	0.185008	130.478	129.12	130.213	129.742	128.68	130.244	132.878	138.666
Pcdha5	<a href='https://www.ncbi.nlm.nih.gov/gene/?term=12941' target="_blank"> 12941 </a>	protocadherin alpha 5	protein_coding	protein_coding	-0.276023	-1.21085	0.00196295	0.185008	3.696	3.493	3.812	3.672	4.028	4.401	4.314	4.783
Ntn3	<a href='https://www.ncbi.nlm.nih.gov/gene/?term=18209' target="_blank"> 18209 </a>	netrin 3	protein_coding	protein_coding	-0.309085	-1.23892	0.00197216	0.185008	5.234	4.966	3.694	4.29	5.461	5.537	6.108	5.767
Adgrl4	<a href='https://www.ncbi.nlm.nih.gov/gene/?term=170757' target="_blank"> 170757 </a>	adhesion G protein-coupled receptor L4			0.344563	1.26977	0.00202411	0.187271	15.608	11.683	12.06	10.696	11.644	11.54	9.845	10.154
Mccc1	<a href='https://www.ncbi.nlm.nih.gov/gene/?term=72039' target="_blank"> 72039 </a>	methylcrotonoyl-Coenzyme A carboxylase 1 (alpha)	protein_coding	protein_coding	0.331179	1.25804	0.00203649	0.187271	22.537	14.7	21.458	16.897	15.092	14.777	15.757	12.909
Jph4	<a href='https://www.ncbi.nlm.nih.gov/gene/?term=319984' target="_blank"> 319984 </a>	junctophilin 4	protein_coding	protein_coding	-0.133413	-1.09689	0.00203999	0.187271	264.161	272.087	268.219	247.862	278.686	286.361	267.218	300.436
Tinagl1	<a href='https://www.ncbi.nlm.nih.gov/gene/?term=94242' target="_blank"> 94242 </a>	tubulointerstitial nephritis antigen-like 1	nonsense_mediated_decay	protein_coding	0.4948	1.40912	0.00216102	0.196975	10.193	12.471	11.449	10.644	8.772	8.574	7.426	5.214
Mfn1	<a href='https://www.ncbi.nlm.nih.gov/gene/?term=67414' target="_blank"> 67414 </a>	mitofusin 1	protein_coding	protein_coding	0.136823	1.09948	0.00224024	0.202758	47.369	39.246	47.785	46.406	39.629	42.232	36.974	38.055
Rnf32	<a href='https://www.ncbi.nlm.nih.gov/gene/?term=56874' target="_blank"> 56874 </a>	ring finger protein 32	protein_coding	protein_coding	0.268702	1.20472	0.00229055	0.205861	13.287	12.661	13.084	12.814	11.139	11.162	9.995	10.65
Zcchc3	<a href='https://www.ncbi.nlm.nih.gov/gene/?term=67917' target="_blank"> 67917 </a>	zinc finger, CCHC domain containing 3	protein_coding	protein_coding	-0.270747	-1.20643	0.00239111	0.211289	8.142	6.969	6.944	7.181	8.304	8.687	8.588	8.762
P3h1	<a href='https://www.ncbi.nlm.nih.gov/gene/?term=56401' target="_blank"> 56401 </a>	prolyl 3-hydroxylase 1			0.366731	1.28943	0.00239881	0.211289	6.733	5.236	4.963	5.29	4.036	4.486	4.776	4.02
Nacad	<a href='https://www.ncbi.nlm.nih.gov/gene/?term=192950' target="_blank"> 192950 </a>	NAC alpha domain containing	protein_coding	protein_coding	-0.166475	-1.12231	0.00240026	0.211289	19.105	22.922	18.014	14.573	19.139	20.101	20.41	19.652
Nptx2	<a href='https://www.ncbi.nlm.nih.gov/gene/?term=53324' target="_blank"> 53324 </a>	neuronal pentraxin 2	protein_coding	protein_coding	0.304213	1.23474	0.0024351	0.211846	26.415	24.11	21.797	24.554	17.81	18.666	22.388	17.63
Phlpp1	<a href='https://www.ncbi.nlm.nih.gov/gene/?term=98432' target="_blank"> 98432 </a>	PH domain and leucine rich repeat protein phosphatase 1	protein_coding	protein_coding	-0.112928	-1.08142	0.00243956	0.211846	42.971	42.55	43.859	41.467	45.077	46.263	43.435	47.472
Acadvl	<a href='https://www.ncbi.nlm.nih.gov/gene/?term=11370' target="_blank"> 11370 </a>	acyl-Coenzyme A dehydrogenase, very long chain	protein_coding	protein_coding	0.197687	1.14686	0.00255318	0.220225	35.983	31.967	36.478	31.035	28.965	30.315	28.44	28.364
Homer1	<a href='https://www.ncbi.nlm.nih.gov/gene/?term=26556' target="_blank"> 26556 </a>	homer scaffolding protein 1	protein_coding	protein_coding	0.469328	1.38446	0.00257703	0.2208	68.54	93.713	97.708	102.161	67.849	72.62	69.567	71.159
Cd59a	<a href='https://www.ncbi.nlm.nih.gov/gene/?term=12509' target="_blank"> 12509 </a>	CD59a antigen	protein_coding	protein_coding	1.04169	2.05863	0.00261403	0.222487	12.386	16.188	20.926	18.27	10.335	8.195	10.036	3.914
Mmp15	<a href='https://www.ncbi.nlm.nih.gov/gene/?term=17388' target="_blank"> 17388 </a>	matrix metallopeptidase 15	protein_coding	protein_coding	0.274858	1.20987	0.00267552	0.222753	10.783	10.984	12.289	10.641	9.506	8.573	9.69	7.764
Car14	<a href='https://www.ncbi.nlm.nih.gov/gene/?term=23831' target="_blank"> 23831 </a>	carbonic anhydrase 14	protein_coding	protein_coding	0.554437	1.4686	0.00271951	0.222753	19.76	18.024	25.885	19.186	18.723	13.46	15.264	9.756
Crym	<a href='https://www.ncbi.nlm.nih.gov/gene/?term=12971' target="_blank"> 12971 </a>	crystallin, mu	protein_coding	protein_coding	-0.183582	-1.1357	0.00274317	0.222753	241.923	261.114	235.815	246.911	288.208	257.658	256.025	298.508
Gstk1	<a href='https://www.ncbi.nlm.nih.gov/gene/?term=76263' target="_blank"> 76263 </a>	glutathione S-transferase kappa 1	protein_coding	protein_coding	0.472996	1.38799	0.00276527	0.222753	19.891	13.753	16.724	12.553	11.629	12.486	10.67	10.438
H2bc6	<a href='https://www.ncbi.nlm.nih.gov/gene/?term=319179' target="_blank"> 319179 </a>	H2B clustered histone 6			0.492877	1.40725	0.00276701	0.222753	8.034	7.129	5.919	4.831	4.588	4.755	4.92	3.769
Sfpq	<a href='https://www.ncbi.nlm.nih.gov/gene/?term=71514' target="_blank"> 71514 </a>	splicing factor proline/glutamine rich (polypyrimidine tract binding protein associated)	protein_coding	protein_coding	0.166346	1.12221	0.00277541	0.222753	135.281	142.869	152.483	140.709	125.139	127.999	119.176	136.699
Nfil3	<a href='https://www.ncbi.nlm.nih.gov/gene/?term=18030' target="_blank"> 18030 </a>	nuclear factor, interleukin 3, regulated	protein_coding	protein_coding	0.588616	1.5038	0.00280133	0.222753	7.054	13.317	11.019	11.347	6.92	9.278	6.047	5.892
Ctsd	<a href='https://www.ncbi.nlm.nih.gov/gene/?term=13033' target="_blank"> 13033 </a>	cathepsin D	protein_coding	protein_coding	0.217913	1.16305	0.00282113	0.222753	385.555	339.611	365.287	347.804	324.998	310.493	325.179	263.94
Zfp641	<a href='https://www.ncbi.nlm.nih.gov/gene/?term=239652' target="_blank"> 239652 </a>	zinc finger protein 641	protein_coding	protein_coding	-0.422787	-1.34051	0.00282156	0.222753	5.313	3.226	4.418	3.544	5.514	5.273	5.128	5.977
Efcab1	<a href='https://www.ncbi.nlm.nih.gov/gene/?term=66793' target="_blank"> 66793 </a>	EF-hand calcium binding domain 1	protein_coding	protein_coding	0.240599	1.18148	0.00282465	0.222753	11.894	11.639	12.025	10.71	9.534	9.139	10.272	9.872
Kctd4	<a href='https://www.ncbi.nlm.nih.gov/gene/?term=67516' target="_blank"> 67516 </a>	potassium channel tetramerisation domain containing 4	protein_coding	protein_coding	-0.158878	-1.11642	0.00283166	0.222753	44.858	46.039	42.752	46.014	50.69	50.463	49.098	47.77
Ints4	<a href='https://www.ncbi.nlm.nih.gov/gene/?term=101861' target="_blank"> 101861 </a>	integrator complex subunit 4	protein_coding	protein_coding	0.181251	1.13387	0.00284748	0.222753	21.383	23.259	21.426	21.758	13.504	14.422	20.43	16.893
Plcd4	<a href='https://www.ncbi.nlm.nih.gov/gene/?term=18802' target="_blank"> 18802 </a>	phospholipase C, delta 4	nonsense_mediated_decay	protein_coding	0.385182	1.30602	0.00285035	0.222753	12.489	10.734	11.635	9.3	8.982	10	8.714	7.56
Klhdc7a	<a href='https://www.ncbi.nlm.nih.gov/gene/?term=242721' target="_blank"> 242721 </a>	kelch domain containing 7A	protein_coding	protein_coding	0.351513	1.2759	0.00285981	0.222753	8.704	7.494	8.869	7.94	7.149	6.913	6.594	4.825
Neurl1a	<a href='https://www.ncbi.nlm.nih.gov/gene/?term=18011' target="_blank"> 18011 </a>	neuralized E3 ubiquitin protein ligase 1A	protein_coding	protein_coding	-0.143164	-1.10432	0.00296217	0.228711	103.04	116.192	116.004	107.789	119.569	113.516	111.999	123.565
Cdkn1a	<a href='https://www.ncbi.nlm.nih.gov/gene/?term=12575' target="_blank"> 12575 </a>	cyclin-dependent kinase inhibitor 1A (P21)	protein_coding	protein_coding	0.60557	1.52158	0.00298904	0.228711	6.038	12.537	11.846	12.048	7.028	8.104	6.077	6.363
Zbtb26	<a href='https://www.ncbi.nlm.nih.gov/gene/?term=320633' target="_blank"> 320633 </a>	zinc finger and BTB domain containing 26	protein_coding	protein_coding	0.302897	1.23362	0.00298968	0.228711	5.285	5.035	5.756	5.675	4.14	5.02	4.14	4.389
B230354K17Rik	<a href='https://www.ncbi.nlm.nih.gov/gene/?term=105246278' target="_blank"> 105246278 </a>	RIKEN cDNA B230354K17 gene	lincRNA	lincRNA	0.226077	1.16965	0.00302777	0.230253	11.424	11.585	12.272	12.721	9.545	10.878	10.614	9.431
Cdkn1c	<a href='https://www.ncbi.nlm.nih.gov/gene/?term=12577' target="_blank"> 12577 </a>	cyclin-dependent kinase inhibitor 1C (P57)	protein_coding	protein_coding	0.625517	1.54276	0.00307746	0.232306	15.122	18.84	23.856	16.77	14.355	13.767	13.528	6.984
Trf	<a href='https://www.ncbi.nlm.nih.gov/gene/?term=22041' target="_blank"> 22041 </a>	transferrin	protein_coding	protein_coding	0.136728	1.09941	0.00309091	0.232306	377.581	348.22	388.65	380.921	332.225	354.692	334.347	320.941
Cfap65	<a href='https://www.ncbi.nlm.nih.gov/gene/?term=241116' target="_blank"> 241116 </a>	cilia and flagella associated protein 65			0.582444	1.49738	0.00312006	0.233134	5.722	3.202	4.231	2.587	2.376	2.544	2.922	2.527
Strn4	<a href='https://www.ncbi.nlm.nih.gov/gene/?term=97387' target="_blank"> 97387 </a>	striatin, calmodulin binding protein 4	protein_coding	protein_coding	-0.129688	-1.09406	0.00315531	0.234405	163.694	160.876	155.616	146.707	167.078	169.622	160.164	181.845
Ocln	<a href='https://www.ncbi.nlm.nih.gov/gene/?term=18260' target="_blank"> 18260 </a>	occludin	protein_coding	protein_coding	0.328469	1.25568	0.00319071	0.235673	10.56	11.73	14.082	13.535	10.35	9.625	11.181	8.544
Tmem200a	<a href='https://www.ncbi.nlm.nih.gov/gene/?term=77220' target="_blank"> 77220 </a>	transmembrane protein 200A	protein_coding	protein_coding	-0.185885	-1.13751	0.00323847	0.237833	16.39	15.231	15.03	18.279	15.616	17.651	17.677	17.628
Tcf20	<a href='https://www.ncbi.nlm.nih.gov/gene/?term=21411' target="_blank"> 21411 </a>	transcription factor 20	protein_coding	protein_coding	-0.123488	-1.08937	0.00329961	0.240946	44.346	43.316	41.256	42.053	45.761	50.023	45.324	48.316
Ephx2	<a href='https://www.ncbi.nlm.nih.gov/gene/?term=13850' target="_blank"> 13850 </a>	epoxide hydrolase 2, cytoplasmic	protein_coding	protein_coding	0.255282	1.19357	0.00336327	0.244208	18.766	17.353	15.829	16.042	13.89	14.537	14.575	13.331
Phf14	<a href='https://www.ncbi.nlm.nih.gov/gene/?term=75725' target="_blank"> 75725 </a>	PHD finger protein 14	protein_coding	protein_coding	-0.155116	-1.11351	0.00340155	0.2456	31.001	32.758	31.614	34.691	35.548	30.144	34.696	36.913
Znhit2	<a href='https://www.ncbi.nlm.nih.gov/gene/?term=29805' target="_blank"> 29805 </a>	zinc finger, HIT domain containing 2	protein_coding	protein_coding	-0.219202	-1.16409	0.0034525	0.247886	34.334	37.102	36.431	33.483	39.375	38.439	40.381	38.534
Brsk1	<a href='https://www.ncbi.nlm.nih.gov/gene/?term=381979' target="_blank"> 381979 </a>	BR serine/threonine kinase 1	protein_coding	protein_coding	-0.113598	-1.08192	0.00349283	0.248918	202.465	219.583	224.697	221.758	222.028	231.315	227.722	232.088
Nlgn1	<a href='https://www.ncbi.nlm.nih.gov/gene/?term=192167' target="_blank"> 192167 </a>	neuroligin 1	protein_coding	protein_coding	-0.146311	-1.10674	0.00350561	0.248918	42.877	36.717	41.17	42.27	43.241	44.442	44.882	47.142
Adcy6	<a href='https://www.ncbi.nlm.nih.gov/gene/?term=11512' target="_blank"> 11512 </a>	adenylate cyclase 6	protein_coding	protein_coding	0.144701	1.1055	0.00352803	0.249133	21.091	18.492	19.974	21.776	16.685	17.58	16.337	18.069
Fbll1	<a href='https://www.ncbi.nlm.nih.gov/gene/?term=237730' target="_blank"> 237730 </a>	fibrillarin-like 1	protein_coding	protein_coding	-0.22346	-1.16753	0.00358103	0.250978	35.844	36.743	32.856	32.181	36.851	38.664	37.839	41.446
Eid2	<a href='https://www.ncbi.nlm.nih.gov/gene/?term=386655' target="_blank"> 386655 </a>	EP300 interacting inhibitor of differentiation 2	protein_coding	protein_coding	-0.189449	-1.14033	0.0035932	0.250978	53.266	60.176	54.826	55.573	63.733	61.441	60.723	63.791
Top3b	<a href='https://www.ncbi.nlm.nih.gov/gene/?term=21976' target="_blank"> 21976 </a>	topoisomerase (DNA) III beta	protein_coding	protein_coding	0.165368	1.12145	0.00363072	0.25114	38.653	33.797	32.567	32.934	35.322	32.88	28.111	31.814
Noc3l	<a href='https://www.ncbi.nlm.nih.gov/gene/?term=57753' target="_blank"> 57753 </a>	NOC3 like DNA replication regulator	protein_coding	protein_coding	0.220986	1.16553	0.00363461	0.25114	7.878	7.72	7.77	7.414	6.79	6.542	6.096	6.814
Adgrb2	<a href='https://www.ncbi.nlm.nih.gov/gene/?term=230775' target="_blank"> 230775 </a>	adhesion G protein-coupled receptor B2			-0.140373	-1.10219	0.00370351	0.254532	289.243	264.628	273.977	258.259	288.653	283.203	280.665	324.764
Rnf217	<a href='https://www.ncbi.nlm.nih.gov/gene/?term=268291' target="_blank"> 268291 </a>	ring finger protein 217	protein_coding	protein_coding	0.226925	1.17034	0.0037329	0.255188	5.934	5.38	5.995	6.34	4.473	5.009	5.111	5.239
Cdc14b	<a href='https://www.ncbi.nlm.nih.gov/gene/?term=218294' target="_blank"> 218294 </a>	CDC14 cell division cycle 14B	protein_coding	protein_coding	0.332071	1.25882	0.00376733	0.256178	7.378	7.1	8.019	7.18	7.853	7.618	7.599	5.076
Stk39	<a href='https://www.ncbi.nlm.nih.gov/gene/?term=53416' target="_blank"> 53416 </a>	serine/threonine kinase 39	protein_coding	protein_coding	0.246981	1.18672	0.0038553	0.260781	46.982	52.279	57.622	53.17	48.508	43.165	44.867	37.93
Serpinh1	<a href='https://www.ncbi.nlm.nih.gov/gene/?term=12406' target="_blank"> 12406 </a>	serine (or cysteine) peptidase inhibitor, clade H, member 1	protein_coding	protein_coding	0.433211	1.35024	0.00392077	0.262621	16.412	22.516	24.64	20.714	17.04	16.493	15.766	11.121
Opalin	<a href='https://www.ncbi.nlm.nih.gov/gene/?term=226115' target="_blank"> 226115 </a>	oligodendrocytic myelin paranodal and inner loop protein	protein_coding	protein_coding	-0.272562	-1.20795	0.00392338	0.262621	22.254	26.182	28.515	24.022	28.032	31.752	33.234	27.64
Pcdha6	<a href='https://www.ncbi.nlm.nih.gov/gene/?term=12937' target="_blank"> 12937 </a>	protocadherin alpha 6	protein_coding	protein_coding	0.308113	1.23809	0.00398202	0.265165	3.973	3.867	3.504	4.018	2.627	2.8	3.312	3.433
Gpx8	<a href='https://www.ncbi.nlm.nih.gov/gene/?term=69590' target="_blank"> 69590 </a>	glutathione peroxidase 8 (putative)	protein_coding	protein_coding	0.67294	1.59432	0.00404285	0.267828	18.516	17.415	22.25	20.177	14.71	12.268	14.902	5.931
Mex3b	<a href='https://www.ncbi.nlm.nih.gov/gene/?term=108797' target="_blank"> 108797 </a>	mex3 RNA binding family member B	protein_coding	protein_coding	-0.290847	-1.22336	0.00408875	0.26948	15.648	13.297	12.001	12.835	15.032	16.798	14.358	17.473
Nrg3	<a href='https://www.ncbi.nlm.nih.gov/gene/?term=18183' target="_blank"> 18183 </a>	neuregulin 3	protein_coding	protein_coding	-0.202914	-1.15102	0.00416372	0.27271	19.713	20.88	23.344	24.2	24.991	24.174	24.279	26.505
Gm11175	<a href='https://www.ncbi.nlm.nih.gov/gene/?term=100303737' target="_blank"> 100303737 </a>	predicted gene 11175	protein_coding	protein_coding	-0.608827	-1.52502	0.004176		14.564	13.676	12.566	9.816	19.43	18.747	16.209	17.873
Sez6	<a href='https://www.ncbi.nlm.nih.gov/gene/?term=20370' target="_blank"> 20370 </a>	seizure related gene 6	protein_coding	protein_coding	-0.128874	-1.09344	0.00422792	0.27271	100.584	103.814	104.156	99.825	110.035	102.897	106.643	120.41
Hadhb-ps	<a href='https://www.ncbi.nlm.nih.gov/gene/?term=623031' target="_blank"> 623031 </a>	hydroxyacyl-CoA dehydrogenase trifunctional multienzyme complex subunit beta, pseudogene			0.318472	1.24701	0.00429827	0.27271	20.491	16.446	17.383	19.695	13.308	17.056	13.203	15.128
Gm14236	<a href='https://www.ncbi.nlm.nih.gov/gene/?term=NA' target="_blank"> NA </a>		antisense	antisense	-0.615702	-1.5323	0.00430551	0.27271	11.892	17.958	11.256	9.584	18.021	19.432	24.284	14.764
Phyhip	<a href='https://www.ncbi.nlm.nih.gov/gene/?term=105653' target="_blank"> 105653 </a>	phytanoyl-CoA hydroxylase interacting protein	protein_coding	protein_coding	-0.0856456	-1.06116	0.00431076	0.27271	410.502	426.521	424.807	419.665	425.21	432.581	438.872	462.062
Fjx1	<a href='https://www.ncbi.nlm.nih.gov/gene/?term=14221' target="_blank"> 14221 </a>	four jointed box 1	protein_coding	protein_coding	-0.237075	-1.1786	0.00432979	0.27271	29.717	40.186	38.493	38	39.851	41.333	43.001	42.196
Col22a1	<a href='https://www.ncbi.nlm.nih.gov/gene/?term=69700' target="_blank"> 69700 </a>	collagen, type XXII, alpha 1	protein_coding	protein_coding	-0.667512	-1.58833	0.00433742		0.641	0.367	0.548	0.343	0.683	1.319	0.691	0.755
Crot	<a href='https://www.ncbi.nlm.nih.gov/gene/?term=74114' target="_blank"> 74114 </a>	carnitine O-octanoyltransferase	protein_coding	protein_coding	0.320966	1.24917	0.00434763	0.27271	27.675	18.56	20.236	20.017	16.22	18.142	16.197	17.614
Txnip	<a href='https://www.ncbi.nlm.nih.gov/gene/?term=56338' target="_blank"> 56338 </a>	thioredoxin interacting protein	protein_coding	protein_coding	0.353464	1.27762	0.00435926	0.27271	25.754	19.989	19.782	16.96	14.827	18.425	17.287	14.373
Cbx4	<a href='https://www.ncbi.nlm.nih.gov/gene/?term=12418' target="_blank"> 12418 </a>	chromobox 4	protein_coding	protein_coding	-0.156578	-1.11464	0.00439024	0.27271	39.613	36.978	37.344	36.523	42.89	42.887	41.406	40.962
Cep170b	<a href='https://www.ncbi.nlm.nih.gov/gene/?term=217882' target="_blank"> 217882 </a>	centrosomal protein 170B	protein_coding	protein_coding	-0.121386	-1.08778	0.00439418	0.27271	80.145	80.652	93.066	79.392	83.424	85.444	83.939	90.885
Cflar	<a href='https://www.ncbi.nlm.nih.gov/gene/?term=12633' target="_blank"> 12633 </a>	CASP8 and FADD-like apoptosis regulator	processed_transcript	protein_coding	0.21994	1.16469	0.00440235	0.27271	16.008	16.404	15.797	16.074	15.792	13.103	14.776	13.11
Timp4	<a href='https://www.ncbi.nlm.nih.gov/gene/?term=110595' target="_blank"> 110595 </a>	tissue inhibitor of metalloproteinase 4	protein_coding	protein_coding	0.235769	1.17753	0.00442123	0.27271	21.641	17.98	18.435	18.25	17.046	15.022	15.145	17.218
Gabbr1	<a href='https://www.ncbi.nlm.nih.gov/gene/?term=54393' target="_blank"> 54393 </a>	gamma-aminobutyric acid (GABA) B receptor, 1	protein_coding	protein_coding	-0.0957396	-1.06861	0.00442902	0.27271	442.092	455.548	430.707	440.666	449.01	465.678	452.522	488.552
Psd	<a href='https://www.ncbi.nlm.nih.gov/gene/?term=73728' target="_blank"> 73728 </a>	pleckstrin and Sec7 domain containing	protein_coding	protein_coding	-0.1619	-1.11876	0.00444703	0.27271	500.579	585.972	512.086	487.722	552.351	590.568	559.881	590.956
Arl5b	<a href='https://www.ncbi.nlm.nih.gov/gene/?term=75869' target="_blank"> 75869 </a>	ADP-ribosylation factor-like 5B	protein_coding	protein_coding	0.292583	1.22483	0.00446481	0.27271	10.453	11.682	14.046	13.026	10.822	11.154	9.048	10.474
Tubgcp4	<a href='https://www.ncbi.nlm.nih.gov/gene/?term=51885' target="_blank"> 51885 </a>	tubulin, gamma complex associated protein 4	protein_coding	protein_coding	0.16788	1.12341	0.00447726	0.27271	17.403	15.798	16.292	15.498	14.358	13.902	14.122	16.447
Tenm2	<a href='https://www.ncbi.nlm.nih.gov/gene/?term=23964' target="_blank"> 23964 </a>	teneurin transmembrane protein 2	protein_coding	protein_coding	-0.122403	-1.08855	0.00451691	0.273827	42.046	39.645	41.71	41.71	46.542	44.658	40.269	51.699
Gjc2	<a href='https://www.ncbi.nlm.nih.gov/gene/?term=118454' target="_blank"> 118454 </a>	gap junction protein, gamma 2	protein_coding	protein_coding	-0.285076	-1.21847	0.00465871	0.280744	12.628	16.26	14.687	13.162	15.805	17.297	17.57	16.122
Ntn4	<a href='https://www.ncbi.nlm.nih.gov/gene/?term=57764' target="_blank"> 57764 </a>	netrin 4	protein_coding	protein_coding	0.399859	1.31938	0.00468253	0.280744	5.411	6.676	6.935	7.552	5	4.922	5.738	3.915
Nudt7	<a href='https://www.ncbi.nlm.nih.gov/gene/?term=67528' target="_blank"> 67528 </a>	nudix (nucleoside diphosphate linked moiety X)-type motif 7	protein_coding	protein_coding	0.455895	1.37163	0.00469882	0.280744	9.378	7.174	6.452	7.855	6.528	4.506	6.132	5.632
Pllp	<a href='https://www.ncbi.nlm.nih.gov/gene/?term=67801' target="_blank"> 67801 </a>	plasma membrane proteolipid	protein_coding	protein_coding	-0.189479	-1.14035	0.00473687	0.280744	63.451	72.881	76.114	66.721	75.073	84.779	81.405	74.535
B4galt1	<a href='https://www.ncbi.nlm.nih.gov/gene/?term=14595' target="_blank"> 14595 </a>	UDP-Gal:betaGlcNAc beta 1,4- galactosyltransferase, polypeptide 1	protein_coding	protein_coding	0.311422	1.24093	0.00474022	0.280744	5.597	4.847	5.973	5.459	4.844	4.458	4.333	3.79
Acadm	<a href='https://www.ncbi.nlm.nih.gov/gene/?term=11364' target="_blank"> 11364 </a>	acyl-Coenzyme A dehydrogenase, medium chain	retained_intron	protein_coding	0.206298	1.15372	0.00479523	0.281989	38.587	36.34	39.904	39.654	29.066	31.647	38.262	38.873
Eif4b	<a href='https://www.ncbi.nlm.nih.gov/gene/?term=75705' target="_blank"> 75705 </a>	eukaryotic translation initiation factor 4B	protein_coding	protein_coding	-0.103639	-1.07448	0.00480513	0.281989	129.898	119.842	121.687	120.365	127.068	132.306	133.014	133.336
Nsmf	<a href='https://www.ncbi.nlm.nih.gov/gene/?term=56876' target="_blank"> 56876 </a>	NMDA receptor synaptonuclear signaling and neuronal migration factor	protein_coding	protein_coding	-0.138405	-1.10069	0.00484893	0.283265	509.275	564.797	550.949	535.268	610.184	568.923	566.083	598.918
Syngr1	<a href='https://www.ncbi.nlm.nih.gov/gene/?term=20972' target="_blank"> 20972 </a>	synaptogyrin 1	protein_coding	protein_coding	-0.0877535	-1.06271	0.00490229	0.284667	227.618	224.92	230.157	234.204	241.412	235.887	238.319	253.207
Rad23a	<a href='https://www.ncbi.nlm.nih.gov/gene/?term=19358' target="_blank"> 19358 </a>	RAD23 homolog A, nucleotide excision repair protein	protein_coding	protein_coding	-0.162689	-1.11937	0.00491721	0.284667	49.894	51.01	56.087	50.65	55.628	57.362	53.145	55.278
Ccdc141	<a href='https://www.ncbi.nlm.nih.gov/gene/?term=545428' target="_blank"> 545428 </a>	coiled-coil domain containing 141	protein_coding	protein_coding	0.320724	1.24896	0.0049611	0.28512	8.444	6.029	8.337	7.913	6.881	5.849	6.565	5.181
Cd93	<a href='https://www.ncbi.nlm.nih.gov/gene/?term=17064' target="_blank"> 17064 </a>	CD93 antigen	protein_coding	protein_coding	0.317218	1.24593	0.00496941	0.28512	3.815	3.713	3.346	3.633	2.864	3.405	2.806	2.463
Pttg1ip	<a href='https://www.ncbi.nlm.nih.gov/gene/?term=108705' target="_blank"> 108705 </a>	pituitary tumor-transforming 1 interacting protein	protein_coding	protein_coding	0.154682	1.11318	0.00505959	0.289004	52.449	48.062	55.459	47.768	45.392	44.912	42.906	44.69
Stip1	<a href='https://www.ncbi.nlm.nih.gov/gene/?term=20867' target="_blank"> 20867 </a>	stress-induced phosphoprotein 1	protein_coding	protein_coding	0.151697	1.11088	0.00514534	0.292601	141.268	153.874	141.071	150.901	134.642	132.627	132.437	125.004
Hsp90b1	<a href='https://www.ncbi.nlm.nih.gov/gene/?term=22027' target="_blank"> 22027 </a>	heat shock protein 90, beta (Grp94), member 1	retained_intron	protein_coding	0.209673	1.15643	0.0051748	0.29298	240.691	229.451	238.746	253.867	202.015	211.831	220.773	179.729
Arid5b	<a href='https://www.ncbi.nlm.nih.gov/gene/?term=71371' target="_blank"> 71371 </a>	AT rich interactive domain 5B (MRF1-like)	protein_coding	protein_coding	0.228564	1.17167	0.0052373	0.295219	12.071	13.657	15.195	15.868	11.559	12.77	11.905	11.729
Phyh	<a href='https://www.ncbi.nlm.nih.gov/gene/?term=16922' target="_blank"> 16922 </a>	phytanoyl-CoA hydroxylase	protein_coding	protein_coding	0.129823	1.09416	0.00531882	0.298504	100.044	91.551	93.973	94.965	85.955	87.831	83.962	86.667
Ivns1abp	<a href='https://www.ncbi.nlm.nih.gov/gene/?term=117198' target="_blank"> 117198 </a>	influenza virus NS1A binding protein	protein_coding	protein_coding	0.116384	1.08401	0.00536737	0.29992	61.027	61.305	63.92	64.967	57.74	58.287	54.962	60.752
Kcnip4	<a href='https://www.ncbi.nlm.nih.gov/gene/?term=80334' target="_blank"> 80334 </a>	Kv channel interacting protein 4	protein_coding	protein_coding	-0.189005	-1.13998	0.00541277	0.301147	36.766	36.778	38.593	41.938	41.216	44.318	41.198	46.848
Baiap2l1	<a href='https://www.ncbi.nlm.nih.gov/gene/?term=66898' target="_blank"> 66898 </a>	BAI1-associated protein 2-like 1	protein_coding	protein_coding	0.871651	1.82976	0.00545541		2.501	2.138	3.026	2.914	2.073	1.522	1.563	0.523
Cadps2	<a href='https://www.ncbi.nlm.nih.gov/gene/?term=320405' target="_blank"> 320405 </a>	Ca2+-dependent activator protein for secretion 2	protein_coding	protein_coding	-0.124061	-1.0898	0.00548179	0.301806	46.015	41.863	43.759	48.651	47.174	49.189	46.033	50.314
Rbm12b1	<a href='https://www.ncbi.nlm.nih.gov/gene/?term=72397' target="_blank"> 72397 </a>	RNA binding motif protein 12 B1	processed_transcript	protein_coding	0.383422	1.30443	0.00549865	0.301806	8.389	11.492	11.1	11.111	10.359	11.353	5.604	9.978
Nudcd3	<a href='https://www.ncbi.nlm.nih.gov/gene/?term=209586' target="_blank"> 209586 </a>	NudC domain containing 3	protein_coding	protein_coding	-0.09561	-1.06852	0.00552281	0.301806	81.793	83.256	81.007	81.213	88.184	85.818	86.626	90.903
Khdc4	<a href='https://www.ncbi.nlm.nih.gov/gene/?term=74200' target="_blank"> 74200 </a>	KH domain containing 4, pre-mRNA splicing factor			0.16013	1.11739	0.00555831	0.301806	34.806	33.067	32.71	32.222	28.562	29.614	28.409	32.412
Eps8l2	<a href='https://www.ncbi.nlm.nih.gov/gene/?term=98845' target="_blank"> 98845 </a>	EPS8-like 2	protein_coding	protein_coding	0.519523	1.43348	0.00561674	0.301806	6.355	8.699	6.603	4.853	3.453	3.582	4.515	2.832
B230209E15Rik	<a href='https://www.ncbi.nlm.nih.gov/gene/?term=319752' target="_blank"> 319752 </a>	RIKEN cDNA B230209E15 gene			-0.227707	-1.17097	0.00562045	0.301806	21.531	21.8	21.57	22.349	26.837	26.073	23.958	23.618
Rai14	<a href='https://www.ncbi.nlm.nih.gov/gene/?term=75646' target="_blank"> 75646 </a>	retinoic acid induced 14	protein_coding	protein_coding	0.326443	1.25392	0.00562103	0.301806	3.505	3.491	3.747	4.02	3.158	2.999	2.951	2.832
Ctnnd2	<a href='https://www.ncbi.nlm.nih.gov/gene/?term=18163' target="_blank"> 18163 </a>	catenin (cadherin associated protein), delta 2	protein_coding	protein_coding	-0.105043	-1.07553	0.00562178	0.301806	103.505	103.278	104.977	108.432	111.967	105.855	105.272	117.585
Heph	<a href='https://www.ncbi.nlm.nih.gov/gene/?term=15203' target="_blank"> 15203 </a>	hephaestin	protein_coding	protein_coding	0.398111	1.31778	0.00563596	0.301806	5.911	3.567	4.606	4.01	3.47	3.325	3.568	3.301
Bbc3	<a href='https://www.ncbi.nlm.nih.gov/gene/?term=170770' target="_blank"> 170770 </a>	BCL2 binding component 3	protein_coding	protein_coding	-0.279108	-1.21344	0.00570033	0.303986	12.554	11.719	14.496	14.349	14.151	12.628	20.134	11.984
Slc24a3	<a href='https://www.ncbi.nlm.nih.gov/gene/?term=94249' target="_blank"> 94249 </a>	solute carrier family 24 (sodium/potassium/calcium exchanger), member 3	processed_transcript	protein_coding	-0.0904676	-1.06472	0.00574755	0.304525	113.436	115.241	115.074	112.327	119.307	118.593	119.24	123.734
Myo5c	<a href='https://www.ncbi.nlm.nih.gov/gene/?term=208943' target="_blank"> 208943 </a>	myosin VC	protein_coding	protein_coding	0.822178	1.76807	0.00576834		1.582	0.783	2.267	1.199	0.979	0.773	0.984	0.362
Tent5a	<a href='https://www.ncbi.nlm.nih.gov/gene/?term=212943' target="_blank"> 212943 </a>	terminal nucleotidyltransferase 5A			0.584346	1.49936	0.00582336	0.304525	2.766	4.831	4.896	4.842	3.523	3.297	2.032	2.472
Gm42031	<a href='https://www.ncbi.nlm.nih.gov/gene/?term=105246807' target="_blank"> 105246807 </a>	predicted gene, 42031			0.997686	1.99679	0.00582716		0.871	2.969	2.785	3.011	1.572	1.039	1.136	1.01
Apln	<a href='https://www.ncbi.nlm.nih.gov/gene/?term=30878' target="_blank"> 30878 </a>	apelin	protein_coding	protein_coding	0.266679	1.20304	0.00582998	0.304525	14.404	11.403	12.849	11.707	9.715	10.496	11.327	9.726
Plce1	<a href='https://www.ncbi.nlm.nih.gov/gene/?term=74055' target="_blank"> 74055 </a>	phospholipase C, epsilon 1	processed_transcript	protein_coding	0.275418	1.21034	0.00583888	0.304525	4.945	3.663	4.929	4.566	3.844	3.552	3.825	3.262
mt-Nd1	<a href='https://www.ncbi.nlm.nih.gov/gene/?term=NA' target="_blank"> NA </a>		protein_coding	protein_coding	-0.126891	-1.09194	0.00586749	0.304525	12834.7	12337.3	12710.6	12626.5	13906.2	13510	14589.2	12837.3
Ctnnal1	<a href='https://www.ncbi.nlm.nih.gov/gene/?term=54366' target="_blank"> 54366 </a>	catenin (cadherin associated protein), alpha-like 1	protein_coding	protein_coding	0.355639	1.27955	0.00588232	0.304525	17.513	10.807	18.5	15.576	12.141	11.358	13.26	10.568
Mat2a	<a href='https://www.ncbi.nlm.nih.gov/gene/?term=232087' target="_blank"> 232087 </a>	methionine adenosyltransferase II, alpha	protein_coding	protein_coding	0.164939	1.12112	0.00590388	0.304525	121.032	114.748	118.42	112.707	106.01	110.275	88.25	116.288
Zfp52	<a href='https://www.ncbi.nlm.nih.gov/gene/?term=22710' target="_blank"> 22710 </a>	zinc finger protein 52	protein_coding	protein_coding	0.433191	1.35022	0.00590468	0.304525	3.018	5.582	4.086	4.597	3.749	3.665	2.826	2.661
Pdia6	<a href='https://www.ncbi.nlm.nih.gov/gene/?term=71853' target="_blank"> 71853 </a>	protein disulfide isomerase associated 6	retained_intron	protein_coding	0.234619	1.1766	0.00592369	0.304525	79.62	93.062	88.829	90.611	75.277	75.305	77.988	63.236
Scg2	<a href='https://www.ncbi.nlm.nih.gov/gene/?term=20254' target="_blank"> 20254 </a>	secretogranin II	protein_coding	protein_coding	0.145662	1.10624	0.00599721	0.307076	183.835	185.715	163.707	188.644	157.114	159.307	163.3	164.661
Rab11fip1	<a href='https://www.ncbi.nlm.nih.gov/gene/?term=75767' target="_blank"> 75767 </a>	RAB11 family interacting protein 1 (class I)	protein_coding	protein_coding	0.39969	1.31922	0.00609683	0.30888	3.001	2.675	3.07	2.787	2.188	2.198	2.422	1.776
Thbs4	<a href='https://www.ncbi.nlm.nih.gov/gene/?term=21828' target="_blank"> 21828 </a>	thrombospondin 4	protein_coding	protein_coding	0.48758	1.40209	0.00612353	0.30888	15.769	8.422	8.337	10.299	6.593	8.541	8.417	7.822
Sat1	<a href='https://www.ncbi.nlm.nih.gov/gene/?term=20229' target="_blank"> 20229 </a>	spermidine/spermine N1-acetyl transferase 1	protein_coding	protein_coding	0.198939	1.14785	0.00613964	0.30888	55.346	56.763	55.521	53.114	49.392	46.566	47.983	44.899
St6galnac2	<a href='https://www.ncbi.nlm.nih.gov/gene/?term=20446' target="_blank"> 20446 </a>	ST6 (alpha-N-acetyl-neuraminyl-2,3-beta-galactosyl-1,3)-N-acetylgalactosaminide alpha-2,6-sialyltransferase 2	protein_coding	protein_coding	0.660648	1.58079	0.00617473	0.30888	7.166	4.326	8.021	4.859	4.888	3.893	3.944	2.17
Zc3h12c	<a href='https://www.ncbi.nlm.nih.gov/gene/?term=244871' target="_blank"> 244871 </a>	zinc finger CCCH type containing 12C	protein_coding	protein_coding	0.241265	1.18203	0.00617599	0.30888	5.78	6.304	6.824	7.135	5.589	5.656	5.306	5.267
Rab6a	<a href='https://www.ncbi.nlm.nih.gov/gene/?term=19346' target="_blank"> 19346 </a>	RAB6A, member RAS oncogene family	protein_coding	protein_coding	-0.0990092	-1.07104	0.00619025	0.30888	403.683	403.608	406.804	419.352	415.654	414.336	412.228	450.413
Pak6	<a href='https://www.ncbi.nlm.nih.gov/gene/?term=214230' target="_blank"> 214230 </a>	p21 (RAC1) activated kinase 6	protein_coding	protein_coding	-0.132572	-1.09625	0.00621351	0.30888	30.248	31.313	32.626	34.578	32.829	33.99	35.811	37.874
Rpap3	<a href='https://www.ncbi.nlm.nih.gov/gene/?term=71919' target="_blank"> 71919 </a>	RNA polymerase II associated protein 3	protein_coding	protein_coding	-0.268087	-1.20421	0.0062247	0.30888	17.51	12.642	13.727	13.499	15.419	17.837	16.307	18.564
Acaa2	<a href='https://www.ncbi.nlm.nih.gov/gene/?term=52538' target="_blank"> 52538 </a>	acetyl-Coenzyme A acyltransferase 2 (mitochondrial 3-oxoacyl-Coenzyme A thiolase)	protein_coding	protein_coding	0.313504	1.24272	0.0062811	0.309631	33.031	28.546	32.748	28.869	29.192	24.844	26.175	21.034
Iqub	<a href='https://www.ncbi.nlm.nih.gov/gene/?term=214704' target="_blank"> 214704 </a>	IQ motif and ubiquitin domain containing	protein_coding	protein_coding	0.591728	1.50705	0.00628802	0.309631	2.414	2.158	2.741	2.375	1.662	1.759	1.956	0.95
Gm27029	<a href='https://www.ncbi.nlm.nih.gov/gene/?term=NA' target="_blank"> NA </a>		protein_coding	protein_coding	0.498806	1.41304	0.0063165		4.324	3.208	3.684	3.178	2.114	2.962	2.527	2.443
Phldb2	<a href='https://www.ncbi.nlm.nih.gov/gene/?term=208177' target="_blank"> 208177 </a>	pleckstrin homology like domain, family B, member 2	protein_coding	protein_coding	0.344643	1.26984	0.00633276	0.310229	4.905	3.345	5.214	3.938	4.131	3.279	3.628	3.295
Paip2b	<a href='https://www.ncbi.nlm.nih.gov/gene/?term=232164' target="_blank"> 232164 </a>	poly(A) binding protein interacting protein 2B	protein_coding	protein_coding	0.146235	1.10668	0.00634844	0.310229	34.431	35.465	35.818	37.708	31.949	31.385	33.435	32.18
Per1	<a href='https://www.ncbi.nlm.nih.gov/gene/?term=18626' target="_blank"> 18626 </a>	period circadian clock 1	protein_coding	protein_coding	0.297434	1.22896	0.00639246	0.311197	30.273	38.733	44.57	40.053	30.361	31.785	25.53	35.051
Icam5	<a href='https://www.ncbi.nlm.nih.gov/gene/?term=15898' target="_blank"> 15898 </a>	intercellular adhesion molecule 5, telencephalin	protein_coding	protein_coding	-0.131066	-1.0951	0.00648478	0.313721	204.184	201.274	191.166	188.738	208.576	205.801	203.08	217.351
Rasal1	<a href='https://www.ncbi.nlm.nih.gov/gene/?term=19415' target="_blank"> 19415 </a>	RAS protein activator like 1 (GAP1 like)	protein_coding	protein_coding	-0.12719	-1.09216	0.00649314	0.313721	55.493	57.654	53.257	64.743	59.271	57.878	59.907	66.353
Retsat	<a href='https://www.ncbi.nlm.nih.gov/gene/?term=67442' target="_blank"> 67442 </a>	retinol saturase (all trans retinol 13,14 reductase)	protein_coding	protein_coding	0.301716	1.23261	0.00651982	0.313831	13.562	10.579	11.677	10.645	10.433	9.403	9.658	8.276
Dnah7b	<a href='https://www.ncbi.nlm.nih.gov/gene/?term=227058' target="_blank"> 227058 </a>	dynein, axonemal, heavy chain 7B	retained_intron	protein_coding	0.490379	1.40481	0.00654805	0.314013	1.505	1.092	1.284	1.156	0.931	0.585	1.278	1.007
Gm26684	<a href='https://www.ncbi.nlm.nih.gov/gene/?term=102638507' target="_blank"> 102638507 </a>	predicted gene, 26684	lincRNA	lincRNA	0.702456	1.62727	0.00657014		0.848	0.764	0.696	0.471	0.412	0.376	0.613	0.328
Tnpo1	<a href='https://www.ncbi.nlm.nih.gov/gene/?term=238799' target="_blank"> 238799 </a>	transportin 1	protein_coding	protein_coding	0.166953	1.12268	0.00658757	0.314734	22.546	19.782	23.311	21.386	20.125	19.732	17.703	20.225
Ctnnd1	<a href='https://www.ncbi.nlm.nih.gov/gene/?term=12388' target="_blank"> 12388 </a>	catenin (cadherin associated protein), delta 1	protein_coding	protein_coding	0.124673	1.09026	0.00665379	0.31672	28.977	25.615	28.662	29.171	27.173	25.234	27.189	28.024
Rpl3-ps1	<a href='https://www.ncbi.nlm.nih.gov/gene/?term=100043000' target="_blank"> 100043000 </a>	ribosomal protein L3, pseudogene 1	processed_pseudogene	processed_pseudogene	0.789874	1.72892	0.00677368	0.321237	122.319	286.278	290.665	298.022	135.79	143.015	145.901	148.175
Ifitm2	<a href='https://www.ncbi.nlm.nih.gov/gene/?term=80876' target="_blank"> 80876 </a>	interferon induced transmembrane protein 2	protein_coding	protein_coding	0.350614	1.2751	0.00685983	0.322255	36.425	32.047	35.826	31.334	27.64	29.494	27.03	20.668
Magee1	<a href='https://www.ncbi.nlm.nih.gov/gene/?term=107528' target="_blank"> 107528 </a>	MAGE family member E1	protein_coding	protein_coding	-0.114047	-1.08226	0.00688108	0.322255	94.674	89.477	87.536	89.025	94.474	95.158	91.93	101.578
Cd164	<a href='https://www.ncbi.nlm.nih.gov/gene/?term=53599' target="_blank"> 53599 </a>	CD164 antigen	protein_coding	protein_coding	0.226306	1.16984	0.00691449	0.322255	60.214	53.863	61.342	60.856	56.05	51.318	51.435	42.819
Acap3	<a href='https://www.ncbi.nlm.nih.gov/gene/?term=140500' target="_blank"> 140500 </a>	ArfGAP with coiled-coil, ankyrin repeat and PH domains 3	protein_coding	protein_coding	-0.132463	-1.09616	0.0069395	0.322255	69.658	62.821	63.703	56.813	65.057	68.07	64.634	72.943
Tril	<a href='https://www.ncbi.nlm.nih.gov/gene/?term=66873' target="_blank"> 66873 </a>	TLR4 interactor with leucine-rich repeats	protein_coding	protein_coding	-0.220092	-1.16481	0.0069603	0.322255	18.891	22.698	25.147	22.099	25.227	26.735	25.251	23.354
Gm12940	<a href='https://www.ncbi.nlm.nih.gov/gene/?term=NA' target="_blank"> NA </a>		processed_transcript	processed_transcript	0.441702	1.35821	0.00697424	0.322255	41.128	39.541	45.12	38.159	33.775	37.74	32.951	44.718
Pou6f1	<a href='https://www.ncbi.nlm.nih.gov/gene/?term=19009' target="_blank"> 19009 </a>	POU domain, class 6, transcription factor 1	nonsense_mediated_decay	protein_coding	-0.191753	-1.14215	0.00699369	0.322255	68.82	55.949	57.507	53.245	61.68	69.388	70.791	76.775
Angptl2	<a href='https://www.ncbi.nlm.nih.gov/gene/?term=26360' target="_blank"> 26360 </a>	angiopoietin-like 2	protein_coding	protein_coding	0.546092	1.46013	0.00699574	0.322255	5.521	4.044	6.675	5.226	4.169	3.953	3.966	2.148
Krt222	<a href='https://www.ncbi.nlm.nih.gov/gene/?term=268481' target="_blank"> 268481 </a>	keratin 222	protein_coding	protein_coding	-0.151833	-1.11098	0.00704864	0.323533	28.085	26.757	29.293	28.101	30.87	29.363	30.447	33.582
Gng2	<a href='https://www.ncbi.nlm.nih.gov/gene/?term=14702' target="_blank"> 14702 </a>	guanine nucleotide binding protein (G protein), gamma 2	protein_coding	protein_coding	-0.096166	-1.06893	0.00710558	0.324986	155.522	151.706	170.47	163.185	164.105	171.97	160.828	173.464
Setd7	<a href='https://www.ncbi.nlm.nih.gov/gene/?term=73251' target="_blank"> 73251 </a>	SET domain containing (lysine methyltransferase) 7	protein_coding	protein_coding	0.0946175	1.06778	0.0071713	0.326828	75.521	70.249	74.466	74.363	65.467	69.88	68.331	67.611
Phyhd1	<a href='https://www.ncbi.nlm.nih.gov/gene/?term=227696' target="_blank"> 227696 </a>	phytanoyl-CoA dioxygenase domain containing 1	protein_coding	protein_coding	0.481094	1.3958	0.007266	0.329035	19.626	12.047	13.948	12.955	10.368	11.328	11.587	8.327
Plppr4	<a href='https://www.ncbi.nlm.nih.gov/gene/?term=229791' target="_blank"> 229791 </a>	phospholipid phosphatase related 4			-0.137296	-1.09984	0.00729064	0.329035	168.011	136.316	139.706	141.253	162.779	154.447	162.403	175.306
Rpl37a	<a href='https://www.ncbi.nlm.nih.gov/gene/?term=19981' target="_blank"> 19981 </a>	ribosomal protein L37a	protein_coding	protein_coding	-0.239906	-1.18092	0.00733103	0.329035	312.01	333.097	292.967	257.492	357.1	353.743	368.157	311.782
Nrxn3	<a href='https://www.ncbi.nlm.nih.gov/gene/?term=18191' target="_blank"> 18191 </a>	neurexin III	retained_intron	protein_coding	-0.127013	-1.09203	0.00735505	0.329035	73.393	64.251	71.869	67.229	78.743	74.939	74.981	84.715
Arpc4	<a href='https://www.ncbi.nlm.nih.gov/gene/?term=68089' target="_blank"> 68089 </a>	actin related protein 2/3 complex, subunit 4	protein_coding	protein_coding	-0.108255	-1.07792	0.00736101	0.329035	183.196	196.909	182.608	181.736	188.189	204.562	197.288	204.818
Gm21093	<a href='https://www.ncbi.nlm.nih.gov/gene/?term=100861635' target="_blank"> 100861635 </a>	predicted gene, 21093	protein_coding	protein_coding	0.404521	1.32365	0.00737333	0.329035	13.816	19.75	22.55	23.673	13.88	13.232	14.217	18.64
Selenop	<a href='https://www.ncbi.nlm.nih.gov/gene/?term=20363' target="_blank"> 20363 </a>	selenoprotein P			0.127899	1.0927	0.00740645	0.329369	228.185	206.851	204.585	218.538	194.089	203.581	190.919	191.723
Gm3226	<a href='https://www.ncbi.nlm.nih.gov/gene/?term=100041240' target="_blank"> 100041240 </a>	tubulin, alpha 1B pseudogene			0.970703	1.9598	0.00748738	0.330557	18.844	53.503	52.66	62.787	23.073	23.975	25.467	22.888
Mbp	<a href='https://www.ncbi.nlm.nih.gov/gene/?term=17196' target="_blank"> 17196 </a>	myelin basic protein	protein_coding	protein_coding	-0.149892	-1.10949	0.00748753	0.330557	2145.81	2511.39	2602	2428.06	2598.85	2752.31	2621.53	2594.17
Sptbn2	<a href='https://www.ncbi.nlm.nih.gov/gene/?term=20743' target="_blank"> 20743 </a>	spectrin beta, non-erythrocytic 2	protein_coding	protein_coding	-0.0938132	-1.06719	0.00752557	0.330557	287.769	270.577	285.018	272.672	277.299	288.48	296.704	308.16
Ccpg1	<a href='https://www.ncbi.nlm.nih.gov/gene/?term=72278' target="_blank"> 72278 </a>	cell cycle progression 1	protein_coding	protein_coding	0.108884	1.07839	0.00758534	0.330557	98.306	94.921	97.683	91.903	88.67	92.951	86.52	87.38
Col4a3	<a href='https://www.ncbi.nlm.nih.gov/gene/?term=12828' target="_blank"> 12828 </a>	collagen, type IV, alpha 3	retained_intron	protein_coding	0.929554	1.90469	0.0076039		1.272	0.516	1.094	0.86	0.679	0.536	0.571	0.183
Atp7a	<a href='https://www.ncbi.nlm.nih.gov/gene/?term=11977' target="_blank"> 11977 </a>	ATPase, Cu++ transporting, alpha polypeptide	protein_coding	protein_coding	0.448853	1.36495	0.00761457	0.330557	4.478	4.326	5.764	5.488	4.595	3.764	3.551	2.575
Sowahc	<a href='https://www.ncbi.nlm.nih.gov/gene/?term=268301' target="_blank"> 268301 </a>	sosondowah ankyrin repeat domain family member C	protein_coding	protein_coding	0.387404	1.30804	0.007635	0.330557	11.324	10.997	13.675	11.209	10.866	9.111	8.852	6.348
Tax1bp3	<a href='https://www.ncbi.nlm.nih.gov/gene/?term=76281' target="_blank"> 76281 </a>	Tax1 (human T cell leukemia virus type I) binding protein 3	protein_coding	protein_coding	0.360875	1.2842	0.00768218	0.330557	10.174	13.239	12.394	11.105	8.653	9.751	8.732	8.569
St3gal2	<a href='https://www.ncbi.nlm.nih.gov/gene/?term=20444' target="_blank"> 20444 </a>	ST3 beta-galactoside alpha-2,3-sialyltransferase 2	protein_coding	protein_coding	-0.1024	-1.07356	0.00768576	0.330557	55.62	60.113	57.483	55.798	58.458	58.939	58.543	62.892
Thyn1	<a href='https://www.ncbi.nlm.nih.gov/gene/?term=77862' target="_blank"> 77862 </a>	thymocyte nuclear protein 1	protein_coding	protein_coding	0.15301	1.11189	0.00770426	0.330557	88.09	77.85	79.571	83.809	71.23	71.348	72.216	74.741
Efemp2	<a href='https://www.ncbi.nlm.nih.gov/gene/?term=58859' target="_blank"> 58859 </a>	epidermal growth factor-containing fibulin-like extracellular matrix protein 2	protein_coding	protein_coding	0.405809	1.32483	0.00771396	0.330557	18.883	11.636	14.959	14.172	11.819	12.751	13.178	9.283
Cry1	<a href='https://www.ncbi.nlm.nih.gov/gene/?term=12952' target="_blank"> 12952 </a>	cryptochrome 1 (photolyase-like)	protein_coding	protein_coding	0.256314	1.19442	0.00771608	0.330557	10.942	9.635	12.093	12.966	8.49	9.41	9.336	9.625
Irf2bpl	<a href='https://www.ncbi.nlm.nih.gov/gene/?term=238330' target="_blank"> 238330 </a>	interferon regulatory factor 2 binding protein-like	protein_coding	protein_coding	-0.131263	-1.09525	0.00779635	0.331797	43.189	47.673	45.124	44.166	47.314	48.799	47.081	47.239
Galm	<a href='https://www.ncbi.nlm.nih.gov/gene/?term=319625' target="_blank"> 319625 </a>	galactose mutarotase	protein_coding	protein_coding	0.486318	1.40087	0.00781364	0.331797	4.508	3.765	4.185	3.901	3.68	3.097	2.529	3.469
Fam114a2	<a href='https://www.ncbi.nlm.nih.gov/gene/?term=67726' target="_blank"> 67726 </a>	family with sequence similarity 114, member A2	protein_coding	protein_coding	0.157851	1.11562	0.00782249	0.331797	21.277	20.906	20.932	20.783	18.605	18.844	18.68	19.746
Usp22	<a href='https://www.ncbi.nlm.nih.gov/gene/?term=216825' target="_blank"> 216825 </a>	ubiquitin specific peptidase 22	protein_coding	protein_coding	-0.107009	-1.07699	0.00789466	0.333437	130.305	123.311	124.251	126.746	139.495	132.037	131.684	146.91
Odc1	<a href='https://www.ncbi.nlm.nih.gov/gene/?term=18263' target="_blank"> 18263 </a>	ornithine decarboxylase, structural 1	protein_coding	protein_coding	0.197318	1.14656	0.00792947	0.333437	71.972	59.08	58.934	61.672	52.7	54.309	53.896	51.136
Otud7a	<a href='https://www.ncbi.nlm.nih.gov/gene/?term=170711' target="_blank"> 170711 </a>	OTU domain containing 7A	protein_coding	protein_coding	-0.169686	-1.12481	0.00793897	0.333437	30.731	31.945	34.378	33.284	39.114	33.123	35.316	39.839
Camkv	<a href='https://www.ncbi.nlm.nih.gov/gene/?term=235604' target="_blank"> 235604 </a>	CaM kinase-like vesicle-associated	protein_coding	protein_coding	-0.141742	-1.10324	0.00799087	0.334523	400.736	395.414	360.319	352.183	413	401.854	398.249	422.358
Nudt5	<a href='https://www.ncbi.nlm.nih.gov/gene/?term=53893' target="_blank"> 53893 </a>	nudix (nucleoside diphosphate linked moiety X)-type motif 5	protein_coding	protein_coding	0.217261	1.16252	0.00808269	0.335568	12.468	13.517	11.458	12.848	12.756	11.808	11.497	10.366
Coq10b	<a href='https://www.ncbi.nlm.nih.gov/gene/?term=67876' target="_blank"> 67876 </a>	coenzyme Q10B	protein_coding	protein_coding	0.277303	1.21193	0.00810182	0.335568	17.487	21.554	21.258	20.659	15.125	17.621	14.975	17.693
Tpp1	<a href='https://www.ncbi.nlm.nih.gov/gene/?term=12751' target="_blank"> 12751 </a>	tripeptidyl peptidase I	protein_coding	protein_coding	0.191462	1.14192	0.00812006	0.335568	60.438	46.478	54.028	49.681	45.382	46.589	45.036	40.186
Purg	<a href='https://www.ncbi.nlm.nih.gov/gene/?term=75029' target="_blank"> 75029 </a>	purine-rich element binding protein G	protein_coding	protein_coding	0.239345	1.18046	0.00814357	0.335568	18.219	20.332	21.672	17.98	16.249	16.882	16.464	17.864
Stc1	<a href='https://www.ncbi.nlm.nih.gov/gene/?term=20855' target="_blank"> 20855 </a>	stanniocalcin 1	protein_coding	protein_coding	0.370824	1.29309	0.00814638	0.335568	2.165	2.337	2.411	2.026	1.791	1.813	1.621	1.63
Cplx2	<a href='https://www.ncbi.nlm.nih.gov/gene/?term=12890' target="_blank"> 12890 </a>	complexin 2	protein_coding	protein_coding	-0.111904	-1.08065	0.00819691	0.336086	698.893	702.496	662.533	638.15	716.637	711.267	697.349	753.241
Ltbp3	<a href='https://www.ncbi.nlm.nih.gov/gene/?term=16998' target="_blank"> 16998 </a>	latent transforming growth factor beta binding protein 3	protein_coding	protein_coding	0.297234	1.22879	0.00821124	0.336086	22.614	21.139	25.258	20.079	17.272	18.58	19.426	13.475
Dlgap1	<a href='https://www.ncbi.nlm.nih.gov/gene/?term=224997' target="_blank"> 224997 </a>	DLG associated protein 1	retained_intron	protein_coding	-0.112884	-1.08139	0.00837455	0.339007	297.474	261.181	288.726	293.553	299.725	288.111	295.014	321.904
Pik3r2	<a href='https://www.ncbi.nlm.nih.gov/gene/?term=18709' target="_blank"> 18709 </a>	phosphoinositide-3-kinase regulatory subunit 2	protein_coding	protein_coding	-0.105163	-1.07562	0.00838446	0.339007	90.067	91.672	95.711	88.099	91.701	91.37	91.081	101.501
Sh3bp5	<a href='https://www.ncbi.nlm.nih.gov/gene/?term=24056' target="_blank"> 24056 </a>	SH3-domain binding protein 5 (BTK-associated)	nonsense_mediated_decay	protein_coding	-0.221846	-1.16622	0.00840953	0.339007	66.545	75.726	62.295	59.209	77.286	79.243	66.622	82.895
Dlx6os1	<a href='https://www.ncbi.nlm.nih.gov/gene/?term=320038' target="_blank"> 320038 </a>	distal-less homeobox 6, opposite strand 1	antisense	antisense	0.188978	1.13996	0.00843671	0.339007	9.787	10.313	11.174	10.29	9.293	8.931	9.005	9.177
Pnrc2	<a href='https://www.ncbi.nlm.nih.gov/gene/?term=52830' target="_blank"> 52830 </a>	proline-rich nuclear receptor coactivator 2	protein_coding	protein_coding	0.164026	1.12041	0.00843899	0.339007	50.915	53.384	53.192	54.332	47.21	48.717	45.651	43.728
Gm4691	<a href='https://www.ncbi.nlm.nih.gov/gene/?term=100043853' target="_blank"> 100043853 </a>	glyceraldehyde-3-phosphate dehydrogenase pseudogene	processed_transcript	transcribed_processed_pseudogene	-0.30692	-1.23706	0.0084409	0.339007	32.222	30.014	30.177	24.523	37.716	30.975	38.196	37.777
Lrp6	<a href='https://www.ncbi.nlm.nih.gov/gene/?term=16974' target="_blank"> 16974 </a>	low density lipoprotein receptor-related protein 6	protein_coding	protein_coding	0.163069	1.11967	0.00847048	0.339129	25.193	25.528	27.848	26.608	24.792	23.459	22.5	22.137
Mog	<a href='https://www.ncbi.nlm.nih.gov/gene/?term=17441' target="_blank"> 17441 </a>	myelin oligodendrocyte glycoprotein	protein_coding	protein_coding	-0.158004	-1.11574	0.00852145	0.339129	49.983	54.939	56.68	55.723	56.006	62.175	61.1	60.541
Rfc1	<a href='https://www.ncbi.nlm.nih.gov/gene/?term=19687' target="_blank"> 19687 </a>	replication factor C (activator 1) 1	protein_coding	protein_coding	0.134684	1.09785	0.00854543	0.339129	20.89	21.171	24.464	18.073	16.051	22.613	19.276	19.259
Gm50253	<a href='https://www.ncbi.nlm.nih.gov/gene/?term=NA' target="_blank"> NA </a>				0.532142	1.44607	0.00855048	0.339129	2.03	1.562	2.009	1.185	0.891	1.203	1.192	1.343
Gla	<a href='https://www.ncbi.nlm.nih.gov/gene/?term=11605' target="_blank"> 11605 </a>	galactosidase, alpha	protein_coding	protein_coding	0.255222	1.19352	0.00857688	0.339129	7.307	7.732	8.858	9.191	6.736	6.755	6.51	6.854
Fry	<a href='https://www.ncbi.nlm.nih.gov/gene/?term=320365' target="_blank"> 320365 </a>	FRY microtubule binding protein	protein_coding	protein_coding	-0.134725	-1.09788	0.0086159	0.339129	77.129	65.053	74.41	67.645	71.704	73.004	72.182	84.101
Akt2	<a href='https://www.ncbi.nlm.nih.gov/gene/?term=11652' target="_blank"> 11652 </a>	thymoma viral proto-oncogene 2	protein_coding	protein_coding	0.208712	1.15566	0.00863212	0.339129	73.76	63.862	68.488	59.955	55.658	55.894	63.054	48.937
Mxd4	<a href='https://www.ncbi.nlm.nih.gov/gene/?term=17122' target="_blank"> 17122 </a>	Max dimerization protein 4	protein_coding	protein_coding	0.134531	1.09774	0.00865501	0.339129	46.475	49.77	44.264	46.106	44.408	43.376	40.643	41.888
Cep162	<a href='https://www.ncbi.nlm.nih.gov/gene/?term=382090' target="_blank"> 382090 </a>	centrosomal protein 162	protein_coding	protein_coding	0.186828	1.13826	0.00868256	0.339174	5.423	4.712	5.243	5.194	4.569	4.678	3.978	4.718
Pou3f1	<a href='https://www.ncbi.nlm.nih.gov/gene/?term=18991' target="_blank"> 18991 </a>	POU domain, class 3, transcription factor 1	protein_coding	protein_coding	-0.218604	-1.16361	0.00872716	0.339883	46.139	41.234	37.986	40.238	41.571	47.186	49.263	47.962
Ccnd3	<a href='https://www.ncbi.nlm.nih.gov/gene/?term=12445' target="_blank"> 12445 </a>	cyclin D3	protein_coding	protein_coding	0.233729	1.17587	0.00879309	0.341111	31.66	34.732	33.622	32.008	27.849	28.354	23.668	26.839
Itprid2	<a href='https://www.ncbi.nlm.nih.gov/gene/?term=70599' target="_blank"> 70599 </a>	ITPR interacting domain containing 2			0.180459	1.13324	0.00881176	0.341111	26.939	24.508	27.246	26.282	23.81	23.152	22.842	20.117
Mpp7	<a href='https://www.ncbi.nlm.nih.gov/gene/?term=75739' target="_blank"> 75739 </a>	membrane protein, palmitoylated 7 (MAGUK p55 subfamily member 7)	protein_coding	protein_coding	0.51381	1.42782	0.00894647	0.343077	4.121	3.106	3.57	4.013	2.498	3.042	3.287	2.179
Nrxn2	<a href='https://www.ncbi.nlm.nih.gov/gene/?term=18190' target="_blank"> 18190 </a>	neurexin II	protein_coding	protein_coding	-0.105994	-1.07624	0.0089646	0.343077	253.823	252.527	236.382	229.492	268.163	244.438	260.231	288.844
Pvalb	<a href='https://www.ncbi.nlm.nih.gov/gene/?term=19293' target="_blank"> 19293 </a>	parvalbumin	protein_coding	protein_coding	0.18409	1.1361	0.00900163	0.343077	48.619	49.169	49.559	53.604	42.96	43.053	45.601	43.499
Arnt2	<a href='https://www.ncbi.nlm.nih.gov/gene/?term=11864' target="_blank"> 11864 </a>	aryl hydrocarbon receptor nuclear translocator 2	protein_coding	protein_coding	-0.0788842	-1.0562	0.00900463	0.343077	106.497	103.103	105.444	104.578	111.432	108.821	108.014	113.639
Rprml	<a href='https://www.ncbi.nlm.nih.gov/gene/?term=104582' target="_blank"> 104582 </a>	reprimo-like	protein_coding	protein_coding	-0.1757	-1.12951	0.00900784	0.343077	112.817	107.946	99.95	108.21	106.118	112.813	119.954	122.718
Gm47204	<a href='https://www.ncbi.nlm.nih.gov/gene/?term=NA' target="_blank"> NA </a>				-0.29403	-1.22606	0.00904915	0.343077	12.163	10.022	10.57	9.553	11.446	11.78	13.292	14.057
Pcnx2	<a href='https://www.ncbi.nlm.nih.gov/gene/?term=270109' target="_blank"> 270109 </a>	pecanex homolog 2			-0.123479	-1.08936	0.00904941	0.343077	32.903	33.253	30.231	31.922	32.935	33.344	34.255	37.613
Lrch3	<a href='https://www.ncbi.nlm.nih.gov/gene/?term=70144' target="_blank"> 70144 </a>	leucine-rich repeats and calponin homology (CH) domain containing 3	protein_coding	protein_coding	0.166693	1.12248	0.00928076	0.350813	16.94	16.541	16.911	15.222	13.562	14.821	13.481	15.041
Timp3	<a href='https://www.ncbi.nlm.nih.gov/gene/?term=21859' target="_blank"> 21859 </a>	tissue inhibitor of metalloproteinase 3	protein_coding	protein_coding	0.22066	1.16527	0.00931105	0.350926	63.302	51.077	63.12	55.62	51.31	54.526	47.547	43.685
Rapgef2	<a href='https://www.ncbi.nlm.nih.gov/gene/?term=76089' target="_blank"> 76089 </a>	Rap guanine nucleotide exchange factor (GEF) 2	protein_coding	protein_coding	-0.121066	-1.08754	0.00939538	0.352305	62.078	58.137	61.738	60.741	64.005	65.546	60.945	71.595
Tspan2	<a href='https://www.ncbi.nlm.nih.gov/gene/?term=70747' target="_blank"> 70747 </a>	tetraspanin 2	protein_coding	protein_coding	-0.145395	-1.10603	0.0094296	0.352305	54.683	59.131	65.225	63.466	64.068	67.023	65.622	67.811
Tceal5	<a href='https://www.ncbi.nlm.nih.gov/gene/?term=331532' target="_blank"> 331532 </a>	transcription elongation factor A (SII)-like 5	protein_coding	protein_coding	-0.142143	-1.10354	0.0094299	0.352305	110.576	111.009	104.527	105.216	115.217	115.69	115.283	122.903
Srsf7	<a href='https://www.ncbi.nlm.nih.gov/gene/?term=225027' target="_blank"> 225027 </a>	serine and arginine-rich splicing factor 7	protein_coding	protein_coding	0.152861	1.11177	0.00954121	0.355145	90.77	85.75	90.265	90.042	80.218	82.682	71.285	82.419
Dazap1	<a href='https://www.ncbi.nlm.nih.gov/gene/?term=70248' target="_blank"> 70248 </a>	DAZ associated protein 1	protein_coding	protein_coding	-0.151033	-1.11036	0.00956118	0.355145	57.955	48.829	48.835	48.912	48.861	59.286	50.447	52.373
Rusc2	<a href='https://www.ncbi.nlm.nih.gov/gene/?term=100213' target="_blank"> 100213 </a>	RUN and SH3 domain containing 2	protein_coding	protein_coding	-0.0905565	-1.06478	0.00962303	0.355978	52.254	54.949	55.654	56.022	52.934	55.691	55.915	56.112
Pcdhga8	<a href='https://www.ncbi.nlm.nih.gov/gene/?term=93716' target="_blank"> 93716 </a>	protocadherin gamma subfamily A, 8			0.179864	1.13278	0.009639	0.355978	12.279	11.238	13.943	11.931	10.821	10.906	10.531	10.947
Prrc2b	<a href='https://www.ncbi.nlm.nih.gov/gene/?term=227723' target="_blank"> 227723 </a>	proline-rich coiled-coil 2B	protein_coding	protein_coding	-0.0765451	-1.05449	0.00969271	0.356936	160.997	143.123	150.88	143.133	150.734	156.008	149.278	160.414
Lamp2	<a href='https://www.ncbi.nlm.nih.gov/gene/?term=16784' target="_blank"> 16784 </a>	lysosomal-associated membrane protein 2	protein_coding	protein_coding	0.238567	1.17982	0.00980541	0.359648	81.473	68.629	81.772	83.012	71.581	67.267	68.206	54.383
Derl2	<a href='https://www.ncbi.nlm.nih.gov/gene/?term=116891' target="_blank"> 116891 </a>	Der1-like domain family, member 2	protein_coding	protein_coding	0.182675	1.13499	0.00982233	0.359648	14.441	13.264	14.881	16.167	11.706	13.777	12.363	12.579
Zfp442	<a href='https://www.ncbi.nlm.nih.gov/gene/?term=668923' target="_blank"> 668923 </a>	zinc finger protein 442	protein_coding	protein_coding	0.366294	1.28904	0.00990758	0.361269	3.324	2.982	3.136	3.09	2.397	2.552	2.392	2.292
Robo4	<a href='https://www.ncbi.nlm.nih.gov/gene/?term=74144' target="_blank"> 74144 </a>	roundabout guidance receptor 4	retained_intron	protein_coding	0.345883	1.27093	0.00993945	0.361269	3.766	3.178	3.618	3.315	2.186	3.089	2.915	2.751
Alas2	<a href='https://www.ncbi.nlm.nih.gov/gene/?term=11656' target="_blank"> 11656 </a>	aminolevulinic acid synthase 2, erythroid	protein_coding	protein_coding	-0.885041	-1.84682	0.00995092	0.361269	4.309	1.806	1.83	2.157	3.79	3.647	8.327	3.04
Tmprss11a	<a href='https://www.ncbi.nlm.nih.gov/gene/?term=194597' target="_blank"> 194597 </a>	transmembrane protease, serine 11a	protein_coding	protein_coding	1.11245	2.16213	0.0100084		1.893	1.043	2.363	1.899	1.358	0.697	1	0.206
Acot3	<a href='https://www.ncbi.nlm.nih.gov/gene/?term=171281' target="_blank"> 171281 </a>	acyl-CoA thioesterase 3	protein_coding	protein_coding	-0.347491	-1.27235	0.0100101	0.362395	3.655	3.402	3.136	3.256	4.494	4.069	3.568	4.337
Arhgef5	<a href='https://www.ncbi.nlm.nih.gov/gene/?term=54324' target="_blank"> 54324 </a>	Rho guanine nucleotide exchange factor (GEF) 5	protein_coding	protein_coding	0.496085	1.41038	0.0101038	0.364454	2.429	2.045	2.856	2.252	1.869	1.439	1.748	1.281
Steap2	<a href='https://www.ncbi.nlm.nih.gov/gene/?term=74051' target="_blank"> 74051 </a>	six transmembrane epithelial antigen of prostate 2	protein_coding	protein_coding	0.854139	1.80768	0.010139	0.364454	15.143	9.517	14.869	13.687	9.306	7.073	8.792	3.452
Abhd2	<a href='https://www.ncbi.nlm.nih.gov/gene/?term=54608' target="_blank"> 54608 </a>	abhydrolase domain containing 2	protein_coding	protein_coding	0.233005	1.17528	0.0101521	0.364454	58.114	45.711	58.133	51.72	47.816	43.682	49.462	39.167
Tmem151a	<a href='https://www.ncbi.nlm.nih.gov/gene/?term=381199' target="_blank"> 381199 </a>	transmembrane protein 151A	processed_transcript	protein_coding	-0.110662	-1.07972	0.0101821	0.364512	90.984	97.053	95.876	95.798	99.369	97.613	99.347	100.439
Gm3294	<a href='https://www.ncbi.nlm.nih.gov/gene/?term=100041367' target="_blank"> 100041367 </a>	predicted gene 3294	lincRNA	lincRNA	0.561662	1.47597	0.0102317		0.793	0.523	0.804	0.572	0.405	0.405	0.533	0.461
Flot1	<a href='https://www.ncbi.nlm.nih.gov/gene/?term=14251' target="_blank"> 14251 </a>	flotillin 1	protein_coding	protein_coding	-0.125873	-1.09117	0.0103704	0.370222	93.052	96.333	98.313	94.008	102.394	99.955	96.72	103.943
Wdr78	<a href='https://www.ncbi.nlm.nih.gov/gene/?term=NA' target="_blank"> NA </a>		retained_intron	protein_coding	0.297532	1.22904	0.0104001	0.370253	7.452	5.78	7.394	6.425	5.296	4.696	6.361	6.117
Gnai3	<a href='https://www.ncbi.nlm.nih.gov/gene/?term=14679' target="_blank"> 14679 </a>	guanine nucleotide binding protein (G protein), alpha inhibiting 3	protein_coding	protein_coding	0.189268	1.14019	0.0104946	0.371987	22.316	23.791	26.601	24.36	21.984	22.108	20.275	19.78
Wtip	<a href='https://www.ncbi.nlm.nih.gov/gene/?term=101543' target="_blank"> 101543 </a>	WT1 interacting protein	protein_coding	protein_coding	0.337745	1.26378	0.0105429	0.371987	11.348	8.274	9.013	10.436	6.417	7.259	7.829	7.937
Gm13302	<a href='https://www.ncbi.nlm.nih.gov/gene/?term=101056144' target="_blank"> 101056144 </a>	transmembrane protein C9orf144B homolog	unprocessed_pseudogene	unprocessed_pseudogene	0.653423	1.5729	0.0105539		2.523	3.065	3.082	2.65	1.146	1.943	1.413	2.644
Col4a4	<a href='https://www.ncbi.nlm.nih.gov/gene/?term=12829' target="_blank"> 12829 </a>	collagen, type IV, alpha 4	protein_coding	protein_coding	0.830769	1.77863	0.0105653	0.371987	1.321	0.645	1.103	0.773	0.76	0.493	0.672	0.232
Bsg	<a href='https://www.ncbi.nlm.nih.gov/gene/?term=12215' target="_blank"> 12215 </a>	basigin	protein_coding	protein_coding	0.201183	1.14964	0.0106133	0.371987	768.482	703.948	711.937	713.531	663.353	622.277	666.585	524.81
Cbx6	<a href='https://www.ncbi.nlm.nih.gov/gene/?term=494448' target="_blank"> 494448 </a>	chromobox 6	protein_coding	protein_coding	-0.0892297	-1.0638	0.010621	0.371987	171.617	184.198	190.663	182.862	185.442	190.606	184.868	193.26
Ccl25	<a href='https://www.ncbi.nlm.nih.gov/gene/?term=20300' target="_blank"> 20300 </a>	chemokine (C-C motif) ligand 25	nonsense_mediated_decay	protein_coding	0.35517	1.27914	0.0106224	0.371987	13.693	10.617	10.049	9.868	8.539	7.972	8.346	10.122
R3hdm4	<a href='https://www.ncbi.nlm.nih.gov/gene/?term=109284' target="_blank"> 109284 </a>	R3H domain containing 4	protein_coding	protein_coding	-0.0949373	-1.06802	0.0107051	0.372504	268.751	293.771	277.381	279.921	297.526	290.759	298.339	311.192
Egln3	<a href='https://www.ncbi.nlm.nih.gov/gene/?term=112407' target="_blank"> 112407 </a>	egl-9 family hypoxia-inducible factor 3	protein_coding	protein_coding	0.353439	1.2776	0.0107135	0.372504	3.969	3.605	3.865	3.864	3.101	3.268	2.91	2.497
Ptn	<a href='https://www.ncbi.nlm.nih.gov/gene/?term=19242' target="_blank"> 19242 </a>	pleiotrophin	protein_coding	protein_coding	-0.119727	-1.08653	0.0107241	0.372504	276.463	285.903	301.748	291.465	294.378	316.02	321.68	296.178
Stx7	<a href='https://www.ncbi.nlm.nih.gov/gene/?term=53331' target="_blank"> 53331 </a>	syntaxin 7	protein_coding	protein_coding	-0.101917	-1.0732	0.0107734	0.372613	118.174	114.001	117.723	125.484	129.908	126.133	127.848	137.341
Galnt16	<a href='https://www.ncbi.nlm.nih.gov/gene/?term=108760' target="_blank"> 108760 </a>	polypeptide N-acetylgalactosaminyltransferase 16	protein_coding	protein_coding	-0.116261	-1.08392	0.0107853	0.372613	123.337	126.834	117.758	117.37	130.681	126.86	127.196	137.582
Dab2ip	<a href='https://www.ncbi.nlm.nih.gov/gene/?term=69601' target="_blank"> 69601 </a>	disabled 2 interacting protein	protein_coding	protein_coding	-0.118145	-1.08534	0.0108854	0.373288	56.179	52.972	52.487	51.328	54.029	58.77	53.913	62.647
Setbp1	<a href='https://www.ncbi.nlm.nih.gov/gene/?term=240427' target="_blank"> 240427 </a>	SET binding protein 1	protein_coding	protein_coding	-0.174416	-1.12851	0.010922	0.373288	11.227	9.506	11.663	11.449	11.329	12.223	12.538	12.915
Chka	<a href='https://www.ncbi.nlm.nih.gov/gene/?term=12660' target="_blank"> 12660 </a>	choline kinase alpha	nonsense_mediated_decay	protein_coding	0.17335	1.12767	0.0109556	0.373288	63.68	62.453	71.207	61.744	55.841	57.751	50.437	61.419
Lpl	<a href='https://www.ncbi.nlm.nih.gov/gene/?term=16956' target="_blank"> 16956 </a>	lipoprotein lipase	protein_coding	protein_coding	-0.179036	-1.13213	0.0109861	0.373288	20.95	21.689	22.228	21.244	25.147	23.499	21.311	26.816
Agap2	<a href='https://www.ncbi.nlm.nih.gov/gene/?term=216439' target="_blank"> 216439 </a>	ArfGAP with GTPase domain, ankyrin repeat and PH domain 2	protein_coding	protein_coding	-0.137667	-1.10012	0.010997	0.373288	496.178	487.123	464.799	442.675	496.748	483.452	494.532	539.464
Scamp4	<a href='https://www.ncbi.nlm.nih.gov/gene/?term=56214' target="_blank"> 56214 </a>	secretory carrier membrane protein 4	protein_coding	protein_coding	-0.149293	-1.10903	0.0110149	0.373288	42.179	41.249	41.004	40.472	44.669	43.271	44.363	44.635
Gmnc	<a href='https://www.ncbi.nlm.nih.gov/gene/?term=239789' target="_blank"> 239789 </a>	geminin coiled-coil domain containing	protein_coding	protein_coding	0.430157	1.34738	0.0110347	0.373288	3.438	2.869	4.014	2.802	2.741	2.373	2.267	1.844
Ccn3	<a href='https://www.ncbi.nlm.nih.gov/gene/?term=18133' target="_blank"> 18133 </a>	cellular communication network factor 3			-0.146733	-1.10706	0.0110457	0.373288	106.545	103.518	105.378	119.242	118.105	113.487	116.66	121.913
Phactr2	<a href='https://www.ncbi.nlm.nih.gov/gene/?term=215789' target="_blank"> 215789 </a>	phosphatase and actin regulator 2	protein_coding	protein_coding	0.238541	1.1798	0.0110662	0.373288	20.551	15.366	17.825	16.169	17.208	14	15.708	13.445
Scara5	<a href='https://www.ncbi.nlm.nih.gov/gene/?term=71145' target="_blank"> 71145 </a>	scavenger receptor class A, member 5	protein_coding	protein_coding	0.935384	1.9124	0.0112338		1.611	1.378	1.773	1.789	1.068	0.988	1.074	0.205
Lgals3bp	<a href='https://www.ncbi.nlm.nih.gov/gene/?term=19039' target="_blank"> 19039 </a>	lectin, galactoside-binding, soluble, 3 binding protein	protein_coding	protein_coding	0.37991	1.30126	0.0112502	0.3785	25.819	18.59	23.702	19.994	17.684	16.622	19.769	12.333
Mtr	<a href='https://www.ncbi.nlm.nih.gov/gene/?term=238505' target="_blank"> 238505 </a>	5-methyltetrahydrofolate-homocysteine methyltransferase	protein_coding	protein_coding	0.185261	1.13702	0.0112971	0.379086	7.617	6.084	6.896	6.618	6.045	5.939	5.419	6.148
Ythdc1	<a href='https://www.ncbi.nlm.nih.gov/gene/?term=231386' target="_blank"> 231386 </a>	YTH domain containing 1	protein_coding	protein_coding	0.157315	1.11521	0.0114112	0.381564	40.879	38.864	41.716	40.451	39.07	39.896	35.559	37.675
Sik2	<a href='https://www.ncbi.nlm.nih.gov/gene/?term=235344' target="_blank"> 235344 </a>	salt inducible kinase 2	protein_coding	protein_coding	0.210804	1.15733	0.0114303	0.381564	13.138	15.82	15.219	15.449	12.014	13.982	12.406	13.185
Ak5	<a href='https://www.ncbi.nlm.nih.gov/gene/?term=229949' target="_blank"> 229949 </a>	adenylate kinase 5	protein_coding	protein_coding	-0.115363	-1.08325	0.0115087	0.383187	191.482	197.474	182.521	183.126	199.826	191.629	194.959	216.396
Cep350	<a href='https://www.ncbi.nlm.nih.gov/gene/?term=74081' target="_blank"> 74081 </a>	centrosomal protein 350	protein_coding	protein_coding	0.14918	1.10894	0.0117175	0.388769	15.174	13.766	14.605	15.614	13.107	13.43	12.641	13.962
Xpo1	<a href='https://www.ncbi.nlm.nih.gov/gene/?term=103573' target="_blank"> 103573 </a>	exportin 1	protein_coding	protein_coding	0.148275	1.10824	0.0117369	0.388769	47.041	36.548	41.779	39.313	34.873	39.01	37.162	37.605
Sgk3	<a href='https://www.ncbi.nlm.nih.gov/gene/?term=170755' target="_blank"> 170755 </a>	serum/glucocorticoid regulated kinase 3	protein_coding	protein_coding	0.35573	1.27963	0.0117733	0.388974	10.003	6.717	10.334	8.541	7.165	7.884	6.388	6
Hexa	<a href='https://www.ncbi.nlm.nih.gov/gene/?term=15211' target="_blank"> 15211 </a>	hexosaminidase A	protein_coding	protein_coding	0.174419	1.12851	0.0118514	0.390551	42.822	43.779	43.506	41.792	38.4	39.35	38.687	33.495
Cd99l2	<a href='https://www.ncbi.nlm.nih.gov/gene/?term=171486' target="_blank"> 171486 </a>	CD99 antigen-like 2	protein_coding	protein_coding	0.113977	1.08221	0.0119173	0.390776	43.098	41.566	41.713	44.263	38.853	37.742	39.065	39.226
Tmem237	<a href='https://www.ncbi.nlm.nih.gov/gene/?term=381259' target="_blank"> 381259 </a>	transmembrane protein 237	protein_coding	protein_coding	0.242472	1.18302	0.0119191	0.390776	36.578	34.084	36.927	35.001	32.343	26.848	29.238	24.715
Syn1	<a href='https://www.ncbi.nlm.nih.gov/gene/?term=20964' target="_blank"> 20964 </a>	synapsin I	protein_coding	protein_coding	-0.0946116	-1.06778	0.0119546	0.390942	357.383	347.853	356.538	351.244	357.396	358.271	357.191	400.489
Prkce	<a href='https://www.ncbi.nlm.nih.gov/gene/?term=18754' target="_blank"> 18754 </a>	protein kinase C, epsilon	protein_coding	protein_coding	-0.0944971	-1.06769	0.0120369	0.392635	268.587	248.923	258.779	250.683	263.677	269.911	264.659	291.405
Jph3	<a href='https://www.ncbi.nlm.nih.gov/gene/?term=57340' target="_blank"> 57340 </a>	junctophilin 3	processed_transcript	protein_coding	-0.0980575	-1.07033	0.0121633	0.395754	167.657	172.416	164.693	166.015	166.545	171.092	174.745	181.146
Lyl1	<a href='https://www.ncbi.nlm.nih.gov/gene/?term=17095' target="_blank"> 17095 </a>	lymphoblastomic leukemia 1	protein_coding	protein_coding	-0.485039	-1.39962	0.0122453		2.821	2.949	1.97	1.994	3.426	3.846	2.767	2.923
Dcaf7	<a href='https://www.ncbi.nlm.nih.gov/gene/?term=71833' target="_blank"> 71833 </a>	DDB1 and CUL4 associated factor 7	protein_coding	protein_coding	-0.0849953	-1.06068	0.0122656	0.398075	96.877	92.2	98.144	96.205	96.375	101.014	98.326	107.032
2210016L21Rik	<a href='https://www.ncbi.nlm.nih.gov/gene/?term=72357' target="_blank"> 72357 </a>	RIKEN cDNA 2210016L21 gene	protein_coding	protein_coding	-0.122045	-1.08828	0.0123359	0.398376	63.242	66.677	71.427	64.548	89.731	76.356	91.648	68.723
Nbea	<a href='https://www.ncbi.nlm.nih.gov/gene/?term=26422' target="_blank"> 26422 </a>	neurobeachin	protein_coding	protein_coding	-0.109864	-1.07913	0.0123369	0.398376	81.798	85.236	89.559	86.836	90.731	89.227	90.046	90.461
Aatk	<a href='https://www.ncbi.nlm.nih.gov/gene/?term=11302' target="_blank"> 11302 </a>	apoptosis-associated tyrosine kinase	protein_coding	protein_coding	-0.134533	-1.09774	0.0124252	0.400222	133.735	120.472	126.265	117.024	124.951	134.132	130.73	143.93
Iqsec2	<a href='https://www.ncbi.nlm.nih.gov/gene/?term=245666' target="_blank"> 245666 </a>	IQ motif and Sec7 domain 2	protein_coding	protein_coding	-0.0995637	-1.07145	0.0124802	0.400231	107.98	97.791	105.633	97.724	100.591	104.612	103.543	113.905
Itpka	<a href='https://www.ncbi.nlm.nih.gov/gene/?term=228550' target="_blank"> 228550 </a>	inositol 1,4,5-trisphosphate 3-kinase A	protein_coding	protein_coding	-0.109984	-1.07922	0.0124877	0.400231	221.747	221.921	211.066	220.291	220.633	226.176	233.972	243.66
Hadhb	<a href='https://www.ncbi.nlm.nih.gov/gene/?term=231086' target="_blank"> 231086 </a>	hydroxyacyl-CoA dehydrogenase trifunctional multienzyme complex subunit beta	protein_coding	protein_coding	0.170315	1.1253	0.0125325	0.400664	65.61	64.957	59.862	57.553	53.265	55.74	55.557	50.048
Prph	<a href='https://www.ncbi.nlm.nih.gov/gene/?term=19132' target="_blank"> 19132 </a>	peripherin	protein_coding	protein_coding	0.912007	1.88166	0.0126022		0.967	5.052	3.735	4.855	1.338	1.77	1.674	1.447
Aldh2	<a href='https://www.ncbi.nlm.nih.gov/gene/?term=11669' target="_blank"> 11669 </a>	aldehyde dehydrogenase 2, mitochondrial	protein_coding	protein_coding	0.200517	1.14911	0.0126216	0.402512	144.807	120.222	142.987	123.876	115.749	114.186	120.18	96.224
Tug1	<a href='https://www.ncbi.nlm.nih.gov/gene/?term=544752' target="_blank"> 544752 </a>	taurine upregulated gene 1	antisense	processed_transcript	0.0987201	1.07082	0.0127222	0.404619	74.92	68.203	70.08	73.967	65.247	66.773	68.006	65.857
Igsf8	<a href='https://www.ncbi.nlm.nih.gov/gene/?term=140559' target="_blank"> 140559 </a>	immunoglobulin superfamily, member 8	retained_intron	protein_coding	-0.0984191	-1.0706	0.0127799	0.404619	166.466	167.636	158.075	163.026	164.004	168.695	175.807	170.29
Ucp2	<a href='https://www.ncbi.nlm.nih.gov/gene/?term=22228' target="_blank"> 22228 </a>	uncoupling protein 2 (mitochondrial, proton carrier)	protein_coding	protein_coding	0.353821	1.27794	0.0127821	0.404619	40.759	33.275	36.531	39.818	43.224	26.738	41.16	29.454
Zfp941	<a href='https://www.ncbi.nlm.nih.gov/gene/?term=407812' target="_blank"> 407812 </a>	zinc finger protein 941	protein_coding	protein_coding	-0.208844	-1.15576	0.0128323	0.404777	11.625	9.134	12.291	11.438	12.837	12.34	12.719	14.547
Elmo3	<a href='https://www.ncbi.nlm.nih.gov/gene/?term=234683' target="_blank"> 234683 </a>	engulfment and cell motility 3	protein_coding	protein_coding	0.639149	1.55741	0.0128427		2.012	1.494	1.912	1.581	1.391	1.035	1.226	1.169
Slc6a6	<a href='https://www.ncbi.nlm.nih.gov/gene/?term=21366' target="_blank"> 21366 </a>	solute carrier family 6 (neurotransmitter transporter, taurine), member 6	protein_coding	protein_coding	-0.177087	-1.1306	0.0128501	0.404777	70.93	57.746	68.287	53.551	62.11	64.342	63.936	77.113
Fuca2	<a href='https://www.ncbi.nlm.nih.gov/gene/?term=66848' target="_blank"> 66848 </a>	fucosidase, alpha-L- 2, plasma	protein_coding	protein_coding	0.154652	1.11315	0.0128838	0.404848	40.84	39.892	43.548	43.214	39.703	37.13	38.575	34.32
Rem2	<a href='https://www.ncbi.nlm.nih.gov/gene/?term=140743' target="_blank"> 140743 </a>	rad and gem related GTP binding protein 2	protein_coding	protein_coding	-0.207242	-1.15448	0.0129956	0.407363	13.953	14.158	13.936	12.246	14.492	15.012	14.189	17.237
Gng5	<a href='https://www.ncbi.nlm.nih.gov/gene/?term=14707' target="_blank"> 14707 </a>	guanine nucleotide binding protein (G protein), gamma 5	protein_coding	protein_coding	0.209463	1.15626	0.0130578	0.407635	78.51	77.391	76.344	69.896	65.1	65.898	66.582	57.809
Sdc3	<a href='https://www.ncbi.nlm.nih.gov/gene/?term=20970' target="_blank"> 20970 </a>	syndecan 3	protein_coding	protein_coding	-0.0874461	-1.06249	0.0131563	0.407635	102.749	101.57	95.487	102.81	109.663	99.546	102.612	111.052
Mmut	<a href='https://www.ncbi.nlm.nih.gov/gene/?term=17850' target="_blank"> 17850 </a>	methylmalonyl-Coenzyme A mutase			0.228804	1.17186	0.0131617	0.407635	36.648	27.455	26.25	26.815	24.861	24.233	24.083	20.584
Ppp1r3d	<a href='https://www.ncbi.nlm.nih.gov/gene/?term=228966' target="_blank"> 228966 </a>	protein phosphatase 1, regulatory subunit 3D	protein_coding	protein_coding	0.311314	1.24084	0.0131769	0.407635	4.278	5.185	5.153	4.41	3.919	4.14	3.207	3.825
Mir22hg	<a href='https://www.ncbi.nlm.nih.gov/gene/?term=100042498' target="_blank"> 100042498 </a>	Mir22 host gene (non-protein coding)	processed_transcript	processed_transcript	-0.176124	-1.12984	0.0132337	0.407635	30.972	28.824	33.908	32.695	35.527	34.793	33.803	37.121
Pdgfd	<a href='https://www.ncbi.nlm.nih.gov/gene/?term=71785' target="_blank"> 71785 </a>	platelet-derived growth factor, D polypeptide	protein_coding	protein_coding	0.400553	1.32001	0.0132701	0.407635	5.759	4.745	6.165	6.861	4.529	4.653	5.095	3.135
Cdc42se2	<a href='https://www.ncbi.nlm.nih.gov/gene/?term=72729' target="_blank"> 72729 </a>	CDC42 small effector 2	protein_coding	protein_coding	-0.113355	-1.08174	0.0132958	0.407635	119.674	114.577	106.534	112.225	123.561	121.874	115.662	126.121
Gm10125	<a href='https://www.ncbi.nlm.nih.gov/gene/?term=791318' target="_blank"> 791318 </a>	predicted gene 10125	antisense	processed_transcript	0.32034	1.24862	0.0133066	0.407635	6.193	6.915	5.858	9.401	4.971	4.425	5.864	5.166
Hif1an	<a href='https://www.ncbi.nlm.nih.gov/gene/?term=319594' target="_blank"> 319594 </a>	hypoxia-inducible factor 1, alpha subunit inhibitor	retained_intron	protein_coding	0.142991	1.10419	0.0133095	0.407635	14.913	15.368	16.34	16.173	14.78	14.663	12.619	15.491
Jakmip1	<a href='https://www.ncbi.nlm.nih.gov/gene/?term=76071' target="_blank"> 76071 </a>	janus kinase and microtubule interacting protein 1	protein_coding	protein_coding	-0.151381	-1.11063	0.0133214	0.407635	67.088	75.824	62.411	62.31	71.4	78.172	78.14	73.896
Pdia3	<a href='https://www.ncbi.nlm.nih.gov/gene/?term=14827' target="_blank"> 14827 </a>	protein disulfide isomerase associated 3	protein_coding	protein_coding	0.168087	1.12357	0.013372	0.408213	129.152	124.744	125.937	134.671	116.719	117.45	118.531	99.72
Hadha	<a href='https://www.ncbi.nlm.nih.gov/gene/?term=97212' target="_blank"> 97212 </a>	hydroxyacyl-CoA dehydrogenase trifunctional multienzyme complex subunit alpha	protein_coding	protein_coding	0.154085	1.11272	0.0134372	0.409228	70.567	59.699	59.198	55.202	54.575	58.403	54.518	51.057
Tc2n	<a href='https://www.ncbi.nlm.nih.gov/gene/?term=74413' target="_blank"> 74413 </a>	tandem C2 domains, nuclear	protein_coding	protein_coding	0.968544	1.95687	0.0134411		1.149	1.27	1.179	1.071	0.93	0.44	0.64	0.153
Igfn1	<a href='https://www.ncbi.nlm.nih.gov/gene/?term=226438' target="_blank"> 226438 </a>	immunoglobulin-like and fibronectin type III domain containing 1	nonsense_mediated_decay	protein_coding	0.805987	1.74834	0.0135047		0.453	0.512	1.458	1.119	0.761	0.69	0.69	0.182
Letmd1	<a href='https://www.ncbi.nlm.nih.gov/gene/?term=68614' target="_blank"> 68614 </a>	LETM1 domain containing 1	protein_coding	protein_coding	-0.136654	-1.09935	0.0135705	0.41147	33.396	37.658	36.754	33.877	39.628	38.969	37.517	40.575
Nwd1	<a href='https://www.ncbi.nlm.nih.gov/gene/?term=319555' target="_blank"> 319555 </a>	NACHT and WD repeat domain containing 1	nonsense_mediated_decay	protein_coding	0.161361	1.11834	0.0136295	0.41147	32.154	25.683	29.399	25.74	26.218	24.595	24.481	25.492
Dpp7	<a href='https://www.ncbi.nlm.nih.gov/gene/?term=83768' target="_blank"> 83768 </a>	dipeptidylpeptidase 7	protein_coding	protein_coding	0.287734	1.22072	0.0136361	0.41147	26.871	17.179	21.306	18.996	18.109	16.219	17.171	16.728
Dio2	<a href='https://www.ncbi.nlm.nih.gov/gene/?term=13371' target="_blank"> 13371 </a>	deiodinase, iodothyronine, type II	protein_coding	protein_coding	0.436145	1.35298	0.0136388	0.41147	16.609	30.589	25.069	25.068	17.467	18.689	17.17	18.14
Tafa1	<a href='https://www.ncbi.nlm.nih.gov/gene/?term=320265' target="_blank"> 320265 </a>	TAFA chemokine like family member 1			-0.134809	-1.09795	0.0136958	0.411601	33.086	31.588	32.295	33.204	32.933	37.13	35.554	37.908
Clip3	<a href='https://www.ncbi.nlm.nih.gov/gene/?term=76686' target="_blank"> 76686 </a>	CAP-GLY domain containing linker protein 3	protein_coding	protein_coding	-0.0845831	-1.06038	0.0137072	0.411601	469.525	471.692	517.515	505.446	492.713	491.86	473.861	534.231
1700048O20Rik	<a href='https://www.ncbi.nlm.nih.gov/gene/?term=69430' target="_blank"> 69430 </a>	RIKEN cDNA 1700048O20 gene	protein_coding	protein_coding	-0.531629	-1.44556	0.0138895	0.41328	4.827	3.77	4.168	2.58	4.584	4.257	4.763	6.604
Bin2	<a href='https://www.ncbi.nlm.nih.gov/gene/?term=668218' target="_blank"> 668218 </a>	bridging integrator 2	protein_coding	protein_coding	-0.40335	-1.32258	0.0139047	0.41328	7.021	4.506	4.574	3.553	7.062	5.616	5.576	5.87
Sgpp2	<a href='https://www.ncbi.nlm.nih.gov/gene/?term=433323' target="_blank"> 433323 </a>	sphingosine-1-phosphate phosphatase 2	protein_coding	protein_coding	0.267321	1.20357	0.0139047	0.41328	5.618	5.206	5.975	6.205	4.294	5.136	5.197	4.3
Nhsl1	<a href='https://www.ncbi.nlm.nih.gov/gene/?term=215819' target="_blank"> 215819 </a>	NHS-like 1	retained_intron	protein_coding	-0.137639	-1.1001	0.0139051	0.41328	14.402	14.88	15.268	14.622	16.814	16.089	14.76	17.335
St8sia2	<a href='https://www.ncbi.nlm.nih.gov/gene/?term=20450' target="_blank"> 20450 </a>	ST8 alpha-N-acetyl-neuraminide alpha-2,8-sialyltransferase 2	protein_coding	protein_coding	-0.395631	-1.31552	0.0139239	0.41328	1.2	1.575	1.334	1.772	1.721	1.745	2.023	2.187
Pde10a	<a href='https://www.ncbi.nlm.nih.gov/gene/?term=23984' target="_blank"> 23984 </a>	phosphodiesterase 10A	protein_coding	protein_coding	-0.149758	-1.10938	0.0139721	0.413754	24.096	20.015	25.495	20.919	23.634	23.651	24.008	26.8
Vwa1	<a href='https://www.ncbi.nlm.nih.gov/gene/?term=246228' target="_blank"> 246228 </a>	von Willebrand factor A domain containing 1	protein_coding	protein_coding	0.231378	1.17396	0.0140484	0.415058	15.482	13.708	13.609	12.227	10.774	12.515	12.182	10.568
Tceal1	<a href='https://www.ncbi.nlm.nih.gov/gene/?term=237052' target="_blank"> 237052 </a>	transcription elongation factor A (SII)-like 1	protein_coding	protein_coding	-0.173382	-1.1277	0.0140836	0.415142	19.795	18.548	17.904	18.684	21.062	18.965	21.116	22.178
Gm5859	<a href='https://www.ncbi.nlm.nih.gov/gene/?term=545605' target="_blank"> 545605 </a>	family with sequence similarity 205 pseudogene	unprocessed_pseudogene	unprocessed_pseudogene	0.49172	1.40612	0.0142438	0.41782	5.526	6.901	8.39	6.927	3.636	4.221	4.539	7.266
Slc25a12	<a href='https://www.ncbi.nlm.nih.gov/gene/?term=78830' target="_blank"> 78830 </a>	solute carrier family 25 (mitochondrial carrier, Aralar), member 12	protein_coding	protein_coding	-0.0884348	-1.06322	0.0142525	0.41782	99.099	104.859	94.488	97.728	110.564	109.406	110.735	111.467
Arhgap33	<a href='https://www.ncbi.nlm.nih.gov/gene/?term=233071' target="_blank"> 233071 </a>	Rho GTPase activating protein 33	protein_coding	protein_coding	-0.119618	-1.08645	0.0142851	0.41782	54.975	48.07	51.171	52.756	54.824	52.363	53.441	58.411
Pcp4l1	<a href='https://www.ncbi.nlm.nih.gov/gene/?term=66425' target="_blank"> 66425 </a>	Purkinje cell protein 4-like 1	protein_coding	protein_coding	0.236874	1.17844	0.0143044	0.41782	90.149	87.419	95.068	91.967	80.677	75.39	86.933	61.646
Glb1l2	<a href='https://www.ncbi.nlm.nih.gov/gene/?term=244757' target="_blank"> 244757 </a>	galactosidase, beta 1-like 2	protein_coding	protein_coding	0.725836	1.65386	0.0143443		1.785	1.202	1.523	1.721	1.335	0.868	1.021	0.501
Aldh7a1	<a href='https://www.ncbi.nlm.nih.gov/gene/?term=110695' target="_blank"> 110695 </a>	aldehyde dehydrogenase family 7, member A1	processed_transcript	protein_coding	0.208575	1.15555	0.0144096	0.419382	83.661	62.335	64.208	60.141	57.188	57.522	60.615	54.53
Uhrf2	<a href='https://www.ncbi.nlm.nih.gov/gene/?term=109113' target="_blank"> 109113 </a>	ubiquitin-like, containing PHD and RING finger domains 2	protein_coding	protein_coding	0.163688	1.12015	0.0144237	0.419382	32.109	33.828	38.003	33.92	28.219	31.507	28.351	36.437
Uaca	<a href='https://www.ncbi.nlm.nih.gov/gene/?term=72565' target="_blank"> 72565 </a>	uveal autoantigen with coiled-coil domains and ankyrin repeats	protein_coding	protein_coding	0.285061	1.21846	0.0144558	0.419382	6.215	5.708	6.566	6.798	5.504	5.759	5.508	5.089
Eno2	<a href='https://www.ncbi.nlm.nih.gov/gene/?term=13807' target="_blank"> 13807 </a>	enolase 2, gamma neuronal	retained_intron	protein_coding	-0.06929	-1.0492	0.0145081	0.41995	682.654	671.194	683.931	674.65	703.468	702.378	693.092	736.884
Cnp	<a href='https://www.ncbi.nlm.nih.gov/gene/?term=12799' target="_blank"> 12799 </a>	2',3'-cyclic nucleotide 3' phosphodiesterase	protein_coding	protein_coding	-0.136786	-1.09945	0.0145953	0.421524	229.76	253.197	258.975	238.841	256.584	281.706	277.096	252.459
Fam171b	<a href='https://www.ncbi.nlm.nih.gov/gene/?term=241520' target="_blank"> 241520 </a>	family with sequence similarity 171, member B	protein_coding	protein_coding	-0.102139	-1.07336	0.0147399	0.423069	142.21	141.832	150.166	154.332	155.286	155.739	155.054	164.746
Cd180	<a href='https://www.ncbi.nlm.nih.gov/gene/?term=17079' target="_blank"> 17079 </a>	CD180 antigen	protein_coding	protein_coding	-0.450552	-1.36656	0.0147593		2.275	1.443	1.707	1.649	2.149	2.231	2.709	2.446
Esrrg	<a href='https://www.ncbi.nlm.nih.gov/gene/?term=26381' target="_blank"> 26381 </a>	estrogen-related receptor gamma	protein_coding	protein_coding	0.177906	1.13124	0.0147601	0.423069	8.788	8.146	9.546	8.88	7.603	7.357	7.56	8.164
Iqsec3	<a href='https://www.ncbi.nlm.nih.gov/gene/?term=243621' target="_blank"> 243621 </a>	IQ motif and Sec7 domain 3	nonsense_mediated_decay	protein_coding	-0.117886	-1.08514	0.0147921	0.423069	69.674	66.745	70.204	64.756	74.169	68.875	68.627	77.167
Mtcl1	<a href='https://www.ncbi.nlm.nih.gov/gene/?term=68617' target="_blank"> 68617 </a>	microtubule crosslinking factor 1	protein_coding	protein_coding	0.205682	1.15323	0.0148084	0.423069	15.173	17.456	17.616	18.426	13.169	15.689	15.665	15.436
Htra1	<a href='https://www.ncbi.nlm.nih.gov/gene/?term=56213' target="_blank"> 56213 </a>	HtrA serine peptidase 1	retained_intron	protein_coding	0.140946	1.10263	0.0148197	0.423069	129.177	151.272	138.369	132.775	126.291	127.926	131.153	124.637
Bag3	<a href='https://www.ncbi.nlm.nih.gov/gene/?term=29810' target="_blank"> 29810 </a>	BCL2-associated athanogene 3	protein_coding	protein_coding	0.324448	1.25219	0.014883	0.423069	8.89	11.517	11.892	9.739	9.335	8.62	8.043	6.726
Lancl1	<a href='https://www.ncbi.nlm.nih.gov/gene/?term=14768' target="_blank"> 14768 </a>	LanC (bacterial lantibiotic synthetase component C)-like 1	protein_coding	protein_coding	-0.0817547	-1.0583	0.0149106	0.423069	116.995	122.665	116.919	128.06	126.445	128.73	127.762	132.089
Ifrd1	<a href='https://www.ncbi.nlm.nih.gov/gene/?term=15982' target="_blank"> 15982 </a>	interferon-related developmental regulator 1	protein_coding	protein_coding	0.158592	1.1162	0.0149121	0.423069	52.141	36.64	34.235	56.228	35.495	44.25	40.767	55.289
Flii	<a href='https://www.ncbi.nlm.nih.gov/gene/?term=14248' target="_blank"> 14248 </a>	flightless I actin binding protein	retained_intron	protein_coding	0.123375	1.08928	0.0149823	0.423725	28.208	30.685	30.26	26.671	22.651	25.438	25.687	25.145
Slitrk1	<a href='https://www.ncbi.nlm.nih.gov/gene/?term=76965' target="_blank"> 76965 </a>	SLIT and NTRK-like family, member 1	protein_coding	protein_coding	-0.135063	-1.09814	0.0150248	0.423725	34.835	30.103	30.722	33.697	35.682	34.852	34.98	35.433
Gabrb3	<a href='https://www.ncbi.nlm.nih.gov/gene/?term=14402' target="_blank"> 14402 </a>	gamma-aminobutyric acid (GABA) A receptor, subunit beta 3	protein_coding	protein_coding	-0.0985867	-1.07072	0.0150988	0.423725	158.591	138.646	145.029	145.165	149.598	154.304	154.674	162.515
Ubxn4	<a href='https://www.ncbi.nlm.nih.gov/gene/?term=67812' target="_blank"> 67812 </a>	UBX domain protein 4	protein_coding	protein_coding	0.114853	1.08286	0.0151085	0.423725	47.262	47.666	46.491	44.457	39.519	39.604	38.833	43.637
Fscn1	<a href='https://www.ncbi.nlm.nih.gov/gene/?term=14086' target="_blank"> 14086 </a>	fascin actin-bundling protein 1	protein_coding	protein_coding	-0.143514	-1.10459	0.0151241	0.423725	104.415	128.076	122.474	124.375	129.269	136.402	131.114	127.668
Plekhg1	<a href='https://www.ncbi.nlm.nih.gov/gene/?term=213783' target="_blank"> 213783 </a>	pleckstrin homology domain containing, family G (with RhoGef domain) member 1	protein_coding	protein_coding	-0.210382	-1.15699	0.0151583	0.423725	6.004	6.661	7.854	6.913	6.992	8.725	7.743	7.944
Sema3f	<a href='https://www.ncbi.nlm.nih.gov/gene/?term=20350' target="_blank"> 20350 </a>	sema domain, immunoglobulin domain (Ig), short basic domain, secreted, (semaphorin) 3F	protein_coding	protein_coding	0.45919	1.37477	0.0152295	0.423725	5.045	4.855	4.468	4.996	3.628	3.669	5.424	2.737
Lmo4	<a href='https://www.ncbi.nlm.nih.gov/gene/?term=16911' target="_blank"> 16911 </a>	LIM domain only 4	protein_coding	protein_coding	-0.119552	-1.0864	0.0152327	0.423725	195.146	205.846	191.192	205.021	215.701	203.121	211.694	222.839
Adgrb3	<a href='https://www.ncbi.nlm.nih.gov/gene/?term=210933' target="_blank"> 210933 </a>	adhesion G protein-coupled receptor B3			-0.110231	-1.0794	0.0152623	0.423725	57.495	52.608	54.897	55.228	56.327	56.832	56.726	62.435
Nkx2-2	<a href='https://www.ncbi.nlm.nih.gov/gene/?term=18088' target="_blank"> 18088 </a>	NK2 homeobox 2	protein_coding	protein_coding	-0.316917	-1.24567	0.0152649	0.423725	5.758	6.32	6.417	4.71	6.652	6.116	6.091	8.961
Shf	<a href='https://www.ncbi.nlm.nih.gov/gene/?term=435684' target="_blank"> 435684 </a>	Src homology 2 domain containing F	protein_coding	protein_coding	-0.161657	-1.11857	0.0153024	0.42385	45.406	50.756	54.276	50.137	50.852	55.824	54.832	54.281
Nadsyn1	<a href='https://www.ncbi.nlm.nih.gov/gene/?term=78914' target="_blank"> 78914 </a>	NAD synthetase 1	protein_coding	protein_coding	0.405717	1.32475	0.0153536		4.302	3.408	2.75	2.925	2.454	2.519	2.186	2.432
Fbxo41	<a href='https://www.ncbi.nlm.nih.gov/gene/?term=330369' target="_blank"> 330369 </a>	F-box protein 41	protein_coding	protein_coding	-0.0973016	-1.06977	0.0153614	0.424569	43.065	45.476	44.42	44.421	47.266	45.788	44.116	48.421
Spock3	<a href='https://www.ncbi.nlm.nih.gov/gene/?term=72902' target="_blank"> 72902 </a>	sparc/osteonectin, cwcv and kazal-like domains proteoglycan 3	protein_coding	protein_coding	-0.147452	-1.10761	0.0154224	0.425341	56.005	58.934	61.418	64.018	60.863	65.742	66.066	65.059
Zdbf2	<a href='https://www.ncbi.nlm.nih.gov/gene/?term=73884' target="_blank"> 73884 </a>	zinc finger, DBF-type containing 2	protein_coding	protein_coding	0.350768	1.27524	0.015548	0.427885	5.175	8.692	7.867	10	6.14	5.817	5.545	5.366
Shisa2	<a href='https://www.ncbi.nlm.nih.gov/gene/?term=219134' target="_blank"> 219134 </a>	shisa family member 2	protein_coding	protein_coding	0.323589	1.25144	0.0156638	0.430153	5.668	4.915	5.678	4.999	4.878	4.111	4.102	3.536
Fbln5	<a href='https://www.ncbi.nlm.nih.gov/gene/?term=23876' target="_blank"> 23876 </a>	fibulin 5	protein_coding	protein_coding	0.567937	1.4824	0.0157067	0.43041	6.043	5.402	5.162	3.98	3.519	5.13	3.197	1.891
Zfp777	<a href='https://www.ncbi.nlm.nih.gov/gene/?term=72306' target="_blank"> 72306 </a>	zinc finger protein 777	protein_coding	protein_coding	-0.143145	-1.10431	0.0157413	0.43044	26.673	23.477	21.059	21.739	22.957	23.575	24.901	24.682
Tgoln1	<a href='https://www.ncbi.nlm.nih.gov/gene/?term=22134' target="_blank"> 22134 </a>	trans-golgi network protein	protein_coding	protein_coding	0.130471	1.09465	0.0157889	0.430825	82.55	80.34	86.226	89.641	77.321	76.981	79.491	72.455
Xntrpc	<a href='https://www.ncbi.nlm.nih.gov/gene/?term=102443351' target="_blank"> 102443351 </a>	Xndc1-transient receptor potential cation channel, subfamily C, member 2 readthrough			0.495472	1.40978	0.0159188		1.205	0.897	1.257	1.014	0.904	0.712	0.654	0.705
Kcnd2	<a href='https://www.ncbi.nlm.nih.gov/gene/?term=16508' target="_blank"> 16508 </a>	potassium voltage-gated channel, Shal-related family, member 2	protein_coding	protein_coding	-0.14464	-1.10545	0.0159897	0.434831	54.299	47.999	52.951	53.078	51.068	56.612	58.172	62.252
Elf4	<a href='https://www.ncbi.nlm.nih.gov/gene/?term=56501' target="_blank"> 56501 </a>	E74-like factor 4 (ets domain transcription factor)	protein_coding	protein_coding	0.510778	1.42482	0.0160246		0.769	0.611	0.696	0.636	0.44	0.439	0.585	0.442
Tmem214	<a href='https://www.ncbi.nlm.nih.gov/gene/?term=68796' target="_blank"> 68796 </a>	transmembrane protein 214	protein_coding	protein_coding	0.124645	1.09024	0.016048	0.434831	34.691	30.315	30.883	28.987	29.636	29.602	28.044	30.02
Il11ra1	<a href='https://www.ncbi.nlm.nih.gov/gene/?term=16157' target="_blank"> 16157 </a>	interleukin 11 receptor, alpha chain 1	protein_coding	protein_coding	0.249899	1.18912	0.0160513	0.434831	31.561	29.479	23.259	23.4	23.442	25.383	25.599	19.915
Kdm7a	<a href='https://www.ncbi.nlm.nih.gov/gene/?term=338523' target="_blank"> 338523 </a>	lysine (K)-specific demethylase 7A	protein_coding	protein_coding	0.205112	1.15278	0.016071	0.434831	19.168	22.653	22.601	23.234	19.109	20.197	16.382	19.606
Gm2546	<a href='https://www.ncbi.nlm.nih.gov/gene/?term=100040001' target="_blank"> 100040001 </a>	glyceraldehyde-3-phosphate dehydrogenase pseudogene	processed_pseudogene	processed_pseudogene	-0.389845	-1.31025	0.0161349	0.434908	7.166	8.312	7.222	8.097	10.492	7.987	11.244	10.229
Mir9-3hg	<a href='https://www.ncbi.nlm.nih.gov/gene/?term=101694' target="_blank"> 101694 </a>	Mir9-3 host gene			-0.237993	-1.17935	0.0161416	0.434908	32.121	35.014	36.828	32.564	36.125	38.603	42.998	44.432
Insyn1	<a href='https://www.ncbi.nlm.nih.gov/gene/?term=319477' target="_blank"> 319477 </a>	inhibitory synaptic factor 1			-0.0912677	-1.06531	0.0162052	0.435708	194.632	186.189	194.901	183.824	190.769	195.899	189.498	198.004
Cbarp	<a href='https://www.ncbi.nlm.nih.gov/gene/?term=100503659' target="_blank"> 100503659 </a>	calcium channel, voltage-dependent, beta subunit associated regulatory protein			-0.144786	-1.10557	0.0162694	0.436179	226.135	246.407	235.275	225.027	251.442	232.368	243.719	259.297
Edrf1	<a href='https://www.ncbi.nlm.nih.gov/gene/?term=214764' target="_blank"> 214764 </a>	erythroid differentiation regulatory factor 1	protein_coding	protein_coding	0.160548	1.11771	0.0163314	0.436179	12.61	15.026	16.07	15.74	14.858	13.031	13.183	14.576
Gldc	<a href='https://www.ncbi.nlm.nih.gov/gene/?term=104174' target="_blank"> 104174 </a>	glycine decarboxylase	protein_coding	protein_coding	0.190535	1.14119	0.0163922	0.436179	31.755	26.055	27.461	26.2	24.846	25.711	23.915	21.964
Gm3756	<a href='https://www.ncbi.nlm.nih.gov/gene/?term=100042266' target="_blank"> 100042266 </a>	tubulin, alpha 1B pseudogene	processed_pseudogene	processed_pseudogene	0.301207	1.23218	0.0164239	0.436179	11.846	16.469	16.35	14.809	12.293	11.186	12.209	12.299
Dnah2	<a href='https://www.ncbi.nlm.nih.gov/gene/?term=327954' target="_blank"> 327954 </a>	dynein, axonemal, heavy chain 2	protein_coding	protein_coding	0.290425	1.223	0.0164496	0.436179	2.528	2.323	2.4	2.409	1.641	2.239	2.837	2.308
BC030500	<a href='https://www.ncbi.nlm.nih.gov/gene/?term=234290' target="_blank"> 234290 </a>	cDNA sequence BC030500	protein_coding	protein_coding	-0.232064	-1.17451	0.0164588	0.436179	15.384	11.629	13.28	11.92	14.478	16.837	16.888	14.902
Rgma	<a href='https://www.ncbi.nlm.nih.gov/gene/?term=244058' target="_blank"> 244058 </a>	repulsive guidance molecule family member A	protein_coding	protein_coding	-0.151191	-1.11049	0.0164602	0.436179	25.908	29.946	30.275	30.281	32.335	30.481	31.142	31.587
Krt8	<a href='https://www.ncbi.nlm.nih.gov/gene/?term=16691' target="_blank"> 16691 </a>	keratin 8	protein_coding	protein_coding	0.754952	1.68758	0.0165395		4.514	3.402	5.266	3.618	3.45	1.774	3.359	1.12
Kcnj4	<a href='https://www.ncbi.nlm.nih.gov/gene/?term=16520' target="_blank"> 16520 </a>	potassium inwardly-rectifying channel, subfamily J, member 4	protein_coding	protein_coding	-0.146856	-1.10715	0.0165542	0.437399	63.942	58.261	62.827	62.661	59.204	66.736	70.709	71.203
H2ac18	<a href='https://www.ncbi.nlm.nih.gov/gene/?term=15267' target="_blank"> 15267 </a>	H2A clustered histone 18			0.461165	1.37665	0.0166197	0.437399	66.844	38.419	44.354	58.502	33.581	32.073	46.777	30.174
Map6d1	<a href='https://www.ncbi.nlm.nih.gov/gene/?term=208158' target="_blank"> 208158 </a>	MAP6 domain containing 1	protein_coding	protein_coding	-0.113807	-1.08208	0.0166265	0.437399	33.042	34.989	35.799	33.651	37.132	37.61	35.185	37.062
St13	<a href='https://www.ncbi.nlm.nih.gov/gene/?term=70356' target="_blank"> 70356 </a>	suppression of tumorigenicity 13	protein_coding	protein_coding	0.0974875	1.06991	0.0166472	0.437399	108.845	107.524	113.864	120.85	98.241	98.147	97.864	101.351
Fam161a	<a href='https://www.ncbi.nlm.nih.gov/gene/?term=73873' target="_blank"> 73873 </a>	family with sequence similarity 161, member A	protein_coding	protein_coding	0.427718	1.3451	0.0167014	0.437399	7.521	5.343	6.244	4.769	5.444	4.347	5.027	3.575
Apeh	<a href='https://www.ncbi.nlm.nih.gov/gene/?term=235606' target="_blank"> 235606 </a>	acylpeptide hydrolase	protein_coding	protein_coding	0.212044	1.15833	0.0167166	0.437399	12.694	12.43	18.517	18.955	12.086	10.856	9.937	11.196
Dab2	<a href='https://www.ncbi.nlm.nih.gov/gene/?term=13132' target="_blank"> 13132 </a>	disabled 2, mitogen-responsive phosphoprotein	processed_transcript	protein_coding	0.419194	1.33718	0.0167614	0.437399	12.122	7.672	11.1	11.469	8.663	8.137	7.089	4.807
Tbata	<a href='https://www.ncbi.nlm.nih.gov/gene/?term=65971' target="_blank"> 65971 </a>	thymus, brain and testes associated	protein_coding	protein_coding	-0.258395	-1.19615	0.0167785	0.437399	10.119	10.675	11.318	10.197	12.3	12.065	11.525	13.067
Ssbp4	<a href='https://www.ncbi.nlm.nih.gov/gene/?term=76900' target="_blank"> 76900 </a>	single stranded DNA binding protein 4	protein_coding	protein_coding	-0.142672	-1.10395	0.0169454	0.439989	216.719	233.793	197.673	205.244	231.903	230.02	242.986	225.412
Ankrd37	<a href='https://www.ncbi.nlm.nih.gov/gene/?term=654824' target="_blank"> 654824 </a>	ankyrin repeat domain 37	protein_coding	protein_coding	-0.45944	-1.37501	0.0170535		4.625	4.607	7.038	4.04	6.299	6.892	6.611	6.472
Cwc25	<a href='https://www.ncbi.nlm.nih.gov/gene/?term=67480' target="_blank"> 67480 </a>	CWC25 spliceosome-associated protein	processed_transcript	protein_coding	0.224149	1.16809	0.0170588	0.439989	11.368	13.443	13.528	12.283	11.109	12.097	9.264	10.9
mt-Atp8	<a href='https://www.ncbi.nlm.nih.gov/gene/?term=NA' target="_blank"> NA </a>		protein_coding	protein_coding	-0.134169	-1.09746	0.0170602	0.439989	39080.6	31791	35067.2	35408.9	39282.5	38169.3	33326.7	38424.4
Kif9	<a href='https://www.ncbi.nlm.nih.gov/gene/?term=16578' target="_blank"> 16578 </a>	kinesin family member 9	protein_coding	protein_coding	0.422482	1.34023	0.0171984	0.439989	4.815	4.074	5.433	5.492	3.912	3.566	4.644	2.602
Lyst	<a href='https://www.ncbi.nlm.nih.gov/gene/?term=17101' target="_blank"> 17101 </a>	lysosomal trafficking regulator	protein_coding	protein_coding	-0.146385	-1.10679	0.0172068	0.439989	15.866	16.954	17.952	18.996	16.761	17.508	16.274	19.531
Hspa8	<a href='https://www.ncbi.nlm.nih.gov/gene/?term=15481' target="_blank"> 15481 </a>	heat shock protein 8	protein_coding	protein_coding	0.15582	1.11405	0.017233	0.439989	1470.76	1789.99	1655.66	1801.26	1478.81	1454.52	1415.61	1464.37
Angpt2	<a href='https://www.ncbi.nlm.nih.gov/gene/?term=11601' target="_blank"> 11601 </a>	angiopoietin 2	protein_coding	protein_coding	0.658104	1.57801	0.017236		1.227	0.976	1.806	1.221	0.847	1.214	0.711	0.429
Tbc1d9	<a href='https://www.ncbi.nlm.nih.gov/gene/?term=71310' target="_blank"> 71310 </a>	TBC1 domain family, member 9	protein_coding	protein_coding	0.186645	1.13811	0.0172803	0.439989	64.527	51.774	65.687	65.55	59.031	50.654	56.402	46.087
Map1a	<a href='https://www.ncbi.nlm.nih.gov/gene/?term=17754' target="_blank"> 17754 </a>	microtubule-associated protein 1 A	protein_coding	protein_coding	-0.0803521	-1.05728	0.0172908	0.439989	328.924	309.281	339.73	311.569	331.143	336.617	327.853	350.282
Dscaml1	<a href='https://www.ncbi.nlm.nih.gov/gene/?term=114873' target="_blank"> 114873 </a>	DS cell adhesion molecule like 1	protein_coding	protein_coding	-0.130405	-1.0946	0.0173163	0.439989	36.169	34.072	38.89	32.065	36.831	37.593	36.243	44.006
Pcdhgb4	<a href='https://www.ncbi.nlm.nih.gov/gene/?term=93701' target="_blank"> 93701 </a>	protocadherin gamma subfamily B, 4	protein_coding	protein_coding	0.259772	1.19729	0.0173173	0.439989	4.568	5.071	4.993	5.035	4.479	4.027	4.247	3.423
Slc17a8	<a href='https://www.ncbi.nlm.nih.gov/gene/?term=216227' target="_blank"> 216227 </a>	solute carrier family 17 (sodium-dependent inorganic phosphate cotransporter), member 8	protein_coding	protein_coding	0.283639	1.21726	0.0173282	0.439989	2.912	2.831	3.17	3.314	2.43	2.645	2.476	2.393
Slc11a2	<a href='https://www.ncbi.nlm.nih.gov/gene/?term=18174' target="_blank"> 18174 </a>	solute carrier family 11 (proton-coupled divalent metal ion transporters), member 2	protein_coding	protein_coding	-0.26657	-1.20294	0.0173406	0.439989	26.946	15.604	19.925	15.592	22.622	25.935	24.656	25.701
Stxbp4	<a href='https://www.ncbi.nlm.nih.gov/gene/?term=20913' target="_blank"> 20913 </a>	syntaxin binding protein 4	protein_coding	protein_coding	0.174771	1.12879	0.017348	0.439989	10.129	8.76	10.111	9.412	8.74	9.048	8.103	7.908
Rbfox1	<a href='https://www.ncbi.nlm.nih.gov/gene/?term=268859' target="_blank"> 268859 </a>	RNA binding protein, fox-1 homolog (C. elegans) 1	protein_coding	protein_coding	-0.0911734	-1.06524	0.0173572	0.439989	221.654	200.299	212.919	201.506	215.908	220.157	210.758	229.379
Mark2	<a href='https://www.ncbi.nlm.nih.gov/gene/?term=13728' target="_blank"> 13728 </a>	MAP/microtubule affinity regulating kinase 2	protein_coding	protein_coding	-0.104152	-1.07486	0.0174673	0.440282	62.414	60.205	64.414	59.552	62.64	63.921	62.873	69.324
Hnrnpm	<a href='https://www.ncbi.nlm.nih.gov/gene/?term=76936' target="_blank"> 76936 </a>	heterogeneous nuclear ribonucleoprotein M	protein_coding	protein_coding	0.102476	1.07361	0.0174686	0.440282	104.499	93.075	109.056	87.895	93.759	99.216	91.163	102.179
Gm45902	<a href='https://www.ncbi.nlm.nih.gov/gene/?term=119065974' target="_blank"> 119065974 </a>	predicted gene 45902			0.281906	1.2158	0.0175412	0.440282	3.505	3.067	2.954	3.142	2.512	2.728	2.371	2.673
Tceal3	<a href='https://www.ncbi.nlm.nih.gov/gene/?term=594844' target="_blank"> 594844 </a>	transcription elongation factor A (SII)-like 3	processed_transcript	protein_coding	-0.0917727	-1.06568	0.0175448	0.440282	236.211	238.966	240.872	234.691	246.846	255.259	249.745	260.977
Slc25a39	<a href='https://www.ncbi.nlm.nih.gov/gene/?term=68066' target="_blank"> 68066 </a>	solute carrier family 25, member 39	protein_coding	protein_coding	0.132385	1.0961	0.0175564	0.440282	66.369	69.48	70.243	67.145	61.651	60.759	63.098	58.572
Tbc1d16	<a href='https://www.ncbi.nlm.nih.gov/gene/?term=207592' target="_blank"> 207592 </a>	TBC1 domain family, member 16	protein_coding	protein_coding	-0.122243	-1.08843	0.017626	0.440282	17.974	18.411	20.242	17.748	19.919	21.054	19.81	19.476
Lipa	<a href='https://www.ncbi.nlm.nih.gov/gene/?term=16889' target="_blank"> 16889 </a>	lysosomal acid lipase A	protein_coding	protein_coding	0.227375	1.1707	0.0176421	0.440282	16.624	14.39	15.218	15.45	15.393	12.317	12.931	11.186
Lrrk2	<a href='https://www.ncbi.nlm.nih.gov/gene/?term=66725' target="_blank"> 66725 </a>	leucine-rich repeat kinase 2	protein_coding	protein_coding	0.198225	1.14729	0.0176428	0.440282	10.717	11.615	10.732	12.248	8.69	11.569	12.795	8.425
Syt3	<a href='https://www.ncbi.nlm.nih.gov/gene/?term=20981' target="_blank"> 20981 </a>	synaptotagmin III	protein_coding	protein_coding	-0.130141	-1.0944	0.0178466	0.443689	54.423	54.872	47.958	49.776	53.779	52.606	52.913	60.048
Fzd7	<a href='https://www.ncbi.nlm.nih.gov/gene/?term=14369' target="_blank"> 14369 </a>	frizzled class receptor 7	protein_coding	protein_coding	0.308147	1.23812	0.0178484	0.443689	7.213	7.252	8.19	7.11	6.743	5.763	6.52	4.463
Nfya	<a href='https://www.ncbi.nlm.nih.gov/gene/?term=18044' target="_blank"> 18044 </a>	nuclear transcription factor-Y alpha	protein_coding	protein_coding	0.307438	1.23751	0.0180309	0.44736	12.351	15.872	16.16	15.923	12.301	11.739	10.674	12.308
Snap23	<a href='https://www.ncbi.nlm.nih.gov/gene/?term=20619' target="_blank"> 20619 </a>	synaptosomal-associated protein 23	protein_coding	protein_coding	0.215677	1.16125	0.0181252	0.447967	11.931	10.678	14.018	11.259	10.142	11.137	9.72	10.279
Stard13	<a href='https://www.ncbi.nlm.nih.gov/gene/?term=243362' target="_blank"> 243362 </a>	StAR-related lipid transfer (START) domain containing 13	protein_coding	protein_coding	0.143821	1.10483	0.0181587	0.447967	12.029	11.073	12.437	14.265	12.703	11.413	10.146	9.641
Zdhhc5	<a href='https://www.ncbi.nlm.nih.gov/gene/?term=228136' target="_blank"> 228136 </a>	zinc finger, DHHC domain containing 5	protein_coding	protein_coding	0.107124	1.07708	0.0181599	0.447967	23.866	24.953	25.593	25.569	22.74	22.804	22.852	23.631
Lzts3	<a href='https://www.ncbi.nlm.nih.gov/gene/?term=241638' target="_blank"> 241638 </a>	leucine zipper, putative tumor suppressor family member 3	protein_coding	protein_coding	-0.0979173	-1.07023	0.0182616	0.449612	92.907	94.178	93.344	88.432	92.744	99.11	96.448	96.304
Nt5dc1	<a href='https://www.ncbi.nlm.nih.gov/gene/?term=319638' target="_blank"> 319638 </a>	5'-nucleotidase domain containing 1	protein_coding	protein_coding	0.454867	1.37066	0.018364		2.741	2.654	3.491	3.582	2.293	2.138	2.697	1.814
Rpl23a-ps3	<a href='https://www.ncbi.nlm.nih.gov/gene/?term=100041163' target="_blank"> 100041163 </a>	ribosomal protein L23A, pseudogene 3	protein_coding	protein_coding	-0.281997	-1.21588	0.0184159	0.452264	36.697	43.196	38.891	43.229	52.326	49.29	43.34	48.108
Card10	<a href='https://www.ncbi.nlm.nih.gov/gene/?term=105844' target="_blank"> 105844 </a>	caspase recruitment domain family, member 10	protein_coding	protein_coding	0.375283	1.29709	0.0184397	0.452264	2.768	4.711	3.893	3.778	2.717	3.199	2.378	3.03
Klf16	<a href='https://www.ncbi.nlm.nih.gov/gene/?term=118445' target="_blank"> 118445 </a>	Kruppel-like factor 16	protein_coding	protein_coding	-0.114931	-1.08292	0.0184954	0.452768	40.066	44.161	43.678	43.865	45.409	45.22	44.88	45.857
Myof	<a href='https://www.ncbi.nlm.nih.gov/gene/?term=226101' target="_blank"> 226101 </a>	myoferlin	protein_coding	protein_coding	0.360146	1.28356	0.0185699	0.453577	4.053	2.906	4.277	2.962	3.391	3.116	2.59	2.338
Caap1	<a href='https://www.ncbi.nlm.nih.gov/gene/?term=67770' target="_blank"> 67770 </a>	caspase activity and apoptosis inhibitor 1	protein_coding	protein_coding	0.333794	1.26032	0.0185991	0.453577	7.591	8.268	7.246	9.793	6.058	6.401	6.926	5.923
Particl	<a href='https://www.ncbi.nlm.nih.gov/gene/?term=78108' target="_blank"> 78108 </a>	promoter of Mat2a antisense radiation induced circulating long non-coding RNA			-0.232111	-1.17455	0.0186351	0.453595	18.482	18.14	18.312	19.218	18.826	19.694	24.196	21.232
Pvr	<a href='https://www.ncbi.nlm.nih.gov/gene/?term=52118' target="_blank"> 52118 </a>	poliovirus receptor	protein_coding	protein_coding	0.27013	1.20592	0.018689	0.454047	10.159	9.354	8.489	8.027	7.218	8.036	6.36	7.151
Pag1	<a href='https://www.ncbi.nlm.nih.gov/gene/?term=94212' target="_blank"> 94212 </a>	phosphoprotein associated with glycosphingolipid microdomains 1	protein_coding	protein_coding	0.149441	1.10914	0.0187427	0.454494	9.201	9.952	9.77	9.564	8.233	8.699	7.832	9.232
Celsr2	<a href='https://www.ncbi.nlm.nih.gov/gene/?term=53883' target="_blank"> 53883 </a>	cadherin, EGF LAG seven-pass G-type receptor 2	protein_coding	protein_coding	-0.106565	-1.07666	0.0188266	0.455669	81.333	77.339	74.248	71.79	77.803	79.653	77.228	82.824
2510002D24Rik	<a href='https://www.ncbi.nlm.nih.gov/gene/?term=72307' target="_blank"> 72307 </a>	RIKEN cDNA 2510002D24 gene	protein_coding	protein_coding	-0.219458	-1.1643	0.0188819	0.455701	19.55	19.856	19.52	18.869	20.616	25.221	25.076	19.672
Acadl	<a href='https://www.ncbi.nlm.nih.gov/gene/?term=11363' target="_blank"> 11363 </a>	acyl-Coenzyme A dehydrogenase, long-chain	protein_coding	protein_coding	0.15406	1.1127	0.0189426	0.455701	39.672	36.502	37.59	33.098	29.872	32.482	33.686	30.874
Spint2	<a href='https://www.ncbi.nlm.nih.gov/gene/?term=20733' target="_blank"> 20733 </a>	serine protease inhibitor, Kunitz type 2	protein_coding	protein_coding	0.370145	1.29248	0.0189678	0.455701	49.899	45.711	57.768	51.092	46.381	36.906	45.02	25.701
Bcar3	<a href='https://www.ncbi.nlm.nih.gov/gene/?term=29815' target="_blank"> 29815 </a>	breast cancer anti-estrogen resistance 3	protein_coding	protein_coding	0.23933	1.18044	0.0189698	0.455701	10.07	9.994	9.362	9.253	7.484	8.914	9.054	6.262
Ss18	<a href='https://www.ncbi.nlm.nih.gov/gene/?term=268996' target="_blank"> 268996 </a>	SS18, nBAF chromatin remodeling complex subunit	protein_coding	protein_coding	0.144309	1.1052	0.0190644	0.457118	27.514	28.172	27.438	24.528	25.075	24.426	22.191	23.952
Orai1	<a href='https://www.ncbi.nlm.nih.gov/gene/?term=109305' target="_blank"> 109305 </a>	ORAI calcium release-activated calcium modulator 1	protein_coding	protein_coding	0.286706	1.21985	0.0191502	0.457415	13.391	11.618	10.675	10.47	9.905	9.417	8.389	9.209
Ccdc112	<a href='https://www.ncbi.nlm.nih.gov/gene/?term=240261' target="_blank"> 240261 </a>	coiled-coil domain containing 112	protein_coding	protein_coding	-0.213157	-1.15922	0.0191513	0.457415	10.271	9.956	9.77	8.424	10.371	11.21	10.113	10.495
Chpf2	<a href='https://www.ncbi.nlm.nih.gov/gene/?term=100910' target="_blank"> 100910 </a>	chondroitin polymerizing factor 2	protein_coding	protein_coding	-0.21739	-1.16263	0.0191835	0.457415	24.885	19.249	21.989	20.333	27.464	23.573	27.033	27.852
Zfp317	<a href='https://www.ncbi.nlm.nih.gov/gene/?term=244713' target="_blank"> 244713 </a>	zinc finger protein 317	protein_coding	protein_coding	0.151414	1.11066	0.0192529	0.458178	16.753	15.003	15.359	18.881	13.68	15.926	14.585	14.084
Cenpb	<a href='https://www.ncbi.nlm.nih.gov/gene/?term=12616' target="_blank"> 12616 </a>	centromere protein B	protein_coding	protein_coding	-0.125249	-1.0907	0.0192868	0.458178	59.438	65.793	63.399	59.138	64.342	65.736	69.433	65.545
Lrrc4b	<a href='https://www.ncbi.nlm.nih.gov/gene/?term=272381' target="_blank"> 272381 </a>	leucine rich repeat containing 4B	protein_coding	protein_coding	-0.106159	-1.07636	0.0194833	0.460627	150.835	162.657	160.958	163.205	164.617	156.534	164.56	174.389
Ngf	<a href='https://www.ncbi.nlm.nih.gov/gene/?term=18049' target="_blank"> 18049 </a>	nerve growth factor	protein_coding	protein_coding	0.355594	1.27951	0.019487	0.460627	9.462	9.29	8.071	7.988	6.595	7.507	6.031	7.75
Sptlc2	<a href='https://www.ncbi.nlm.nih.gov/gene/?term=20773' target="_blank"> 20773 </a>	serine palmitoyltransferase, long chain base subunit 2	protein_coding	protein_coding	0.141261	1.10287	0.0195349	0.460627	21.083	18.327	20.755	13.226	16.87	27.714	25.599	19.203
Fbxl16	<a href='https://www.ncbi.nlm.nih.gov/gene/?term=214931' target="_blank"> 214931 </a>	F-box and leucine-rich repeat protein 16	protein_coding	protein_coding	-0.104595	-1.07519	0.0195443	0.460627	638.5	619.752	611.394	575.497	646.8	626.605	621.21	676.249
Cul4b	<a href='https://www.ncbi.nlm.nih.gov/gene/?term=72584' target="_blank"> 72584 </a>	cullin 4B	protein_coding	protein_coding	0.201487	1.14988	0.0195746	0.460627	33.572	26.223	34.071	32.569	29.39	27.089	27.695	25.121
Ankrd34a	<a href='https://www.ncbi.nlm.nih.gov/gene/?term=545554' target="_blank"> 545554 </a>	ankyrin repeat domain 34A	protein_coding	protein_coding	-0.129122	-1.09363	0.0196494	0.460627	50.541	44.066	47.52	48.464	47.802	49.468	51.192	53.972
Amz2	<a href='https://www.ncbi.nlm.nih.gov/gene/?term=13929' target="_blank"> 13929 </a>	archaelysin family metallopeptidase 2	protein_coding	protein_coding	0.135284	1.09831	0.0196618	0.460627	33.408	35.881	37.134	38.394	37.356	30.449	32.794	32.358
Stk36	<a href='https://www.ncbi.nlm.nih.gov/gene/?term=269209' target="_blank"> 269209 </a>	serine/threonine kinase 36	protein_coding	protein_coding	0.36311	1.2862	0.01971	0.460627	1.937	1.318	2.105	1.49	1.179	1.364	1.731	1.174
Sos2	<a href='https://www.ncbi.nlm.nih.gov/gene/?term=20663' target="_blank"> 20663 </a>	SOS Ras/Rho guanine nucleotide exchange factor 2	retained_intron	protein_coding	0.125127	1.0906	0.0197125	0.460627	23.067	18.368	20.602	20.714	20.457	15.497	15.223	17.764
Dhx16	<a href='https://www.ncbi.nlm.nih.gov/gene/?term=69192' target="_blank"> 69192 </a>	DEAH (Asp-Glu-Ala-His) box polypeptide 16	protein_coding	protein_coding	0.176561	1.13019	0.0197499	0.460663	15.654	15.769	15.16	12.749	12.173	11.045	11.242	14.473
Spata6	<a href='https://www.ncbi.nlm.nih.gov/gene/?term=67946' target="_blank"> 67946 </a>	spermatogenesis associated 6	protein_coding	protein_coding	0.324736	1.25243	0.019844	0.462021	5.763	4.148	6.263	4.924	4.784	3.853	3.874	3.873
Sgk2	<a href='https://www.ncbi.nlm.nih.gov/gene/?term=27219' target="_blank"> 27219 </a>	serum/glucocorticoid regulated kinase 2	protein_coding	protein_coding	-0.55318	-1.46732	0.0198955		1.513	1.013	1.499	0.887	1.644	1.887	2.115	1.453
Taok3	<a href='https://www.ncbi.nlm.nih.gov/gene/?term=330177' target="_blank"> 330177 </a>	TAO kinase 3	protein_coding	protein_coding	-0.120207	-1.08689	0.0198981	0.462443	37.906	37.926	38.826	36.903	40.593	40.939	38.424	44.574
G3bp1	<a href='https://www.ncbi.nlm.nih.gov/gene/?term=27041' target="_blank"> 27041 </a>	GTPase activating protein (SH3 domain) binding protein 1	protein_coding	protein_coding	0.0934376	1.06691	0.0202184	0.468021	25.532	23.353	26.226	24.261	22.078	23.54	23.375	24.407
Npas1	<a href='https://www.ncbi.nlm.nih.gov/gene/?term=18142' target="_blank"> 18142 </a>	neuronal PAS domain protein 1	protein_coding	protein_coding	-0.234684	-1.17665	0.0202412	0.468021	8.98	9.491	7.759	9.432	10.015	9.883	9.681	9.996
Slc12a2	<a href='https://www.ncbi.nlm.nih.gov/gene/?term=20496' target="_blank"> 20496 </a>	solute carrier family 12, member 2	protein_coding	protein_coding	0.214458	1.16027	0.0202474	0.468021	37.552	32.54	41.311	37.407	32.973	33.856	32.988	26.407
Hspb8	<a href='https://www.ncbi.nlm.nih.gov/gene/?term=80888' target="_blank"> 80888 </a>	heat shock protein 8	protein_coding	protein_coding	0.239583	1.18065	0.0203574	0.469208	19.078	19.516	21.001	18.929	17.498	17.247	17.202	13.436
Atxn7	<a href='https://www.ncbi.nlm.nih.gov/gene/?term=246103' target="_blank"> 246103 </a>	ataxin 7	protein_coding	protein_coding	0.163687	1.12015	0.0203718	0.469208	14.799	11.048	12.37	11.147	9.471	10.081	9.135	11.898
Nfkbil1	<a href='https://www.ncbi.nlm.nih.gov/gene/?term=18038' target="_blank"> 18038 </a>	nuclear factor of kappa light polypeptide gene enhancer in B cells inhibitor like 1	protein_coding	protein_coding	-0.235083	-1.17697	0.0204098	0.469242	12.158	10.291	12.527	12.332	12.866	13.238	13.03	14.479
Mast3	<a href='https://www.ncbi.nlm.nih.gov/gene/?term=546071' target="_blank"> 546071 </a>	microtubule associated serine/threonine kinase 3	protein_coding	protein_coding	-0.123639	-1.08948	0.0204677	0.469734	254.858	240.033	235.559	239.971	259.433	239.577	227.139	268.444
Tra2a	<a href='https://www.ncbi.nlm.nih.gov/gene/?term=101214' target="_blank"> 101214 </a>	transformer 2 alpha	protein_coding	protein_coding	0.191276	1.14177	0.0205447	0.470661	60.939	58.132	65.387	60.25	54.446	56.795	46.704	54.115
Ptprg	<a href='https://www.ncbi.nlm.nih.gov/gene/?term=19270' target="_blank"> 19270 </a>	protein tyrosine phosphatase, receptor type, G	protein_coding	protein_coding	-0.103443	-1.07433	0.0205863	0.470774	44.521	40.046	45.321	45.29	51.553	48.941	42.046	50.658
Tifa	<a href='https://www.ncbi.nlm.nih.gov/gene/?term=211550' target="_blank"> 211550 </a>	TRAF-interacting protein with forkhead-associated domain	protein_coding	protein_coding	0.277494	1.21209	0.0206715	0.471824	6.667	7.756	7.886	7.791	5.665	6.794	5.839	5.604
Shank3	<a href='https://www.ncbi.nlm.nih.gov/gene/?term=58234' target="_blank"> 58234 </a>	SH3 and multiple ankyrin repeat domains 3	protein_coding	protein_coding	-0.0968152	-1.06941	0.0207056	0.471824	125.561	122.588	122.813	115.43	126.089	124.174	118.852	138.616
Slc25a25	<a href='https://www.ncbi.nlm.nih.gov/gene/?term=227731' target="_blank"> 227731 </a>	solute carrier family 25 (mitochondrial carrier, phosphate carrier), member 25	protein_coding	protein_coding	0.147869	1.10793	0.0208006	0.47249	32.057	41.033	37.853	36.696	37.071	38.566	31.776	33.276
Sptb	<a href='https://www.ncbi.nlm.nih.gov/gene/?term=20741' target="_blank"> 20741 </a>	spectrin beta, erythrocytic	protein_coding	protein_coding	-0.0688337	-1.04887	0.0208084	0.47249	62.836	61.016	63.659	61.138	61.934	65.3	63.79	67.11
Rab40b	<a href='https://www.ncbi.nlm.nih.gov/gene/?term=217371' target="_blank"> 217371 </a>	Rab40B, member RAS oncogene family	protein_coding	protein_coding	-0.138304	-1.10061	0.0208672	0.472787	42.817	40.559	40.886	40.472	47.449	45.295	43.393	45.167
Zfp771	<a href='https://www.ncbi.nlm.nih.gov/gene/?term=244216' target="_blank"> 244216 </a>	zinc finger protein 771	protein_coding	protein_coding	-0.172869	-1.1273	0.0209372	0.472787	39.67	44.926	42.465	37.403	41.114	41.966	43.744	45.359
Kcnh3	<a href='https://www.ncbi.nlm.nih.gov/gene/?term=16512' target="_blank"> 16512 </a>	potassium voltage-gated channel, subfamily H (eag-related), member 3	protein_coding	protein_coding	-0.109856	-1.07912	0.0209752	0.472787	44.394	46.339	46.241	46.26	47.428	48.793	46.789	52.323
H2bc21	<a href='https://www.ncbi.nlm.nih.gov/gene/?term=319190' target="_blank"> 319190 </a>	H2B clustered histone 21			0.318245	1.24681	0.0209875	0.472787	10.806	7.662	8.239	7.049	6.818	6.853	7.135	5.953
Stx1b	<a href='https://www.ncbi.nlm.nih.gov/gene/?term=56216' target="_blank"> 56216 </a>	syntaxin 1B	protein_coding	protein_coding	-0.0806166	-1.05747	0.0210054	0.472787	217.469	224.265	229.7	230.478	234.019	232.794	237.015	242.043
Gm15590	<a href='https://www.ncbi.nlm.nih.gov/gene/?term=100270751' target="_blank"> 100270751 </a>	ferritin light chain 1 pseudogene	processed_pseudogene	processed_pseudogene	-0.501602	-1.41578	0.0211061		10.544	7.381	9.097	7.279	10.295	13.953	13.03	10.165
Syt11	<a href='https://www.ncbi.nlm.nih.gov/gene/?term=229521' target="_blank"> 229521 </a>	synaptotagmin XI	protein_coding	protein_coding	-0.0879297	-1.06284	0.0213315	0.477739	365.046	377.289	401.769	401.278	410.812	397.499	399.26	423.619
Ppp1r3e	<a href='https://www.ncbi.nlm.nih.gov/gene/?term=105651' target="_blank"> 105651 </a>	protein phosphatase 1, regulatory subunit 3E	processed_transcript	protein_coding	-0.267028	-1.20333	0.0213587	0.477739	19.894	13.507	19.62	16.323	18.854	18.703	21.142	19.261
Cnn3	<a href='https://www.ncbi.nlm.nih.gov/gene/?term=71994' target="_blank"> 71994 </a>	calponin 3, acidic	protein_coding	protein_coding	0.112094	1.0808	0.0214096	0.477739	95.628	97.99	98.246	94.994	90.977	90.263	87.807	84.788
Ago4	<a href='https://www.ncbi.nlm.nih.gov/gene/?term=76850' target="_blank"> 76850 </a>	argonaute RISC catalytic subunit 4	protein_coding	protein_coding	0.205907	1.15341	0.0214273	0.477739	4.237	5.109	4.351	4.46	3.951	4.39	3.412	4.277
Atp6v0a2	<a href='https://www.ncbi.nlm.nih.gov/gene/?term=21871' target="_blank"> 21871 </a>	ATPase, H+ transporting, lysosomal V0 subunit A2	protein_coding	protein_coding	0.106763	1.07681	0.0214415	0.477739	26.41	24.595	26.494	24.387	24.816	24.544	21.57	23.7
Wasf1	<a href='https://www.ncbi.nlm.nih.gov/gene/?term=83767' target="_blank"> 83767 </a>	WASP family, member 1	protein_coding	protein_coding	-0.134617	-1.0978	0.0214485	0.477739	306.346	276.791	266.222	261.49	301.153	282.741	291.077	325.537
Fbxo32	<a href='https://www.ncbi.nlm.nih.gov/gene/?term=67731' target="_blank"> 67731 </a>	F-box protein 32	protein_coding	protein_coding	-0.181347	-1.13394	0.0215044	0.478158	5.359	5.305	6.334	5.465	6.095	6.778	6.187	6.153
Frmd6	<a href='https://www.ncbi.nlm.nih.gov/gene/?term=319710' target="_blank"> 319710 </a>	FERM domain containing 6	protein_coding	protein_coding	0.210394	1.157	0.0216044	0.47955	11.249	11.362	15.688	13.686	11.899	10.896	10.65	12.119
Herpud1	<a href='https://www.ncbi.nlm.nih.gov/gene/?term=64209' target="_blank"> 64209 </a>	homocysteine-inducible, endoplasmic reticulum stress-inducible, ubiquitin-like domain member 1	protein_coding	protein_coding	0.137122	1.09971	0.0216577	0.479905	41.915	47.059	43.032	44.209	39.269	39.539	37.041	40.964
Kcnab2	<a href='https://www.ncbi.nlm.nih.gov/gene/?term=16498' target="_blank"> 16498 </a>	potassium voltage-gated channel, shaker-related subfamily, beta member 2	protein_coding	protein_coding	-0.0911905	-1.06525	0.0217911	0.481571	420.788	406.941	403.48	377.154	415.328	415.966	414.337	457.844
F11r	<a href='https://www.ncbi.nlm.nih.gov/gene/?term=16456' target="_blank"> 16456 </a>	F11 receptor	protein_coding	protein_coding	0.338601	1.26453	0.0218078	0.481571	8.861	6.723	9.421	6.883	8.877	9.259	6.504	4.872
Ehd1	<a href='https://www.ncbi.nlm.nih.gov/gene/?term=13660' target="_blank"> 13660 </a>	EH-domain containing 1	protein_coding	protein_coding	-0.117735	-1.08503	0.021904	0.482661	44.79	53.433	58.007	42.385	45.836	52.898	49.603	47.557
Acvr1	<a href='https://www.ncbi.nlm.nih.gov/gene/?term=11477' target="_blank"> 11477 </a>	activin A receptor, type 1	protein_coding	protein_coding	0.12629	1.09148	0.0219438	0.482661	27.17	26.356	28.093	27.858	24.814	24.93	25.178	24.275
Etfa	<a href='https://www.ncbi.nlm.nih.gov/gene/?term=110842' target="_blank"> 110842 </a>	electron transferring flavoprotein, alpha polypeptide	protein_coding	protein_coding	0.148596	1.10849	0.0219805	0.482661	44.553	42.41	40.398	45.583	41.818	39.641	38.154	38.788
Sgms2	<a href='https://www.ncbi.nlm.nih.gov/gene/?term=74442' target="_blank"> 74442 </a>	sphingomyelin synthase 2	protein_coding	protein_coding	0.481311	1.39601	0.0220074	0.482661	5.591	3.385	5.485	5.042	3.714	2.77	6.56	1.902
Ankrd50	<a href='https://www.ncbi.nlm.nih.gov/gene/?term=99696' target="_blank"> 99696 </a>	ankyrin repeat domain 50	protein_coding	protein_coding	0.105986	1.07623	0.0220692	0.482674	25.098	27.458	27.559	24.382	25.573	24.92	20.926	26.546
Bmyc	<a href='https://www.ncbi.nlm.nih.gov/gene/?term=107771' target="_blank"> 107771 </a>	brain expressed myelocytomatosis oncogene	protein_coding	protein_coding	-0.12311	-1.08908	0.0221402	0.482674	101.296	104.605	106.41	104.644	110.767	103.98	112.168	109.561
Sod3	<a href='https://www.ncbi.nlm.nih.gov/gene/?term=20657' target="_blank"> 20657 </a>	superoxide dismutase 3, extracellular	protein_coding	protein_coding	0.315633	1.24456	0.0221489	0.482674	8.336	6.418	8.159	7.561	7.016	6.413	6.074	4.56
Nabp1	<a href='https://www.ncbi.nlm.nih.gov/gene/?term=109019' target="_blank"> 109019 </a>	nucleic acid binding protein 1	nonsense_mediated_decay	protein_coding	0.18059	1.13335	0.0221582	0.482674	15.846	14.889	16.921	16.234	15.602	14.317	12.625	12.708
Perp	<a href='https://www.ncbi.nlm.nih.gov/gene/?term=64058' target="_blank"> 64058 </a>	PERP, TP53 apoptosis effector	protein_coding	protein_coding	0.582097	1.49702	0.0223045	0.484264	9.3	8.167	11.67	8.878	8.011	5.759	8.177	2.949
Cnst	<a href='https://www.ncbi.nlm.nih.gov/gene/?term=226744' target="_blank"> 226744 </a>	consortin, connexin sorting protein	protein_coding	protein_coding	0.116593	1.08417	0.0223066	0.484264	21.153	22.523	22.932	21.948	19.26	19.608	20.146	20.21
Hnrnpdl	<a href='https://www.ncbi.nlm.nih.gov/gene/?term=50926' target="_blank"> 50926 </a>	heterogeneous nuclear ribonucleoprotein D-like	processed_transcript	protein_coding	-0.181886	-1.13437	0.0224302	0.484752	174.143	134.62	145.097	137.76	153.102	158.839	152.536	189.149
Cnih3	<a href='https://www.ncbi.nlm.nih.gov/gene/?term=72978' target="_blank"> 72978 </a>	cornichon family AMPA receptor auxiliary protein 3	protein_coding	protein_coding	-0.142663	-1.10394	0.0224735	0.484752	43.554	44.508	42.871	43.379	43.396	45.405	49.492	51.777
Dcc	<a href='https://www.ncbi.nlm.nih.gov/gene/?term=13176' target="_blank"> 13176 </a>	deleted in colorectal carcinoma	protein_coding	protein_coding	-0.212699	-1.15885	0.022483	0.484752	8.077	8.318	9.293	7.58	9.306	9.197	8.199	11.607
Dynlt1b	<a href='https://www.ncbi.nlm.nih.gov/gene/?term=21648' target="_blank"> 21648 </a>	dynein light chain Tctex-type 1B	protein_coding	protein_coding	0.314625	1.24369	0.0225264	0.484752	20.448	21.437	22.563	25.234	16.39	16.258	21.421	17.01
Ccdc106	<a href='https://www.ncbi.nlm.nih.gov/gene/?term=232821' target="_blank"> 232821 </a>	coiled-coil domain containing 106	protein_coding	protein_coding	-0.159546	-1.11694	0.0225935	0.484752	41.781	45.202	47.965	45.201	50.911	50.369	48.731	49.261
Nmt1	<a href='https://www.ncbi.nlm.nih.gov/gene/?term=18107' target="_blank"> 18107 </a>	N-myristoyltransferase 1	processed_transcript	protein_coding	-0.0799436	-1.05698	0.0226224	0.484752	83.505	83.489	90.047	80.683	85.493	88.047	82.646	91.395
Ska2	<a href='https://www.ncbi.nlm.nih.gov/gene/?term=66140' target="_blank"> 66140 </a>	spindle and kinetochore associated complex subunit 2	protein_coding	protein_coding	0.182367	1.13474	0.0226493	0.484752	12.409	11.573	12.278	12.604	9.865	9.158	8.794	13.305
Ccdc134	<a href='https://www.ncbi.nlm.nih.gov/gene/?term=76457' target="_blank"> 76457 </a>	coiled-coil domain containing 134	protein_coding	protein_coding	0.240625	1.1815	0.0226583	0.484752	7.749	6.811	7.473	6.29	5.039	6.848	5.333	5.309
Thsd4	<a href='https://www.ncbi.nlm.nih.gov/gene/?term=207596' target="_blank"> 207596 </a>	thrombospondin, type I, domain containing 4	protein_coding	protein_coding	-0.150697	-1.11011	0.0226685	0.484752	16.911	15.113	15.512	14.812	18.041	16.539	16.162	19.151
Cish	<a href='https://www.ncbi.nlm.nih.gov/gene/?term=12700' target="_blank"> 12700 </a>	cytokine inducible SH2-containing protein	protein_coding	protein_coding	0.387909	1.3085	0.0227295	0.485249	2.568	3.299	3.881	3.106	2.955	2.541	2.68	2.085
Creld2	<a href='https://www.ncbi.nlm.nih.gov/gene/?term=76737' target="_blank"> 76737 </a>	cysteine-rich with EGF-like domains 2	protein_coding	protein_coding	0.298746	1.23008	0.0228683	0.485541	13.392	18.183	13.791	13.821	11.628	12.633	12.375	10.863
Nudt12	<a href='https://www.ncbi.nlm.nih.gov/gene/?term=67993' target="_blank"> 67993 </a>	nudix (nucleoside diphosphate linked moiety X)-type motif 12	protein_coding	protein_coding	0.256658	1.19471	0.0228958	0.485541	6.999	4.262	6.444	4.889	5.655	3.587	4.144	5.448
Rpgrip1l	<a href='https://www.ncbi.nlm.nih.gov/gene/?term=244585' target="_blank"> 244585 </a>	Rpgrip1-like	protein_coding	protein_coding	0.16428	1.12061	0.022942	0.485541	8.204	7.04	8.024	7.965	6.864	7.756	8.31	6.763
Ccdc186	<a href='https://www.ncbi.nlm.nih.gov/gene/?term=213993' target="_blank"> 213993 </a>	coiled-coil domain containing 186	protein_coding	protein_coding	0.113685	1.08199	0.0229756	0.485541	24.291	22.901	25.299	24.468	20.971	21.609	21.27	22.071
Etnppl	<a href='https://www.ncbi.nlm.nih.gov/gene/?term=71760' target="_blank"> 71760 </a>	ethanolamine phosphate phospholyase	protein_coding	protein_coding	0.91164	1.88118	0.0229772	0.485541	26.43	8.586	10.214	9.703	7.111	6.702	6.367	7.566
Rhpn2	<a href='https://www.ncbi.nlm.nih.gov/gene/?term=52428' target="_blank"> 52428 </a>	rhophilin, Rho GTPase binding protein 2	protein_coding	protein_coding	0.289172	1.22194	0.0229904	0.485541	4.297	5.681	5.257	5.751	4.177	4.924	4.294	3.657
Med20	<a href='https://www.ncbi.nlm.nih.gov/gene/?term=56771' target="_blank"> 56771 </a>	mediator complex subunit 20	protein_coding	protein_coding	0.249046	1.18842	0.0231549	0.485541	13.085	18.822	16.718	16.665	14.448	14.704	11.789	13.714
Trim17	<a href='https://www.ncbi.nlm.nih.gov/gene/?term=56631' target="_blank"> 56631 </a>	tripartite motif-containing 17	protein_coding	protein_coding	0.300839	1.23186	0.0231954	0.485541	4.98	3.879	5.141	3.766	3.49	3.335	3.879	3.755
Clk1	<a href='https://www.ncbi.nlm.nih.gov/gene/?term=12747' target="_blank"> 12747 </a>	CDC-like kinase 1	retained_intron	protein_coding	0.217377	1.16262	0.0231985	0.485541	101.334	103.809	115.757	103.109	92.9	88.64	73.288	101.314
Rmdn3	<a href='https://www.ncbi.nlm.nih.gov/gene/?term=67809' target="_blank"> 67809 </a>	regulator of microtubule dynamics 3	protein_coding	protein_coding	0.128218	1.09294	0.0232506	0.485541	44.508	42.849	40.691	43.907	36.928	38.304	36.768	36.174
Sprn	<a href='https://www.ncbi.nlm.nih.gov/gene/?term=212518' target="_blank"> 212518 </a>	shadow of prion protein	protein_coding	protein_coding	-0.146169	-1.10663	0.023352	0.485541	143.69	120.067	121.08	125.462	129.786	135.212	143.911	148.829
Nadk	<a href='https://www.ncbi.nlm.nih.gov/gene/?term=192185' target="_blank"> 192185 </a>	NAD kinase	protein_coding	protein_coding	0.114901	1.0829	0.0233564	0.485541	38.475	39.889	39.044	39.063	34.905	34.427	32.381	36.902
Nid2	<a href='https://www.ncbi.nlm.nih.gov/gene/?term=18074' target="_blank"> 18074 </a>	nidogen 2	protein_coding	protein_coding	0.502428	1.4166	0.0233737	0.485541	5.641	5.551	6.221	4.313	4.48	4.029	5.033	2.148
Srcin1	<a href='https://www.ncbi.nlm.nih.gov/gene/?term=56013' target="_blank"> 56013 </a>	SRC kinase signaling inhibitor 1	protein_coding	protein_coding	-0.0986305	-1.07076	0.0233788	0.485541	118.685	122.922	135.472	121.397	121.867	130.588	131.043	145.87
Tmem196	<a href='https://www.ncbi.nlm.nih.gov/gene/?term=217951' target="_blank"> 217951 </a>	transmembrane protein 196	protein_coding	protein_coding	-0.238374	-1.17966	0.0233876	0.485541	8.506	8.929	9.292	8.863	9.658	10.202	9.31	11.139
Rd3	<a href='https://www.ncbi.nlm.nih.gov/gene/?term=74023' target="_blank"> 74023 </a>	retinal degeneration 3	protein_coding	protein_coding	0.555103	1.46927	0.023406		1.779	1.946	2.612	2.717	2.024	1.536	1.972	0.589
Gm21811	<a href='https://www.ncbi.nlm.nih.gov/gene/?term=101056094' target="_blank"> 101056094 </a>	predicted gene, 21811	unprocessed_pseudogene	unprocessed_pseudogene	0.352135	1.27645	0.0234426	0.485541	13.048	11.187	14.411	9.816	10.192	9.265	8.394	9.656
AI837181	<a href='https://www.ncbi.nlm.nih.gov/gene/?term=107242' target="_blank"> 107242 </a>	expressed sequence AI837181	protein_coding	protein_coding	-0.132297	-1.09604	0.0234551	0.485541	56.131	60.088	55.583	56.849	62.67	58.625	61.421	61.919
Lrtm2	<a href='https://www.ncbi.nlm.nih.gov/gene/?term=211187' target="_blank"> 211187 </a>	leucine-rich repeats and transmembrane domains 2	protein_coding	protein_coding	-0.14365	-1.1047	0.0234566	0.485541	22.049	23.433	20.348	22.904	22.893	24.586	24.05	24.729
Fbxo31	<a href='https://www.ncbi.nlm.nih.gov/gene/?term=76454' target="_blank"> 76454 </a>	F-box protein 31	protein_coding	protein_coding	-0.0995301	-1.07142	0.023461	0.485541	61.257	66.595	61.716	62.967	64.154	66.485	65.433	66.991
Pdk4	<a href='https://www.ncbi.nlm.nih.gov/gene/?term=27273' target="_blank"> 27273 </a>	pyruvate dehydrogenase kinase, isoenzyme 4	protein_coding	protein_coding	0.314306	1.24341	0.0235317	0.485617	5.815	7.248	8.389	8.767	5.695	6.912	5.599	4.738
Atp13a2	<a href='https://www.ncbi.nlm.nih.gov/gene/?term=74772' target="_blank"> 74772 </a>	ATPase type 13A2	protein_coding	protein_coding	-0.10519	-1.07564	0.0236218	0.485617	64.705	64.777	63.467	61.628	68.128	65.812	63.75	72.771
mt-Nd4	<a href='https://www.ncbi.nlm.nih.gov/gene/?term=NA' target="_blank"> NA </a>		protein_coding	protein_coding	-0.102174	-1.07339	0.0236433	0.485617	10813.9	9951.78	10051.1	10110.5	11372.1	10803.1	10642.9	10673.6
Myoc	<a href='https://www.ncbi.nlm.nih.gov/gene/?term=17926' target="_blank"> 17926 </a>	myocilin	protein_coding	protein_coding	-0.31469	-1.24374	0.0236597	0.485617	15.939	19.536	25.403	20.377	24.634	30.233	24.664	20.604
Nqo1	<a href='https://www.ncbi.nlm.nih.gov/gene/?term=18104' target="_blank"> 18104 </a>	NAD(P)H dehydrogenase, quinone 1	protein_coding	protein_coding	0.413447	1.33186	0.0236752	0.485617	10.205	7.11	8.771	7.805	6.52	6.269	7.749	4.521
Fgfr1	<a href='https://www.ncbi.nlm.nih.gov/gene/?term=14182' target="_blank"> 14182 </a>	fibroblast growth factor receptor 1	protein_coding	protein_coding	0.109767	1.07905	0.0237162	0.485617	79.969	76.286	79.952	71.472	71.756	68.112	67.169	72.935
Rasl10b	<a href='https://www.ncbi.nlm.nih.gov/gene/?term=276952' target="_blank"> 276952 </a>	RAS-like, family 10, member B	protein_coding	protein_coding	-0.102686	-1.07377	0.0237306	0.485617	151.67	164.193	155.807	147.632	160.949	161.918	156.213	169.239
Ppp1r14a	<a href='https://www.ncbi.nlm.nih.gov/gene/?term=68458' target="_blank"> 68458 </a>	protein phosphatase 1, regulatory inhibitor subunit 14A	protein_coding	protein_coding	-0.223857	-1.16785	0.023767	0.485617	22.566	22.432	26.828	21.395	25.656	26.242	27.22	26.005
Hspa12a	<a href='https://www.ncbi.nlm.nih.gov/gene/?term=73442' target="_blank"> 73442 </a>	heat shock protein 12A	protein_coding	protein_coding	-0.0952649	-1.06826	0.0238776	0.48617	122.974	121.273	127.795	127.378	130.133	128.829	126.114	139.329
Pcf11	<a href='https://www.ncbi.nlm.nih.gov/gene/?term=74737' target="_blank"> 74737 </a>	PCF11 cleavage and polyadenylation factor subunit	protein_coding	protein_coding	0.204824	1.15255	0.0238886	0.48617	26.33	22.188	26.69	24.501	21.002	24.677	20.922	25.411
Krt9	<a href='https://www.ncbi.nlm.nih.gov/gene/?term=107656' target="_blank"> 107656 </a>	keratin 9	protein_coding	protein_coding	-0.243965	-1.18424	0.0239075	0.48617	4.661	5.154	4.651	4.449	5.312	5.55	5.49	5.785
L3mbtl3	<a href='https://www.ncbi.nlm.nih.gov/gene/?term=237339' target="_blank"> 237339 </a>	L3MBTL3 histone methyl-lysine binding protein	protein_coding	protein_coding	0.220996	1.16554	0.0240103	0.486554	9.508	12.296	11.914	11.473	9.021	10.954	9.036	8.619
Agap3	<a href='https://www.ncbi.nlm.nih.gov/gene/?term=213990' target="_blank"> 213990 </a>	ArfGAP with GTPase domain, ankyrin repeat and PH domain 3	protein_coding	protein_coding	-0.104746	-1.0753	0.0240203	0.486554	412.668	470.078	438.483	440.556	472.819	448.721	455.734	480.818
Retreg3	<a href='https://www.ncbi.nlm.nih.gov/gene/?term=67998' target="_blank"> 67998 </a>	reticulophagy regulator family member 3			0.124983	1.0905	0.0240449	0.486554	37.042	42.417	41.126	39.922	35.364	37.36	34.823	37.488
Gpr162	<a href='https://www.ncbi.nlm.nih.gov/gene/?term=14788' target="_blank"> 14788 </a>	G protein-coupled receptor 162	protein_coding	protein_coding	-0.10058	-1.0722	0.0240815	0.486554	102.404	96.623	102.106	96.099	101.624	98.897	107.414	110.269
Pla2g5	<a href='https://www.ncbi.nlm.nih.gov/gene/?term=18784' target="_blank"> 18784 </a>	phospholipase A2, group V	protein_coding	protein_coding	0.724906	1.65279	0.0241298	0.486554	6.716	4.188	5.81	4.019	3.78	3.503	3.474	0.903
Usp8	<a href='https://www.ncbi.nlm.nih.gov/gene/?term=84092' target="_blank"> 84092 </a>	ubiquitin specific peptidase 8	processed_transcript	protein_coding	0.0954365	1.06839	0.0241752	0.486554	32.795	32.081	34.263	32.45	30.463	31.279	29.025	31.247
Glul	<a href='https://www.ncbi.nlm.nih.gov/gene/?term=14645' target="_blank"> 14645 </a>	glutamate-ammonia ligase (glutamine synthetase)	protein_coding	protein_coding	0.0941877	1.06746	0.0242692	0.486554	987.723	1046.38	1003.34	958.483	918.374	967.394	928.833	906.361
Leng1	<a href='https://www.ncbi.nlm.nih.gov/gene/?term=69757' target="_blank"> 69757 </a>	leukocyte receptor cluster (LRC) member 1	protein_coding	protein_coding	0.261089	1.19838	0.024272	0.486554	5.452	6.126	6.481	5.847	4.866	5.006	5.046	4.671
Pelp1	<a href='https://www.ncbi.nlm.nih.gov/gene/?term=75273' target="_blank"> 75273 </a>	proline, glutamic acid and leucine rich protein 1	protein_coding	protein_coding	-0.133689	-1.0971	0.0242974	0.486554	18.807	18.812	18.036	17.342	19.731	18.913	19.783	20.456
Mkks	<a href='https://www.ncbi.nlm.nih.gov/gene/?term=59030' target="_blank"> 59030 </a>	McKusick-Kaufman syndrome	protein_coding	protein_coding	0.324292	1.25205	0.024305	0.486554	7.363	11.517	12.221	10.748	9.121	8.247	7.782	8.068
Rnf2	<a href='https://www.ncbi.nlm.nih.gov/gene/?term=19821' target="_blank"> 19821 </a>	ring finger protein 2	protein_coding	protein_coding	-0.151041	-1.11037	0.0243857	0.487411	25.924	26.83	25.781	26.662	32.852	27.728	26.448	32.163
Acss3	<a href='https://www.ncbi.nlm.nih.gov/gene/?term=380660' target="_blank"> 380660 </a>	acyl-CoA synthetase short-chain family member 3	protein_coding	protein_coding	0.479532	1.39429	0.024472	0.488376	3.238	2.07	2.554	2.221	2.19	1.754	1.926	1.162
Mapk8ip1	<a href='https://www.ncbi.nlm.nih.gov/gene/?term=19099' target="_blank"> 19099 </a>	mitogen-activated protein kinase 8 interacting protein 1	protein_coding	protein_coding	-0.0932151	-1.06674	0.0245258	0.488692	205.568	216.407	203.742	201.074	213.643	212.54	214.781	220.277
Npepps	<a href='https://www.ncbi.nlm.nih.gov/gene/?term=19155' target="_blank"> 19155 </a>	aminopeptidase puromycin sensitive	protein_coding	protein_coding	0.0798365	1.0569	0.024708	0.491559	91.476	84.65	96.702	88.823	85.598	87.228	80.577	89.709
Asic1	<a href='https://www.ncbi.nlm.nih.gov/gene/?term=11419' target="_blank"> 11419 </a>	acid-sensing (proton-gated) ion channel 1	protein_coding	protein_coding	0.2068	1.15413	0.0247928	0.491866	14.049	16.536	16.335	18.432	13.254	14.392	15.613	14.115
Gm21955	<a href='https://www.ncbi.nlm.nih.gov/gene/?term=NA' target="_blank"> NA </a>				0.192919	1.14307	0.0248	0.491866	7.845	6.36	6.912	7.046	5.712	6.664	5.848	6.246
Phactr1	<a href='https://www.ncbi.nlm.nih.gov/gene/?term=218194' target="_blank"> 218194 </a>	phosphatase and actin regulator 1	processed_transcript	protein_coding	-0.0901074	-1.06445	0.0248901	0.492894	145.735	138.758	154.374	158.524	156.122	157.457	156.749	170.283
Ywhaz	<a href='https://www.ncbi.nlm.nih.gov/gene/?term=22631' target="_blank"> 22631 </a>	tyrosine 3-monooxygenase/tryptophan 5-monooxygenase activation protein, zeta polypeptide	protein_coding	protein_coding	-0.0699029	-1.04965	0.0250878	0.496043	684.753	700.732	694.967	719.261	724.725	713.231	711.184	756.747
Mgat3	<a href='https://www.ncbi.nlm.nih.gov/gene/?term=17309' target="_blank"> 17309 </a>	mannoside acetylglucosaminyltransferase 3	protein_coding	protein_coding	-0.0768633	-1.05472	0.025162	0.496746	78.565	75.639	78.705	75.442	76.404	81.993	80.342	82.358
Rbp1	<a href='https://www.ncbi.nlm.nih.gov/gene/?term=19659' target="_blank"> 19659 </a>	retinol binding protein 1, cellular	protein_coding	protein_coding	0.38368	1.30467	0.0253085	0.498522	11.523	10.792	10.926	10.401	9.958	9.098	8.824	5.085
Zfp213	<a href='https://www.ncbi.nlm.nih.gov/gene/?term=449521' target="_blank"> 449521 </a>	zinc finger protein 213	protein_coding	protein_coding	0.251906	1.19078	0.0253295	0.498522	5.436	6.56	6.401	5.663	4.643	5.367	4.657	5.036
Ppp2r1b	<a href='https://www.ncbi.nlm.nih.gov/gene/?term=73699' target="_blank"> 73699 </a>	protein phosphatase 2, regulatory subunit A, beta	processed_transcript	protein_coding	0.236052	1.17777	0.0253699	0.498554	7.604	8.999	9.061	8.758	7.151	6.677	6.407	6.191
Ahnak	<a href='https://www.ncbi.nlm.nih.gov/gene/?term=66395' target="_blank"> 66395 </a>	AHNAK nucleoprotein (desmoyokin)	protein_coding	protein_coding	0.121347	1.08775	0.0254788	0.499928	6.037	5.619	6.57	6.002	5.49	5.612	5.597	5.948
Pip5k1b	<a href='https://www.ncbi.nlm.nih.gov/gene/?term=18719' target="_blank"> 18719 </a>	phosphatidylinositol-4-phosphate 5-kinase, type 1 beta	protein_coding	protein_coding	0.137161	1.09974	0.0256056	0.500586	41.039	37.356	37.651	35.117	35.316	32.216	33.894	35.399
Ahcyl2	<a href='https://www.ncbi.nlm.nih.gov/gene/?term=74340' target="_blank"> 74340 </a>	S-adenosylhomocysteine hydrolase-like 2	protein_coding	protein_coding	0.143885	1.10488	0.0256096	0.500586	139.445	111.628	116.623	117.26	109.946	109.937	106.299	106.611
Ephx1	<a href='https://www.ncbi.nlm.nih.gov/gene/?term=13849' target="_blank"> 13849 </a>	epoxide hydrolase 1, microsomal	protein_coding	protein_coding	0.337358	1.26344	0.0256292	0.500586	53.787	32.666	36.516	33.674	36.208	29.586	31.373	25.532
Pip5k1c	<a href='https://www.ncbi.nlm.nih.gov/gene/?term=18717' target="_blank"> 18717 </a>	phosphatidylinositol-4-phosphate 5-kinase, type 1 gamma	protein_coding	protein_coding	-0.0905563	-1.06478	0.0257175	0.500878	195.593	191.507	189.01	180.261	199.434	192.55	189.978	216.703
Nrarp	<a href='https://www.ncbi.nlm.nih.gov/gene/?term=67122' target="_blank"> 67122 </a>	Notch-regulated ankyrin repeat protein	protein_coding	protein_coding	-0.19034	-1.14103	0.025722	0.500878	15.519	16.389	15.56	14.581	17.324	19.337	15.695	16.729
Frem1	<a href='https://www.ncbi.nlm.nih.gov/gene/?term=329872' target="_blank"> 329872 </a>	Fras1 related extracellular matrix protein 1	protein_coding	protein_coding	0.688598	1.61172	0.0257919	0.501479	3.804	2.441	3.631	3.246	2.706	2.154	2.216	1.205
Prpf3	<a href='https://www.ncbi.nlm.nih.gov/gene/?term=70767' target="_blank"> 70767 </a>	pre-mRNA processing factor 3	protein_coding	protein_coding	0.181594	1.13414	0.0258384	0.501624	17.812	16.364	15.144	16.334	15.851	13.802	13.036	15.851
Stmn4	<a href='https://www.ncbi.nlm.nih.gov/gene/?term=56471' target="_blank"> 56471 </a>	stathmin-like 4	protein_coding	protein_coding	-0.121593	-1.08794	0.0258843	0.501757	195.467	204.762	213.368	211.343	207.629	230.435	217.494	213.53
Stmn3	<a href='https://www.ncbi.nlm.nih.gov/gene/?term=20262' target="_blank"> 20262 </a>	stathmin-like 3	protein_coding	protein_coding	-0.13782	-1.10024	0.0259898	0.503044	491.712	545.886	458.6	480.754	529.691	517.925	539.273	543.989
Cfp	<a href='https://www.ncbi.nlm.nih.gov/gene/?term=18636' target="_blank"> 18636 </a>	complement factor properdin	protein_coding	protein_coding	0.442621	1.35907	0.0261752		7.7	5.345	4.589	4.719	4.01	4.362	2.618	4.43
Tead1	<a href='https://www.ncbi.nlm.nih.gov/gene/?term=21676' target="_blank"> 21676 </a>	TEA domain family member 1	protein_coding	protein_coding	0.141214	1.10283	0.0261903	0.504902	10.344	9.636	11.78	8.872	9.207	9.423	8.657	9.01
Klc1	<a href='https://www.ncbi.nlm.nih.gov/gene/?term=16593' target="_blank"> 16593 </a>	kinesin light chain 1	protein_coding	protein_coding	-0.0864561	-1.06176	0.0261909	0.504902	474.977	519.427	485.205	469.976	511.95	505.301	524.355	537.442
Osgin2	<a href='https://www.ncbi.nlm.nih.gov/gene/?term=209212' target="_blank"> 209212 </a>	oxidative stress induced growth inhibitor family member 2	protein_coding	protein_coding	0.166602	1.12241	0.0262037	0.504902	13.264	13.712	16.535	14.832	12.454	13.359	13.071	14.042
Glrx3	<a href='https://www.ncbi.nlm.nih.gov/gene/?term=30926' target="_blank"> 30926 </a>	glutaredoxin 3	protein_coding	protein_coding	0.125496	1.09088	0.0263606	0.505193	82.018	82.376	76.317	83.972	76.875	76.571	75.498	71.359
Nipal2	<a href='https://www.ncbi.nlm.nih.gov/gene/?term=223473' target="_blank"> 223473 </a>	NIPA-like domain containing 2	protein_coding	protein_coding	0.307077	1.2372	0.0263653	0.505193	3.257	2.844	3.418	3.197	2.749	2.659	2.901	2.03
Cdc14a	<a href='https://www.ncbi.nlm.nih.gov/gene/?term=229776' target="_blank"> 229776 </a>	CDC14 cell division cycle 14A	protein_coding	protein_coding	0.305594	1.23593	0.026384	0.505193	2.202	2.822	2.555	2.791	2.029	1.933	2.057	2.169
Rbl2	<a href='https://www.ncbi.nlm.nih.gov/gene/?term=19651' target="_blank"> 19651 </a>	RB transcriptional corepressor like 2	protein_coding	protein_coding	0.121924	1.08819	0.0263962	0.505193	29.08	25.884	29.292	27.504	25.376	27.79	25.592	24.6
Synj2bp	<a href='https://www.ncbi.nlm.nih.gov/gene/?term=24071' target="_blank"> 24071 </a>	synaptojanin 2 binding protein	protein_coding	protein_coding	0.135106	1.09817	0.0264153	0.505193	20.271	22.262	21.803	23.199	19.648	19.205	18.656	21.067
Pym1	<a href='https://www.ncbi.nlm.nih.gov/gene/?term=78428' target="_blank"> 78428 </a>	PYM homolog 1, exon junction complex associated factor			-0.213073	-1.15915	0.0264794	0.505667	22.291	23.596	20.896	20.609	22.423	24.004	26.509	26.604
Acad12	<a href='https://www.ncbi.nlm.nih.gov/gene/?term=338350' target="_blank"> 338350 </a>	acyl-Coenzyme A dehydrogenase family, member 12	protein_coding	protein_coding	0.453623	1.36947	0.0265318		2.781	1.537	1.973	1.692	1.809	1.347	1.254	1.584
4833439L19Rik	<a href='https://www.ncbi.nlm.nih.gov/gene/?term=97820' target="_blank"> 97820 </a>	RIKEN cDNA 4833439L19 gene	protein_coding	protein_coding	0.0902276	1.06454	0.0265872	0.506971	123.738	128.375	123.595	123.753	122.981	117.147	114.467	126.031
Mmp2	<a href='https://www.ncbi.nlm.nih.gov/gene/?term=17390' target="_blank"> 17390 </a>	matrix metallopeptidase 2	protein_coding	protein_coding	0.472525	1.38754	0.0266744	0.507881	2.593	2.299	2.91	3.088	2.104	2.475	1.816	1.152
Meaf6	<a href='https://www.ncbi.nlm.nih.gov/gene/?term=70088' target="_blank"> 70088 </a>	MYST/Esa1-associated factor 6	protein_coding	protein_coding	-0.101419	-1.07283	0.0267781	0.507905	84.36	80.789	81.083	77.916	83.149	73.636	85.408	85.44
Crtc1	<a href='https://www.ncbi.nlm.nih.gov/gene/?term=382056' target="_blank"> 382056 </a>	CREB regulated transcription coactivator 1	protein_coding	protein_coding	-0.107146	-1.0771	0.0268127	0.507905	101.256	101.106	103.296	90.323	102.409	103.969	98.133	113.31
Fam155a	<a href='https://www.ncbi.nlm.nih.gov/gene/?term=NA' target="_blank"> NA </a>		protein_coding	protein_coding	-0.0937283	-1.06712	0.0268284	0.507905	74.743	75.855	73.412	69.688	75.486	77.695	78.301	81.384
Egr4	<a href='https://www.ncbi.nlm.nih.gov/gene/?term=13656' target="_blank"> 13656 </a>	early growth response 4	protein_coding	protein_coding	0.480173	1.39491	0.0268515	0.507905	31.398	55.344	49.965	47.68	29.77	39.718	23.593	32.272
Apcdd1	<a href='https://www.ncbi.nlm.nih.gov/gene/?term=494504' target="_blank"> 494504 </a>	adenomatosis polyposis coli down-regulated 1	protein_coding	protein_coding	-0.198135	-1.14721	0.0268751	0.507905	20.314	17.08	17.249	15.707	17.561	19.61	20.422	21.588
Snx14	<a href='https://www.ncbi.nlm.nih.gov/gene/?term=244962' target="_blank"> 244962 </a>	sorting nexin 14	protein_coding	protein_coding	0.116891	1.0844	0.0269513	0.507905	31.116	26.475	29.671	29.769	25.518	27.01	25.791	27.393
Tnfaip8	<a href='https://www.ncbi.nlm.nih.gov/gene/?term=106869' target="_blank"> 106869 </a>	tumor necrosis factor, alpha-induced protein 8	protein_coding	protein_coding	0.339717	1.26551	0.0269523	0.507905	10.771	8.12	10.802	10.259	9.01	7.55	7.997	6.382
Vamp8	<a href='https://www.ncbi.nlm.nih.gov/gene/?term=22320' target="_blank"> 22320 </a>	vesicle-associated membrane protein 8	protein_coding	protein_coding	0.401108	1.32052	0.0270096	0.507971	29.205	25.4	32.298	26.391	24.286	23.174	23.663	12.808
Smarcd1	<a href='https://www.ncbi.nlm.nih.gov/gene/?term=83797' target="_blank"> 83797 </a>	SWI/SNF related, matrix associated, actin dependent regulator of chromatin, subfamily d, member 1	protein_coding	protein_coding	-0.122374	-1.08852	0.0270349	0.507971	76.381	63.607	70.108	68.358	67.28	73.364	71.39	76.501
Pex14	<a href='https://www.ncbi.nlm.nih.gov/gene/?term=56273' target="_blank"> 56273 </a>	peroxisomal biogenesis factor 14	protein_coding	protein_coding	-0.11532	-1.08322	0.0270923	0.508307	36.747	35.6	36.572	35.777	36.332	37.956	38.99	39.463
Gm43517	<a href='https://www.ncbi.nlm.nih.gov/gene/?term=NA' target="_blank"> NA </a>				0.461403	1.37688	0.0272235		2.289	1.64	2.582	1.749	1.066	1.572	1.428	1.82
Gm5620	<a href='https://www.ncbi.nlm.nih.gov/gene/?term=434428' target="_blank"> 434428 </a>	tubulin, alpha 1B pseudogene	processed_pseudogene	processed_pseudogene	0.358376	1.28198	0.0272352	0.508526	11.634	20.702	16.993	18.69	12.595	12.293	14.028	13.902
Brinp1	<a href='https://www.ncbi.nlm.nih.gov/gene/?term=56710' target="_blank"> 56710 </a>	bone morphogenic protein/retinoic acid inducible neural specific 1	protein_coding	protein_coding	-0.0999367	-1.07173	0.0272572	0.508526	137.569	132.88	129.531	134.948	134.993	139.874	142.958	154.662
Mrpl49	<a href='https://www.ncbi.nlm.nih.gov/gene/?term=18120' target="_blank"> 18120 </a>	mitochondrial ribosomal protein L49	protein_coding	protein_coding	0.157105	1.11505	0.0272754	0.508526	38.594	40.244	36.247	40.876	31.763	34.712	32.704	33.186
Ccdc114	<a href='https://www.ncbi.nlm.nih.gov/gene/?term=NA' target="_blank"> NA </a>		protein_coding	protein_coding	0.435136	1.35204	0.0272862	0.508526	5.564	3.383	3.813	3.449	2.874	3.173	3.354	2.507
C2cd3	<a href='https://www.ncbi.nlm.nih.gov/gene/?term=277939' target="_blank"> 277939 </a>	C2 calcium-dependent domain containing 3	protein_coding	protein_coding	0.118089	1.0853	0.0273018	0.508526	10.717	11.035	10.123	10.354	7.929	9.46	8.273	8.546
Uggt1	<a href='https://www.ncbi.nlm.nih.gov/gene/?term=320011' target="_blank"> 320011 </a>	UDP-glucose glycoprotein glucosyltransferase 1	protein_coding	protein_coding	0.107264	1.07718	0.0273618	0.508737	17.703	16.223	18.398	17.656	16.761	18.485	16.703	16.22
Dnajb5	<a href='https://www.ncbi.nlm.nih.gov/gene/?term=56323' target="_blank"> 56323 </a>	DnaJ heat shock protein family (Hsp40) member B5	protein_coding	protein_coding	0.149905	1.1095	0.0273923	0.508737	106.227	139.445	119.226	128.646	96.753	124.494	112.077	109.687
Zfp68	<a href='https://www.ncbi.nlm.nih.gov/gene/?term=24135' target="_blank"> 24135 </a>	zinc finger protein 68	protein_coding	protein_coding	0.165175	1.1213	0.0275117	0.509668	19.303	21.357	21.96	25.275	18.989	19.597	20.791	19.527
St6gal2	<a href='https://www.ncbi.nlm.nih.gov/gene/?term=240119' target="_blank"> 240119 </a>	beta galactoside alpha 2,6 sialyltransferase 2	protein_coding	protein_coding	-0.216138	-1.16162	0.027524	0.509668	6.336	5.329	6.577	7.4	7.04	7.249	7.573	7.548
Opcml	<a href='https://www.ncbi.nlm.nih.gov/gene/?term=330908' target="_blank"> 330908 </a>	opioid binding protein/cell adhesion molecule-like	processed_transcript	protein_coding	-0.107004	-1.07699	0.0275752	0.509668	87.714	76.306	85.204	85.915	88.148	87.879	88.794	93.48
Clip4	<a href='https://www.ncbi.nlm.nih.gov/gene/?term=78785' target="_blank"> 78785 </a>	CAP-GLY domain containing linker protein family, member 4	protein_coding	protein_coding	-0.109437	-1.07881	0.027601	0.509668	44.025	41.814	43.077	40.8	45.037	45.597	41.446	48.647
Pkn2	<a href='https://www.ncbi.nlm.nih.gov/gene/?term=109333' target="_blank"> 109333 </a>	protein kinase N2	protein_coding	protein_coding	0.167379	1.12302	0.0277688	0.510398	13.292	12.733	11.965	13.325	10.384	12.008	10.495	11.726
Bc1	<a href='https://www.ncbi.nlm.nih.gov/gene/?term=100568459' target="_blank"> 100568459 </a>	brain cytoplasmic RNA 1			-0.572469	-1.48707	0.0278284	0.510398	5338.28	8663.55	5943.84	6027.31	12393.2	8107.34	8670.1	8020.65
Etv5	<a href='https://www.ncbi.nlm.nih.gov/gene/?term=104156' target="_blank"> 104156 </a>	ets variant 5	protein_coding	protein_coding	0.13053	1.0947	0.0278476	0.510398	38.721	39.845	39.608	44.663	34.749	37.177	38.968	37.334
Tmem59l	<a href='https://www.ncbi.nlm.nih.gov/gene/?term=67937' target="_blank"> 67937 </a>	transmembrane protein 59-like	protein_coding	protein_coding	-0.0997908	-1.07162	0.0279034	0.510398	315.088	321.978	303.611	306.617	320.767	324.01	321.211	353.483
Ctss	<a href='https://www.ncbi.nlm.nih.gov/gene/?term=13040' target="_blank"> 13040 </a>	cathepsin S	protein_coding	protein_coding	-0.13579	-1.09869	0.0279444	0.510398	72.361	82.243	80.643	76.896	79.411	87.519	87.518	85.9
Gpr158	<a href='https://www.ncbi.nlm.nih.gov/gene/?term=241263' target="_blank"> 241263 </a>	G protein-coupled receptor 158	protein_coding	protein_coding	-0.106282	-1.07645	0.027957	0.510398	42.047	38.591	43.083	42.509	42.296	43.213	43.134	48.323
Hsf2	<a href='https://www.ncbi.nlm.nih.gov/gene/?term=15500' target="_blank"> 15500 </a>	heat shock factor 2	protein_coding	protein_coding	0.157635	1.11546	0.0279719	0.510398	21.69	22.165	21.699	23.866	20.372	21.185	18.155	20.682
Nfyb	<a href='https://www.ncbi.nlm.nih.gov/gene/?term=18045' target="_blank"> 18045 </a>	nuclear transcription factor-Y beta	protein_coding	protein_coding	-0.117615	-1.08494	0.027977	0.510398	56.032	53.697	53.232	55.458	60.415	61.015	62.917	62.837
Tmem208	<a href='https://www.ncbi.nlm.nih.gov/gene/?term=66320' target="_blank"> 66320 </a>	transmembrane protein 208	protein_coding	protein_coding	0.263427	1.20033	0.027998	0.510398	42.385	35.465	34.327	33.806	29.104	29.814	34.914	26.17
Stum	<a href='https://www.ncbi.nlm.nih.gov/gene/?term=381310' target="_blank"> 381310 </a>	mechanosensory transduction mediator			-0.0961172	-1.06889	0.0281216	0.511747	221.347	221.101	213.75	206.195	247.831	233.735	222.922	241.141
Itpripl1	<a href='https://www.ncbi.nlm.nih.gov/gene/?term=73338' target="_blank"> 73338 </a>	inositol 1,4,5-triphosphate receptor interacting protein-like 1	protein_coding	protein_coding	0.609578	1.52581	0.0281815	0.511747	3.273	3.835	4.803	4.421	3.825	2.617	2.878	1.148
Cpq	<a href='https://www.ncbi.nlm.nih.gov/gene/?term=54381' target="_blank"> 54381 </a>	carboxypeptidase Q	protein_coding	protein_coding	0.332994	1.25962	0.0282262	0.511747	16.158	14.445	18.135	15.957	14.554	12.893	14.422	8.693
Selenoi	<a href='https://www.ncbi.nlm.nih.gov/gene/?term=28042' target="_blank"> 28042 </a>	selenoprotein I			0.109135	1.07858	0.0282917	0.511747	22.854	21.511	24.004	22.11	22.379	21.097	19.911	21.928
B4gat1	<a href='https://www.ncbi.nlm.nih.gov/gene/?term=108902' target="_blank"> 108902 </a>	beta-1,4-glucuronyltransferase 1			-0.104859	-1.07539	0.0282939	0.511747	87.181	93.448	88.078	88.908	91.142	94.816	97.629	94.779
Sulf2	<a href='https://www.ncbi.nlm.nih.gov/gene/?term=72043' target="_blank"> 72043 </a>	sulfatase 2	protein_coding	protein_coding	-0.109298	-1.0787	0.028311	0.511747	70.819	67.887	68.972	65.705	73.338	69.022	69.922	77.342
C230013L11Rik	<a href='https://www.ncbi.nlm.nih.gov/gene/?term=100504186' target="_blank"> 100504186 </a>	RIKEN cDNA C230013L11 gene			0.488815	1.40329	0.028416		2.3	1.608	1.769	1.547	1.295	1.067	1.555	1.118
Rrp1b	<a href='https://www.ncbi.nlm.nih.gov/gene/?term=72462' target="_blank"> 72462 </a>	ribosomal RNA processing 1B	protein_coding	protein_coding	0.237401	1.17887	0.0285707	0.515108	9.848	9.342	12.002	8.55	7.089	6.948	5.766	8.882
Ccnl2	<a href='https://www.ncbi.nlm.nih.gov/gene/?term=56036' target="_blank"> 56036 </a>	cyclin L2	protein_coding	protein_coding	0.190278	1.14098	0.028577	0.515108	53.401	41.742	42.845	40.786	36.683	39.794	33.412	45.901
Chst8	<a href='https://www.ncbi.nlm.nih.gov/gene/?term=68947' target="_blank"> 68947 </a>	carbohydrate sulfotransferase 8	protein_coding	protein_coding	-0.199162	-1.14803	0.0287309	0.51573	18.476	18.264	15.137	16.881	18.439	16.867	20.716	21.298
Wnt5a	<a href='https://www.ncbi.nlm.nih.gov/gene/?term=22418' target="_blank"> 22418 </a>	wingless-type MMTV integration site family, member 5A	protein_coding	protein_coding	-0.198892	-1.14782	0.0287885	0.51573	5.45	5.145	6.017	5.96	5.652	7.299	5.931	7.266
Snca	<a href='https://www.ncbi.nlm.nih.gov/gene/?term=20617' target="_blank"> 20617 </a>	synuclein, alpha	protein_coding	protein_coding	-0.118119	-1.08532	0.0288129	0.51573	441.31	470.57	412.925	434.91	492.466	448.259	460.119	483.346
Impdh2-ps	<a href='https://www.ncbi.nlm.nih.gov/gene/?term=100042069' target="_blank"> 100042069 </a>	inosine monophosphate dehydrogenase 2, pseudogene			0.262163	1.19928	0.0288417	0.51573	7.609	8.461	7.562	7.729	6.558	6.148	6.532	6.677
Mpped1	<a href='https://www.ncbi.nlm.nih.gov/gene/?term=223726' target="_blank"> 223726 </a>	metallophosphoesterase domain containing 1	protein_coding	protein_coding	-0.0943363	-1.06757	0.0288523	0.51573	124.544	125.305	135.068	138.98	136.443	140.72	139.296	141.749
Palm	<a href='https://www.ncbi.nlm.nih.gov/gene/?term=18483' target="_blank"> 18483 </a>	paralemmin	protein_coding	protein_coding	-0.0986057	-1.07074	0.0288523	0.51573	138.415	151.9	158.979	153.496	149.75	155.848	153.673	156.508
N6amt1	<a href='https://www.ncbi.nlm.nih.gov/gene/?term=67768' target="_blank"> 67768 </a>	N-6 adenine-specific DNA methyltransferase 1 (putative)	protein_coding	protein_coding	-0.144901	-1.10565	0.0289376	0.515958	24.306	22.566	23.369	22.642	25.081	24.022	26.021	26.895
Oxnad1	<a href='https://www.ncbi.nlm.nih.gov/gene/?term=218885' target="_blank"> 218885 </a>	oxidoreductase NAD-binding domain containing 1	protein_coding	protein_coding	0.189878	1.14067	0.028972	0.515958	9.872	11.082	14.073	9.391	8.635	8.363	10.308	10.625
Rbm12b2	<a href='https://www.ncbi.nlm.nih.gov/gene/?term=77604' target="_blank"> 77604 </a>	RNA binding motif protein 12 B2	protein_coding	protein_coding	0.263189	1.20013	0.0290011	0.515958	11.388	14.2	15.476	15.22	11.801	12.873	9.441	12.434
Slc16a4	<a href='https://www.ncbi.nlm.nih.gov/gene/?term=229699' target="_blank"> 229699 </a>	solute carrier family 16 (monocarboxylic acid transporters), member 4	protein_coding	protein_coding	0.382784	1.30386	0.0291295	0.515958	4.357	3.599	4.069	4.168	3.696	2.993	3.06	2.326
Ap2a2	<a href='https://www.ncbi.nlm.nih.gov/gene/?term=11772' target="_blank"> 11772 </a>	adaptor-related protein complex 2, alpha 2 subunit	protein_coding	protein_coding	-0.107844	-1.07762	0.0291435	0.515958	116.406	117.458	110.58	109.404	124.318	115.327	115.777	130.415
Tmem260	<a href='https://www.ncbi.nlm.nih.gov/gene/?term=218989' target="_blank"> 218989 </a>	transmembrane protein 260	protein_coding	protein_coding	0.156834	1.11484	0.0292319	0.515958	13.838	11.537	13.546	13.32	11.399	12.004	11.2	12.072
Cdr2	<a href='https://www.ncbi.nlm.nih.gov/gene/?term=12585' target="_blank"> 12585 </a>	cerebellar degeneration-related 2	protein_coding	protein_coding	0.558971	1.47322	0.0292372	0.515958	16.812	13.661	17.349	15.97	13.181	11.409	11.908	6.058
Dgkg	<a href='https://www.ncbi.nlm.nih.gov/gene/?term=110197' target="_blank"> 110197 </a>	diacylglycerol kinase, gamma	protein_coding	protein_coding	-0.0928202	-1.06645	0.0292597	0.515958	108.498	100.724	105.531	101.323	110.968	104.655	106.041	117.864
Tmtc1	<a href='https://www.ncbi.nlm.nih.gov/gene/?term=387314' target="_blank"> 387314 </a>	transmembrane and tetratricopeptide repeat containing 1	protein_coding	protein_coding	0.154647	1.11315	0.0293951	0.515958	20.855	17.847	21.007	21.179	17.88	18.295	19.092	16.479
Chdh	<a href='https://www.ncbi.nlm.nih.gov/gene/?term=218865' target="_blank"> 218865 </a>	choline dehydrogenase	protein_coding	protein_coding	0.298014	1.22945	0.0294235	0.515958	2.543	3.154	3.404	3.575	2.973	2.816	2.487	2.152
C1galt1c1	<a href='https://www.ncbi.nlm.nih.gov/gene/?term=59048' target="_blank"> 59048 </a>	C1GALT1-specific chaperone 1	protein_coding	protein_coding	0.208392	1.1554	0.0294451	0.515958	31.168	33.881	37.023	38.596	31.798	29.706	31.217	27.306
Manbal	<a href='https://www.ncbi.nlm.nih.gov/gene/?term=69161' target="_blank"> 69161 </a>	mannosidase, beta A, lysosomal-like	protein_coding	protein_coding	-0.141666	-1.10318	0.0294678	0.515958	49.579	49.757	47.186	52.204	56.181	52.767	52.896	54.225
Galnt1	<a href='https://www.ncbi.nlm.nih.gov/gene/?term=14423' target="_blank"> 14423 </a>	polypeptide N-acetylgalactosaminyltransferase 1	protein_coding	protein_coding	0.128511	1.09317	0.0295164	0.515958	34.217	30.333	31.698	31.419	27.326	31.058	30.302	28.556
Ilkap	<a href='https://www.ncbi.nlm.nih.gov/gene/?term=67444' target="_blank"> 67444 </a>	integrin-linked kinase-associated serine/threonine phosphatase 2C	nonsense_mediated_decay	protein_coding	0.133706	1.09711	0.0295351	0.515958	47.017	44.311	44.238	43.153	41.912	42.653	36.317	43.485
Ncam1	<a href='https://www.ncbi.nlm.nih.gov/gene/?term=17967' target="_blank"> 17967 </a>	neural cell adhesion molecule 1	protein_coding	protein_coding	-0.0654859	-1.04644	0.0296201	0.515958	117.354	107.874	117.448	111.935	113.338	119.211	117.02	122.861
Ptbp1	<a href='https://www.ncbi.nlm.nih.gov/gene/?term=19205' target="_blank"> 19205 </a>	polypyrimidine tract binding protein 1	protein_coding	protein_coding	0.165273	1.12138	0.0296345	0.515958	33.026	29.581	32.664	24.589	28.653	26.802	26.964	24.755
Tmem59	<a href='https://www.ncbi.nlm.nih.gov/gene/?term=56374' target="_blank"> 56374 </a>	transmembrane protein 59	protein_coding	protein_coding	0.113546	1.08188	0.0298055	0.515958	223.351	202.89	217.27	223.459	198.004	191.201	196.011	184.101
Arhgef18	<a href='https://www.ncbi.nlm.nih.gov/gene/?term=102098' target="_blank"> 102098 </a>	rho/rac guanine nucleotide exchange factor (GEF) 18	retained_intron	protein_coding	0.0908473	1.065	0.029817	0.515958	28.041	29.016	24.372	24.245	22.31	22.066	21.937	27.477
Ap2a1	<a href='https://www.ncbi.nlm.nih.gov/gene/?term=11771' target="_blank"> 11771 </a>	adaptor-related protein complex 2, alpha 1 subunit	protein_coding	protein_coding	-0.0989939	-1.07103	0.0298383	0.515958	158.835	148.902	146.723	147.578	149.364	147.283	160.499	163.027
Tipin	<a href='https://www.ncbi.nlm.nih.gov/gene/?term=66131' target="_blank"> 66131 </a>	timeless interacting protein	protein_coding	protein_coding	-0.256726	-1.19476	0.029843	0.515958	19.282	15.746	18.264	16.763	19.251	21.076	25.111	19.208
Nrbf2	<a href='https://www.ncbi.nlm.nih.gov/gene/?term=641340' target="_blank"> 641340 </a>	nuclear receptor binding factor 2	protein_coding	protein_coding	0.148804	1.10865	0.0298695	0.515958	26.021	25.556	29.357	27.861	23.334	24.673	24.2	24.737
Zfand5	<a href='https://www.ncbi.nlm.nih.gov/gene/?term=22682' target="_blank"> 22682 </a>	zinc finger, AN1-type domain 5	protein_coding	protein_coding	-0.112215	-1.08089	0.0298725	0.515958	128.435	120.386	120.133	123.225	122.535	127.336	123.369	137.384
Begain	<a href='https://www.ncbi.nlm.nih.gov/gene/?term=380785' target="_blank"> 380785 </a>	brain-enriched guanylate kinase-associated	protein_coding	protein_coding	-0.132021	-1.09583	0.0299282	0.515958	102.871	108.5	98.203	97.374	108.747	104.22	101.304	110.507
Gm7328	<a href='https://www.ncbi.nlm.nih.gov/gene/?term=654355' target="_blank"> 654355 </a>	glutamate receptor, ionotropic, NMDA2A (epsilon 1) pseudogene			-0.306026	-1.2363	0.0299424	0.515958	13.627	8.05	12.842	11.46	13.224	15.808	12.714	14.627
Atp10d	<a href='https://www.ncbi.nlm.nih.gov/gene/?term=231287' target="_blank"> 231287 </a>	ATPase, class V, type 10D	processed_transcript	processed_transcript	0.388633	1.30915	0.0299688	0.515958	1.685	1.233	1.356	1.384	1.444	1.14	1.44	0.772
Prr13	<a href='https://www.ncbi.nlm.nih.gov/gene/?term=66151' target="_blank"> 66151 </a>	proline rich 13	protein_coding	protein_coding	0.157686	1.1155	0.0299739	0.515958	53.222	59.9	57.893	55.928	49.484	49.343	53.72	47.656
1700052K11Rik	<a href='https://www.ncbi.nlm.nih.gov/gene/?term=73431' target="_blank"> 73431 </a>	RIKEN cDNA 1700052K11 gene	antisense	antisense	-0.263219	-1.20015	0.0300097	0.515958	4.202	3.228	4.186	3.304	4.181	4.271	4.361	4.811
Ptrhd1	<a href='https://www.ncbi.nlm.nih.gov/gene/?term=69709' target="_blank"> 69709 </a>	peptidyl-tRNA hydrolase domain containing 1	protein_coding	protein_coding	-0.222607	-1.16684	0.0301094	0.515958	5.171	4.34	4.435	4.248	4.77	5.528	5.502	5.228
Car4	<a href='https://www.ncbi.nlm.nih.gov/gene/?term=12351' target="_blank"> 12351 </a>	carbonic anhydrase 4	retained_intron	protein_coding	-0.15976	-1.1171	0.0301395	0.515958	44.457	44.378	39.333	40.978	45.939	46.421	44.119	49.433
Dhx32	<a href='https://www.ncbi.nlm.nih.gov/gene/?term=101437' target="_blank"> 101437 </a>	DEAH (Asp-Glu-Ala-His) box polypeptide 32	protein_coding	protein_coding	-0.133282	-1.09679	0.0302061	0.515958	18.667	19.815	17.436	18.737	20.302	20.275	20.12	22.366
Hsd17b11	<a href='https://www.ncbi.nlm.nih.gov/gene/?term=114664' target="_blank"> 114664 </a>	hydroxysteroid (17-beta) dehydrogenase 11	protein_coding	protein_coding	0.17025	1.12525	0.030228	0.515958	40.663	33.115	32.825	35.091	29.46	32.707	31.291	31.199
Inpp5a	<a href='https://www.ncbi.nlm.nih.gov/gene/?term=212111' target="_blank"> 212111 </a>	inositol polyphosphate-5-phosphatase A	protein_coding	protein_coding	0.135427	1.09842	0.0302317	0.515958	25.324	27.651	30.186	29.996	24.114	25.616	24.675	25.219
Tbc1d31	<a href='https://www.ncbi.nlm.nih.gov/gene/?term=210544' target="_blank"> 210544 </a>	TBC1 domain family, member 31	protein_coding	protein_coding	0.315232	1.24421	0.030271	0.515958	6.473	5.069	5.11	4.004	3.965	3.308	3.705	4.264
Scube3	<a href='https://www.ncbi.nlm.nih.gov/gene/?term=268935' target="_blank"> 268935 </a>	signal peptide, CUB domain, EGF-like 3	protein_coding	protein_coding	0.611305	1.52764	0.0302965	0.515958	2.419	2.877	3.099	2.303	2.485	1.439	1.987	0.709
Wdr92	<a href='https://www.ncbi.nlm.nih.gov/gene/?term=NA' target="_blank"> NA </a>		protein_coding	protein_coding	0.234065	1.17614	0.0303975	0.515958	8.056	8.116	8.455	8.681	7.193	7.217	6.05	7.692
Pdap1	<a href='https://www.ncbi.nlm.nih.gov/gene/?term=231887' target="_blank"> 231887 </a>	PDGFA associated protein 1	protein_coding	protein_coding	-0.116846	-1.08436	0.0304312	0.515958	87.484	98.494	84.535	84.757	92.315	96.098	95.087	95.144
Tor1aip2	<a href='https://www.ncbi.nlm.nih.gov/gene/?term=240832' target="_blank"> 240832 </a>	torsin A interacting protein 2	protein_coding	protein_coding	0.106144	1.07635	0.0304548	0.515958	37.79	36.445	41.136	41.704	33.633	37.8	32.532	37.364
Mettl3	<a href='https://www.ncbi.nlm.nih.gov/gene/?term=56335' target="_blank"> 56335 </a>	methyltransferase like 3	nonsense_mediated_decay	protein_coding	0.171515	1.12624	0.0305617	0.515958	16.852	17.396	19.201	16.458	15.889	15.757	13.546	17.214
Pprc1	<a href='https://www.ncbi.nlm.nih.gov/gene/?term=226169' target="_blank"> 226169 </a>	peroxisome proliferative activated receptor, gamma, coactivator-related 1	processed_transcript	protein_coding	0.160051	1.11733	0.0305964	0.515958	15.764	13.467	13.777	12.909	10.907	11.831	10.143	11.813
Galk1	<a href='https://www.ncbi.nlm.nih.gov/gene/?term=14635' target="_blank"> 14635 </a>	galactokinase 1	protein_coding	protein_coding	-0.263343	-1.20026	0.0306616	0.515958	9.358	10.243	9.097	7.759	10.275	10.808	10.744	10.701
Prkcq	<a href='https://www.ncbi.nlm.nih.gov/gene/?term=18761' target="_blank"> 18761 </a>	protein kinase C, theta	protein_coding	protein_coding	0.273305	1.20857	0.0307031	0.515958	7.673	7.417	9.46	7.494	6.975	6.974	7.136	5.214
Acbd3	<a href='https://www.ncbi.nlm.nih.gov/gene/?term=170760' target="_blank"> 170760 </a>	acyl-Coenzyme A binding domain containing 3	protein_coding	protein_coding	0.116049	1.08376	0.0307254	0.515958	21.334	22.375	22.365	22.84	20.382	20.016	19.669	21.061
Fkbp1b	<a href='https://www.ncbi.nlm.nih.gov/gene/?term=14226' target="_blank"> 14226 </a>	FK506 binding protein 1b	protein_coding	protein_coding	-0.174735	-1.12876	0.0308086	0.515958	48.129	42.845	46.599	42.57	50.098	48.437	51.278	55.198
Thra	<a href='https://www.ncbi.nlm.nih.gov/gene/?term=21833' target="_blank"> 21833 </a>	thyroid hormone receptor alpha	processed_transcript	protein_coding	-0.0962847	-1.06902	0.0308382	0.515958	697.748	763.66	702.047	702.505	769.004	732.113	744.031	766.482
Gsta4	<a href='https://www.ncbi.nlm.nih.gov/gene/?term=14860' target="_blank"> 14860 </a>	glutathione S-transferase, alpha 4	protein_coding	protein_coding	0.147314	1.10751	0.0309025	0.515958	69.108	74.838	71.922	78.137	64.834	63.433	68.916	65.441
Plppr2	<a href='https://www.ncbi.nlm.nih.gov/gene/?term=235044' target="_blank"> 235044 </a>	phospholipid phosphatase related 2			-0.101736	-1.07306	0.0309033	0.515958	205.336	203.926	202.02	193.626	216.106	202.375	198.839	221.598
Ajm1	<a href='https://www.ncbi.nlm.nih.gov/gene/?term=381353' target="_blank"> 381353 </a>	apical junction component 1			-0.139389	-1.10144	0.0309092	0.515958	62.846	55.868	54.239	50.642	57.586	57.107	55.783	67.97
Whrn	<a href='https://www.ncbi.nlm.nih.gov/gene/?term=73750' target="_blank"> 73750 </a>	whirlin	retained_intron	protein_coding	0.248577	1.18803	0.0309969	0.515958	21.592	23.204	24.627	22.517	19.537	17.836	21.631	16.368
Aff1	<a href='https://www.ncbi.nlm.nih.gov/gene/?term=17355' target="_blank"> 17355 </a>	AF4/FMR2 family, member 1	protein_coding	protein_coding	0.137334	1.09987	0.0310641	0.515958	7.386	6.92	7.581	7.202	6.227	6.527	6.032	7.182
Syp	<a href='https://www.ncbi.nlm.nih.gov/gene/?term=20977' target="_blank"> 20977 </a>	synaptophysin	protein_coding	protein_coding	-0.0860979	-1.0615	0.0310805	0.515958	925.532	989.176	928.677	945.135	990.554	951.01	979.095	1060.63
Ube2i	<a href='https://www.ncbi.nlm.nih.gov/gene/?term=22196' target="_blank"> 22196 </a>	ubiquitin-conjugating enzyme E2I	protein_coding	protein_coding	-0.0881325	-1.06299	0.031089	0.515958	159.764	163.444	159.32	162.984	167.497	170.245	168.514	171.171
Col25a1	<a href='https://www.ncbi.nlm.nih.gov/gene/?term=77018' target="_blank"> 77018 </a>	collagen, type XXV, alpha 1	retained_intron	protein_coding	-0.110806	-1.07983	0.0311191	0.515958	25.264	26.421	26.89	26.885	28.49	28.007	26.17	30.056
Lrfn1	<a href='https://www.ncbi.nlm.nih.gov/gene/?term=80749' target="_blank"> 80749 </a>	leucine rich repeat and fibronectin type III domain containing 1	protein_coding	protein_coding	-0.145479	-1.1061	0.0311345	0.515958	53.605	55.943	53.833	48.186	55.145	54.583	53.94	64.695
Marf1	<a href='https://www.ncbi.nlm.nih.gov/gene/?term=223989' target="_blank"> 223989 </a>	meiosis regulator and mRNA stability 1	protein_coding	protein_coding	0.0815427	1.05815	0.0311419	0.515958	41.897	40.304	43.589	43.839	38.817	39.822	37.769	41.071
Eaf1	<a href='https://www.ncbi.nlm.nih.gov/gene/?term=74427' target="_blank"> 74427 </a>	ELL associated factor 1	protein_coding	protein_coding	0.166217	1.12211	0.0311501	0.515958	12.401	12.391	11.58	11.04	11.877	11.066	9.981	11.843
Elovl6	<a href='https://www.ncbi.nlm.nih.gov/gene/?term=170439' target="_blank"> 170439 </a>	ELOVL family member 6, elongation of long chain fatty acids (yeast)	protein_coding	protein_coding	0.139626	1.10162	0.0311806	0.515958	24.629	23.832	27.047	28.467	23.068	25.024	21.718	23.314
Thbs1	<a href='https://www.ncbi.nlm.nih.gov/gene/?term=21825' target="_blank"> 21825 </a>	thrombospondin 1	protein_coding	protein_coding	0.603939	1.51986	0.0312506	0.515958	1.657	2.01	3.411	2.237	1.641	2.173	1.73	0.723
Slc12a4	<a href='https://www.ncbi.nlm.nih.gov/gene/?term=20498' target="_blank"> 20498 </a>	solute carrier family 12, member 4	protein_coding	protein_coding	0.245798	1.18575	0.0312641	0.515958	19.018	18.257	17.118	16.536	16.776	15.675	15.085	12.322
Ppard	<a href='https://www.ncbi.nlm.nih.gov/gene/?term=19015' target="_blank"> 19015 </a>	peroxisome proliferator activator receptor delta	protein_coding	protein_coding	0.165256	1.12137	0.0312935	0.515958	13.505	14.924	14.686	15.855	13.434	12.364	12.095	13.942
BC034090	<a href='https://www.ncbi.nlm.nih.gov/gene/?term=207792' target="_blank"> 207792 </a>	cDNA sequence BC034090	retained_intron	protein_coding	0.260931	1.19825	0.0313152	0.515958	5.543	4.803	5.359	5.442	4.628	5.333	5.374	3.349
Lgi3	<a href='https://www.ncbi.nlm.nih.gov/gene/?term=213469' target="_blank"> 213469 </a>	leucine-rich repeat LGI family, member 3	protein_coding	protein_coding	-0.0985917	-1.07073	0.031366	0.515958	79.861	78.079	80.807	74.995	79.725	78.882	84.433	83.526
Gpr3	<a href='https://www.ncbi.nlm.nih.gov/gene/?term=14748' target="_blank"> 14748 </a>	G-protein coupled receptor 3	protein_coding	protein_coding	0.389853	1.31026	0.0313886	0.515958	3.973	6.194	5.294	6.523	4.152	4.458	4.16	3.566
Slc12a7	<a href='https://www.ncbi.nlm.nih.gov/gene/?term=20499' target="_blank"> 20499 </a>	solute carrier family 12, member 7	protein_coding	protein_coding	0.312087	1.2415	0.0313943	0.515958	5.753	2.84	5.272	3.599	3.079	2.834	2.735	4.001
Usp38	<a href='https://www.ncbi.nlm.nih.gov/gene/?term=74841' target="_blank"> 74841 </a>	ubiquitin specific peptidase 38	protein_coding	protein_coding	0.149696	1.10934	0.0315978	0.516421	13.468	14.339	15.183	15.83	12.071	12.74	13.139	14.176
Zfp800	<a href='https://www.ncbi.nlm.nih.gov/gene/?term=627049' target="_blank"> 627049 </a>	zinc finger protein 800	protein_coding	protein_coding	0.195033	1.14475	0.0316166	0.516421	11.323	13.687	14.651	12.904	10.653	11.83	10.159	10.673
Nectin4	<a href='https://www.ncbi.nlm.nih.gov/gene/?term=71740' target="_blank"> 71740 </a>	nectin cell adhesion molecule 4			-0.302318	-1.23312	0.0316424	0.516421	4.809	3.729	3.863	3.049	4.44	4.449	4.761	5.113
Phkb	<a href='https://www.ncbi.nlm.nih.gov/gene/?term=102093' target="_blank"> 102093 </a>	phosphorylase kinase beta	processed_transcript	protein_coding	0.126911	1.09195	0.0316447	0.516421	23.395	22.438	24.487	26.325	22.403	20.617	22.309	26.55
Htr3a	<a href='https://www.ncbi.nlm.nih.gov/gene/?term=15561' target="_blank"> 15561 </a>	5-hydroxytryptamine (serotonin) receptor 3A	protein_coding	protein_coding	-0.211121	-1.15759	0.0317122	0.516421	8.953	9.687	9.792	9.742	12.196	10.336	10.302	10.714
Ppp1r1b	<a href='https://www.ncbi.nlm.nih.gov/gene/?term=19049' target="_blank"> 19049 </a>	protein phosphatase 1, regulatory inhibitor subunit 1B	processed_transcript	protein_coding	0.241874	1.18253	0.0317159	0.516421	85.888	84.484	93.955	80.58	78.07	69.168	77.306	52.938
Abcb9	<a href='https://www.ncbi.nlm.nih.gov/gene/?term=56325' target="_blank"> 56325 </a>	ATP-binding cassette, sub-family B (MDR/TAP), member 9	protein_coding	protein_coding	-0.151921	-1.11105	0.0317267	0.516421	17.483	16.159	15.012	15.901	16.592	17.011	17.936	16.554
Eif4g2	<a href='https://www.ncbi.nlm.nih.gov/gene/?term=13690' target="_blank"> 13690 </a>	eukaryotic translation initiation factor 4, gamma 2	protein_coding	protein_coding	0.0759367	1.05405	0.0317439	0.516421	406.04	392.016	402.231	401.984	382.647	386.851	374.656	382.227
1700123O20Rik	<a href='https://www.ncbi.nlm.nih.gov/gene/?term=58248' target="_blank"> 58248 </a>	RIKEN cDNA 1700123O20 gene	protein_coding	protein_coding	0.221288	1.16577	0.0317848	0.516433	11.576	15.341	14.642	13.562	11.267	13.39	15.979	11.804
Gm9616	<a href='https://www.ncbi.nlm.nih.gov/gene/?term=674228' target="_blank"> 674228 </a>	ribosomal protein S4, X-linked pseudogene			-0.371252	-1.29347	0.0318879	0.517005	9.524	12.44	8.335	9.055	12.967	10.991	12.892	13.329
Pitpnm1	<a href='https://www.ncbi.nlm.nih.gov/gene/?term=18739' target="_blank"> 18739 </a>	phosphatidylinositol transfer protein, membrane-associated 1	protein_coding	protein_coding	-0.118862	-1.08588	0.0319485	0.517005	87.732	95.421	89.487	81.03	96.388	84.237	87.298	98.419
Pcca	<a href='https://www.ncbi.nlm.nih.gov/gene/?term=110821' target="_blank"> 110821 </a>	propionyl-Coenzyme A carboxylase, alpha polypeptide	retained_intron	protein_coding	0.160121	1.11738	0.0319771	0.517005	28.612	21.834	24.417	23.889	21.722	23.432	22.987	20.396
Calr	<a href='https://www.ncbi.nlm.nih.gov/gene/?term=12317' target="_blank"> 12317 </a>	calreticulin	protein_coding	protein_coding	0.164611	1.12086	0.0319809	0.517005	354.535	360.635	369.464	375.696	332.419	327.544	342.861	273.087
Gsk3a	<a href='https://www.ncbi.nlm.nih.gov/gene/?term=606496' target="_blank"> 606496 </a>	glycogen synthase kinase 3 alpha	protein_coding	protein_coding	-0.0821381	-1.05859	0.0321206	0.517509	196.507	208.924	204.635	200.419	214.093	210.361	207.352	213.346
Dnajc1	<a href='https://www.ncbi.nlm.nih.gov/gene/?term=13418' target="_blank"> 13418 </a>	DnaJ heat shock protein family (Hsp40) member C1	protein_coding	protein_coding	0.157001	1.11497	0.0321218	0.517509	12.59	10.567	15.686	14.764	9.283	10.276	8.426	10.068
Cpt1a	<a href='https://www.ncbi.nlm.nih.gov/gene/?term=12894' target="_blank"> 12894 </a>	carnitine palmitoyltransferase 1a, liver	protein_coding	protein_coding	0.24884	1.18825	0.0321515	0.517509	18.772	17.32	22.492	18.296	18.368	15.154	17.141	14.019
Rhbdl1	<a href='https://www.ncbi.nlm.nih.gov/gene/?term=214951' target="_blank"> 214951 </a>	rhomboid like 1	protein_coding	protein_coding	-0.1968	-1.14615	0.0321732	0.517509	39.146	37.511	33.194	37.37	37.617	36.507	41.17	43.574
Myh9	<a href='https://www.ncbi.nlm.nih.gov/gene/?term=17886' target="_blank"> 17886 </a>	myosin, heavy polypeptide 9, non-muscle	protein_coding	protein_coding	0.134579	1.09777	0.0322988	0.51888	36.815	35.085	33.101	29.718	30.097	30.969	26.881	30.848
Rbm4	<a href='https://www.ncbi.nlm.nih.gov/gene/?term=19653' target="_blank"> 19653 </a>	RNA binding motif protein 4	protein_coding	protein_coding	0.183236	1.13543	0.0323767	0.519483	30.77	34.091	31.1	27.606	25.456	27.79	25.422	29.312
Lrfn5	<a href='https://www.ncbi.nlm.nih.gov/gene/?term=238205' target="_blank"> 238205 </a>	leucine rich repeat and fibronectin type III domain containing 5	processed_transcript	protein_coding	-0.097532	-1.06994	0.032614	0.522637	44.266	41.648	41.303	41.749	44.399	43.539	45.21	47.019
Rbm20	<a href='https://www.ncbi.nlm.nih.gov/gene/?term=73713' target="_blank"> 73713 </a>	RNA binding motif protein 20	processed_transcript	protein_coding	0.319449	1.24785	0.0326549	0.52264	1.515	1.453	1.733	1.484	1.465	1.323	1.209	1.16
Palld	<a href='https://www.ncbi.nlm.nih.gov/gene/?term=72333' target="_blank"> 72333 </a>	palladin, cytoskeletal associated protein	protein_coding	protein_coding	-0.243923	-1.18421	0.0327865	0.523487	2.821	3.287	3.254	3.6	3.684	3.664	3.456	3.969
Zswim1	<a href='https://www.ncbi.nlm.nih.gov/gene/?term=71971' target="_blank"> 71971 </a>	zinc finger SWIM-type containing 1	protein_coding	protein_coding	-0.134241	-1.09752	0.0329752	0.523487	16.427	16.41	15.945	15.874	16.92	17.315	17.664	18.317
Ranbp2	<a href='https://www.ncbi.nlm.nih.gov/gene/?term=19386' target="_blank"> 19386 </a>	RAN binding protein 2	protein_coding	protein_coding	0.13217	1.09594	0.0329943	0.523487	36.89	32.702	39.995	39.368	32.045	35.457	33.672	33.609
B4galt2	<a href='https://www.ncbi.nlm.nih.gov/gene/?term=53418' target="_blank"> 53418 </a>	UDP-Gal:betaGlcNAc beta 1,4- galactosyltransferase, polypeptide 2	nonsense_mediated_decay	protein_coding	-0.118031	-1.08525	0.0330259	0.523487	43.651	48	46.766	46	49.379	47.048	47.886	50.703
Sncb	<a href='https://www.ncbi.nlm.nih.gov/gene/?term=104069' target="_blank"> 104069 </a>	synuclein, beta	protein_coding	protein_coding	-0.0874987	-1.06253	0.0330484	0.523487	550.784	593.683	606.321	594.712	583.775	602.431	620.301	627.548
Chst3	<a href='https://www.ncbi.nlm.nih.gov/gene/?term=53374' target="_blank"> 53374 </a>	carbohydrate sulfotransferase 3	protein_coding	protein_coding	-0.331617	-1.25842	0.0330503	0.523487	1.094	0.924	1.175	1.163	1.169	1.568	1.386	1.269
Neto1	<a href='https://www.ncbi.nlm.nih.gov/gene/?term=246317' target="_blank"> 246317 </a>	neuropilin (NRP) and tolloid (TLL)-like 1	protein_coding	protein_coding	-0.150016	-1.10958	0.0330589	0.523487	49.5	47.564	48.466	50.137	55.205	48.673	48.463	57.393
Slc16a2	<a href='https://www.ncbi.nlm.nih.gov/gene/?term=20502' target="_blank"> 20502 </a>	solute carrier family 16 (monocarboxylic acid transporters), member 2	protein_coding	protein_coding	0.187268	1.13861	0.0330703	0.523487	43.632	36.416	43.999	40.489	38.639	35.345	37.351	30.399
P4ha2	<a href='https://www.ncbi.nlm.nih.gov/gene/?term=18452' target="_blank"> 18452 </a>	procollagen-proline, 2-oxoglutarate 4-dioxygenase (proline 4-hydroxylase), alpha II polypeptide	protein_coding	protein_coding	0.256755	1.19479	0.0331281	0.523487	11.351	9.251	10.078	7.951	7.852	9.005	6.055	10.076
Srpk1	<a href='https://www.ncbi.nlm.nih.gov/gene/?term=20815' target="_blank"> 20815 </a>	serine/arginine-rich protein specific kinase 1	protein_coding	protein_coding	0.0992537	1.07122	0.0331911	0.523487	41.876	27.42	37.546	37.382	34.302	32.99	32.734	29.757
Hacd3	<a href='https://www.ncbi.nlm.nih.gov/gene/?term=57874' target="_blank"> 57874 </a>	3-hydroxyacyl-CoA dehydratase 3			0.0866007	1.06187	0.0331986	0.523487	126.11	115.159	114.81	118.747	110.91	111.967	109.032	111.049
Flvcr2	<a href='https://www.ncbi.nlm.nih.gov/gene/?term=217721' target="_blank"> 217721 </a>	feline leukemia virus subgroup C cellular receptor 2			0.41405	1.33242	0.0332305	0.523487	2.999	2.51	3.226	3.385	2.919	1.832	2.382	1.114
Arfgap1	<a href='https://www.ncbi.nlm.nih.gov/gene/?term=228998' target="_blank"> 228998 </a>	ADP-ribosylation factor GTPase activating protein 1	protein_coding	protein_coding	-0.112921	-1.08142	0.0332372	0.523487	79.956	72.042	74.193	71.62	76.332	79.631	77.297	86.229
Nr2f1	<a href='https://www.ncbi.nlm.nih.gov/gene/?term=13865' target="_blank"> 13865 </a>	nuclear receptor subfamily 2, group F, member 1	protein_coding	protein_coding	-0.11367	-1.08198	0.033331	0.52432	55.281	58.08	56.437	53.487	54.962	54.39	56.4	57.986
Gm48623	<a href='https://www.ncbi.nlm.nih.gov/gene/?term=NA' target="_blank"> NA </a>				-0.235364	-1.1772	0.033425	0.525157	85.793	87.498	82.448	76.046	83.975	95.655	103.862	91.114
Tgs1	<a href='https://www.ncbi.nlm.nih.gov/gene/?term=116940' target="_blank"> 116940 </a>	trimethylguanosine synthase 1	protein_coding	protein_coding	0.129646	1.09403	0.0334813	0.525201	14.48	15.742	16.984	16.334	14.305	14.735	13.427	14.728
Cplx3	<a href='https://www.ncbi.nlm.nih.gov/gene/?term=235415' target="_blank"> 235415 </a>	complexin 3	protein_coding	protein_coding	0.494968	1.40929	0.0335256	0.525201	2.861	8.765	6.772	7.982	3.463	5.47	5.453	2.63
Cpeb4	<a href='https://www.ncbi.nlm.nih.gov/gene/?term=67579' target="_blank"> 67579 </a>	cytoplasmic polyadenylation element binding protein 4	protein_coding	protein_coding	-0.0813883	-1.05804	0.0335504	0.525201	65.284	58.317	61.333	57.233	63.661	62.918	62.268	64.788
Srebf2	<a href='https://www.ncbi.nlm.nih.gov/gene/?term=20788' target="_blank"> 20788 </a>	sterol regulatory element binding factor 2	protein_coding	protein_coding	-0.0701751	-1.04984	0.0336104	0.5255	104.341	107.355	103.606	108.751	111.717	111.248	111.829	111.393
Omg	<a href='https://www.ncbi.nlm.nih.gov/gene/?term=18377' target="_blank"> 18377 </a>	oligodendrocyte myelin glycoprotein	protein_coding	protein_coding	-0.123519	-1.08939	0.0337615	0.527221	82.299	85.783	84.487	91.334	86.85	91.149	98.936	93.539
Pyurf	<a href='https://www.ncbi.nlm.nih.gov/gene/?term=66459' target="_blank"> 66459 </a>	Pigy upstream reading frame	protein_coding	protein_coding	0.164741	1.12097	0.0338354	0.527733	12.661	10.903	10.911	10.449	9.573	9.804	10.109	10.231
Rpl29	<a href='https://www.ncbi.nlm.nih.gov/gene/?term=19944' target="_blank"> 19944 </a>	ribosomal protein L29	protein_coding	protein_coding	-0.101143	-1.07262	0.0339258	0.528502	331.229	348.183	333.644	349.529	352.65	356.614	365.662	353.127
Kcna3	<a href='https://www.ncbi.nlm.nih.gov/gene/?term=16491' target="_blank"> 16491 </a>	potassium voltage-gated channel, shaker-related subfamily, member 3	protein_coding	protein_coding	-0.279944	-1.21415	0.0339843	0.528772	7.938	5.386	7.488	6.762	8.228	8.343	8.092	7.997
Dgat2	<a href='https://www.ncbi.nlm.nih.gov/gene/?term=67800' target="_blank"> 67800 </a>	diacylglycerol O-acyltransferase 2	protein_coding	protein_coding	-0.117762	-1.08505	0.034031	0.528794	56.894	60.008	57.429	61.255	61.134	61.585	59.21	69.58
2810006K23Rik	<a href='https://www.ncbi.nlm.nih.gov/gene/?term=NA' target="_blank"> NA </a>		protein_coding	protein_coding	0.223524	1.16758	0.0340726	0.528794	12.526	12.937	11.38	12.631	11.17	10.984	10.345	9.327
Dlgap4	<a href='https://www.ncbi.nlm.nih.gov/gene/?term=228836' target="_blank"> 228836 </a>	DLG associated protein 4	protein_coding	protein_coding	-0.0927656	-1.06641	0.0341091	0.528794	138.444	137.583	145.646	135.481	137.604	134.723	141.895	154.982
Cldn1	<a href='https://www.ncbi.nlm.nih.gov/gene/?term=12737' target="_blank"> 12737 </a>	claudin 1	protein_coding	protein_coding	0.79364	1.73344	0.0342079	0.529687	5.6	5.771	8.585	8.241	5.335	3.818	5.019	1.791
Fabp3	<a href='https://www.ncbi.nlm.nih.gov/gene/?term=14077' target="_blank"> 14077 </a>	fatty acid binding protein 3, muscle and heart	protein_coding	protein_coding	-0.146565	-1.10693	0.0342539	0.529761	81.374	86.273	80.504	87.769	84.956	94.266	96.978	90.555
Sugp1	<a href='https://www.ncbi.nlm.nih.gov/gene/?term=70616' target="_blank"> 70616 </a>	SURP and G patch domain containing 1	protein_coding	protein_coding	-0.139124	-1.10124	0.0344398	0.530024	34.18	28.665	30.099	28.475	33.383	31.7	32.734	35.096
Fasn	<a href='https://www.ncbi.nlm.nih.gov/gene/?term=14104' target="_blank"> 14104 </a>	fatty acid synthase	protein_coding	protein_coding	-0.100267	-1.07197	0.0344516	0.530024	92.884	111.683	98.097	98.86	104.621	107.43	99.774	103.787
Fhad1	<a href='https://www.ncbi.nlm.nih.gov/gene/?term=329977' target="_blank"> 329977 </a>	forkhead-associated (FHA) phosphopeptide binding domain 1	protein_coding	protein_coding	0.410358	1.32902	0.0344574	0.530024	11.102	6.573	13.248	9.611	5.973	9.235	8.764	3.654
Otud4	<a href='https://www.ncbi.nlm.nih.gov/gene/?term=73945' target="_blank"> 73945 </a>	OTU domain containing 4	protein_coding	protein_coding	0.117053	1.08452	0.0345867	0.530024	24.567	20.411	27.202	21.272	22.794	22.054	20.048	22.352
Dmpk	<a href='https://www.ncbi.nlm.nih.gov/gene/?term=13400' target="_blank"> 13400 </a>	dystrophia myotonica-protein kinase	protein_coding	protein_coding	0.281836	1.21574	0.0345964	0.530024	17.045	11.646	17.078	9.464	10.645	9.772	8.434	12.99
Gm13304	<a href='https://www.ncbi.nlm.nih.gov/gene/?term=100504346' target="_blank"> 100504346 </a>	predicted gene 13304	protein_coding	protein_coding	0.773718	1.70967	0.0346102	0.530024	12.669	30.155	35.717	41.924	17.461	18.123	13.741	20.357
Cyb561	<a href='https://www.ncbi.nlm.nih.gov/gene/?term=13056' target="_blank"> 13056 </a>	cytochrome b-561	protein_coding	protein_coding	0.192461	1.14271	0.0346959	0.530024	45.042	40.26	49.561	53.538	42.044	40.938	44.482	37.736
Palmd	<a href='https://www.ncbi.nlm.nih.gov/gene/?term=114301' target="_blank"> 114301 </a>	palmdelphin	protein_coding	protein_coding	0.154203	1.11281	0.0347466	0.530024	20.376	19.62	23.69	20.456	19.579	18.927	17.942	19.275
Slc30a3	<a href='https://www.ncbi.nlm.nih.gov/gene/?term=22784' target="_blank"> 22784 </a>	solute carrier family 30 (zinc transporter), member 3	protein_coding	protein_coding	-0.147303	-1.1075	0.0347828	0.530024	50.802	60.6	57.895	51.743	56.751	60.463	59.579	64.148
Ltbp4	<a href='https://www.ncbi.nlm.nih.gov/gene/?term=108075' target="_blank"> 108075 </a>	latent transforming growth factor beta binding protein 4	protein_coding	protein_coding	-0.117246	-1.08466	0.0348115	0.530024	30.326	31.18	35.76	28.529	32.218	31.057	26.739	35.795
Cep290	<a href='https://www.ncbi.nlm.nih.gov/gene/?term=216274' target="_blank"> 216274 </a>	centrosomal protein 290	protein_coding	protein_coding	0.196498	1.14591	0.0348737	0.530024	6.536	6.614	8.336	8.074	6.27	7.784	6.932	5.976
Zdhhc8	<a href='https://www.ncbi.nlm.nih.gov/gene/?term=27801' target="_blank"> 27801 </a>	zinc finger, DHHC domain containing 8	protein_coding	protein_coding	-0.153311	-1.11212	0.0348778	0.530024	71.69	60.623	59.441	62.349	65.939	67.935	68.577	81.132
Zfp46	<a href='https://www.ncbi.nlm.nih.gov/gene/?term=22704' target="_blank"> 22704 </a>	zinc finger protein 46	protein_coding	protein_coding	-0.259808	-1.19732	0.034907	0.530024	43.199	23.711	27.861	27.14	35.439	36.469	33.574	41.449
Fstl5	<a href='https://www.ncbi.nlm.nih.gov/gene/?term=213262' target="_blank"> 213262 </a>	follistatin-like 5	protein_coding	protein_coding	-0.128782	-1.09337	0.0349249	0.530024	12.082	12.039	11.639	12.437	13.468	12.811	12.622	13.208
Slc39a4	<a href='https://www.ncbi.nlm.nih.gov/gene/?term=72027' target="_blank"> 72027 </a>	solute carrier family 39 (zinc transporter), member 4	protein_coding	protein_coding	0.706976	1.63238	0.034927	0.530024	4.115	4.591	3.605	2.338	2.469	1.798	3.182	0.689
Hspe1	<a href='https://www.ncbi.nlm.nih.gov/gene/?term=15528' target="_blank"> 15528 </a>	heat shock protein 1 (chaperonin 10)	protein_coding	protein_coding	0.145857	1.10639	0.0349308	0.530024	128.301	132.042	116.536	125.973	113.099	114.555	109.889	105.488
Snx29	<a href='https://www.ncbi.nlm.nih.gov/gene/?term=74478' target="_blank"> 74478 </a>	sorting nexin 29	protein_coding	protein_coding	-0.201982	-1.15028	0.035074	0.531135	6.72	6.005	7.631	6.831	7.331	8.122	6.896	7.874
Cstf3	<a href='https://www.ncbi.nlm.nih.gov/gene/?term=228410' target="_blank"> 228410 </a>	cleavage stimulation factor, 3' pre-RNA, subunit 3	protein_coding	protein_coding	0.156186	1.11434	0.0350867	0.531135	32.763	28.552	34.107	33.086	23.321	28.531	26.796	25.588
Arid1b	<a href='https://www.ncbi.nlm.nih.gov/gene/?term=239985' target="_blank"> 239985 </a>	AT rich interactive domain 1B (SWI-like)	protein_coding	protein_coding	-0.116362	-1.084	0.0351682	0.531532	34.807	31.839	33.258	31.718	34.714	33.491	33.728	39.597
Ppp2r5b	<a href='https://www.ncbi.nlm.nih.gov/gene/?term=225849' target="_blank"> 225849 </a>	protein phosphatase 2, regulatory subunit B', beta	protein_coding	protein_coding	-0.0849291	-1.06064	0.0352166	0.531532	78.923	78.605	81.29	80.608	81.76	80.102	81.185	88.8
Ttyh2	<a href='https://www.ncbi.nlm.nih.gov/gene/?term=117160' target="_blank"> 117160 </a>	tweety family member 2	protein_coding	protein_coding	-0.179574	-1.13255	0.0352369	0.531532	17.556	22.974	23.381	21.525	22.402	24.713	23.11	24.496
Zfp747	<a href='https://www.ncbi.nlm.nih.gov/gene/?term=269997' target="_blank"> 269997 </a>	zinc finger protein 747	protein_coding	protein_coding	-0.279283	-1.21359	0.0352918	0.531735	3.972	3.16	3.911	4.242	4.606	4.762	4.014	5.393
Gm5564	<a href='https://www.ncbi.nlm.nih.gov/gene/?term=433955' target="_blank"> 433955 </a>	mortality factor 4 like 1 pseudogene	processed_pseudogene	processed_pseudogene	-0.321781	-1.24987	0.0353522	0.532022	9.387	12.457	9.536	9.79	14.518	11.716	11.252	13.483
Cnrip1	<a href='https://www.ncbi.nlm.nih.gov/gene/?term=380686' target="_blank"> 380686 </a>	cannabinoid receptor interacting protein 1	protein_coding	protein_coding	-0.110495	-1.0796	0.0354787	0.533301	91.379	87.379	83.223	85.786	93.75	88.386	89.031	99.209
Endov	<a href='https://www.ncbi.nlm.nih.gov/gene/?term=338371' target="_blank"> 338371 </a>	endonuclease V	protein_coding	protein_coding	-0.118463	-1.08558	0.0356224	0.53404	17.601	17.178	17.694	17.867	20.349	18.204	17.776	19.375
Gm49601	<a href='https://www.ncbi.nlm.nih.gov/gene/?term=NA' target="_blank"> NA </a>				-0.205346	-1.15296	0.0356439	0.53404	102.015	81.251	78.188	69	87.536	91.368	85.466	104.816
Xbp1	<a href='https://www.ncbi.nlm.nih.gov/gene/?term=22433' target="_blank"> 22433 </a>	X-box binding protein 1	protein_coding	protein_coding	0.207187	1.15443	0.0356665	0.53404	49.869	71.752	58.525	61.265	53.108	51.374	49.281	52.493
Fgfr1op	<a href='https://www.ncbi.nlm.nih.gov/gene/?term=NA' target="_blank"> NA </a>		protein_coding	protein_coding	0.194069	1.14399	0.0357644	0.53404	10.051	9.238	10.227	10.156	7.607	8.374	8.007	9.592
Hnrnpc	<a href='https://www.ncbi.nlm.nih.gov/gene/?term=15381' target="_blank"> 15381 </a>	heterogeneous nuclear ribonucleoprotein C	protein_coding	protein_coding	0.0979481	1.07025	0.035773	0.53404	208.153	197.055	189.797	201.308	184.969	193.305	183.183	178.972
Cd55	<a href='https://www.ncbi.nlm.nih.gov/gene/?term=13136' target="_blank"> 13136 </a>	CD55 molecule, decay accelerating factor for complement	protein_coding	protein_coding	0.309363	1.23916	0.0357772	0.53404	9.458	7.115	9.128	9.705	7.527	6.35	7.501	5.428
Slc4a8	<a href='https://www.ncbi.nlm.nih.gov/gene/?term=59033' target="_blank"> 59033 </a>	solute carrier family 4 (anion exchanger), member 8	protein_coding	protein_coding	-0.161483	-1.11844	0.0358787	0.534508	27.221	24.332	26.327	23.656	23.722	24.761	23.095	27.063
Bsn	<a href='https://www.ncbi.nlm.nih.gov/gene/?term=12217' target="_blank"> 12217 </a>	bassoon	protein_coding	protein_coding	-0.102377	-1.07354	0.0358917	0.534508	102.021	103.745	101.307	97.945	107.884	102.866	97.957	111.132
Dck	<a href='https://www.ncbi.nlm.nih.gov/gene/?term=13178' target="_blank"> 13178 </a>	deoxycytidine kinase	protein_coding	protein_coding	-0.15098	-1.11032	0.0360519	0.535708	15.391	14.083	14.868	13.89	16.221	15.72	14.877	17.579
Tmed10	<a href='https://www.ncbi.nlm.nih.gov/gene/?term=68581' target="_blank"> 68581 </a>	transmembrane p24 trafficking protein 10	protein_coding	protein_coding	0.0856446	1.06116	0.0360557	0.535708	136.144	128.145	139.766	140.014	122.402	130.095	128.376	120.37
Cmip	<a href='https://www.ncbi.nlm.nih.gov/gene/?term=74440' target="_blank"> 74440 </a>	c-Maf inducing protein	protein_coding	protein_coding	-0.0861635	-1.06154	0.0361105	0.535904	124.107	118.879	121.432	119.407	127.565	120.831	123.602	132.652
Gm4149	<a href='https://www.ncbi.nlm.nih.gov/gene/?term=100653392' target="_blank"> 100653392 </a>	ribosomal protein L37a pseudogene	pseudogene	pseudogene	-0.656403	-1.57615	0.0362564		30.656	50.723	20.352	23.423	39.136	60.173	56.241	38.261
Rab3d	<a href='https://www.ncbi.nlm.nih.gov/gene/?term=19340' target="_blank"> 19340 </a>	RAB3D, member RAS oncogene family	protein_coding	protein_coding	-0.209238	-1.15608	0.0363218	0.537963	8.01	7.829	7.545	7.589	10.132	8.278	9.033	7.887
Tfip11	<a href='https://www.ncbi.nlm.nih.gov/gene/?term=54723' target="_blank"> 54723 </a>	tuftelin interacting protein 11	protein_coding	protein_coding	-0.108173	-1.07786	0.036333	0.537963	25.229	25.412	24.453	23.509	25.661	26.145	26.266	26.294
Pld3	<a href='https://www.ncbi.nlm.nih.gov/gene/?term=18807' target="_blank"> 18807 </a>	phospholipase D family, member 3	protein_coding	protein_coding	-0.0914376	-1.06543	0.0364554	0.538658	392.213	435.828	433.457	428.635	428.277	417.07	438.957	451.34
Fxn	<a href='https://www.ncbi.nlm.nih.gov/gene/?term=14297' target="_blank"> 14297 </a>	frataxin	protein_coding	protein_coding	-0.29527	-1.22711	0.0364638	0.538658	6.408	7.392	7.485	6.958	8.477	9.241	8.741	7.903
Col9a3	<a href='https://www.ncbi.nlm.nih.gov/gene/?term=12841' target="_blank"> 12841 </a>	collagen, type IX, alpha 3	protein_coding	protein_coding	0.762606	1.69655	0.0365531	0.538996	45.33	30.571	39.447	32.25	27.321	19.085	25.728	7.6
Fam189a2	<a href='https://www.ncbi.nlm.nih.gov/gene/?term=381217' target="_blank"> 381217 </a>	family with sequence similarity 189, member A2	protein_coding	protein_coding	0.228526	1.17164	0.0365833	0.538996	10.021	10.076	12.986	10.129	9.826	8.419	9.157	9.442
Mirg	<a href='https://www.ncbi.nlm.nih.gov/gene/?term=100040724' target="_blank"> 100040724 </a>	miRNA containing gene	lincRNA	lincRNA	0.29263	1.22487	0.0366125	0.538996	22.561	16.504	17.294	17.138	14.961	16.286	10.971	19.881
Scaf1	<a href='https://www.ncbi.nlm.nih.gov/gene/?term=233208' target="_blank"> 233208 </a>	SR-related CTD-associated factor 1	retained_intron	protein_coding	-0.0856904	-1.0612	0.0366881	0.539491	103.208	105.249	106.728	100.705	104.046	103.024	102.78	114.686
Crem	<a href='https://www.ncbi.nlm.nih.gov/gene/?term=12916' target="_blank"> 12916 </a>	cAMP responsive element modulator	protein_coding	protein_coding	0.270996	1.20664	0.0367721	0.539829	16.68	22.584	23.71	26.045	17.265	18.68	16.689	18.723
Srp54c	<a href='https://www.ncbi.nlm.nih.gov/gene/?term=100101806' target="_blank"> 100101806 </a>	signal recognition particle 54C			-0.0880646	-1.06294	0.0368133	0.539829	62.087	62.369	66.013	63.02	64.054	64.983	66.331	66.555
Mrip-ps	<a href='https://www.ncbi.nlm.nih.gov/gene/?term=666407' target="_blank"> 666407 </a>	Mom radiation induced polyposis, pseudogene			-0.185728	-1.13739	0.0368371	0.539829	39.845	36.15	35.74	32.596	37.287	43.623	38.22	43.52
Rae1	<a href='https://www.ncbi.nlm.nih.gov/gene/?term=66679' target="_blank"> 66679 </a>	ribonucleic acid export 1	protein_coding	protein_coding	-0.148584	-1.10848	0.0370031	0.541645	50.7	42.801	44.122	38.005	47.213	45.269	44	51.542
2900052N01Rik	<a href='https://www.ncbi.nlm.nih.gov/gene/?term=73040' target="_blank"> 73040 </a>	RIKEN cDNA 2900052N01 gene	lincRNA	lincRNA	0.15365	1.11238	0.0370509	0.541727	40.841	44.935	45.266	50.24	40.581	41.847	39.953	39.343
Adgrv1	<a href='https://www.ncbi.nlm.nih.gov/gene/?term=110789' target="_blank"> 110789 </a>	adhesion G protein-coupled receptor V1			0.406048	1.32505	0.0371084	0.541952	0.523	0.437	0.601	0.481	0.423	0.509	2.482	0.24
Ift80	<a href='https://www.ncbi.nlm.nih.gov/gene/?term=68259' target="_blank"> 68259 </a>	intraflagellar transport 80	protein_coding	protein_coding	0.120909	1.08742	0.0371988	0.542655	15.57	16.342	16.044	15.083	14.231	14.003	13.953	13.889
Gramd1b	<a href='https://www.ncbi.nlm.nih.gov/gene/?term=235283' target="_blank"> 235283 </a>	GRAM domain containing 1B	protein_coding	protein_coding	0.0668037	1.04739	0.0372716	0.5431	86.154	85.059	89.636	82.119	83.263	75.819	78.99	88.148
Las1l	<a href='https://www.ncbi.nlm.nih.gov/gene/?term=76130' target="_blank"> 76130 </a>	LAS1-like (S. cerevisiae)	protein_coding	protein_coding	0.12066	1.08723	0.0374605	0.545235	32.492	32.11	36.032	29.413	29.767	29.75	28.279	29.864
Dpysl3	<a href='https://www.ncbi.nlm.nih.gov/gene/?term=22240' target="_blank"> 22240 </a>	dihydropyrimidinase-like 3	protein_coding	protein_coding	-0.0962138	-1.06896	0.0377524	0.546725	26.116	23.75	25.68	26.573	28.395	25.633	25.798	27.145
Zfp738	<a href='https://www.ncbi.nlm.nih.gov/gene/?term=408068' target="_blank"> 408068 </a>	zinc finger protein 738	protein_coding	protein_coding	0.166354	1.12222	0.0377846	0.546725	12.936	9.301	11.683	11.099	8.249	10.488	8.745	12.05
Atp9a	<a href='https://www.ncbi.nlm.nih.gov/gene/?term=11981' target="_blank"> 11981 </a>	ATPase, class II, type 9A	protein_coding	protein_coding	-0.0803844	-1.0573	0.0378461	0.546725	173.955	188.939	182.446	187.794	189.162	188.089	192.779	194.79
Rasa2	<a href='https://www.ncbi.nlm.nih.gov/gene/?term=114713' target="_blank"> 114713 </a>	RAS p21 protein activator 2	protein_coding	protein_coding	0.154486	1.11303	0.0378646	0.546725	14.718	13.234	14.19	12.588	12.575	12.702	10.937	12.081
Zfp316	<a href='https://www.ncbi.nlm.nih.gov/gene/?term=54201' target="_blank"> 54201 </a>	zinc finger protein 316	protein_coding	protein_coding	-0.115195	-1.08312	0.037873	0.546725	13.959	14.061	15.251	15.014	15.293	16.291	14.785	15.142
Trir	<a href='https://www.ncbi.nlm.nih.gov/gene/?term=68544' target="_blank"> 68544 </a>	telomerase RNA component interacting RNase			-0.207198	-1.15444	0.0379066	0.546725	100.539	121.525	94.108	90.747	119.793	114.427	113.419	108.829
Atp11c	<a href='https://www.ncbi.nlm.nih.gov/gene/?term=320940' target="_blank"> 320940 </a>	ATPase, class VI, type 11C	protein_coding	protein_coding	0.304649	1.23512	0.0380059	0.546725	8.269	6.733	10.75	9.977	7.998	7.221	7.598	5.921
Cfap61	<a href='https://www.ncbi.nlm.nih.gov/gene/?term=78774' target="_blank"> 78774 </a>	cilia and flagella associated protein 61	protein_coding	protein_coding	0.388581	1.30911	0.0380178		2.436	1.928	2.459	1.946	1.573	1.683	1.821	1.701
Ube2v1	<a href='https://www.ncbi.nlm.nih.gov/gene/?term=66589' target="_blank"> 66589 </a>	ubiquitin-conjugating enzyme E2 variant 1	protein_coding	protein_coding	-0.0973612	-1.06981	0.0380192	0.546725	185.375	188.612	170.652	174.641	186.186	195.213	200.453	186.989
Src	<a href='https://www.ncbi.nlm.nih.gov/gene/?term=20779' target="_blank"> 20779 </a>	Rous sarcoma oncogene	protein_coding	protein_coding	-0.0922114	-1.066	0.0380446	0.546725	69.143	76.485	79.771	73.802	75.38	79.147	77.941	87.338
Pcdhb10	<a href='https://www.ncbi.nlm.nih.gov/gene/?term=93881' target="_blank"> 93881 </a>	protocadherin beta 10	protein_coding	protein_coding	-0.342716	-1.26814	0.0380533	0.546725	3.297	2.199	2.834	2.794	3.335	4.115	3.52	2.969
Rdm1	<a href='https://www.ncbi.nlm.nih.gov/gene/?term=66599' target="_blank"> 66599 </a>	RAD52 motif 1	processed_transcript	protein_coding	0.360272	1.28367	0.0380569		9.357	9.937	8.281	7.282	4.178	7.412	6.804	6.693
Wdr6	<a href='https://www.ncbi.nlm.nih.gov/gene/?term=83669' target="_blank"> 83669 </a>	WD repeat domain 6	protein_coding	protein_coding	-0.137687	-1.10014	0.038073	0.546725	73.89	85.817	80.14	78.205	93.575	81	81.742	89.496
Fbxl6	<a href='https://www.ncbi.nlm.nih.gov/gene/?term=30840' target="_blank"> 30840 </a>	F-box and leucine-rich repeat protein 6	protein_coding	protein_coding	-0.152445	-1.11145	0.0380909	0.546725	19.022	17.726	21.925	19.223	20.19	19.955	19.467	20.784
Ccdc189	<a href='https://www.ncbi.nlm.nih.gov/gene/?term=233899' target="_blank"> 233899 </a>	coiled-coil domain containing 189			0.320145	1.24846	0.0381159	0.546725	11.813	6.967	10.23	8.76	7.414	7.153	8.168	4.627
Gm9843	<a href='https://www.ncbi.nlm.nih.gov/gene/?term=100039316' target="_blank"> 100039316 </a>	predicted gene 9843	protein_coding	protein_coding	-0.227709	-1.17097	0.0382604	0.548186	170.528	221.661	220.436	232.122	214.691	259.293	258.303	216.48
Eya1	<a href='https://www.ncbi.nlm.nih.gov/gene/?term=14048' target="_blank"> 14048 </a>	EYA transcriptional coactivator and phosphatase 1	protein_coding	protein_coding	-0.15623	-1.11437	0.0383362	0.54866	9.034	8.422	8.18	7.769	10.586	8.597	9.435	9.312
Hspa5	<a href='https://www.ncbi.nlm.nih.gov/gene/?term=14828' target="_blank"> 14828 </a>	heat shock protein 5	protein_coding	protein_coding	0.342935	1.26833	0.0384638	0.549489	169.96	258.661	232.116	211.53	194.964	173.133	182.972	143.494
Bax	<a href='https://www.ncbi.nlm.nih.gov/gene/?term=12028' target="_blank"> 12028 </a>	BCL2-associated X protein	protein_coding	protein_coding	-0.144709	-1.10551	0.0385432	0.549489	56.42	57.227	55.288	51.683	60.54	61.08	56.506	59.7
Rtn1	<a href='https://www.ncbi.nlm.nih.gov/gene/?term=104001' target="_blank"> 104001 </a>	reticulon 1	protein_coding	protein_coding	-0.0794614	-1.05662	0.0385562	0.549489	1138.73	1113.29	1066.45	1087.66	1156.03	1113.44	1124.24	1204.2
Kctd21	<a href='https://www.ncbi.nlm.nih.gov/gene/?term=622320' target="_blank"> 622320 </a>	potassium channel tetramerisation domain containing 21	protein_coding	protein_coding	0.22393	1.16791	0.0385896	0.549489	9.088	11.319	12.219	10.375	8.71	9.524	9.918	8.396
Plec	<a href='https://www.ncbi.nlm.nih.gov/gene/?term=18810' target="_blank"> 18810 </a>	plectin	protein_coding	protein_coding	-0.141403	-1.10298	0.0386079	0.549489	33.471	31.236	32.224	28.122	31.101	34.172	30.741	36.322
2700081O15Rik	<a href='https://www.ncbi.nlm.nih.gov/gene/?term=NA' target="_blank"> NA </a>		protein_coding	protein_coding	-0.130155	-1.09441	0.0387334	0.550665	29.523	30.479	31.589	29.435	35.19	31.337	32.195	32.893
Ecm2	<a href='https://www.ncbi.nlm.nih.gov/gene/?term=407800' target="_blank"> 407800 </a>	extracellular matrix protein 2, female organ and adipocyte specific	protein_coding	protein_coding	0.249085	1.18845	0.0388774	0.552102	6.467	5.102	6.361	5.748	4.991	5.705	4.647	4.39
Nat8f1	<a href='https://www.ncbi.nlm.nih.gov/gene/?term=66116' target="_blank"> 66116 </a>	N-acetyltransferase 8 (GCN5-related) family member 1			0.317231	1.24594	0.0390699	0.55259	19.724	13.725	11.742	13.042	13.059	11.974	13.281	11.828
Pou3f2	<a href='https://www.ncbi.nlm.nih.gov/gene/?term=18992' target="_blank"> 18992 </a>	POU domain, class 3, transcription factor 2	protein_coding	protein_coding	-0.240954	-1.18177	0.0390785	0.55259	4.824	4.607	5.302	5.086	5.609	6.673	5.943	4.709
Zbtb11os1	<a href='https://www.ncbi.nlm.nih.gov/gene/?term=66391' target="_blank"> 66391 </a>	zinc finger and BTB domain containing 11, opposite strand 1			-0.261731	-1.19892	0.0391165	0.55259	8.856	8.377	8.897	8.825	10.356	8.95	9.365	11.317
Kdm4b	<a href='https://www.ncbi.nlm.nih.gov/gene/?term=193796' target="_blank"> 193796 </a>	lysine (K)-specific demethylase 4B	protein_coding	protein_coding	-0.100208	-1.07193	0.039141	0.55259	35.65	36.826	34.898	31.701	34.218	35.612	39.026	38.892
Arhgdig	<a href='https://www.ncbi.nlm.nih.gov/gene/?term=14570' target="_blank"> 14570 </a>	Rho GDP dissociation inhibitor (GDI) gamma	nonsense_mediated_decay	protein_coding	-0.152219	-1.11128	0.0391665	0.55259	61.57	67.675	60.242	63.783	68.757	64.472	72.722	70.588
Smim3	<a href='https://www.ncbi.nlm.nih.gov/gene/?term=106878' target="_blank"> 106878 </a>	small integral membrane protein 3	protein_coding	protein_coding	0.257874	1.19572	0.0391697	0.55259	10.153	10.326	8.116	9.556	7.687	8.059	6.712	9.052
Tanc1	<a href='https://www.ncbi.nlm.nih.gov/gene/?term=66860' target="_blank"> 66860 </a>	tetratricopeptide repeat, ankyrin repeat and coiled-coil containing 1	protein_coding	protein_coding	-0.126763	-1.09184	0.039276	0.553156	56.038	48.619	50.479	45.891	48.904	53.79	49.736	57.034
Foxo6	<a href='https://www.ncbi.nlm.nih.gov/gene/?term=329934' target="_blank"> 329934 </a>	forkhead box O6	protein_coding	protein_coding	-0.200189	-1.14885	0.0393494	0.553156	23.064	30.208	25.497	23.573	28.705	27.877	26.503	29.556
Gm15542	<a href='https://www.ncbi.nlm.nih.gov/gene/?term=100043546' target="_blank"> 100043546 </a>	DnaJ (Hsp40) homolog, subfamily A, member 1 pseudogene	processed_pseudogene	processed_pseudogene	0.16699	1.12271	0.0393594	0.553156	40.799	42.824	42.501	48.168	40.357	39.628	37.322	35.948
Cdk5r1	<a href='https://www.ncbi.nlm.nih.gov/gene/?term=12569' target="_blank"> 12569 </a>	cyclin-dependent kinase 5, regulatory subunit 1 (p35)	protein_coding	protein_coding	-0.075852	-1.05398	0.0394043	0.553156	149.651	151.254	153.5	149.128	148.934	152.765	153.508	166.994
Ndrg4	<a href='https://www.ncbi.nlm.nih.gov/gene/?term=234593' target="_blank"> 234593 </a>	N-myc downstream regulated gene 4	protein_coding	protein_coding	-0.0714617	-1.05078	0.039425	0.553156	1212.58	1254.56	1261.49	1249.84	1259.1	1262.87	1256.18	1384.4
Nat8f3	<a href='https://www.ncbi.nlm.nih.gov/gene/?term=93674' target="_blank"> 93674 </a>	N-acetyltransferase 8 (GCN5-related) family member 3			0.501485	1.41567	0.0394951		5.443	2.385	4.347	3.922	2.956	2.73	3.262	2.27
Gm4316	<a href='https://www.ncbi.nlm.nih.gov/gene/?term=100043251' target="_blank"> 100043251 </a>	predicted gene 4316			0.423777	1.34144	0.0395216		1.758	2.035	1.535	1.807	1.455	1.212	1.082	1.536
Hyou1	<a href='https://www.ncbi.nlm.nih.gov/gene/?term=12282' target="_blank"> 12282 </a>	hypoxia up-regulated 1	protein_coding	protein_coding	0.104953	1.07546	0.039525	0.553663	50.298	53.873	50.996	47.279	47.56	46.758	47.782	47.804
Syne3	<a href='https://www.ncbi.nlm.nih.gov/gene/?term=212073' target="_blank"> 212073 </a>	spectrin repeat containing, nuclear envelope family member 3	protein_coding	protein_coding	0.367615	1.29022	0.0395473	0.553663	1.722	1.777	1.93	1.832	1.311	1.71	1.436	0.954
Pde8a	<a href='https://www.ncbi.nlm.nih.gov/gene/?term=18584' target="_blank"> 18584 </a>	phosphodiesterase 8A	protein_coding	protein_coding	-0.19117	-1.14169	0.0396621	0.554439	7.975	9.794	10.541	10.506	11.24	11.271	10.79	11.327
Ttll12	<a href='https://www.ncbi.nlm.nih.gov/gene/?term=223723' target="_blank"> 223723 </a>	tubulin tyrosine ligase-like family, member 12	nonsense_mediated_decay	protein_coding	0.162877	1.11952	0.039721	0.554439	8.972	9.305	8.981	8.626	8.106	7.623	7.567	7.722
Plekhg5	<a href='https://www.ncbi.nlm.nih.gov/gene/?term=269608' target="_blank"> 269608 </a>	pleckstrin homology domain containing, family G (with RhoGef domain) member 5	protein_coding	protein_coding	-0.215675	-1.16125	0.0397322	0.554439	84.818	68.474	60.024	54.294	74.528	73.922	79.332	75.797
Pacsin2	<a href='https://www.ncbi.nlm.nih.gov/gene/?term=23970' target="_blank"> 23970 </a>	protein kinase C and casein kinase substrate in neurons 2	protein_coding	protein_coding	0.0968144	1.06941	0.0397879	0.554614	57.303	53.373	55.628	50.084	48.649	52.205	50.49	48.729
Capza2	<a href='https://www.ncbi.nlm.nih.gov/gene/?term=12343' target="_blank"> 12343 </a>	capping protein (actin filament) muscle Z-line, alpha 2	processed_transcript	protein_coding	-0.0766123	-1.05454	0.0401244	0.558698	230.953	222.231	217.793	231.585	232.144	230.283	236.64	248.543
Dhrs11	<a href='https://www.ncbi.nlm.nih.gov/gene/?term=192970' target="_blank"> 192970 </a>	dehydrogenase/reductase (SDR family) member 11	protein_coding	protein_coding	0.373184	1.29521	0.040125		6.524	6.503	6.126	4.787	4.508	4.286	5.511	4.174
Prrg2	<a href='https://www.ncbi.nlm.nih.gov/gene/?term=65116' target="_blank"> 65116 </a>	proline-rich Gla (G-carboxyglutamic acid) polypeptide 2	protein_coding	protein_coding	0.279881	1.21409	0.0401763	0.558816	9.17	8.445	9.465	8.107	6.835	7.395	6.217	8.125
Dnase2a	<a href='https://www.ncbi.nlm.nih.gov/gene/?term=13423' target="_blank"> 13423 </a>	deoxyribonuclease II alpha	protein_coding	protein_coding	0.363659	1.28668	0.0404129	0.560663	6.541	4.69	6.045	6.148	4.212	5.724	3.98	2.859
Phf21b	<a href='https://www.ncbi.nlm.nih.gov/gene/?term=271305' target="_blank"> 271305 </a>	PHD finger protein 21B	protein_coding	protein_coding	0.292075	1.2244	0.0404465	0.560663	9.812	4.013	5.436	4.213	3.496	4.134	4.657	4.498
Gm4798	<a href='https://www.ncbi.nlm.nih.gov/gene/?term=216082' target="_blank"> 216082 </a>	ets variant gene 5 pseudogene			0.260407	1.19782	0.0404594	0.560663	10.646	8.882	7.847	8.363	7.032	7.029	7.529	8.033
Kdm2a	<a href='https://www.ncbi.nlm.nih.gov/gene/?term=225876' target="_blank"> 225876 </a>	lysine (K)-specific demethylase 2A	protein_coding	protein_coding	0.0978788	1.0702	0.0405312	0.560663	44.095	41.426	46.069	45.636	45.821	40.969	40.061	42.396
Lipe	<a href='https://www.ncbi.nlm.nih.gov/gene/?term=16890' target="_blank"> 16890 </a>	lipase, hormone sensitive	protein_coding	protein_coding	0.198644	1.14762	0.0405597	0.560663	6.176	6.564	6.708	6.138	5.64	5.545	4.831	5.371
Klhl18	<a href='https://www.ncbi.nlm.nih.gov/gene/?term=270201' target="_blank"> 270201 </a>	kelch-like 18	protein_coding	protein_coding	0.151975	1.11109	0.0405708	0.560663	12.952	14.066	15.314	15.358	13.007	12.172	12.668	13.092
Kif5c	<a href='https://www.ncbi.nlm.nih.gov/gene/?term=16574' target="_blank"> 16574 </a>	kinesin family member 5C	protein_coding	protein_coding	-0.0755727	-1.05378	0.0406359	0.560873	319.343	312.36	347.386	336.115	328.199	328.945	344.202	346.293
Papss1	<a href='https://www.ncbi.nlm.nih.gov/gene/?term=23971' target="_blank"> 23971 </a>	3'-phosphoadenosine 5'-phosphosulfate synthase 1	protein_coding	protein_coding	-0.0925683	-1.06627	0.0406877	0.560873	52.414	54.356	55.58	56.835	55.993	58.387	55.241	59.333
S100b	<a href='https://www.ncbi.nlm.nih.gov/gene/?term=20203' target="_blank"> 20203 </a>	S100 protein, beta polypeptide, neural	protein_coding	protein_coding	0.12485	1.09039	0.0407541	0.560873	143.805	133.581	121.887	122.041	114.567	122.973	117.188	119.222
Coch	<a href='https://www.ncbi.nlm.nih.gov/gene/?term=12810' target="_blank"> 12810 </a>	cochlin	protein_coding	protein_coding	0.411595	1.33016	0.0407606	0.560873	6.164	5.703	8.563	5.685	4.746	4.679	6.249	3.232
Trim3	<a href='https://www.ncbi.nlm.nih.gov/gene/?term=55992' target="_blank"> 55992 </a>	tripartite motif-containing 3	protein_coding	protein_coding	-0.0952872	-1.06828	0.040868	0.561749	104.695	93.937	95.096	89.34	95.878	92.46	94.116	110.434
Lmtk3	<a href='https://www.ncbi.nlm.nih.gov/gene/?term=381983' target="_blank"> 381983 </a>	lemur tyrosine kinase 3	protein_coding	protein_coding	-0.142941	-1.10415	0.0409628	0.561962	163.23	138.865	149.643	129.954	147.074	148.72	148.352	169.873
Igsf9b	<a href='https://www.ncbi.nlm.nih.gov/gene/?term=235086' target="_blank"> 235086 </a>	immunoglobulin superfamily, member 9B	protein_coding	protein_coding	0.231028	1.17367	0.0409709	0.561962	7.019	5.664	8.907	7.977	5.35	6.614	6.123	7.102
Tcn2	<a href='https://www.ncbi.nlm.nih.gov/gene/?term=21452' target="_blank"> 21452 </a>	transcobalamin 2	protein_coding	protein_coding	0.521988	1.43593	0.0410286	0.562153	36.449	27.073	33.876	27.269	26.634	23.423	23.348	12.6
Adam17	<a href='https://www.ncbi.nlm.nih.gov/gene/?term=11491' target="_blank"> 11491 </a>	a disintegrin and metallopeptidase domain 17	protein_coding	protein_coding	0.193185	1.14329	0.041131	0.562956	8.656	8.276	9.742	8.766	7.705	7.676	8.418	6.732
Arhgef4	<a href='https://www.ncbi.nlm.nih.gov/gene/?term=226970' target="_blank"> 226970 </a>	Rho guanine nucleotide exchange factor (GEF) 4	protein_coding	protein_coding	-0.0951816	-1.0682	0.0412914	0.56455	176.51	172.909	168.227	160.648	177.314	175.445	170.29	192.489
1110065P20Rik	<a href='https://www.ncbi.nlm.nih.gov/gene/?term=68920' target="_blank"> 68920 </a>	RIKEN cDNA 1110065P20 gene	retained_intron	protein_coding	-0.188564	-1.13963	0.0413883	0.565088	85.153	103.463	78.318	84.033	94.565	97.233	90.687	100.243
Btbd1	<a href='https://www.ncbi.nlm.nih.gov/gene/?term=83962' target="_blank"> 83962 </a>	BTB (POZ) domain containing 1	protein_coding	protein_coding	0.0897021	1.06415	0.0414508	0.565088	88.55	89.999	89.983	96.195	81.614	81.45	85.277	90.218
Rdh5	<a href='https://www.ncbi.nlm.nih.gov/gene/?term=19682' target="_blank"> 19682 </a>	retinol dehydrogenase 5	protein_coding	protein_coding	0.881993	1.84292	0.0414626	0.565088	40.899	25.893	36.344	29.583	24.767	19.503	20.931	6.938
Elof1	<a href='https://www.ncbi.nlm.nih.gov/gene/?term=66126' target="_blank"> 66126 </a>	ELF1 homolog, elongation factor 1	protein_coding	protein_coding	0.166287	1.12217	0.0415558	0.565521	56.479	69.881	65.652	67.436	57.658	57.815	57.794	55.861
Tpcn1	<a href='https://www.ncbi.nlm.nih.gov/gene/?term=252972' target="_blank"> 252972 </a>	two pore channel 1	protein_coding	protein_coding	0.14977	1.10939	0.0415824	0.565521	25.366	21.919	23.403	20.469	19.451	21.942	20.257	19.378
Tspo	<a href='https://www.ncbi.nlm.nih.gov/gene/?term=12257' target="_blank"> 12257 </a>	translocator protein	protein_coding	protein_coding	0.356234	1.28008	0.0416722	0.566143	14.475	13.49	12.745	11.255	10.899	8.316	11.456	8.316
Manf	<a href='https://www.ncbi.nlm.nih.gov/gene/?term=74840' target="_blank"> 74840 </a>	mesencephalic astrocyte-derived neurotrophic factor	protein_coding	protein_coding	0.208657	1.15561	0.0417665	0.566567	64.848	94.14	77.998	78.008	68.888	70.299	67.485	61.692
Mlec	<a href='https://www.ncbi.nlm.nih.gov/gene/?term=109154' target="_blank"> 109154 </a>	malectin	protein_coding	protein_coding	0.11008	1.07929	0.0418257	0.566567	48.617	50.534	51.154	50.015	46.709	46.676	43.869	44.658
S1pr1	<a href='https://www.ncbi.nlm.nih.gov/gene/?term=13609' target="_blank"> 13609 </a>	sphingosine-1-phosphate receptor 1	protein_coding	protein_coding	0.121397	1.08779	0.0418357	0.566567	88.636	94.267	97.797	95.27	84.657	92.071	87.436	78.319
Klf11	<a href='https://www.ncbi.nlm.nih.gov/gene/?term=194655' target="_blank"> 194655 </a>	Kruppel-like factor 11	protein_coding	protein_coding	-0.256001	-1.19416	0.0419454	0.566588	2.984	2.803	3.239	2.752	3.368	3.572	3.885	3.03
Hivep2	<a href='https://www.ncbi.nlm.nih.gov/gene/?term=15273' target="_blank"> 15273 </a>	human immunodeficiency virus type I enhancer binding protein 2	protein_coding	protein_coding	-0.0963676	-1.06908	0.0419925	0.566588	71.556	62.208	68.858	70.126	70.338	74.174	71.612	78.009
Pcdhgb1	<a href='https://www.ncbi.nlm.nih.gov/gene/?term=93699' target="_blank"> 93699 </a>	protocadherin gamma subfamily B, 1	protein_coding	protein_coding	-0.253541	-1.19213	0.0420107	0.566588	9.279	7.175	9.058	7.723	10.72	11.532	8.539	8.129
Gipc1	<a href='https://www.ncbi.nlm.nih.gov/gene/?term=67903' target="_blank"> 67903 </a>	GIPC PDZ domain containing family, member 1	protein_coding	protein_coding	-0.112637	-1.0812	0.0420136	0.566588	46.883	46.568	48.948	45.489	50.608	50.053	47.504	48.821
N4bp2l2	<a href='https://www.ncbi.nlm.nih.gov/gene/?term=381695' target="_blank"> 381695 </a>	NEDD4 binding protein 2-like 2	processed_transcript	protein_coding	0.121643	1.08797	0.0420897	0.567019	32.814	36.636	32.193	30.555	27.714	26.673	29.11	27.766
Ctsl	<a href='https://www.ncbi.nlm.nih.gov/gene/?term=13039' target="_blank"> 13039 </a>	cathepsin L	protein_coding	protein_coding	0.150029	1.10959	0.0421799	0.56723	85.653	80.095	95.428	85.672	79.197	79.278	83.508	70.708
Cdc42bpg	<a href='https://www.ncbi.nlm.nih.gov/gene/?term=240505' target="_blank"> 240505 </a>	CDC42 binding protein kinase gamma (DMPK-like)	protein_coding	protein_coding	0.252568	1.19133	0.0422288	0.56723	3.389	2.832	3.279	3.368	3.178	3.084	2.602	2.103
Gm42547	<a href='https://www.ncbi.nlm.nih.gov/gene/?term=NA' target="_blank"> NA </a>				0.30248	1.23326	0.0422377	0.56723	4.748	5.731	5.526	5.327	4.521	4.632	3.134	4.717
Ank	<a href='https://www.ncbi.nlm.nih.gov/gene/?term=11732' target="_blank"> 11732 </a>	progressive ankylosis	protein_coding	protein_coding	-0.0871322	-1.06226	0.0423443	0.568067	114.705	129.54	126.419	126.527	122.222	127.437	127.142	134.81
Ctnnbip1	<a href='https://www.ncbi.nlm.nih.gov/gene/?term=67087' target="_blank"> 67087 </a>	catenin beta interacting protein 1	protein_coding	protein_coding	-0.137004	-1.09962	0.04242	0.568407	19.417	21.56	22.901	23.213	22.912	24.562	22.808	24.366
Slc16a12	<a href='https://www.ncbi.nlm.nih.gov/gene/?term=240638' target="_blank"> 240638 </a>	solute carrier family 16 (monocarboxylic acid transporters), member 12	protein_coding	protein_coding	0.446792	1.36301	0.0424737	0.568407	2.983	2.027	3.611	2.893	2.452	2.172	2.348	1.348
Rnf166	<a href='https://www.ncbi.nlm.nih.gov/gene/?term=68718' target="_blank"> 68718 </a>	ring finger protein 166	protein_coding	protein_coding	0.153581	1.11233	0.0425022	0.568407	28.893	28.469	28.529	29.904	25.916	28.11	24.9	25.606
Nsmce3	<a href='https://www.ncbi.nlm.nih.gov/gene/?term=66647' target="_blank"> 66647 </a>	NSE3 homolog, SMC5-SMC6 complex component			-0.132236	-1.09599	0.0427231	0.570145	11.92	11.471	10.513	10.134	11.806	11.685	11.587	12.615
Soga1	<a href='https://www.ncbi.nlm.nih.gov/gene/?term=320706' target="_blank"> 320706 </a>	suppressor of glucose, autophagy associated 1	protein_coding	protein_coding	-0.09766	-1.07004	0.042742	0.570145	13.328	12.753	14.29	13.276	13.965	14.419	13.788	13.756
Sema3g	<a href='https://www.ncbi.nlm.nih.gov/gene/?term=218877' target="_blank"> 218877 </a>	sema domain, immunoglobulin domain (Ig), short basic domain, secreted, (semaphorin) 3G	protein_coding	protein_coding	0.250383	1.18952	0.0427653	0.570145	3.847	3.051	3.288	2.825	2.755	2.811	2.487	2.725
Gm13446	<a href='https://www.ncbi.nlm.nih.gov/gene/?term=100042194' target="_blank"> 100042194 </a>	predicted gene 13446	processed_transcript	processed_transcript	-0.322038	-1.25009	0.0429132	0.571523	3.732	3.881	3.8	2.505	4.69	4.249	3.693	4.826
Gmfb	<a href='https://www.ncbi.nlm.nih.gov/gene/?term=63985' target="_blank"> 63985 </a>	glia maturation factor, beta	protein_coding	protein_coding	0.0796947	1.05679	0.0429681	0.571663	118.159	113.994	114.854	119.656	108.973	110.142	107.901	111.568
Pcsk2	<a href='https://www.ncbi.nlm.nih.gov/gene/?term=18549' target="_blank"> 18549 </a>	proprotein convertase subtilisin/kexin type 2	processed_transcript	protein_coding	-0.111026	-1.08	0.0430691	0.572414	119.544	122.403	130.05	134.16	126.621	129.982	136.219	148.429
Slc25a13	<a href='https://www.ncbi.nlm.nih.gov/gene/?term=50799' target="_blank"> 50799 </a>	solute carrier family 25 (mitochondrial carrier, adenine nucleotide translocator), member 13	processed_transcript	protein_coding	0.440935	1.35748	0.0431683		2.739	1.783	3.138	1.883	1.714	1.989	1.61	1.223
Ifitm10	<a href='https://www.ncbi.nlm.nih.gov/gene/?term=320802' target="_blank"> 320802 </a>	interferon induced transmembrane protein 10	processed_transcript	protein_coding	-0.156691	-1.11473	0.0432418	0.574115	28.976	27.397	29.563	26.214	30.51	29.344	29.264	33.428
Foxj1	<a href='https://www.ncbi.nlm.nih.gov/gene/?term=15223' target="_blank"> 15223 </a>	forkhead box J1	protein_coding	protein_coding	0.258933	1.19659	0.0433226	0.574594	15.815	16.938	19.032	14.529	15.046	13.013	14.788	10.636
Garem2	<a href='https://www.ncbi.nlm.nih.gov/gene/?term=242915' target="_blank"> 242915 </a>	GRB2 associated regulator of MAPK1 subtype 2			-0.194728	-1.14451	0.0433989	0.574733	6.9	7.943	7.679	7.493	8.977	8.497	6.988	8.9
Gm42427	<a href='https://www.ncbi.nlm.nih.gov/gene/?term=115490184' target="_blank"> 115490184 </a>	predicted gene 42427			0.266453	1.20285	0.0434295	0.574733	1.72	2.141	2.237	2.037	1.731	1.541	1.656	1.757
Mycn	<a href='https://www.ncbi.nlm.nih.gov/gene/?term=18109' target="_blank"> 18109 </a>	v-myc avian myelocytomatosis viral related oncogene, neuroblastoma derived	protein_coding	protein_coding	-0.231936	-1.17441	0.0434672	0.574733	6.442	6.147	5.723	5.762	6.438	7.69	7.024	6.283
Tubb4b	<a href='https://www.ncbi.nlm.nih.gov/gene/?term=227613' target="_blank"> 227613 </a>	tubulin, beta 4B class IVB	protein_coding	protein_coding	0.078157	1.05567	0.0435327	0.574962	282.948	284.717	287.859	283.895	274.26	269.668	263.553	258.845
4632427E13Rik	<a href='https://www.ncbi.nlm.nih.gov/gene/?term=666737' target="_blank"> 666737 </a>	RIKEN cDNA 4632427E13 gene	antisense	antisense	0.588148	1.50332	0.0435726		2.48	1.336	1.722	1.207	0.641	0.969	1.781	0.9
Unc5d	<a href='https://www.ncbi.nlm.nih.gov/gene/?term=210801' target="_blank"> 210801 </a>	unc-5 netrin receptor D	protein_coding	protein_coding	-0.136506	-1.09924	0.043574	0.574962	8.181	8.593	8.705	9.328	9.324	9.537	9.461	9.858
Fam241b	<a href='https://www.ncbi.nlm.nih.gov/gene/?term=69894' target="_blank"> 69894 </a>	family with sequence similarity 241, member B			-0.198159	-1.14723	0.0438261	0.577192	25.369	27.022	21.484	21.773	29.099	27.368	23.566	27.02
Dlx5	<a href='https://www.ncbi.nlm.nih.gov/gene/?term=13395' target="_blank"> 13395 </a>	distal-less homeobox 5	protein_coding	protein_coding	0.327399	1.25475	0.0439161	0.577192	5.109	7.576	7.121	7.578	5.148	5.265	5.583	5.298
Ptprs	<a href='https://www.ncbi.nlm.nih.gov/gene/?term=19280' target="_blank"> 19280 </a>	protein tyrosine phosphatase, receptor type, S	protein_coding	protein_coding	-0.0945598	-1.06774	0.0439208	0.577192	248.606	207.726	241.312	222.989	247.864	223.575	220.895	285.888
Atp5g2	<a href='https://www.ncbi.nlm.nih.gov/gene/?term=67942' target="_blank"> 67942 </a>	ATP synthase, H+ transporting, mitochondrial F0 complex, subunit C2 (subunit 9)	protein_coding	protein_coding	-0.228601	-1.1717	0.0439227	0.577192	35.873	44.982	35.799	36.597	40.888	41.922	48.424	44.573
Slc24a5	<a href='https://www.ncbi.nlm.nih.gov/gene/?term=317750' target="_blank"> 317750 </a>	solute carrier family 24, member 5	protein_coding	protein_coding	0.90723	1.87544	0.0439486		2.518	3.538	3.799	2.781	2.408	1.468	2.426	0.253
Plpp1	<a href='https://www.ncbi.nlm.nih.gov/gene/?term=19012' target="_blank"> 19012 </a>	phospholipid phosphatase 1			0.194479	1.14431	0.0439694	0.577216	24.375	23.098	26.913	25.833	23.701	21.953	23.035	18.62
Acacb	<a href='https://www.ncbi.nlm.nih.gov/gene/?term=100705' target="_blank"> 100705 </a>	acetyl-Coenzyme A carboxylase beta	protein_coding	protein_coding	0.370454	1.29276	0.0441459	0.578741	5.732	3.196	4.047	3.37	3.385	3.086	2.851	2.124
Sertad1	<a href='https://www.ncbi.nlm.nih.gov/gene/?term=55942' target="_blank"> 55942 </a>	SERTA domain containing 1	protein_coding	protein_coding	0.262817	1.19982	0.0441756	0.578741	10.724	12.1	10.959	10.553	9.112	9.753	7.719	9.351
Map3k15	<a href='https://www.ncbi.nlm.nih.gov/gene/?term=270672' target="_blank"> 270672 </a>	mitogen-activated protein kinase kinase kinase 15	protein_coding	protein_coding	0.446513	1.36274	0.044332		1.423	1.62	1.78	1.214	1.268	0.971	1.353	0.778
Cd63	<a href='https://www.ncbi.nlm.nih.gov/gene/?term=12512' target="_blank"> 12512 </a>	CD63 antigen	protein_coding	protein_coding	0.225936	1.16954	0.0443509	0.580105	76.6	93.859	98.939	93.072	81.664	82.424	78.868	60.71
Trpm3	<a href='https://www.ncbi.nlm.nih.gov/gene/?term=226025' target="_blank"> 226025 </a>	transient receptor potential cation channel, subfamily M, member 3	protein_coding	protein_coding	0.430903	1.34808	0.0444037	0.580105	82.221	47.88	71.755	62.519	56.392	44.11	52.409	27.185
Zeb2	<a href='https://www.ncbi.nlm.nih.gov/gene/?term=24136' target="_blank"> 24136 </a>	zinc finger E-box binding homeobox 2	protein_coding	protein_coding	-0.125008	-1.09051	0.0444151	0.580105	113.951	92.531	110.724	104.447	107.051	115.739	110.562	116.087
Kdm3a	<a href='https://www.ncbi.nlm.nih.gov/gene/?term=104263' target="_blank"> 104263 </a>	lysine (K)-specific demethylase 3A	protein_coding	protein_coding	0.130049	1.09433	0.0446105	0.581616	20.288	20.138	22.096	22.666	18.543	17.965	18.295	19.233
1110012L19Rik	<a href='https://www.ncbi.nlm.nih.gov/gene/?term=NA' target="_blank"> NA </a>		protein_coding	protein_coding	0.241903	1.18255	0.0446213	0.581616	11.677	14.152	13.643	12.665	11.44	11.432	10.252	10.638
Yap1	<a href='https://www.ncbi.nlm.nih.gov/gene/?term=22601' target="_blank"> 22601 </a>	yes-associated protein 1	protein_coding	protein_coding	0.196735	1.1461	0.0447058	0.582126	14.233	13.493	16.158	14.481	14.284	12.972	12.896	9.8
Gm12537	<a href='https://www.ncbi.nlm.nih.gov/gene/?term=100041342' target="_blank"> 100041342 </a>	glyceraldehyde-3-phosphate dehydrogenase pseudogene	processed_pseudogene	processed_pseudogene	-0.203075	-1.15115	0.0447691	0.58236	17.459	16.118	17.699	19.228	19.506	18.803	20.512	21.329
Laptm4b	<a href='https://www.ncbi.nlm.nih.gov/gene/?term=114128' target="_blank"> 114128 </a>	lysosomal-associated protein transmembrane 4B	protein_coding	protein_coding	0.106024	1.07626	0.0448471	0.582654	92.86	87.623	86.785	86.799	83.098	79.349	84.009	77.427
Tmem86b	<a href='https://www.ncbi.nlm.nih.gov/gene/?term=68255' target="_blank"> 68255 </a>	transmembrane protein 86B	protein_coding	protein_coding	0.404792	1.3239	0.0448701		8.747	6.878	7.374	5.22	5.621	4.727	4.378	6.596
Gm45871	<a href='https://www.ncbi.nlm.nih.gov/gene/?term=108168395' target="_blank"> 108168395 </a>	predicted gene 45871			0.207174	1.15442	0.0448823	0.582654	11.093	9.13	12.028	11.552	8.68	9.3	9.627	10.23
Gm19196	<a href='https://www.ncbi.nlm.nih.gov/gene/?term=100418415' target="_blank"> 100418415 </a>	TATA box binding protein (Tbp)-associated factor, RNA polymerase I, B pseudogene			-0.43052	-1.34772	0.0450231		17.967	15.101	15.079	18.979	26.353	22.075	17.268	22.467
Gpr173	<a href='https://www.ncbi.nlm.nih.gov/gene/?term=70771' target="_blank"> 70771 </a>	G-protein coupled receptor 173	protein_coding	protein_coding	-0.162151	-1.11895	0.0450258	0.583567	7.026	6.72	8.528	7.646	7.838	7.841	7.116	8.248
Gtf2ird1	<a href='https://www.ncbi.nlm.nih.gov/gene/?term=57080' target="_blank"> 57080 </a>	general transcription factor II I repeat domain-containing 1	protein_coding	protein_coding	0.167274	1.12293	0.0450435	0.583567	11.895	11.558	13.438	13.151	10.655	10.582	12.899	10.63
Nr3c2	<a href='https://www.ncbi.nlm.nih.gov/gene/?term=110784' target="_blank"> 110784 </a>	nuclear receptor subfamily 3, group C, member 2	protein_coding	protein_coding	-0.0755251	-1.05374	0.0451584	0.584467	75.074	70.864	76.356	76.028	76.777	78.19	73.486	81.365
Glmn	<a href='https://www.ncbi.nlm.nih.gov/gene/?term=170823' target="_blank"> 170823 </a>	glomulin, FKBP associated protein	protein_coding	protein_coding	-0.226407	-1.16992	0.045305	0.584496	7.743	6.906	9.516	7.416	10.393	9.527	7.784	9.063
Thumpd3	<a href='https://www.ncbi.nlm.nih.gov/gene/?term=14911' target="_blank"> 14911 </a>	THUMP domain containing 3	protein_coding	protein_coding	0.174621	1.12867	0.045307	0.584496	29.802	24.201	31.914	28.082	25.955	25.761	23.455	22.351
Cpne3	<a href='https://www.ncbi.nlm.nih.gov/gene/?term=70568' target="_blank"> 70568 </a>	copine III	protein_coding	protein_coding	0.158052	1.11578	0.0453074	0.584496	10.007	8.29	9.041	7.932	7.009	8.001	7.779	7.705
Gm19439	<a href='https://www.ncbi.nlm.nih.gov/gene/?term=105244487' target="_blank"> 105244487 </a>	predicted gene, 19439			0.559048	1.4733	0.0453192		2.081	3.562	4.535	3.443	2.387	2.737	1.239	2.868
Ccser1	<a href='https://www.ncbi.nlm.nih.gov/gene/?term=232035' target="_blank"> 232035 </a>	coiled-coil serine rich 1	protein_coding	protein_coding	-0.158889	-1.11643	0.0455226	0.584496	6.32	5.891	6.82	6.865	6.753	6.703	8.014	8.118
Sstr1	<a href='https://www.ncbi.nlm.nih.gov/gene/?term=20605' target="_blank"> 20605 </a>	somatostatin receptor 1	protein_coding	protein_coding	-0.199198	-1.14806	0.0455554	0.584496	10.637	11.749	12.268	12.841	14.891	13.114	12.088	13.882
Zfp108	<a href='https://www.ncbi.nlm.nih.gov/gene/?term=54678' target="_blank"> 54678 </a>	zinc finger protein 108	protein_coding	protein_coding	0.263635	1.2005	0.0455622	0.584496	4.061	4.628	5.042	5.25	4.329	3.803	3.607	4.004
Copz2	<a href='https://www.ncbi.nlm.nih.gov/gene/?term=56358' target="_blank"> 56358 </a>	coatomer protein complex, subunit zeta 2	retained_intron	protein_coding	0.264351	1.2011	0.0455661	0.584496	13.715	13.708	12.831	12.281	10.999	10.325	11.709	10.497
Ppp3r1	<a href='https://www.ncbi.nlm.nih.gov/gene/?term=19058' target="_blank"> 19058 </a>	protein phosphatase 3, regulatory subunit B, alpha isoform (calcineurin B, type I)	protein_coding	protein_coding	-0.0665726	-1.04723	0.0456034	0.584496	773.968	755.528	782.166	802.887	785.555	806.371	796.712	842.712
Zfp598	<a href='https://www.ncbi.nlm.nih.gov/gene/?term=213753' target="_blank"> 213753 </a>	zinc finger protein 598	protein_coding	protein_coding	0.169474	1.12465	0.0456396	0.584496	19.064	20.022	19.905	16.562	17.289	17.027	14.448	16.927
Gm16973	<a href='https://www.ncbi.nlm.nih.gov/gene/?term=100503823' target="_blank"> 100503823 </a>	predicted gene, 16973	lincRNA	lincRNA	0.333122	1.25974	0.0456714	0.584496	4.141	4.39	4.464	4.457	4.065	3.069	2.848	4.093
Mrfap1	<a href='https://www.ncbi.nlm.nih.gov/gene/?term=67568' target="_blank"> 67568 </a>	Morf4 family associated protein 1	protein_coding	protein_coding	-0.0712799	-1.05065	0.0456957	0.584496	416.292	421.521	406.018	421.32	416.859	437.417	427.162	430.342
Gm16286	<a href='https://www.ncbi.nlm.nih.gov/gene/?term=117903916' target="_blank"> 117903916 </a>	predicted gene 16286	processed_transcript	protein_coding	-0.0849022	-1.06062	0.0457439	0.584496	91.248	91.997	94.016	93.747	95.393	93.619	94.75	100.825
Anks3	<a href='https://www.ncbi.nlm.nih.gov/gene/?term=72615' target="_blank"> 72615 </a>	ankyrin repeat and sterile alpha motif domain containing 3	protein_coding	protein_coding	0.137923	1.10032	0.0457518	0.584496	39.496	31.998	33.616	29.061	31.805	31.221	25.982	34.125
Kxd1	<a href='https://www.ncbi.nlm.nih.gov/gene/?term=75620' target="_blank"> 75620 </a>	KxDL motif containing 1	protein_coding	protein_coding	-0.143296	-1.10443	0.0459001	0.585808	31.19	31.912	31.893	28.937	33.451	32.658	33.57	34.034
Krt1	<a href='https://www.ncbi.nlm.nih.gov/gene/?term=16678' target="_blank"> 16678 </a>	keratin 1	protein_coding	protein_coding	-0.353924	-1.27803	0.0461491	0.588402	4.121	6.129	4.903	3.346	7.561	7.25	8.505	5.967
Gm4895	<a href='https://www.ncbi.nlm.nih.gov/gene/?term=235392' target="_blank"> 235392 </a>	predicted gene 4895	processed_pseudogene	processed_pseudogene	0.291378	1.22381	0.0463127	0.588817	9.032	8.737	9.575	9.172	6.948	6.387	8.601	7.384
Soat1	<a href='https://www.ncbi.nlm.nih.gov/gene/?term=20652' target="_blank"> 20652 </a>	sterol O-acyltransferase 1	protein_coding	protein_coding	0.112449	1.08106	0.0463784	0.588817	18.397	15.253	22.903	16.306	16.391	16.454	13.373	15.685
Evc2	<a href='https://www.ncbi.nlm.nih.gov/gene/?term=68525' target="_blank"> 68525 </a>	EvC ciliary complex subunit 2	protein_coding	protein_coding	-0.154492	-1.11303	0.0464914	0.588817	16.6	15.233	18.614	15.68	16.679	18.584	15.781	20.391
Adamts3	<a href='https://www.ncbi.nlm.nih.gov/gene/?term=330119' target="_blank"> 330119 </a>	a disintegrin-like and metallopeptidase (reprolysin type) with thrombospondin type 1 motif, 3	protein_coding	protein_coding	-0.18162	-1.13416	0.0465499	0.588817	10.229	9.491	8.508	8.103	9.788	10.16	9.269	10.701
Extl1	<a href='https://www.ncbi.nlm.nih.gov/gene/?term=56219' target="_blank"> 56219 </a>	exostosin-like glycosyltransferase 1	protein_coding	protein_coding	-0.120577	-1.08717	0.0465655	0.588817	26.671	27.708	29.855	31.298	28.856	30.532	31.917	32.431
Syt12	<a href='https://www.ncbi.nlm.nih.gov/gene/?term=171180' target="_blank"> 171180 </a>	synaptotagmin XII	protein_coding	protein_coding	-0.132488	-1.09618	0.0466096	0.588817	15.866	15.99	21.199	16.3	21.696	17.23	18.993	17.544
Fbxl15	<a href='https://www.ncbi.nlm.nih.gov/gene/?term=68431' target="_blank"> 68431 </a>	F-box and leucine-rich repeat protein 15	protein_coding	protein_coding	-0.208343	-1.15536	0.0466785	0.588817	19.091	24.334	21.003	20.803	24.08	24.146	24.252	21.651
Ugdh	<a href='https://www.ncbi.nlm.nih.gov/gene/?term=22235' target="_blank"> 22235 </a>	UDP-glucose dehydrogenase	protein_coding	protein_coding	0.150974	1.11032	0.0467279	0.588817	18.964	20.148	19.044	19.063	18.596	16.969	15.651	15.911
Ywhag	<a href='https://www.ncbi.nlm.nih.gov/gene/?term=22628' target="_blank"> 22628 </a>	tyrosine 3-monooxygenase/tryptophan 5-monooxygenase activation protein, gamma polypeptide	protein_coding	protein_coding	-0.0681733	-1.04839	0.0468219	0.588817	677.5	704.252	684.774	695.974	712.46	691.43	690.814	752.668
Zfp397	<a href='https://www.ncbi.nlm.nih.gov/gene/?term=69256' target="_blank"> 69256 </a>	zinc finger protein 397	protein_coding	protein_coding	0.12329	1.08922	0.046823	0.588817	25.747	28.684	29.922	32.465	28.733	27.515	22.395	26.699
Trappc6a	<a href='https://www.ncbi.nlm.nih.gov/gene/?term=67091' target="_blank"> 67091 </a>	trafficking protein particle complex 6A	nonsense_mediated_decay	protein_coding	0.265149	1.20176	0.0468298	0.588817	18.098	16.983	18.429	18.161	15.509	14.965	13.909	12.363
Ctc1	<a href='https://www.ncbi.nlm.nih.gov/gene/?term=68964' target="_blank"> 68964 </a>	CTS telomere maintenance complex component 1	protein_coding	protein_coding	-0.112703	-1.08125	0.046899	0.588817	27.446	27.18	17.814	15.304	25.62	21.492	22.964	25.47
Slc2a1	<a href='https://www.ncbi.nlm.nih.gov/gene/?term=20525' target="_blank"> 20525 </a>	solute carrier family 2 (facilitated glucose transporter), member 1	protein_coding	protein_coding	0.152084	1.11117	0.0469271	0.588817	54.415	68.833	60.748	57.112	53.106	54.085	49.771	59.341
Osbpl3	<a href='https://www.ncbi.nlm.nih.gov/gene/?term=71720' target="_blank"> 71720 </a>	oxysterol binding protein-like 3	protein_coding	protein_coding	0.164261	1.12059	0.0469427	0.588817	10.99	8.959	10.615	8.311	6.58	9.337	8.263	8.04
Map2k1	<a href='https://www.ncbi.nlm.nih.gov/gene/?term=26395' target="_blank"> 26395 </a>	mitogen-activated protein kinase kinase 1	protein_coding	protein_coding	-0.0677432	-1.04808	0.0471036	0.588817	270.753	265.24	266.173	264.69	277.001	268.891	268.704	282.487
Mgat2	<a href='https://www.ncbi.nlm.nih.gov/gene/?term=217664' target="_blank"> 217664 </a>	mannoside acetylglucosaminyltransferase 2	protein_coding	protein_coding	-0.111261	-1.08017	0.0471185	0.588817	26.251	28	27.676	25.791	28.073	28.309	27.98	28.724
Apod	<a href='https://www.ncbi.nlm.nih.gov/gene/?term=11815' target="_blank"> 11815 </a>	apolipoprotein D	protein_coding	protein_coding	0.194316	1.14418	0.0472081	0.588817	355.671	284.267	328.855	276.267	278.095	314.857	254.749	231.877
Golga7b	<a href='https://www.ncbi.nlm.nih.gov/gene/?term=71146' target="_blank"> 71146 </a>	golgi autoantigen, golgin subfamily a, 7B	protein_coding	protein_coding	-0.106489	-1.07661	0.0472297	0.588817	46.632	50.381	50.076	47.885	48.532	50.802	54.208	52.573
Dact2	<a href='https://www.ncbi.nlm.nih.gov/gene/?term=240025' target="_blank"> 240025 </a>	dishevelled-binding antagonist of beta-catenin 2	protein_coding	protein_coding	-0.163454	-1.11997	0.0472302	0.588817	25.531	23.339	22.227	22.29	22.259	23.248	26.819	24.16
Mlf2	<a href='https://www.ncbi.nlm.nih.gov/gene/?term=30853' target="_blank"> 30853 </a>	myeloid leukemia factor 2	protein_coding	protein_coding	-0.097539	-1.06995	0.0472332	0.588817	508.035	548.864	500.068	498.101	541.894	526.445	533.035	550.893
Rmnd5b	<a href='https://www.ncbi.nlm.nih.gov/gene/?term=66089' target="_blank"> 66089 </a>	required for meiotic nuclear division 5 homolog B	nonsense_mediated_decay	protein_coding	-0.121348	-1.08775	0.0473553	0.588817	39.674	40.426	38.19	37.4	42.125	39.952	38.655	45.874
Cab39l	<a href='https://www.ncbi.nlm.nih.gov/gene/?term=69008' target="_blank"> 69008 </a>	calcium binding protein 39-like	protein_coding	protein_coding	0.456503	1.37221	0.0473811	0.588817	61.391	44.289	65.514	58.376	51.008	38.892	45.257	22.109
Ddx49	<a href='https://www.ncbi.nlm.nih.gov/gene/?term=234374' target="_blank"> 234374 </a>	DEAD box helicase 49	protein_coding	protein_coding	-0.141024	-1.10269	0.0474006	0.588817	20.467	20.353	21.278	18.151	21.621	20.398	21.823	21.449
Thap3	<a href='https://www.ncbi.nlm.nih.gov/gene/?term=69876' target="_blank"> 69876 </a>	THAP domain containing, apoptosis associated protein 3	protein_coding	protein_coding	-0.216226	-1.16169	0.0474094	0.588817	16.357	18.942	18.533	18.51	23.116	19.108	19.873	19.906
Tceal6	<a href='https://www.ncbi.nlm.nih.gov/gene/?term=66104' target="_blank"> 66104 </a>	transcription elongation factor A (SII)-like 6	protein_coding	protein_coding	-0.117498	-1.08485	0.047434	0.588817	99.657	102.961	99.775	97.635	104.982	102.427	115.017	105.645
Insig2	<a href='https://www.ncbi.nlm.nih.gov/gene/?term=72999' target="_blank"> 72999 </a>	insulin induced gene 2	protein_coding	protein_coding	0.11703	1.0845	0.04747	0.588817	37.836	49.765	54.044	42.9	40.898	37.733	36.568	43.422
Gucy1a1	<a href='https://www.ncbi.nlm.nih.gov/gene/?term=60596' target="_blank"> 60596 </a>	guanylate cyclase 1, soluble, alpha 1			0.158547	1.11616	0.0474856	0.588817	18.803	18.655	20.957	21.739	16.442	17.635	19.23	17.039
Hspb1	<a href='https://www.ncbi.nlm.nih.gov/gene/?term=15507' target="_blank"> 15507 </a>	heat shock protein 1	protein_coding	protein_coding	0.504113	1.41825	0.0475981	0.588817	10.96	18.398	20.797	17.079	8.848	18.132	10.339	8.42
Acvr1b	<a href='https://www.ncbi.nlm.nih.gov/gene/?term=11479' target="_blank"> 11479 </a>	activin A receptor, type 1B	protein_coding	protein_coding	-0.0730881	-1.05197	0.0475983	0.588817	51.442	49.688	50.714	50.572	51.899	52.274	50.797	55.634
Pcdhgb2	<a href='https://www.ncbi.nlm.nih.gov/gene/?term=93700' target="_blank"> 93700 </a>	protocadherin gamma subfamily B, 2	protein_coding	protein_coding	-0.189213	-1.14014	0.0476076	0.588817	8.164	8.586	6.708	7.933	8.353	8.333	8.381	10.019
Dnaja1	<a href='https://www.ncbi.nlm.nih.gov/gene/?term=15502' target="_blank"> 15502 </a>	DnaJ heat shock protein family (Hsp40) member A1	protein_coding	protein_coding	0.10849	1.0781	0.0476282	0.588817	208.153	234.503	251.505	258.528	217.273	226.933	212.312	232.076
Efnb3	<a href='https://www.ncbi.nlm.nih.gov/gene/?term=13643' target="_blank"> 13643 </a>	ephrin B3	protein_coding	protein_coding	-0.0935813	-1.06702	0.0476478	0.588817	92.11	99.361	96.034	93.592	102.715	99.806	93.22	104.02
Anapc11	<a href='https://www.ncbi.nlm.nih.gov/gene/?term=66156' target="_blank"> 66156 </a>	anaphase promoting complex subunit 11	protein_coding	protein_coding	0.116661	1.08422	0.0477082	0.588997	83.251	89.616	84.768	83.408	78.445	72.305	80.601	75.87
Abat	<a href='https://www.ncbi.nlm.nih.gov/gene/?term=268860' target="_blank"> 268860 </a>	4-aminobutyrate aminotransferase	protein_coding	protein_coding	0.100098	1.07185	0.047851	0.589814	137.907	116.951	121.618	121.851	114.643	113.833	115.869	117.877
Vwa5b1	<a href='https://www.ncbi.nlm.nih.gov/gene/?term=75718' target="_blank"> 75718 </a>	von Willebrand factor A domain containing 5B1	protein_coding	protein_coding	0.357761	1.28144	0.0478662	0.589814	3.755	2.787	2.839	2.964	3.276	2.451	2.216	1.268
Npc2	<a href='https://www.ncbi.nlm.nih.gov/gene/?term=67963' target="_blank"> 67963 </a>	NPC intracellular cholesterol transporter 2	protein_coding	protein_coding	0.171553	1.12627	0.0479153	0.589853	38.05	32.432	38.332	37.172	35.292	32.097	34.091	28.296
Slc6a15	<a href='https://www.ncbi.nlm.nih.gov/gene/?term=103098' target="_blank"> 103098 </a>	solute carrier family 6 (neurotransmitter transporter), member 15	protein_coding	protein_coding	-0.104944	-1.07545	0.0479611	0.589853	49.392	46.067	47.034	53.487	51.232	53.124	49.712	60.001
Fto	<a href='https://www.ncbi.nlm.nih.gov/gene/?term=26383' target="_blank"> 26383 </a>	fat mass and obesity associated	protein_coding	protein_coding	-0.0601565	-1.04258	0.0480825	0.59078	96.151	94.955	97.935	98.172	100.329	99.961	98.335	102.862
Ttf2	<a href='https://www.ncbi.nlm.nih.gov/gene/?term=74044' target="_blank"> 74044 </a>	transcription termination factor, RNA polymerase II	protein_coding	protein_coding	0.344713	1.2699	0.0480861		1.339	1.198	1.302	1.366	1.052	1.087	1.02	0.854
Bambi	<a href='https://www.ncbi.nlm.nih.gov/gene/?term=68010' target="_blank"> 68010 </a>	BMP and activin membrane-bound inhibitor	protein_coding	protein_coding	0.31195	1.24138	0.0482008	0.591067	1.86	2.733	3.013	2.453	2.08	2.018	1.793	2.141
Icmt	<a href='https://www.ncbi.nlm.nih.gov/gene/?term=57295' target="_blank"> 57295 </a>	isoprenylcysteine carboxyl methyltransferase	protein_coding	protein_coding	0.117577	1.08491	0.0482526	0.591067	26.159	30.587	29.387	30.067	27.474	27.512	25.385	27.836
Prdx4	<a href='https://www.ncbi.nlm.nih.gov/gene/?term=53381' target="_blank"> 53381 </a>	peroxiredoxin 4	protein_coding	protein_coding	0.25637	1.19447	0.048286	0.591067	21.417	20.224	19.16	19.53	17.169	15.103	19.307	14.095
Prkd2	<a href='https://www.ncbi.nlm.nih.gov/gene/?term=101540' target="_blank"> 101540 </a>	protein kinase D2	protein_coding	protein_coding	0.318435	1.24698	0.0482898	0.591067	2.325	2.695	2.842	3.03	2.367	1.883	2.787	2.215
Cntnap2	<a href='https://www.ncbi.nlm.nih.gov/gene/?term=66797' target="_blank"> 66797 </a>	contactin associated protein-like 2	protein_coding	protein_coding	-0.101791	-1.07311	0.0483525	0.591272	40.827	46.222	40.962	45.513	47.447	47.979	44.097	43.752
Armcx5	<a href='https://www.ncbi.nlm.nih.gov/gene/?term=494468' target="_blank"> 494468 </a>	armadillo repeat containing, X-linked 5	protein_coding	protein_coding	-0.18076	-1.13348	0.0485015	0.59253	21.134	16.417	18.423	17.878	18.901	19.889	19.974	24.124
Entpd4	<a href='https://www.ncbi.nlm.nih.gov/gene/?term=67464' target="_blank"> 67464 </a>	ectonucleoside triphosphate diphosphohydrolase 4	protein_coding	protein_coding	-0.637899	-1.55606	0.0485929	0.593083	29.553	21.239	16.143	21.288	23.829	34.307	37.894	40.255
Zbtb44	<a href='https://www.ncbi.nlm.nih.gov/gene/?term=235132' target="_blank"> 235132 </a>	zinc finger and BTB domain containing 44	protein_coding	protein_coding	0.143168	1.10433	0.0487549	0.593771	7.869	8.725	9.438	9.291	7.768	7.478	7.317	8.247
Zbtb21	<a href='https://www.ncbi.nlm.nih.gov/gene/?term=114565' target="_blank"> 114565 </a>	zinc finger and BTB domain containing 21	protein_coding	protein_coding	0.166009	1.12195	0.0487678	0.593771	12.776	16.766	15.297	13.577	12.455	13.616	11.012	11.872
Elmod1	<a href='https://www.ncbi.nlm.nih.gov/gene/?term=270162' target="_blank"> 270162 </a>	ELMO/CED-12 domain containing 1	protein_coding	protein_coding	-0.0736578	-1.05238	0.0487879	0.593771	198.474	184.259	189.363	189.519	193.408	189.82	200.73	207.055
Shisa4	<a href='https://www.ncbi.nlm.nih.gov/gene/?term=77552' target="_blank"> 77552 </a>	shisa family member 4	protein_coding	protein_coding	-0.0847888	-1.06053	0.0488783	0.594222	101.499	102.722	103.239	104.523	106.863	105.585	108.801	107.819
Snrnp48	<a href='https://www.ncbi.nlm.nih.gov/gene/?term=67797' target="_blank"> 67797 </a>	small nuclear ribonucleoprotein 48 (U11/U12)	protein_coding	protein_coding	0.191894	1.14226	0.0489174	0.594222	14.698	15.352	13.926	13.165	12.119	12.502	12.499	13.257
Ptms	<a href='https://www.ncbi.nlm.nih.gov/gene/?term=69202' target="_blank"> 69202 </a>	parathymosin	protein_coding	protein_coding	-0.124085	-1.08982	0.0490477	0.594636	874.252	1014.84	981.551	931.396	977.621	971.401	973.81	985.454
Spag7	<a href='https://www.ncbi.nlm.nih.gov/gene/?term=216873' target="_blank"> 216873 </a>	sperm associated antigen 7	protein_coding	protein_coding	-0.15649	-1.11457	0.0490763	0.594636	49.497	57.29	50.258	50.805	57.646	52.765	59.919	55.971
Myl12a	<a href='https://www.ncbi.nlm.nih.gov/gene/?term=67268' target="_blank"> 67268 </a>	myosin, light chain 12A, regulatory, non-sarcomeric	protein_coding	protein_coding	0.172901	1.12732	0.0490978	0.594636	45.534	43.564	47.202	43.035	39.982	46.794	40.105	34.45
Sult1a1	<a href='https://www.ncbi.nlm.nih.gov/gene/?term=20887' target="_blank"> 20887 </a>	sulfotransferase family 1A, phenol-preferring, member 1	protein_coding	protein_coding	0.251081	1.1901	0.0491366	0.594636	9.211	8.06	8.21	7.887	7.171	7.439	6.451	7.229
Eng	<a href='https://www.ncbi.nlm.nih.gov/gene/?term=13805' target="_blank"> 13805 </a>	endoglin	protein_coding	protein_coding	0.153609	1.11235	0.0492119	0.594762	14.482	14.675	14.871	13.061	12.661	12.995	12.335	11.278
Rnf5	<a href='https://www.ncbi.nlm.nih.gov/gene/?term=54197' target="_blank"> 54197 </a>	ring finger protein 5	protein_coding	protein_coding	-0.104182	-1.07488	0.0492735	0.594762	84.543	85.485	85.002	80.396	91.646	90.002	83.221	88.767
Btd	<a href='https://www.ncbi.nlm.nih.gov/gene/?term=26363' target="_blank"> 26363 </a>	biotinidase	processed_transcript	protein_coding	0.220771	1.16536	0.049315	0.594762	11.211	11.489	12.775	10.489	9.459	9.842	10.15	9.486
Abhd4	<a href='https://www.ncbi.nlm.nih.gov/gene/?term=105501' target="_blank"> 105501 </a>	abhydrolase domain containing 4	protein_coding	protein_coding	0.154024	1.11267	0.0493449	0.594762	66.891	54.474	52.707	54.061	49.056	55.267	49.54	50.09
Tor3a	<a href='https://www.ncbi.nlm.nih.gov/gene/?term=30935' target="_blank"> 30935 </a>	torsin family 3, member A	nonsense_mediated_decay	protein_coding	0.29271	1.22494	0.0493784	0.594762	6.932	4.979	5.768	5.224	4.537	4.884	5.573	3.805
Gm14150	<a href='https://www.ncbi.nlm.nih.gov/gene/?term=100043840' target="_blank"> 100043840 </a>	tubulin, alpha 1B pseudogene	processed_pseudogene	processed_pseudogene	0.755931	1.68872	0.0495206	0.595139	7.138	25.344	19.287	23.156	12.002	10.913	10.112	11.248
Pramef8	<a href='https://www.ncbi.nlm.nih.gov/gene/?term=NA' target="_blank"> NA </a>		protein_coding	protein_coding	0.181802	1.1343	0.0495471	0.595139	7.837	7.813	9.419	7.8	6.533	7.101	7.162	6.459
Ints13	<a href='https://www.ncbi.nlm.nih.gov/gene/?term=71177' target="_blank"> 71177 </a>	integrator complex subunit 13			0.151726	1.1109	0.0495486	0.595139	30.177	27.048	23.744	22.496	23.793	22.027	22.494	26.984
Ctla2a	<a href='https://www.ncbi.nlm.nih.gov/gene/?term=13024' target="_blank"> 13024 </a>	cytotoxic T lymphocyte-associated protein 2 alpha	protein_coding	protein_coding	0.397569	1.31729	0.0496396		6.067	9.555	5.139	6.958	5.657	4.818	2.955	4.527
Zfp446	<a href='https://www.ncbi.nlm.nih.gov/gene/?term=269870' target="_blank"> 269870 </a>	zinc finger protein 446	protein_coding	protein_coding	0.22437	1.16827	0.0496481	0.595345	6.801	5.148	5.808	5.107	4.662	5.174	5.025	4.639
Gm15899	<a href='https://www.ncbi.nlm.nih.gov/gene/?term=NA' target="_blank"> NA </a>		processed_pseudogene	processed_pseudogene	-0.299381	-1.23062	0.0498163	0.595345	86.504	92.573	109.365	115.939	110.396	143.002	109.207	118.632
Adra1d	<a href='https://www.ncbi.nlm.nih.gov/gene/?term=11550' target="_blank"> 11550 </a>	adrenergic receptor, alpha 1d	protein_coding	protein_coding	-0.164419	-1.12071	0.0498323	0.595345	55.195	54.613	50.066	48.87	56.765	53.984	49.673	65.147
Srsf12	<a href='https://www.ncbi.nlm.nih.gov/gene/?term=272009' target="_blank"> 272009 </a>	serine and arginine-rich splicing factor 12	protein_coding	protein_coding	-0.144347	-1.10523	0.0498791	0.595345	22.101	20.421	21.173	20.483	25.537	21.677	20.052	23.974
Gm49396	<a href='https://www.ncbi.nlm.nih.gov/gene/?term=NA' target="_blank"> NA </a>				0.355142	1.27911	0.049927	0.595345	4.853	3.7	3.341	3.046	2.854	3.129	2.243	3.382
Otub1	<a href='https://www.ncbi.nlm.nih.gov/gene/?term=107260' target="_blank"> 107260 </a>	OTU domain, ubiquitin aldehyde binding 1	protein_coding	protein_coding	-0.100157	-1.07189	0.0499408	0.595345	193.439	207.754	197.279	196.538	212.068	193.788	206.885	220.175
Atp6v1g2	<a href='https://www.ncbi.nlm.nih.gov/gene/?term=66237' target="_blank"> 66237 </a>	ATPase, H+ transporting, lysosomal V1 subunit G2	retained_intron	protein_coding	-0.0792569	-1.05647	0.049964	0.595345	548.826	563.558	539.193	549.406	568.972	543.486	562.018	612.376
Rgs2	<a href='https://www.ncbi.nlm.nih.gov/gene/?term=19735' target="_blank"> 19735 </a>	regulator of G-protein signaling 2	protein_coding	protein_coding	0.167007	1.12273	0.0499717	0.595345	27.488	31.676	29.748	34.384	25.411	27.594	29.915	26.671
Grm5	<a href='https://www.ncbi.nlm.nih.gov/gene/?term=108071' target="_blank"> 108071 </a>	glutamate receptor, metabotropic 5	protein_coding	protein_coding	-0.0935868	-1.06702	0.0499826	0.595345	110.535	103.147	108.904	110.758	115.329	113.747	110.317	126.379
Trim65	<a href='https://www.ncbi.nlm.nih.gov/gene/?term=338364' target="_blank"> 338364 </a>	tripartite motif-containing 65	protein_coding	protein_coding	0.251843	1.19073	0.0502197	0.596792	2.664	3.366	3.185	3.135	2.728	2.632	2.485	2.594
Dpf2	<a href='https://www.ncbi.nlm.nih.gov/gene/?term=19708' target="_blank"> 19708 </a>	D4, zinc and double PHD fingers family 2	protein_coding	protein_coding	0.124147	1.08986	0.0502939	0.596792	38.259	38.871	40.143	34.778	34.808	33.702	30.549	38.804
Trmt61a	<a href='https://www.ncbi.nlm.nih.gov/gene/?term=328162' target="_blank"> 328162 </a>	tRNA methyltransferase 61A	protein_coding	protein_coding	-0.178829	-1.13197	0.0503347	0.596792	15.693	15.959	11.649	12.272	14.344	14.432	14.362	16.481
Pard3	<a href='https://www.ncbi.nlm.nih.gov/gene/?term=93742' target="_blank"> 93742 </a>	par-3 family cell polarity regulator	protein_coding	protein_coding	0.147171	1.1074	0.0503362	0.596792	11.466	11.001	12.972	11.849	9.899	9.69	12.374	10.609
Prickle2	<a href='https://www.ncbi.nlm.nih.gov/gene/?term=243548' target="_blank"> 243548 </a>	prickle planar cell polarity protein 2	protein_coding	protein_coding	-0.0957949	-1.06865	0.0503927	0.596792	94.689	87.901	89.527	90.616	92.702	97.645	88.884	106.739
Lrriq1	<a href='https://www.ncbi.nlm.nih.gov/gene/?term=74978' target="_blank"> 74978 </a>	leucine-rich repeats and IQ motif containing 1	protein_coding	protein_coding	0.402967	1.32222	0.0505245	0.596792	2.848	1.996	3.18	2.162	2.512	1.555	2.338	2.507
Sh3rf1	<a href='https://www.ncbi.nlm.nih.gov/gene/?term=59009' target="_blank"> 59009 </a>	SH3 domain containing ring finger 1	protein_coding	protein_coding	-0.09623	-1.06898	0.0505605	0.596792	28.392	26.815	25.945	26.005	27.571	28.001	27.281	29.961
Tecpr2	<a href='https://www.ncbi.nlm.nih.gov/gene/?term=104859' target="_blank"> 104859 </a>	tectonin beta-propeller repeat containing 2	protein_coding	protein_coding	-0.0902317	-1.06454	0.0505766	0.596792	26.42	25.612	25.329	24.232	26.796	26.515	26.119	28.807
5730455P16Rik	<a href='https://www.ncbi.nlm.nih.gov/gene/?term=70591' target="_blank"> 70591 </a>	RIKEN cDNA 5730455P16 gene	protein_coding	protein_coding	-0.0834772	-1.05957	0.0505951	0.596792	42.767	39.664	38.954	40.791	41.104	42.092	41.273	44.024
Top1	<a href='https://www.ncbi.nlm.nih.gov/gene/?term=21969' target="_blank"> 21969 </a>	topoisomerase (DNA) I	protein_coding	protein_coding	0.109857	1.07912	0.0506009	0.596792	42.759	47.403	47.352	46.983	40.061	43.363	39.794	44.024
Ptgs1	<a href='https://www.ncbi.nlm.nih.gov/gene/?term=19224' target="_blank"> 19224 </a>	prostaglandin-endoperoxide synthase 1	protein_coding	protein_coding	-0.174167	-1.12831	0.050615	0.596792	9.149	8.731	9.366	7.77	10.13	9.968	10.382	10.993
Scaf4	<a href='https://www.ncbi.nlm.nih.gov/gene/?term=224432' target="_blank"> 224432 </a>	SR-related CTD-associated factor 4	protein_coding	protein_coding	0.140724	1.10246	0.0507682	0.598051	28.978	23.312	23.994	21.252	19.96	23.107	19.222	24.412
Klf4	<a href='https://www.ncbi.nlm.nih.gov/gene/?term=16600' target="_blank"> 16600 </a>	Kruppel-like factor 4 (gut)	protein_coding	protein_coding	0.461234	1.37672	0.0509132	0.598209	3.762	7.247	6.833	6.674	4.347	6.13	3.356	3.59
Eef1a2	<a href='https://www.ncbi.nlm.nih.gov/gene/?term=13628' target="_blank"> 13628 </a>	eukaryotic translation elongation factor 1 alpha 2	protein_coding	protein_coding	-0.0749983	-1.05336	0.0509257	0.598209	722.343	751.251	719.53	723.446	736.239	734.453	759.295	782.9
Marcks	<a href='https://www.ncbi.nlm.nih.gov/gene/?term=17118' target="_blank"> 17118 </a>	myristoylated alanine rich protein kinase C substrate	protein_coding	protein_coding	-0.0972671	-1.06975	0.0509622	0.598209	72.385	73.105	75.415	77.108	73.694	81.571	82.092	76.575
Paqr6	<a href='https://www.ncbi.nlm.nih.gov/gene/?term=68957' target="_blank"> 68957 </a>	progestin and adipoQ receptor family member VI	processed_transcript	protein_coding	-0.223942	-1.16792	0.0509809	0.598209	10.012	9.013	8.287	10.231	10.6	10.201	9.921	9.97
Klf13	<a href='https://www.ncbi.nlm.nih.gov/gene/?term=50794' target="_blank"> 50794 </a>	Kruppel-like factor 13	protein_coding	protein_coding	-0.0896875	-1.06414	0.0510144	0.598209	85.936	85.801	79.708	83.721	82.803	88.988	81.997	91.111
Ero1lb	<a href='https://www.ncbi.nlm.nih.gov/gene/?term=NA' target="_blank"> NA </a>		protein_coding	protein_coding	0.129535	1.09394	0.0510971	0.598401	10.27	9.257	9.421	9.638	8.744	8.81	8.881	9.209
Frrs1	<a href='https://www.ncbi.nlm.nih.gov/gene/?term=20321' target="_blank"> 20321 </a>	ferric-chelate reductase 1	protein_coding	protein_coding	0.392636	1.31279	0.051317		1.761	0.851	1.086	1.894	1.108	0.736	1.176	0.74
Ap1s2	<a href='https://www.ncbi.nlm.nih.gov/gene/?term=108012' target="_blank"> 108012 </a>	adaptor-related protein complex 1, sigma 2 subunit	protein_coding	protein_coding	0.141874	1.10334	0.051445	0.598401	45.379	51.497	48.48	48.697	45.342	46.406	45.524	40.756
Cdh23	<a href='https://www.ncbi.nlm.nih.gov/gene/?term=22295' target="_blank"> 22295 </a>	cadherin 23 (otocadherin)	protein_coding	protein_coding	-0.508022	-1.4221	0.0514587		0.241	0.547	0.491	0.377	0.67	1.007	2.247	1.431
Rpn1	<a href='https://www.ncbi.nlm.nih.gov/gene/?term=103963' target="_blank"> 103963 </a>	ribophorin I	protein_coding	protein_coding	0.0918392	1.06573	0.0515338	0.598401	114.079	125.998	118.235	110.635	101.972	109.043	107.376	102.341
P3h2	<a href='https://www.ncbi.nlm.nih.gov/gene/?term=210530' target="_blank"> 210530 </a>	prolyl 3-hydroxylase 2			0.311855	1.2413	0.051584	0.598401	3.871	2.952	3.627	3.959	3.227	2.923	2.956	2.165
Tmem132b	<a href='https://www.ncbi.nlm.nih.gov/gene/?term=208151' target="_blank"> 208151 </a>	transmembrane protein 132B	protein_coding	protein_coding	-0.101343	-1.07277	0.0516526	0.598401	45.623	40.045	45.988	43.78	44.944	45.644	46.675	49.713
Lamc3	<a href='https://www.ncbi.nlm.nih.gov/gene/?term=23928' target="_blank"> 23928 </a>	laminin gamma 3	protein_coding	protein_coding	-0.225419	-1.16912	0.0516619	0.598401	2.807	2.18	2.88	2.384	2.784	3.609	2.68	3.108
Cald1	<a href='https://www.ncbi.nlm.nih.gov/gene/?term=109624' target="_blank"> 109624 </a>	caldesmon 1	protein_coding	protein_coding	0.126071	1.09132	0.0517517	0.598401	32.286	25.857	26.15	28.878	24.131	29.195	26.5	24.289
Zic3	<a href='https://www.ncbi.nlm.nih.gov/gene/?term=22773' target="_blank"> 22773 </a>	zinc finger protein of the cerebellum 3	protein_coding	protein_coding	0.366788	1.28948	0.0518453	0.598401	1.865	3.253	2.637	2.438	2.06	1.999	2.143	1.731
Smpd3	<a href='https://www.ncbi.nlm.nih.gov/gene/?term=58994' target="_blank"> 58994 </a>	sphingomyelin phosphodiesterase 3, neutral	protein_coding	protein_coding	-0.131838	-1.09569	0.0518492	0.598401	46.442	42.169	38.928	41.273	44.719	41.856	44.665	50.463
Pcdhga6	<a href='https://www.ncbi.nlm.nih.gov/gene/?term=93714' target="_blank"> 93714 </a>	protocadherin gamma subfamily A, 6	protein_coding	protein_coding	-0.124038	-1.08978	0.0519079	0.598401	10.725	10.028	10.565	10.4	11.445	10.44	11.053	12.109
Gjb1	<a href='https://www.ncbi.nlm.nih.gov/gene/?term=14618' target="_blank"> 14618 </a>	gap junction protein, beta 1	protein_coding	protein_coding	-0.195098	-1.1448	0.0520319	0.598401	13.188	13.47	15.55	14.196	16.618	16.045	16.687	14.024
Rtca	<a href='https://www.ncbi.nlm.nih.gov/gene/?term=66368' target="_blank"> 66368 </a>	RNA 3'-terminal phosphate cyclase	protein_coding	protein_coding	-0.139673	-1.10166	0.0520729	0.598401	36.648	45.146	41.686	43.159	44.545	44.526	45.53	47.311
Ccdc191	<a href='https://www.ncbi.nlm.nih.gov/gene/?term=212153' target="_blank"> 212153 </a>	coiled-coil domain containing 191			0.300222	1.23133	0.0521123	0.598401	3.889	2.509	2.63	3.175	2.429	2.427	2.328	2.576
Cpne1	<a href='https://www.ncbi.nlm.nih.gov/gene/?term=266692' target="_blank"> 266692 </a>	copine I	protein_coding	protein_coding	-0.189119	-1.14007	0.0521567	0.598401	18.69	13.868	17.794	14.409	19.707	18.16	17.238	18.86
Hnrnpd	<a href='https://www.ncbi.nlm.nih.gov/gene/?term=11991' target="_blank"> 11991 </a>	heterogeneous nuclear ribonucleoprotein D	protein_coding	protein_coding	-0.0816634	-1.05824	0.0521594	0.598401	125.537	113.235	134.855	130.517	127.459	133.336	136.423	141.4
Lman2	<a href='https://www.ncbi.nlm.nih.gov/gene/?term=66890' target="_blank"> 66890 </a>	lectin, mannose-binding 2	protein_coding	protein_coding	0.0990551	1.07107	0.0521786	0.598401	46.191	43.005	44.001	42.371	41.832	39.563	39.517	40.983
Gak	<a href='https://www.ncbi.nlm.nih.gov/gene/?term=231580' target="_blank"> 231580 </a>	cyclin G associated kinase	protein_coding	protein_coding	-0.0823112	-1.05871	0.0522267	0.598401	60.332	58.429	55.452	55.706	58.329	60.19	57.303	61.591
Tspan33	<a href='https://www.ncbi.nlm.nih.gov/gene/?term=232670' target="_blank"> 232670 </a>	tetraspanin 33	protein_coding	protein_coding	0.210491	1.15708	0.0522545	0.598401	25.445	29.575	30.989	28.072	28.256	22.854	25.979	20.352
Rom1	<a href='https://www.ncbi.nlm.nih.gov/gene/?term=19881' target="_blank"> 19881 </a>	rod outer segment membrane protein 1	protein_coding	protein_coding	0.373117	1.29515	0.0522944	0.598401	6.171	8.759	6.171	5.552	5.491	5.97	4.444	4.271
Tmem205	<a href='https://www.ncbi.nlm.nih.gov/gene/?term=235043' target="_blank"> 235043 </a>	transmembrane protein 205	protein_coding	protein_coding	0.179244	1.13229	0.0523024	0.598401	41.862	36.956	36.798	36.659	34.292	31.477	32.999	31.091
Xylt2	<a href='https://www.ncbi.nlm.nih.gov/gene/?term=217119' target="_blank"> 217119 </a>	xylosyltransferase II	protein_coding	protein_coding	-0.133699	-1.0971	0.0523354	0.598401	16.048	14.291	16.955	14.462	17.339	16.094	15.854	16.451
Gm37226	<a href='https://www.ncbi.nlm.nih.gov/gene/?term=NA' target="_blank"> NA </a>				0.396649	1.31645	0.0523873	0.598401	3.927	2.114	2.806	2.256	2.117	1.957	1.826	2.463
Antxr1	<a href='https://www.ncbi.nlm.nih.gov/gene/?term=69538' target="_blank"> 69538 </a>	anthrax toxin receptor 1	protein_coding	protein_coding	0.290379	1.22296	0.05241	0.598401	10.58	7.806	11.076	8.451	8.405	7.379	8.913	5.797
Mphosph8	<a href='https://www.ncbi.nlm.nih.gov/gene/?term=75339' target="_blank"> 75339 </a>	M-phase phosphoprotein 8	protein_coding	protein_coding	0.110707	1.07976	0.0524247	0.598401	33.434	32.842	33.812	34.09	28.607	32.579	29.385	32.909
Gm20498	<a href='https://www.ncbi.nlm.nih.gov/gene/?term=105940408' target="_blank"> 105940408 </a>	predicted gene 20498	protein_coding	protein_coding	-0.216036	-1.16154	0.0524315	0.598401	17.05	18.573	21.368	18.662	22.581	23.323	18.997	21.088
Mpzl3	<a href='https://www.ncbi.nlm.nih.gov/gene/?term=319742' target="_blank"> 319742 </a>	myelin protein zero-like 3	protein_coding	protein_coding	0.281453	1.21542	0.0524675	0.598401	2.816	2.971	2.731	3.405	2.411	2.725	3.146	1.94
Dstn	<a href='https://www.ncbi.nlm.nih.gov/gene/?term=56431' target="_blank"> 56431 </a>	destrin	protein_coding	protein_coding	0.0829553	1.05919	0.0525018	0.598401	184.651	180.516	181.978	189.03	172.979	174.219	173.84	164.879
Dscam	<a href='https://www.ncbi.nlm.nih.gov/gene/?term=13508' target="_blank"> 13508 </a>	DS cell adhesion molecule	protein_coding	protein_coding	-0.0803059	-1.05724	0.0525271	0.598401	24.069	22.298	22.573	23.666	22.53	22.981	24.147	23.866
Ss18l1	<a href='https://www.ncbi.nlm.nih.gov/gene/?term=269397' target="_blank"> 269397 </a>	SS18, nBAF chromatin remodeling complex subunit like 1	protein_coding	protein_coding	-0.0909122	-1.06504	0.0525302	0.598401	28.386	26.644	27.632	28.093	28.186	28.822	27.907	31.021
Septin3	<a href='https://www.ncbi.nlm.nih.gov/gene/?term=24050' target="_blank"> 24050 </a>	septin 3			-0.0517933	-1.03655	0.0525474	0.598401	465.274	421.5	430.626	419.315	458.758	445.248	435.738	475.431
Tubd1	<a href='https://www.ncbi.nlm.nih.gov/gene/?term=56427' target="_blank"> 56427 </a>	tubulin, delta 1	protein_coding	protein_coding	0.286154	1.21938	0.0526056	0.598401	4.44	3.877	4.401	4.022	3.307	3.378	3.354	3.245
B3galt2	<a href='https://www.ncbi.nlm.nih.gov/gene/?term=26878' target="_blank"> 26878 </a>	UDP-Gal:betaGlcNAc beta 1,3-galactosyltransferase, polypeptide 2	protein_coding	protein_coding	-0.133924	-1.09727	0.0526152	0.598401	13.103	13.62	14.573	15.134	15.389	15.316	14.599	15.561
Tmem97	<a href='https://www.ncbi.nlm.nih.gov/gene/?term=69071' target="_blank"> 69071 </a>	transmembrane protein 97	protein_coding	protein_coding	0.210088	1.15676	0.052618	0.598401	17.981	13.312	15.314	15.798	12.91	13.584	13.741	12.995
Sox4	<a href='https://www.ncbi.nlm.nih.gov/gene/?term=20677' target="_blank"> 20677 </a>	SRY (sex determining region Y)-box 4	protein_coding	protein_coding	-0.147294	-1.10749	0.0527145	0.598401	9.386	10.132	10.287	10.295	11.038	11.62	10.723	9.946
Lmbr1l	<a href='https://www.ncbi.nlm.nih.gov/gene/?term=74775' target="_blank"> 74775 </a>	limb region 1 like	protein_coding	protein_coding	0.284463	1.21796	0.0527272	0.598401	8.341	6.873	6.274	4.783	7.379	5.253	4.925	6.519
Zmiz2	<a href='https://www.ncbi.nlm.nih.gov/gene/?term=52915' target="_blank"> 52915 </a>	zinc finger, MIZ-type containing 2	protein_coding	protein_coding	-0.0773632	-1.05509	0.0527504	0.598401	107.998	114.36	114.242	109.445	110.806	111.181	113.845	123.205
Bbs7	<a href='https://www.ncbi.nlm.nih.gov/gene/?term=71492' target="_blank"> 71492 </a>	Bardet-Biedl syndrome 7 (human)	protein_coding	protein_coding	0.159357	1.11679	0.0527535	0.598401	11.054	11.831	12.275	11.824	10.762	10.424	9.188	9.788
Slc35d1	<a href='https://www.ncbi.nlm.nih.gov/gene/?term=242585' target="_blank"> 242585 </a>	solute carrier family 35 (UDP-glucuronic acid/UDP-N-acetylgalactosamine dual transporter), member D1	protein_coding	protein_coding	0.170428	1.12539	0.0528181	0.598582	7.023	6.414	7.892	7.787	6.785	7.205	7.095	6.491
Cacna2d1	<a href='https://www.ncbi.nlm.nih.gov/gene/?term=12293' target="_blank"> 12293 </a>	calcium channel, voltage-dependent, alpha2/delta subunit 1	protein_coding	protein_coding	-0.104229	-1.07492	0.0529352	0.598582	73.142	62.321	70.321	69.865	68.512	75.32	71.768	77.961
Dlg4	<a href='https://www.ncbi.nlm.nih.gov/gene/?term=13385' target="_blank"> 13385 </a>	discs large MAGUK scaffold protein 4	protein_coding	protein_coding	-0.0681887	-1.0484	0.0530084	0.598582	473.591	478.569	477.413	459.873	473.842	481.382	505.679	501.659
Gpc6	<a href='https://www.ncbi.nlm.nih.gov/gene/?term=23888' target="_blank"> 23888 </a>	glypican 6	protein_coding	protein_coding	-0.290439	-1.22301	0.0530449	0.598582	2.826	3.854	3.877	4.711	4.866	4.965	5.012	4.243
Pms2	<a href='https://www.ncbi.nlm.nih.gov/gene/?term=18861' target="_blank"> 18861 </a>	PMS1 homolog2, mismatch repair system component	protein_coding	protein_coding	-0.172564	-1.12706	0.0530486	0.598582	9.734	8.472	8.645	8.164	9.726	9.293	11.498	9.544
Myo7a	<a href='https://www.ncbi.nlm.nih.gov/gene/?term=17921' target="_blank"> 17921 </a>	myosin VIIA	protein_coding	protein_coding	0.191599	1.14203	0.0531731	0.598582	15.37	11.396	12.381	12.176	11.372	11.573	12.037	10.174
H13	<a href='https://www.ncbi.nlm.nih.gov/gene/?term=14950' target="_blank"> 14950 </a>	histocompatibility 13	protein_coding	protein_coding	0.123222	1.08916	0.0531798	0.598582	49.621	56.983	55.773	55.905	50.233	51.726	49.945	49.367
Tspan18	<a href='https://www.ncbi.nlm.nih.gov/gene/?term=241556' target="_blank"> 241556 </a>	tetraspanin 18	protein_coding	protein_coding	-0.170452	-1.12541	0.0531878	0.598582	17.412	17.568	16.474	14.56	19.573	17.373	16.021	20.685
Rfxank	<a href='https://www.ncbi.nlm.nih.gov/gene/?term=19727' target="_blank"> 19727 </a>	regulatory factor X-associated ankyrin-containing protein	protein_coding	protein_coding	0.161089	1.11813	0.0532067	0.598582	9.449	10.024	9.051	8.336	9.494	9.046	7.194	8.427
Wdr72	<a href='https://www.ncbi.nlm.nih.gov/gene/?term=546144' target="_blank"> 546144 </a>	WD repeat domain 72	processed_transcript	protein_coding	0.925655	1.89955	0.0532254		1.08	0.657	0.956	0.822	0.707	0.449	0.606	0.055
Smpdl3a	<a href='https://www.ncbi.nlm.nih.gov/gene/?term=57319' target="_blank"> 57319 </a>	sphingomyelin phosphodiesterase, acid-like 3A	protein_coding	protein_coding	0.219792	1.16457	0.0532561	0.598582	30.421	29.331	33.976	32.929	29.113	26.63	31.798	20.945
Chst12	<a href='https://www.ncbi.nlm.nih.gov/gene/?term=59031' target="_blank"> 59031 </a>	carbohydrate sulfotransferase 12	protein_coding	protein_coding	-0.13809	-1.10045	0.0532818	0.598582	16.932	15.621	16.755	18.574	18.733	18.674	17.359	21.759
Slc25a23	<a href='https://www.ncbi.nlm.nih.gov/gene/?term=66972' target="_blank"> 66972 </a>	solute carrier family 25 (mitochondrial carrier; phosphate carrier), member 23	protein_coding	protein_coding	-0.0765136	-1.05447	0.0533821	0.5989	271.48	251.898	261.579	245.613	265.285	267.003	259.38	289.328
Diablo	<a href='https://www.ncbi.nlm.nih.gov/gene/?term=66593' target="_blank"> 66593 </a>	diablo, IAP-binding mitochondrial protein	nonsense_mediated_decay	protein_coding	0.150163	1.10969	0.0534123	0.5989	28.788	24.437	27.764	25.91	24.475	26.615	25.548	25.894
Neurod2	<a href='https://www.ncbi.nlm.nih.gov/gene/?term=18013' target="_blank"> 18013 </a>	neurogenic differentiation 2	protein_coding	protein_coding	-0.1083	-1.07796	0.0534499	0.5989	107.082	115.246	100.347	104.039	107.797	116.084	107.335	115.342
Pcdha1	<a href='https://www.ncbi.nlm.nih.gov/gene/?term=116731' target="_blank"> 116731 </a>	protocadherin alpha 1			-0.320566	-1.24882	0.053499		1.218	0.881	1.272	1.211	1.327	1.431	1.37	1.48
Mfap3	<a href='https://www.ncbi.nlm.nih.gov/gene/?term=216760' target="_blank"> 216760 </a>	microfibrillar-associated protein 3	protein_coding	protein_coding	0.200399	1.14902	0.0535372	0.599185	12.558	16.081	15.509	16.086	13.819	14.459	11.248	13.471
Mapk1	<a href='https://www.ncbi.nlm.nih.gov/gene/?term=26413' target="_blank"> 26413 </a>	mitogen-activated protein kinase 1	protein_coding	protein_coding	-0.0632856	-1.04484	0.0535709	0.599185	374.992	345.802	346.027	364.129	363.243	379.168	369.646	409.593
Hk1	<a href='https://www.ncbi.nlm.nih.gov/gene/?term=15275' target="_blank"> 15275 </a>	hexokinase 1	retained_intron	protein_coding	-0.0791969	-1.05643	0.0536154	0.599185	193.67	199.958	199.277	189.868	204.819	193.127	195.095	213.474
Hey2	<a href='https://www.ncbi.nlm.nih.gov/gene/?term=15214' target="_blank"> 15214 </a>	hairy/enhancer-of-split related with YRPW motif 2	protein_coding	protein_coding	0.337199	1.2633	0.0536618	0.599185	3.87	4.112	3.665	4.129	3.987	3.147	2.785	2.415
Cacng8	<a href='https://www.ncbi.nlm.nih.gov/gene/?term=81905' target="_blank"> 81905 </a>	calcium channel, voltage-dependent, gamma subunit 8	protein_coding	protein_coding	-0.156612	-1.11467	0.0538636	0.599967	200.797	192.846	173.57	157.504	189.041	189.772	197.301	221.923
Ccdc117	<a href='https://www.ncbi.nlm.nih.gov/gene/?term=104479' target="_blank"> 104479 </a>	coiled-coil domain containing 117	protein_coding	protein_coding	0.319569	1.24796	0.0538826	0.599967	7.44	12.398	12.538	13.176	10.015	10.174	7.324	8.681
Camk2a	<a href='https://www.ncbi.nlm.nih.gov/gene/?term=12322' target="_blank"> 12322 </a>	calcium/calmodulin-dependent protein kinase II alpha	protein_coding	protein_coding	-0.0844692	-1.0603	0.0539539	0.599967	1740.84	1652.99	1621.83	1525.17	1693.37	1690.34	1704.49	1795.42
Sema3d	<a href='https://www.ncbi.nlm.nih.gov/gene/?term=108151' target="_blank"> 108151 </a>	sema domain, immunoglobulin domain (Ig), short basic domain, secreted, (semaphorin) 3D	protein_coding	protein_coding	-0.230283	-1.17307	0.0539785	0.599967	2.82	2.887	3.498	3.627	3.344	3.999	3.9	3.872
BC067074	<a href='https://www.ncbi.nlm.nih.gov/gene/?term=NA' target="_blank"> NA </a>		protein_coding	protein_coding	0.468833	1.38399	0.0540014	0.599967	2.601	1.505	2.618	2.13	2.06	1.404	1.913	0.864
Nup153	<a href='https://www.ncbi.nlm.nih.gov/gene/?term=218210' target="_blank"> 218210 </a>	nucleoporin 153	protein_coding	protein_coding	0.103808	1.07461	0.0540419	0.599967	27.99	22.111	26.896	25.436	21.309	23.549	20.592	25.04
Ankrd13d	<a href='https://www.ncbi.nlm.nih.gov/gene/?term=68423' target="_blank"> 68423 </a>	ankyrin repeat domain 13 family, member D	protein_coding	protein_coding	-0.130126	-1.09439	0.0540586	0.599967	28.659	31.648	29.746	26.849	31.419	29.795	31.201	32.94
Ahcyl1	<a href='https://www.ncbi.nlm.nih.gov/gene/?term=229709' target="_blank"> 229709 </a>	S-adenosylhomocysteine hydrolase-like 1	nonsense_mediated_decay	protein_coding	0.072295	1.05139	0.054179	0.600784	230.402	202.262	217.329	211.877	196.403	199.23	203.714	205.651
Virma	<a href='https://www.ncbi.nlm.nih.gov/gene/?term=66185' target="_blank"> 66185 </a>	vir like m6A methyltransferase associated			0.0977293	1.07009	0.0544218	0.602273	17.225	15.739	18.036	17.161	16.191	16.078	15.358	16.568
Arap1	<a href='https://www.ncbi.nlm.nih.gov/gene/?term=69710' target="_blank"> 69710 </a>	ArfGAP with RhoGAP domain, ankyrin repeat and PH domain 1	protein_coding	protein_coding	0.152583	1.11156	0.0544438	0.602273	9.086	7.114	11.088	8.278	9.424	7.758	8.227	7.781
Egr2	<a href='https://www.ncbi.nlm.nih.gov/gene/?term=13654' target="_blank"> 13654 </a>	early growth response 2	protein_coding	protein_coding	1.1552	2.22714	0.0544666	0.602273	1.433	4.694	5.713	4.664	1.358	3.46	0.674	1.869
Prelp	<a href='https://www.ncbi.nlm.nih.gov/gene/?term=116847' target="_blank"> 116847 </a>	proline arginine-rich end leucine-rich repeat	protein_coding	protein_coding	0.371696	1.29387	0.0545007	0.602273	38.923	24.542	29.905	27.257	25.741	25.316	25.788	17.307
Shisal1	<a href='https://www.ncbi.nlm.nih.gov/gene/?term=72301' target="_blank"> 72301 </a>	shisa like 1			-0.0889963	-1.06363	0.0546951	0.602912	29.28	31.66	34.288	30.189	31.681	31.549	35.924	34.632
Prr5l	<a href='https://www.ncbi.nlm.nih.gov/gene/?term=72446' target="_blank"> 72446 </a>	proline rich 5 like	protein_coding	protein_coding	-0.193554	-1.14358	0.0547019	0.602912	8.434	8.173	11.52	8.299	10.258	11.199	8.761	10.652
Srrt	<a href='https://www.ncbi.nlm.nih.gov/gene/?term=83701' target="_blank"> 83701 </a>	serrate RNA effector molecule homolog (Arabidopsis)	protein_coding	protein_coding	0.091964	1.06582	0.0547205	0.602912	107.725	78.322	81.481	86.099	80.115	82.837	73.8	87.758
Egr1	<a href='https://www.ncbi.nlm.nih.gov/gene/?term=13653' target="_blank"> 13653 </a>	early growth response 1	protein_coding	protein_coding	0.444076	1.36044	0.0547751	0.602912	78.05	124.832	133.495	136.371	79.253	112.592	65.669	83.938
Gm42608	<a href='https://www.ncbi.nlm.nih.gov/gene/?term=NA' target="_blank"> NA </a>				0.308707	1.2386	0.0547831		3.306	3.341	3.445	2.87	2.485	2.654	2.558	2.663
Rps6ka4	<a href='https://www.ncbi.nlm.nih.gov/gene/?term=56613' target="_blank"> 56613 </a>	ribosomal protein S6 kinase, polypeptide 4	protein_coding	protein_coding	-0.130141	-1.0944	0.0547931	0.602912	25.486	27.038	25.992	23.503	25.023	27.165	23.492	28.487
Ninj1	<a href='https://www.ncbi.nlm.nih.gov/gene/?term=18081' target="_blank"> 18081 </a>	ninjurin 1	protein_coding	protein_coding	0.162232	1.11902	0.0551822	0.605219	24.94	25.19	26.675	25.455	22.186	21.397	23.54	21.133
Sec61b	<a href='https://www.ncbi.nlm.nih.gov/gene/?term=66212' target="_blank"> 66212 </a>	Sec61 beta subunit	protein_coding	protein_coding	0.215639	1.16122	0.0552469	0.605219	58.858	67.357	56.811	61.21	49.301	52.04	57.333	44.782
Oat	<a href='https://www.ncbi.nlm.nih.gov/gene/?term=18242' target="_blank"> 18242 </a>	ornithine aminotransferase	protein_coding	protein_coding	0.107531	1.07738	0.0552549	0.605219	75.103	78.634	80.449	81.421	73.538	75.73	72.909	67.933
Rps27a-ps2	<a href='https://www.ncbi.nlm.nih.gov/gene/?term=619900' target="_blank"> 619900 </a>	ribosomal protein S27A, pseudogene 2	processed_pseudogene	processed_pseudogene	-0.24188	-1.18253	0.0552579	0.605219	49.58	65.956	67.646	74.325	76.601	70.018	75.808	75.322
Zfp462	<a href='https://www.ncbi.nlm.nih.gov/gene/?term=242466' target="_blank"> 242466 </a>	zinc finger protein 462	protein_coding	protein_coding	-0.117371	-1.08476	0.0553132	0.605219	11.907	12.904	14.547	10.929	13.755	14.358	12.009	14.004
Man2a1	<a href='https://www.ncbi.nlm.nih.gov/gene/?term=17158' target="_blank"> 17158 </a>	mannosidase 2, alpha 1	protein_coding	protein_coding	0.140596	1.10236	0.0553863	0.605219	8.101	8.36	8.21	7.651	7.269	7.038	7.067	6.112
Cdk2ap2	<a href='https://www.ncbi.nlm.nih.gov/gene/?term=52004' target="_blank"> 52004 </a>	CDK2-associated protein 2	protein_coding	protein_coding	0.243184	1.1836	0.0553902	0.605219	22.36	34.075	27.361	26.846	23.183	21.461	22.57	22.158
Gabarapl1	<a href='https://www.ncbi.nlm.nih.gov/gene/?term=57436' target="_blank"> 57436 </a>	gamma-aminobutyric acid (GABA) A receptor-associated protein-like 1	protein_coding	protein_coding	-0.0729898	-1.05189	0.0554191	0.605219	505.4	521.142	498.012	532.216	513.438	547.05	528.948	528.897
Cers5	<a href='https://www.ncbi.nlm.nih.gov/gene/?term=71949' target="_blank"> 71949 </a>	ceramide synthase 5	protein_coding	protein_coding	0.168514	1.1239	0.0554266	0.605219	22.598	27.106	25.022	25.353	23.505	22.134	19.19	24.221
Eri1	<a href='https://www.ncbi.nlm.nih.gov/gene/?term=67276' target="_blank"> 67276 </a>	exoribonuclease 1	protein_coding	protein_coding	0.155703	1.11396	0.0555804	0.60607	6.397	6.644	7.282	6.039	6.208	5.58	5.293	6.597
Ints8	<a href='https://www.ncbi.nlm.nih.gov/gene/?term=72656' target="_blank"> 72656 </a>	integrator complex subunit 8	protein_coding	protein_coding	0.165876	1.12185	0.0555989	0.60607	14.735	14.758	17.46	18.254	15.088	13.938	15.365	15.533
Ccdc102a	<a href='https://www.ncbi.nlm.nih.gov/gene/?term=234582' target="_blank"> 234582 </a>	coiled-coil domain containing 102A	protein_coding	protein_coding	0.459939	1.37548	0.0557227		3.196	2.968	3.074	2.544	2.305	1.875	1.972	1.02
Spred1	<a href='https://www.ncbi.nlm.nih.gov/gene/?term=114715' target="_blank"> 114715 </a>	sprouty protein with EVH-1 domain 1, related sequence	protein_coding	protein_coding	0.198489	1.1475	0.0558432	0.608218	40.713	56.554	58.848	59.977	45.601	48.904	45.834	46.386
Gpr34	<a href='https://www.ncbi.nlm.nih.gov/gene/?term=23890' target="_blank"> 23890 </a>	G protein-coupled receptor 34	protein_coding	protein_coding	-0.172489	-1.127	0.0559605	0.60898	11.298	10.844	11.168	11.103	11.637	12.302	12.261	13.187
Dhfr	<a href='https://www.ncbi.nlm.nih.gov/gene/?term=13361' target="_blank"> 13361 </a>	dihydrofolate reductase	protein_coding	protein_coding	0.273694	1.2089	0.0560259	0.609175	2.439	1.794	2.195	1.942	1.588	1.571	1.674	2.005
Aox1	<a href='https://www.ncbi.nlm.nih.gov/gene/?term=11761' target="_blank"> 11761 </a>	aldehyde oxidase 1	protein_coding	protein_coding	0.385579	1.30638	0.0561777	0.609348	5.815	3.166	4.332	2.913	3.434	2.902	3.257	2.793
Pkib	<a href='https://www.ncbi.nlm.nih.gov/gene/?term=18768' target="_blank"> 18768 </a>	protein kinase inhibitor beta, cAMP dependent, testis specific	protein_coding	protein_coding	-0.220073	-1.16479	0.0562823	0.609348	5.31	6.044	6.184	8.964	12.204	6.997	6.405	8.382
Zfp961	<a href='https://www.ncbi.nlm.nih.gov/gene/?term=234413' target="_blank"> 234413 </a>	zinc finger protein 961	protein_coding	protein_coding	0.166772	1.12254	0.0563137	0.609348	15.476	11.709	14.26	12.659	12.466	10.83	10.747	10.593
Mospd1	<a href='https://www.ncbi.nlm.nih.gov/gene/?term=70380' target="_blank"> 70380 </a>	motile sperm domain containing 1	nonsense_mediated_decay	protein_coding	0.236561	1.17818	0.0563407	0.609348	13.32	13.116	15.065	15.766	13.646	12.597	11.368	10.238
Pbxip1	<a href='https://www.ncbi.nlm.nih.gov/gene/?term=229534' target="_blank"> 229534 </a>	pre B cell leukemia transcription factor interacting protein 1	protein_coding	protein_coding	0.152497	1.11149	0.0563876	0.609348	38.855	36.077	41.994	39.293	36.751	35.693	36.463	29.921
Sowaha	<a href='https://www.ncbi.nlm.nih.gov/gene/?term=237761' target="_blank"> 237761 </a>	sosondowah ankyrin repeat domain family member A	protein_coding	protein_coding	-0.143151	-1.10431	0.0563942	0.609348	73.52	95.253	87.95	89.86	95.777	95.197	84.367	95.353
Amotl1	<a href='https://www.ncbi.nlm.nih.gov/gene/?term=75723' target="_blank"> 75723 </a>	angiomotin-like 1	protein_coding	protein_coding	0.175026	1.12898	0.056421	0.609348	7.303	8.639	8.581	8.134	7.235	7.736	7.933	6.635
Irf3	<a href='https://www.ncbi.nlm.nih.gov/gene/?term=54131' target="_blank"> 54131 </a>	interferon regulatory factor 3	protein_coding	protein_coding	0.193521	1.14355	0.0564633	0.609348	27.066	26.385	22.389	21.887	20.768	20.701	17.859	23.428
Il10ra	<a href='https://www.ncbi.nlm.nih.gov/gene/?term=16154' target="_blank"> 16154 </a>	interleukin 10 receptor, alpha	protein_coding	protein_coding	0.258905	1.19657	0.0564825	0.609348	2.462	2.859	2.837	2.337	2.146	2.216	2.127	2.23
Pla2g7	<a href='https://www.ncbi.nlm.nih.gov/gene/?term=27226' target="_blank"> 27226 </a>	phospholipase A2, group VII (platelet-activating factor acetylhydrolase, plasma)	protein_coding	protein_coding	0.164253	1.12059	0.0565521	0.609348	177.961	146.182	141.968	135.52	126.671	136.593	139.526	132.519
Sox8	<a href='https://www.ncbi.nlm.nih.gov/gene/?term=20681' target="_blank"> 20681 </a>	SRY (sex determining region Y)-box 8	protein_coding	protein_coding	-0.174765	-1.12878	0.0565633	0.609348	23.446	29.157	30.231	29.395	30.675	33.476	27.022	31.503
Wdcp	<a href='https://www.ncbi.nlm.nih.gov/gene/?term=238037' target="_blank"> 238037 </a>	WD repeat and coiled coil containing			0.200558	1.14914	0.0566535	0.609808	6.361	6.72	6.626	6.753	7.53	5.095	4.755	6.474
Pnma1	<a href='https://www.ncbi.nlm.nih.gov/gene/?term=70481' target="_blank"> 70481 </a>	paraneoplastic antigen MA1	protein_coding	protein_coding	-0.338365	-1.26432	0.0567523		2.436	2.019	2.695	2.798	3.103	2.459	3.396	3.435
Ahsa2	<a href='https://www.ncbi.nlm.nih.gov/gene/?term=268390' target="_blank"> 268390 </a>	AHA1, activator of heat shock protein ATPase 2	protein_coding	protein_coding	0.169196	1.12443	0.0568207	0.611096	18.034	25.139	25.826	22.947	21.221	21.092	20.938	24.03
Slc16a6	<a href='https://www.ncbi.nlm.nih.gov/gene/?term=104681' target="_blank"> 104681 </a>	solute carrier family 16 (monocarboxylic acid transporters), member 6	protein_coding	protein_coding	0.318064	1.24666	0.0569093	0.611537	9.599	7.736	13.072	8.573	9.962	8.648	8.477	5.733
C2cd2l	<a href='https://www.ncbi.nlm.nih.gov/gene/?term=71764' target="_blank"> 71764 </a>	C2 calcium-dependent domain containing 2-like	protein_coding	protein_coding	-0.0878058	-1.06275	0.0570276	0.612296	151.436	145.448	132.634	134.825	154.271	143.836	144.19	162.168
Rps2	<a href='https://www.ncbi.nlm.nih.gov/gene/?term=16898' target="_blank"> 16898 </a>	ribosomal protein S2	protein_coding	protein_coding	-0.118414	-1.08554	0.0571209	0.612446	497.921	533.833	462.675	462.922	509.932	533.774	519.216	510.881
Rbpj	<a href='https://www.ncbi.nlm.nih.gov/gene/?term=19664' target="_blank"> 19664 </a>	recombination signal binding protein for immunoglobulin kappa J region	protein_coding	protein_coding	0.127323	1.09227	0.0571572	0.612446	11.805	11.476	13.418	13.698	11.924	12.059	10.894	13.218
Sec14l2	<a href='https://www.ncbi.nlm.nih.gov/gene/?term=67815' target="_blank"> 67815 </a>	SEC14-like lipid binding 2	protein_coding	protein_coding	-0.109113	-1.07856	0.0572091	0.612446	45.959	44.809	43.366	40.166	46.385	46.804	42.834	50.387
Gm28035	<a href='https://www.ncbi.nlm.nih.gov/gene/?term=118451630' target="_blank"> 118451630 </a>	predicted gene, 28035	nonsense_mediated_decay	protein_coding	0.409223	1.32797	0.0572734	0.612446	4.901	2.865	3.942	2.617	2.704	2.244	2.097	3.606
Cmc2	<a href='https://www.ncbi.nlm.nih.gov/gene/?term=66531' target="_blank"> 66531 </a>	COX assembly mitochondrial protein 2	retained_intron	protein_coding	0.259101	1.19673	0.0572798	0.612446	11.817	10.025	13.931	17.632	11.402	14.968	11.465	9.89
Mpv17l	<a href='https://www.ncbi.nlm.nih.gov/gene/?term=93734' target="_blank"> 93734 </a>	Mpv17 transgene, kidney disease mutant-like	protein_coding	protein_coding	-0.0933236	-1.06683	0.057411	0.613339	66.48	55.344	60.08	60.21	61.559	61.496	62.502	65.618
Sntb2	<a href='https://www.ncbi.nlm.nih.gov/gene/?term=20650' target="_blank"> 20650 </a>	syntrophin, basic 2	protein_coding	protein_coding	0.173735	1.12797	0.0575314	0.614114	9.841	9.358	12.475	10.029	8.847	10.477	8.035	9.388
Rhno1	<a href='https://www.ncbi.nlm.nih.gov/gene/?term=72440' target="_blank"> 72440 </a>	RAD9-HUS1-RAD1 interacting nuclear orphan 1	protein_coding	protein_coding	-0.178234	-1.1315	0.0576781	0.61514	13.988	15.469	15.977	14.219	16.267	18.159	14.536	17.888
Gimap6	<a href='https://www.ncbi.nlm.nih.gov/gene/?term=231931' target="_blank"> 231931 </a>	GTPase, IMAP family member 6	protein_coding	protein_coding	0.313951	1.24311	0.0576892		3.379	4.474	4.124	4.077	3.477	3.361	2.849	3.414
Nptxr	<a href='https://www.ncbi.nlm.nih.gov/gene/?term=73340' target="_blank"> 73340 </a>	neuronal pentraxin receptor	protein_coding	protein_coding	-0.136695	-1.09938	0.0577275	0.61514	529.83	462.484	458.798	433.323	537.57	475.075	470.5	560.654
Srpr	<a href='https://www.ncbi.nlm.nih.gov/gene/?term=67398' target="_blank"> 67398 </a>	signal recognition particle receptor ('docking protein')	protein_coding	protein_coding	0.100406	1.07207	0.0577711	0.61514	49.124	46.093	49.919	47.804	48.012	44.706	42.618	43.677
Phtf2	<a href='https://www.ncbi.nlm.nih.gov/gene/?term=68770' target="_blank"> 68770 </a>	putative homeodomain transcription factor 2	protein_coding	protein_coding	0.171284	1.12606	0.0578211	0.615163	5.75	6.27	6.175	7.452	5.275	4.992	5.925	6.769
Ephb6	<a href='https://www.ncbi.nlm.nih.gov/gene/?term=13848' target="_blank"> 13848 </a>	Eph receptor B6	protein_coding	protein_coding	-0.119512	-1.08637	0.0578828	0.61531	40.504	34.143	34.634	34.17	36.705	37.301	36.743	40.345
Fbn1	<a href='https://www.ncbi.nlm.nih.gov/gene/?term=14118' target="_blank"> 14118 </a>	fibrillin 1	protein_coding	protein_coding	0.259273	1.19688	0.057942	0.61543	4.719	2.89	3.955	3.561	3.228	3.261	2.959	2.953
Gpt2	<a href='https://www.ncbi.nlm.nih.gov/gene/?term=108682' target="_blank"> 108682 </a>	glutamic pyruvate transaminase (alanine aminotransferase) 2	protein_coding	protein_coding	0.167121	1.12282	0.0580996	0.616595	40.092	44.728	34.52	35.09	36.519	33.717	30.079	36.099
Nostrin	<a href='https://www.ncbi.nlm.nih.gov/gene/?term=329416' target="_blank"> 329416 </a>	nitric oxide synthase trafficker	protein_coding	protein_coding	0.557774	1.472	0.0581313		1.98	4.12	2.924	2.954	2.922	2.197	1.577	1.376
Phf20	<a href='https://www.ncbi.nlm.nih.gov/gene/?term=228829' target="_blank"> 228829 </a>	PHD finger protein 20	protein_coding	protein_coding	-0.10475	-1.07531	0.0582503	0.617684	40.123	33.316	36.096	37.914	37.698	39.107	38.361	42.034
Gpr37	<a href='https://www.ncbi.nlm.nih.gov/gene/?term=14763' target="_blank"> 14763 </a>	G protein-coupled receptor 37	protein_coding	protein_coding	-0.150092	-1.10964	0.0583401	0.61803	30.888	39.112	42.291	37.275	39.737	43.013	40.041	41.372
Golga4	<a href='https://www.ncbi.nlm.nih.gov/gene/?term=54214' target="_blank"> 54214 </a>	golgi autoantigen, golgin subfamily a, 4	protein_coding	protein_coding	0.0747385	1.05317	0.0583952	0.61803	45.496	39.15	42.588	39.554	39.721	41.694	35.809	42.893
Larp6	<a href='https://www.ncbi.nlm.nih.gov/gene/?term=67557' target="_blank"> 67557 </a>	La ribonucleoprotein domain family, member 6	protein_coding	protein_coding	-0.104177	-1.07488	0.0584272	0.61803	30.933	31.05	32.244	32.794	30.916	34.483	34.27	34.381
Lor	<a href='https://www.ncbi.nlm.nih.gov/gene/?term=16939' target="_blank"> 16939 </a>	loricrin	protein_coding	protein_coding	-0.436516	-1.35333	0.058496	0.618248	9.807	9.645	5.488	5.179	10.503	9.6	9.345	9.427
Rheb	<a href='https://www.ncbi.nlm.nih.gov/gene/?term=19744' target="_blank"> 19744 </a>	Ras homolog enriched in brain	protein_coding	protein_coding	0.0807804	1.05759	0.0585658	0.618432	110.035	113.89	115.471	113.969	104.647	106.965	110.606	105.023
Adgrl1	<a href='https://www.ncbi.nlm.nih.gov/gene/?term=330814' target="_blank"> 330814 </a>	adhesion G protein-coupled receptor L1			-0.0655212	-1.04646	0.0586096	0.618432	158.279	143.193	162.867	163.232	156.427	159.731	170.425	172.021
Intu	<a href='https://www.ncbi.nlm.nih.gov/gene/?term=380614' target="_blank"> 380614 </a>	inturned planar cell polarity protein	protein_coding	protein_coding	0.188174	1.13932	0.0587983	0.619513	4.906	4.211	5.266	4.808	4.415	4.173	4.424	4.002
Anapc16	<a href='https://www.ncbi.nlm.nih.gov/gene/?term=52717' target="_blank"> 52717 </a>	anaphase promoting complex subunit 16	protein_coding	protein_coding	0.111547	1.08039	0.0588084	0.619513	61.285	66.393	57.08	57.445	52.6	55.979	54.758	52.443
Denn2b	<a href='https://www.ncbi.nlm.nih.gov/gene/?term=76954' target="_blank"> 76954 </a>	DENN domain containing 2B			0.123808	1.08961	0.0589604	0.619662	13.644	14.469	13.744	12.655	13.917	12.73	12.001	12.333
Gal3st3	<a href='https://www.ncbi.nlm.nih.gov/gene/?term=545276' target="_blank"> 545276 </a>	galactose-3-O-sulfotransferase 3	protein_coding	protein_coding	-0.10464	-1.07523	0.0589859	0.619662	59.866	54.078	53.476	52.947	56.609	57.985	56.144	59.917
Pcolce	<a href='https://www.ncbi.nlm.nih.gov/gene/?term=18542' target="_blank"> 18542 </a>	procollagen C-endopeptidase enhancer protein	retained_intron	protein_coding	0.688135	1.6112	0.0590314	0.619662	19.347	19.509	24.782	19.459	16.177	16.143	14.104	4.798
2610002M06Rik	<a href='https://www.ncbi.nlm.nih.gov/gene/?term=67028' target="_blank"> 67028 </a>	RIKEN cDNA 2610002M06 gene	protein_coding	protein_coding	-0.102491	-1.07363	0.0590736	0.619662	23.593	22.931	24.07	25.506	25.323	25.671	24.835	27.716
Cnksr2	<a href='https://www.ncbi.nlm.nih.gov/gene/?term=245684' target="_blank"> 245684 </a>	connector enhancer of kinase suppressor of Ras 2	protein_coding	protein_coding	-0.110206	-1.07938	0.059106	0.619662	147.986	122.508	136.734	134.77	139.885	145.52	136.812	158.366
Ankrd28	<a href='https://www.ncbi.nlm.nih.gov/gene/?term=105522' target="_blank"> 105522 </a>	ankyrin repeat domain 28	protein_coding	protein_coding	-0.109294	-1.0787	0.0591279	0.619662	27.634	23.65	26.176	24.613	24.581	25.902	24.772	28.869
Dnm2	<a href='https://www.ncbi.nlm.nih.gov/gene/?term=13430' target="_blank"> 13430 </a>	dynamin 2	protein_coding	protein_coding	0.114908	1.08291	0.0592215	0.619662	38.982	33.569	35.823	35.739	30.663	31.727	31.258	34.765
Prr18	<a href='https://www.ncbi.nlm.nih.gov/gene/?term=320111' target="_blank"> 320111 </a>	proline rich 18	protein_coding	protein_coding	-0.126945	-1.09198	0.0592241	0.619662	32.609	39.671	40.306	37.594	39.537	41.666	39.244	39.806
Wbp2	<a href='https://www.ncbi.nlm.nih.gov/gene/?term=22378' target="_blank"> 22378 </a>	WW domain binding protein 2	protein_coding	protein_coding	-0.0622161	-1.04407	0.0592565	0.619662	378.942	378.269	390.225	386.539	394.618	385.191	398.585	406.562
Rbak	<a href='https://www.ncbi.nlm.nih.gov/gene/?term=57782' target="_blank"> 57782 </a>	RB-associated KRAB zinc finger	protein_coding	protein_coding	-0.178431	-1.13165	0.0594478	0.61996	8.467	6.533	8.106	7.746	9.159	8.426	8.303	8.584
Lrrc75b	<a href='https://www.ncbi.nlm.nih.gov/gene/?term=192734' target="_blank"> 192734 </a>	leucine rich repeat containing 75B	protein_coding	protein_coding	-0.128718	-1.09332	0.0594622	0.61996	8.609	8.545	8.829	8.375	8.918	9.608	8.482	9.705
Pcdhac2	<a href='https://www.ncbi.nlm.nih.gov/gene/?term=353237' target="_blank"> 353237 </a>	protocadherin alpha subfamily C, 2			-0.0865825	-1.06185	0.0594763	0.61996	29.855	28.684	29.996	31.215	30.277	30.223	31.595	33.355
Erap1	<a href='https://www.ncbi.nlm.nih.gov/gene/?term=80898' target="_blank"> 80898 </a>	endoplasmic reticulum aminopeptidase 1	protein_coding	protein_coding	0.201418	1.14983	0.059513	0.61996	5.315	5.167	5.022	4.617	4.062	3.978	5.286	3.7
Nup93	<a href='https://www.ncbi.nlm.nih.gov/gene/?term=71805' target="_blank"> 71805 </a>	nucleoporin 93	protein_coding	protein_coding	-0.17247	-1.12699	0.0595709	0.61996	15.897	11.918	13.826	14.744	14.773	13.792	12.636	17.429
Slc25a40	<a href='https://www.ncbi.nlm.nih.gov/gene/?term=319653' target="_blank"> 319653 </a>	solute carrier family 25, member 40	protein_coding	protein_coding	0.21702	1.16233	0.0596628	0.61996	12.363	7.707	9.68	8.788	6.837	8.02	8.264	8.372
Piezo1	<a href='https://www.ncbi.nlm.nih.gov/gene/?term=234839' target="_blank"> 234839 </a>	piezo-type mechanosensitive ion channel component 1	protein_coding	protein_coding	0.342125	1.26762	0.0596992	0.61996	3.849	2.811	3.363	2.832	2.771	3.96	3.488	2.311
Xpnpep1	<a href='https://www.ncbi.nlm.nih.gov/gene/?term=170750' target="_blank"> 170750 </a>	X-prolyl aminopeptidase (aminopeptidase P) 1, soluble	protein_coding	protein_coding	-0.101184	-1.07265	0.0597149	0.61996	46.722	42.394	40.196	43.547	47.186	44.055	45.573	49.66
Efs	<a href='https://www.ncbi.nlm.nih.gov/gene/?term=13644' target="_blank"> 13644 </a>	embryonal Fyn-associated substrate	protein_coding	protein_coding	0.196103	1.1456	0.0597752	0.61996	12.582	10.736	11.727	10.179	10.434	9.44	8.942	8.01
Ndrg2	<a href='https://www.ncbi.nlm.nih.gov/gene/?term=29811' target="_blank"> 29811 </a>	N-myc downstream regulated gene 2	protein_coding	protein_coding	0.154079	1.11271	0.0598134	0.61996	884.72	682.471	706.719	709.327	640.709	690.228	672.831	646.615
Ube4a	<a href='https://www.ncbi.nlm.nih.gov/gene/?term=140630' target="_blank"> 140630 </a>	ubiquitination factor E4A	protein_coding	protein_coding	0.0995301	1.07142	0.0598477	0.61996	36.122	30.517	35.919	34.782	31.048	33.364	29.803	33.127
Qtrt2	<a href='https://www.ncbi.nlm.nih.gov/gene/?term=106248' target="_blank"> 106248 </a>	queuine tRNA-ribosyltransferase accessory subunit 2			0.191503	1.14195	0.0599381	0.61996	18.675	13.601	18.865	16.51	12.918	16.364	14.776	16.165
Lxn	<a href='https://www.ncbi.nlm.nih.gov/gene/?term=17035' target="_blank"> 17035 </a>	latexin	protein_coding	protein_coding	-0.157574	-1.11541	0.0599707	0.61996	54.923	68.077	69.567	71.35	72.382	69.732	70.469	76.367
Kirrel3	<a href='https://www.ncbi.nlm.nih.gov/gene/?term=67703' target="_blank"> 67703 </a>	kirre like nephrin family adhesion molecule 3	protein_coding	protein_coding	-0.113857	-1.08212	0.060047	0.61996	29.787	25.982	26.979	26.292	29.818	28.007	29.509	29.907
Gpx3	<a href='https://www.ncbi.nlm.nih.gov/gene/?term=14778' target="_blank"> 14778 </a>	glutathione peroxidase 3	protein_coding	protein_coding	0.34681	1.27175	0.0600587	0.61996	8.764	5.207	6.188	5.859	5.896	4.659	4.597	4.933
Nhsl2	<a href='https://www.ncbi.nlm.nih.gov/gene/?term=100042480' target="_blank"> 100042480 </a>	NHS-like 2	processed_transcript	protein_coding	0.109274	1.07869	0.0600889	0.61996	20.717	21.836	21.696	24.819	18.378	20.774	19.327	20.007
Itga5	<a href='https://www.ncbi.nlm.nih.gov/gene/?term=16402' target="_blank"> 16402 </a>	integrin alpha 5 (fibronectin receptor alpha)	protein_coding	protein_coding	0.351259	1.27567	0.0601529		1.202	1.252	1.125	1.052	0.768	1.271	1.123	0.724
Pcdhga12	<a href='https://www.ncbi.nlm.nih.gov/gene/?term=93724' target="_blank"> 93724 </a>	protocadherin gamma subfamily A, 12			-0.182499	-1.13485	0.0601561	0.61996	10.452	10.681	9.835	9.902	9.083	12.368	11.508	12.894
Gys1	<a href='https://www.ncbi.nlm.nih.gov/gene/?term=14936' target="_blank"> 14936 </a>	glycogen synthase 1, muscle	protein_coding	protein_coding	0.166101	1.12202	0.0602273	0.61996	12.945	10.287	11.643	11.818	10.592	9.352	10.972	10.14
Gm5160	<a href='https://www.ncbi.nlm.nih.gov/gene/?term=382096' target="_blank"> 382096 </a>	peptidylprolyl isomerase A pseudogene chr18_148.1	protein_coding	protein_coding	-0.476243	-1.39112	0.0602872		9.677	12.969	12.462	10.684	9.664	17.041	18.047	17.88
Rtl6	<a href='https://www.ncbi.nlm.nih.gov/gene/?term=223732' target="_blank"> 223732 </a>	retrotransposon Gag like 6			-0.0787839	-1.05613	0.0603023	0.61996	35.257	35.396	34.684	33.553	35.687	36.536	36.204	36.353
Crb2	<a href='https://www.ncbi.nlm.nih.gov/gene/?term=241324' target="_blank"> 241324 </a>	crumbs family member 2	protein_coding	protein_coding	0.333168	1.25978	0.0603203	0.61996	3.733	3.049	4.1	3.604	3.29	2.685	3.251	1.746
Ppp1r9b	<a href='https://www.ncbi.nlm.nih.gov/gene/?term=217124' target="_blank"> 217124 </a>	protein phosphatase 1, regulatory subunit 9B	protein_coding	protein_coding	-0.0931153	-1.06667	0.0603812	0.61996	607.005	660.185	602.379	584.842	627.305	624.859	629.069	650.428
Tmed2	<a href='https://www.ncbi.nlm.nih.gov/gene/?term=56334' target="_blank"> 56334 </a>	transmembrane p24 trafficking protein 2	protein_coding	protein_coding	0.109988	1.07922	0.0604179	0.61996	101.963	95.645	101.863	106.538	98.976	96.546	94.818	85.245
Gm44250	<a href='https://www.ncbi.nlm.nih.gov/gene/?term=NA' target="_blank"> NA </a>				0.777621	1.7143	0.0604828	0.61996	8.816	5.671	9.333	7.727	6.307	4.432	5.627	1.734
Kcnv1	<a href='https://www.ncbi.nlm.nih.gov/gene/?term=67498' target="_blank"> 67498 </a>	potassium channel, subfamily V, member 1	protein_coding	protein_coding	-0.174609	-1.12866	0.0605048	0.61996	26.889	19.1	22.192	22.761	24.606	24.054	26.263	26.984
Tvp23b	<a href='https://www.ncbi.nlm.nih.gov/gene/?term=67510' target="_blank"> 67510 </a>	trans-golgi network vesicle protein 23B	protein_coding	protein_coding	0.133188	1.09671	0.0605122	0.61996	28.928	31.231	28.625	28.682	27.188	26.323	25.875	26.249
Zdhhc6	<a href='https://www.ncbi.nlm.nih.gov/gene/?term=66980' target="_blank"> 66980 </a>	zinc finger, DHHC domain containing 6	protein_coding	protein_coding	0.132008	1.09582	0.0605392	0.61996	23.287	21.062	24.347	21.326	21.214	22.016	19.342	20.19
Kcnq5	<a href='https://www.ncbi.nlm.nih.gov/gene/?term=226922' target="_blank"> 226922 </a>	potassium voltage-gated channel, subfamily Q, member 5	protein_coding	protein_coding	-0.118396	-1.08553	0.0606486	0.620586	32.428	29.861	31.367	28.209	33.578	29.599	30.98	36.468
Stra6	<a href='https://www.ncbi.nlm.nih.gov/gene/?term=20897' target="_blank"> 20897 </a>	stimulated by retinoic acid gene 6	protein_coding	protein_coding	0.350148	1.27469	0.0607027	0.62059	17.475	10.341	12.846	8.291	10.712	10.522	9.058	6.912
Ap1g1	<a href='https://www.ncbi.nlm.nih.gov/gene/?term=11765' target="_blank"> 11765 </a>	adaptor protein complex AP-1, gamma 1 subunit	protein_coding	protein_coding	0.0851425	1.06079	0.0607724	0.62059	40.121	39.612	42.16	42.092	37.456	38.602	36.305	41.547
Kif5a	<a href='https://www.ncbi.nlm.nih.gov/gene/?term=16572' target="_blank"> 16572 </a>	kinesin family member 5A	protein_coding	protein_coding	-0.0625137	-1.04428	0.0607938	0.62059	779.572	765.227	812.787	815.776	791.414	832.968	832	822.807
Nudt18	<a href='https://www.ncbi.nlm.nih.gov/gene/?term=213484' target="_blank"> 213484 </a>	nudix (nucleoside diphosphate linked moiety X)-type motif 18	protein_coding	protein_coding	-0.137289	-1.09984	0.06102	0.621989	22.672	24.939	26.124	25.888	26.134	26.148	29.637	25.846
Racgap1	<a href='https://www.ncbi.nlm.nih.gov/gene/?term=26934' target="_blank"> 26934 </a>	Rac GTPase-activating protein 1	protein_coding	protein_coding	0.317294	1.24599	0.0610277	0.621989	3.24	2.777	3.597	3.19	2.156	2.824	2.241	3.066
Timm23	<a href='https://www.ncbi.nlm.nih.gov/gene/?term=53600' target="_blank"> 53600 </a>	translocase of inner mitochondrial membrane 23	protein_coding	protein_coding	-0.12464	-1.09024	0.0611571	0.622813	52.756	55.644	51.634	57.68	58.738	59.8	56.759	60.063
Psmb8	<a href='https://www.ncbi.nlm.nih.gov/gene/?term=16913' target="_blank"> 16913 </a>	proteasome (prosome, macropain) subunit, beta type 8 (large multifunctional peptidase 7)	protein_coding	protein_coding	-0.393093	-1.31321	0.0613204		3.639	2.735	2.391	2.353	6.207	4.32	6.297	3.261
Sv2a	<a href='https://www.ncbi.nlm.nih.gov/gene/?term=64051' target="_blank"> 64051 </a>	synaptic vesicle glycoprotein 2 a	protein_coding	protein_coding	-0.073084	-1.05196	0.0614172	0.624857	199.046	199.323	195.442	197.01	203.106	198.864	203.242	219.067
Hbb-bt	<a href='https://www.ncbi.nlm.nih.gov/gene/?term=101488143' target="_blank"> 101488143 </a>	hemoglobin, beta adult t chain	protein_coding	protein_coding	-0.73421	-1.66349	0.0614848	0.624857	98.539	53.956	42.631	45.146	79.378	75.198	158.215	80.157
Gm12715	<a href='https://www.ncbi.nlm.nih.gov/gene/?term=100039940' target="_blank"> 100039940 </a>	actin, gamma, cytoplasmic 1 pseudogene	processed_pseudogene	processed_pseudogene	-0.0968587	-1.06944	0.0615036	0.624857	209.669	178.277	200.967	189.209	197.668	201.757	206.075	215.873
Tgtp1	<a href='https://www.ncbi.nlm.nih.gov/gene/?term=21822' target="_blank"> 21822 </a>	T cell specific GTPase 1	protein_coding	protein_coding	0.520495	1.43445	0.0616148		2.285	2.132	2.148	3.155	1.976	2.036	1.855	0.802
Sms-ps	<a href='https://www.ncbi.nlm.nih.gov/gene/?term=671878' target="_blank"> 671878 </a>	spermine synthase, pseudogene			-0.124405	-1.09006	0.0616674	0.626026	55.249	49.17	49.682	51.553	53.008	52.312	55.983	59.55
Dact1	<a href='https://www.ncbi.nlm.nih.gov/gene/?term=59036' target="_blank"> 59036 </a>	dishevelled-binding antagonist of beta-catenin 1	protein_coding	protein_coding	0.316173	1.24502	0.0619041	0.627511	4.166	6.712	7.652	6.263	5.867	5.052	4.436	4.382
Adipor1	<a href='https://www.ncbi.nlm.nih.gov/gene/?term=72674' target="_blank"> 72674 </a>	adiponectin receptor 1	protein_coding	protein_coding	0.098623	1.07075	0.0619113	0.627511	44.521	43.414	46.188	45.037	42.808	43.204	40.826	39.188
Polr1a	<a href='https://www.ncbi.nlm.nih.gov/gene/?term=20019' target="_blank"> 20019 </a>	polymerase (RNA) I polypeptide A	protein_coding	protein_coding	0.0918961	1.06577	0.0620346	0.62782	18.381	18.724	20.127	21.787	19.293	18.802	17.208	17.803
Abhd17a	<a href='https://www.ncbi.nlm.nih.gov/gene/?term=216169' target="_blank"> 216169 </a>	abhydrolase domain containing 17A	protein_coding	protein_coding	-0.101335	-1.07277	0.0620395	0.62782	139.481	159.446	148.404	161.086	154.941	158.822	158.748	157.02
1700029J07Rik	<a href='https://www.ncbi.nlm.nih.gov/gene/?term=69479' target="_blank"> 69479 </a>	RIKEN cDNA 1700029J07 gene	protein_coding	protein_coding	0.405206	1.32428	0.0621433		3.923	2.537	3.34	2.323	1.579	2.15	2.2	2.998
Secisbp2l	<a href='https://www.ncbi.nlm.nih.gov/gene/?term=70354' target="_blank"> 70354 </a>	SECIS binding protein 2-like	protein_coding	protein_coding	-0.0801008	-1.05709	0.0621852	0.62804	56.707	51.402	58.408	54.27	56.689	58.194	57.132	58.429
Pfdn5	<a href='https://www.ncbi.nlm.nih.gov/gene/?term=56612' target="_blank"> 56612 </a>	prefoldin 5	protein_coding	protein_coding	-0.142656	-1.10394	0.0622003	0.62804	267.568	321.079	262.096	297.628	303.167	302.053	328.805	305.335
1110038F14Rik	<a href='https://www.ncbi.nlm.nih.gov/gene/?term=117171' target="_blank"> 117171 </a>	RIKEN cDNA 1110038F14 gene	protein_coding	protein_coding	-0.186292	-1.13784	0.0622078	0.62804	20.64	20.073	19.284	18.623	21.779	22.291	24.359	20.21
Nrn1	<a href='https://www.ncbi.nlm.nih.gov/gene/?term=68404' target="_blank"> 68404 </a>	neuritin 1	protein_coding	protein_coding	-0.0775206	-1.0552	0.0625194	0.628723	234.063	241.891	227.082	227.829	231.392	242.908	246.36	252.868
Pacs2	<a href='https://www.ncbi.nlm.nih.gov/gene/?term=217893' target="_blank"> 217893 </a>	phosphofurin acidic cluster sorting protein 2	protein_coding	protein_coding	-0.0951771	-1.0682	0.0625286	0.628723	46.912	53.569	56.571	49.767	51.855	54.574	55.116	54.163
Slc26a4	<a href='https://www.ncbi.nlm.nih.gov/gene/?term=23985' target="_blank"> 23985 </a>	solute carrier family 26, member 4	protein_coding	protein_coding	0.180759	1.13348	0.0625487	0.628723	8.223	7.913	8.73	6.815	6.465	6.606	6.245	7.342
Eva1a	<a href='https://www.ncbi.nlm.nih.gov/gene/?term=232146' target="_blank"> 232146 </a>	eva-1 homolog A (C. elegans)	protein_coding	protein_coding	-0.188372	-1.13948	0.0626739	0.628723	9.825	10.81	11	10.845	11.193	11.919	10.782	13.401
Rdh13	<a href='https://www.ncbi.nlm.nih.gov/gene/?term=108841' target="_blank"> 108841 </a>	retinol dehydrogenase 13 (all-trans and 9-cis)	protein_coding	protein_coding	0.166856	1.12261	0.0626997	0.628723	14.892	16.473	13.914	15.027	14.555	13.919	13.025	13.58
Mfsd2a	<a href='https://www.ncbi.nlm.nih.gov/gene/?term=76574' target="_blank"> 76574 </a>	major facilitator superfamily domain containing 2A	processed_transcript	protein_coding	0.207454	1.15465	0.0627545	0.628723	14.804	18.451	13.657	17.035	13.386	12.696	11.695	15.709
Pspc1	<a href='https://www.ncbi.nlm.nih.gov/gene/?term=66645' target="_blank"> 66645 </a>	paraspeckle protein 1	protein_coding	protein_coding	-0.0976529	-1.07003	0.0627706	0.628723	23.635	26.623	22.903	21.727	22.714	28.474	27.41	32.912
Sqor	<a href='https://www.ncbi.nlm.nih.gov/gene/?term=59010' target="_blank"> 59010 </a>	sulfide quinone oxidoreductase			0.297042	1.22862	0.0628978	0.628723	6.948	6.326	5.618	5.776	5.173	4.486	5.937	4.269
Cyp4x1	<a href='https://www.ncbi.nlm.nih.gov/gene/?term=81906' target="_blank"> 81906 </a>	cytochrome P450, family 4, subfamily x, polypeptide 1	protein_coding	protein_coding	-0.145908	-1.10643	0.0629249	0.628723	7.544	6.319	7.126	6.694	7.285	7.554	7.5	7.943
Nxn	<a href='https://www.ncbi.nlm.nih.gov/gene/?term=18230' target="_blank"> 18230 </a>	nucleoredoxin	protein_coding	protein_coding	0.227216	1.17057	0.0629698	0.628723	9.354	10.171	10.132	9.281	8.694	7.883	8.963	6.431
Rhob	<a href='https://www.ncbi.nlm.nih.gov/gene/?term=11852' target="_blank"> 11852 </a>	ras homolog family member B	protein_coding	protein_coding	-0.0966413	-1.06928	0.0629917	0.628723	265.703	291.253	261.275	261.027	282.411	287.049	264.173	288.463
P4htm	<a href='https://www.ncbi.nlm.nih.gov/gene/?term=74443' target="_blank"> 74443 </a>	prolyl 4-hydroxylase, transmembrane (endoplasmic reticulum)	protein_coding	protein_coding	-0.0911575	-1.06522	0.0631043	0.628723	68.337	71.666	67.35	73.012	69.653	72.916	72.316	77.636
Poc1a	<a href='https://www.ncbi.nlm.nih.gov/gene/?term=70235' target="_blank"> 70235 </a>	POC1 centriolar protein A	protein_coding	protein_coding	-0.179763	-1.1327	0.063245	0.628723	12.51	14.776	11.302	12.394	14.129	14.54	15.055	14.11
Gm28756	<a href='https://www.ncbi.nlm.nih.gov/gene/?term=NA' target="_blank"> NA </a>		processed_transcript	transcribed_unprocessed_pseudogene	-0.439651	-1.35628	0.0632829		1.738	1.264	1.414	1.271	1.689	2.216	2.312	1.449
Slc9a9	<a href='https://www.ncbi.nlm.nih.gov/gene/?term=331004' target="_blank"> 331004 </a>	solute carrier family 9 (sodium/hydrogen exchanger), member 9	protein_coding	protein_coding	-0.153355	-1.11215	0.0633329	0.628723	7.675	6.568	6.918	7.096	7.371	7.798	7.875	8.068
Lamb1	<a href='https://www.ncbi.nlm.nih.gov/gene/?term=16777' target="_blank"> 16777 </a>	laminin B1	protein_coding	protein_coding	0.136046	1.09889	0.0633454	0.628723	17.58	14.755	16.677	14.85	15.465	15.182	13.717	17.237
Alox12b	<a href='https://www.ncbi.nlm.nih.gov/gene/?term=11686' target="_blank"> 11686 </a>	arachidonate 12-lipoxygenase, 12R type	protein_coding	protein_coding	-0.246349	-1.1862	0.0633674	0.628723	4.19	3.704	4.628	4.378	5.283	5.405	4.105	5.155
Gpd2	<a href='https://www.ncbi.nlm.nih.gov/gene/?term=14571' target="_blank"> 14571 </a>	glycerol phosphate dehydrogenase 2, mitochondrial	processed_transcript	protein_coding	-0.0829165	-1.05916	0.0633845	0.628723	66.162	65.143	70.033	72.851	69.695	75.212	69.774	73.834
Tle3	<a href='https://www.ncbi.nlm.nih.gov/gene/?term=21887' target="_blank"> 21887 </a>	transducin-like enhancer of split 3	protein_coding	protein_coding	0.0863279	1.06166	0.0633926	0.628723	24.495	24.942	24.56	25.844	21.697	22.168	23.214	24.693
Fnbp1l	<a href='https://www.ncbi.nlm.nih.gov/gene/?term=214459' target="_blank"> 214459 </a>	formin binding protein 1-like	protein_coding	protein_coding	0.183632	1.13574	0.0634323	0.628723	20.232	17.894	23.606	23.533	19.763	20.137	19.984	17.76
Serpinb6a	<a href='https://www.ncbi.nlm.nih.gov/gene/?term=20719' target="_blank"> 20719 </a>	serine (or cysteine) peptidase inhibitor, clade B, member 6a	protein_coding	protein_coding	0.117532	1.08488	0.0635972	0.628723	48.267	44.857	46.044	38.292	39.797	42.96	37.878	41.171
Syt2	<a href='https://www.ncbi.nlm.nih.gov/gene/?term=20980' target="_blank"> 20980 </a>	synaptotagmin II	protein_coding	protein_coding	0.147767	1.10785	0.0636172	0.628723	22.394	18.048	21.845	19.512	18.421	19.446	22.466	19.191
Vcl	<a href='https://www.ncbi.nlm.nih.gov/gene/?term=22330' target="_blank"> 22330 </a>	vinculin	protein_coding	protein_coding	0.137318	1.09986	0.0636522	0.628723	16.886	17.999	17.017	15.88	15.412	15.86	13.348	16.217
Wdr13	<a href='https://www.ncbi.nlm.nih.gov/gene/?term=73447' target="_blank"> 73447 </a>	WD repeat domain 13	protein_coding	protein_coding	-0.073274	-1.0521	0.0637215	0.628723	101.961	110.839	107.249	100.424	104.367	110.237	105.794	113.661
Zfp653	<a href='https://www.ncbi.nlm.nih.gov/gene/?term=319601' target="_blank"> 319601 </a>	zinc finger protein 653	protein_coding	protein_coding	-0.182758	-1.13505	0.0637683	0.628723	16.033	13.33	13.013	12.286	14.612	15.494	15.776	15.551
Chrm3	<a href='https://www.ncbi.nlm.nih.gov/gene/?term=12671' target="_blank"> 12671 </a>	cholinergic receptor, muscarinic 3, cardiac	protein_coding	protein_coding	-0.0950167	-1.06808	0.0638058	0.628723	30.409	27.239	29.772	31.186	29.024	31.805	32.578	32.545
Adipor2	<a href='https://www.ncbi.nlm.nih.gov/gene/?term=68465' target="_blank"> 68465 </a>	adiponectin receptor 2	protein_coding	protein_coding	0.196256	1.14572	0.0638506	0.628723	25.45	35.381	32.825	34.205	29.601	29.322	23.118	29.48
Lsamp	<a href='https://www.ncbi.nlm.nih.gov/gene/?term=268890' target="_blank"> 268890 </a>	limbic system-associated membrane protein	protein_coding	protein_coding	-0.0635398	-1.04503	0.0638538	0.628723	182.804	168.702	169.747	159.557	184.24	178.297	175.744	176.809
Add2	<a href='https://www.ncbi.nlm.nih.gov/gene/?term=11519' target="_blank"> 11519 </a>	adducin 2 (beta)	protein_coding	protein_coding	-0.113021	-1.08149	0.0638827	0.628723	142.137	119.195	121.774	112.796	125.766	134.97	123.69	149.783
Smug1	<a href='https://www.ncbi.nlm.nih.gov/gene/?term=71726' target="_blank"> 71726 </a>	single-strand selective monofunctional uracil DNA glycosylase	protein_coding	protein_coding	0.155587	1.11387	0.0638829	0.628723	11.032	8.504	8.05	9.21	11.487	7.398	8.36	9.13
Sema4c	<a href='https://www.ncbi.nlm.nih.gov/gene/?term=20353' target="_blank"> 20353 </a>	sema domain, immunoglobulin domain (Ig), transmembrane domain (TM) and short cytoplasmic domain, (semaphorin) 4C	protein_coding	protein_coding	-0.194699	-1.14449	0.063904	0.628723	6.588	5.937	6.125	6.687	6.084	7.627	7.645	5.92
Rnaset2b	<a href='https://www.ncbi.nlm.nih.gov/gene/?term=68195' target="_blank"> 68195 </a>	ribonuclease T2B	protein_coding	protein_coding	0.158089	1.11581	0.0640226	0.628723	45.241	53.636	53.119	41.072	46.658	46.141	54.039	40.191
Chd3	<a href='https://www.ncbi.nlm.nih.gov/gene/?term=216848' target="_blank"> 216848 </a>	chromodomain helicase DNA binding protein 3	retained_intron	protein_coding	-0.0551002	-1.03893	0.0640565	0.628723	372.933	382.962	390.959	399.703	388.934	394.643	378.3	398.977
Ttll5	<a href='https://www.ncbi.nlm.nih.gov/gene/?term=320244' target="_blank"> 320244 </a>	tubulin tyrosine ligase-like family, member 5	protein_coding	protein_coding	0.117754	1.08504	0.0641247	0.628723	19.845	19.27	19.105	20.088	18.688	17.581	17.058	16.66
Fuca1	<a href='https://www.ncbi.nlm.nih.gov/gene/?term=71665' target="_blank"> 71665 </a>	fucosidase, alpha-L- 1, tissue	protein_coding	protein_coding	0.14676	1.10708	0.0641972	0.628723	43.273	40.197	39.826	43.037	33.243	40.17	46.452	36.93
Bcat2	<a href='https://www.ncbi.nlm.nih.gov/gene/?term=12036' target="_blank"> 12036 </a>	branched chain aminotransferase 2, mitochondrial	protein_coding	protein_coding	0.205037	1.15272	0.064232	0.628723	10.053	9.502	10.058	8.473	9.671	8.184	8.45	7.684
Ift74	<a href='https://www.ncbi.nlm.nih.gov/gene/?term=67694' target="_blank"> 67694 </a>	intraflagellar transport 74	protein_coding	protein_coding	0.135755	1.09867	0.064275	0.628723	18.682	17.302	18.632	20.533	16.411	15.891	17.756	19.089
Fndc4	<a href='https://www.ncbi.nlm.nih.gov/gene/?term=64339' target="_blank"> 64339 </a>	fibronectin type III domain containing 4	protein_coding	protein_coding	-0.0898646	-1.06427	0.0642785	0.628723	92.634	91.957	87.671	81.384	90.544	90.71	95.991	99.924
Ddr2	<a href='https://www.ncbi.nlm.nih.gov/gene/?term=18214' target="_blank"> 18214 </a>	discoidin domain receptor family, member 2	protein_coding	protein_coding	0.191001	1.14156	0.0643834	0.628723	5.002	3.59	5.651	5.246	3.491	5.224	4.041	3.726
Fam117a	<a href='https://www.ncbi.nlm.nih.gov/gene/?term=215512' target="_blank"> 215512 </a>	family with sequence similarity 117, member A	protein_coding	protein_coding	0.194611	1.14442	0.0644635	0.628723	8.092	7.746	7.358	7.194	6.933	7.109	6.19	6.603
Atp6v1g1	<a href='https://www.ncbi.nlm.nih.gov/gene/?term=66290' target="_blank"> 66290 </a>	ATPase, H+ transporting, lysosomal V1 subunit G1	protein_coding	protein_coding	0.101627	1.07298	0.0645235	0.628723	117.154	127.38	119.563	127.668	113.029	113.122	114.828	110.83
Pdpn	<a href='https://www.ncbi.nlm.nih.gov/gene/?term=14726' target="_blank"> 14726 </a>	podoplanin	protein_coding	protein_coding	0.192743	1.14293	0.0646825	0.628723	18.681	14.112	15.719	15.694	14.322	14.304	14.284	12.514
Aifm1	<a href='https://www.ncbi.nlm.nih.gov/gene/?term=26926' target="_blank"> 26926 </a>	apoptosis-inducing factor, mitochondrion-associated 1	retained_intron	protein_coding	0.15543	1.11375	0.064738	0.628723	20.167	17.044	19.973	17.03	15.42	18.535	17.211	18.322
Alg2	<a href='https://www.ncbi.nlm.nih.gov/gene/?term=56737' target="_blank"> 56737 </a>	asparagine-linked glycosylation 2 (alpha-1,3-mannosyltransferase)	processed_transcript	protein_coding	-0.0747104	-1.05315	0.0647576	0.628723	112.047	109.647	115.412	115.443	115.91	116.311	113.698	121.919
Itgb3bp	<a href='https://www.ncbi.nlm.nih.gov/gene/?term=67733' target="_blank"> 67733 </a>	integrin beta 3 binding protein (beta3-endonexin)	protein_coding	protein_coding	0.317477	1.24615	0.0647628	0.628723	4.682	5.286	3.998	3.149	3.302	3.728	2.849	3.473
Dhrs3	<a href='https://www.ncbi.nlm.nih.gov/gene/?term=20148' target="_blank"> 20148 </a>	dehydrogenase/reductase (SDR family) member 3	protein_coding	protein_coding	0.199457	1.14827	0.0647722	0.628723	17.942	18.29	19.053	18.611	17.402	14.775	17.647	13.11
Mvb12b	<a href='https://www.ncbi.nlm.nih.gov/gene/?term=72543' target="_blank"> 72543 </a>	multivesicular body subunit 12B	protein_coding	protein_coding	-0.076668	-1.05458	0.0647726	0.628723	50.042	52.67	56.88	53.249	55.005	54.166	54.848	58.339
Wdr86	<a href='https://www.ncbi.nlm.nih.gov/gene/?term=269633' target="_blank"> 269633 </a>	WD repeat domain 86	protein_coding	protein_coding	1.06987	2.09924	0.0648196	0.628723	6.869	5.265	6.526	5.556	4.262	3.03	3.346	0.464
Lrrn2	<a href='https://www.ncbi.nlm.nih.gov/gene/?term=16980' target="_blank"> 16980 </a>	leucine rich repeat protein 2, neuronal	protein_coding	protein_coding	-0.118539	-1.08564	0.0648487	0.628723	136.908	136.019	124.542	118.923	131.996	130.134	135.499	149.089
Cobll1	<a href='https://www.ncbi.nlm.nih.gov/gene/?term=319876' target="_blank"> 319876 </a>	Cobl-like 1	protein_coding	protein_coding	0.133523	1.09697	0.0648614	0.628723	7.818	7.873	7.792	7.674	6.49	7.114	6.821	6.755
Plxnb2	<a href='https://www.ncbi.nlm.nih.gov/gene/?term=140570' target="_blank"> 140570 </a>	plexin B2	processed_transcript	protein_coding	0.154827	1.11329	0.0648778	0.628723	38.245	35.05	33.238	31.337	31.865	30.869	31.43	27.246
Ndufc2	<a href='https://www.ncbi.nlm.nih.gov/gene/?term=68197' target="_blank"> 68197 </a>	NADH:ubiquinone oxidoreductase subunit C2	protein_coding	protein_coding	0.115693	1.0835	0.0649112	0.628723	267.62	279.871	248.483	248.597	239.527	232.898	238.18	229.795
Nup155	<a href='https://www.ncbi.nlm.nih.gov/gene/?term=170762' target="_blank"> 170762 </a>	nucleoporin 155	protein_coding	protein_coding	0.153475	1.11225	0.0649283	0.628723	11.109	8.503	9.234	10.299	9.922	9.112	7.299	10.716
2610008E11Rik	<a href='https://www.ncbi.nlm.nih.gov/gene/?term=72128' target="_blank"> 72128 </a>	RIKEN cDNA 2610008E11 gene	protein_coding	protein_coding	0.141678	1.10319	0.0649508	0.628723	15.249	15.503	17.773	17.256	13.832	14.326	13.89	15.348
Cox6b2	<a href='https://www.ncbi.nlm.nih.gov/gene/?term=333182' target="_blank"> 333182 </a>	cytochrome c oxidase subunit 6B2	protein_coding	protein_coding	0.488032	1.40253	0.0649674		14.908	13.081	18.395	13.117	12.349	8.438	12.855	6.671
Tuft1	<a href='https://www.ncbi.nlm.nih.gov/gene/?term=22156' target="_blank"> 22156 </a>	tuftelin 1	protein_coding	protein_coding	0.369839	1.29221	0.0649869	0.628723	3.226	3.123	3.495	3.479	3.555	2.542	2.623	1.82
Rfwd3	<a href='https://www.ncbi.nlm.nih.gov/gene/?term=234736' target="_blank"> 234736 </a>	ring finger and WD repeat domain 3	protein_coding	protein_coding	0.1005	1.07215	0.0650528	0.628723	15.816	15.21	15.148	16.029	14.437	14.862	14.07	14.177
Rtn2	<a href='https://www.ncbi.nlm.nih.gov/gene/?term=20167' target="_blank"> 20167 </a>	reticulon 2 (Z-band associated protein)	protein_coding	protein_coding	-0.114034	-1.08225	0.0650546	0.628723	61.544	71.724	65.335	69.309	70.129	70.614	67.703	66.821
Jam2	<a href='https://www.ncbi.nlm.nih.gov/gene/?term=67374' target="_blank"> 67374 </a>	junction adhesion molecule 2	protein_coding	protein_coding	0.158227	1.11592	0.0650993	0.628723	25.535	19.639	19.624	21.017	18.185	19.828	19.021	18.858
Creb3l2	<a href='https://www.ncbi.nlm.nih.gov/gene/?term=208647' target="_blank"> 208647 </a>	cAMP responsive element binding protein 3-like 2	protein_coding	protein_coding	0.134957	1.09806	0.0651129	0.628723	6.266	5.619	6.069	5.49	5.034	5.724	5.269	5.667
Myo1e	<a href='https://www.ncbi.nlm.nih.gov/gene/?term=71602' target="_blank"> 71602 </a>	myosin IE	protein_coding	protein_coding	0.183144	1.13536	0.0652274	0.628764	7.069	7.816	7.749	7.373	6.535	6.998	6.964	5.412
Lrrc8a	<a href='https://www.ncbi.nlm.nih.gov/gene/?term=241296' target="_blank"> 241296 </a>	leucine rich repeat containing 8A VRAC subunit A	protein_coding	protein_coding	0.135482	1.09846	0.0652613	0.628764	18.831	22.48	19.792	20.451	19.435	18.217	18.106	17.491
Ccar1	<a href='https://www.ncbi.nlm.nih.gov/gene/?term=67500' target="_blank"> 67500 </a>	cell division cycle and apoptosis regulator 1	protein_coding	protein_coding	0.11149	1.08034	0.0652639	0.628764	28.981	30.425	31.341	27.555	26.94	26.469	25.927	32.164
Mpp2	<a href='https://www.ncbi.nlm.nih.gov/gene/?term=50997' target="_blank"> 50997 </a>	membrane protein, palmitoylated 2 (MAGUK p55 subfamily member 2)	protein_coding	protein_coding	-0.0834881	-1.05958	0.0653374	0.628771	76.045	87.128	90.696	87.232	87.37	92.383	87.168	94.572
Klc4	<a href='https://www.ncbi.nlm.nih.gov/gene/?term=74764' target="_blank"> 74764 </a>	kinesin light chain 4	protein_coding	protein_coding	0.183377	1.13554	0.0653625	0.628771	11.821	14.811	13.339	13.056	11.454	12.202	11.424	10.253
Atg12	<a href='https://www.ncbi.nlm.nih.gov/gene/?term=67526' target="_blank"> 67526 </a>	autophagy related 12	protein_coding	protein_coding	0.11609	1.08379	0.065429	0.628909	25.836	29.38	28.407	27.18	26.758	25.886	24.498	25.586
Map1lc3b	<a href='https://www.ncbi.nlm.nih.gov/gene/?term=67443' target="_blank"> 67443 </a>	microtubule-associated protein 1 light chain 3 beta	protein_coding	protein_coding	0.0843509	1.06021	0.0654746	0.628909	153.628	163.818	158.79	161.349	146.744	156.924	145.321	142.399
Arhgap31	<a href='https://www.ncbi.nlm.nih.gov/gene/?term=12549' target="_blank"> 12549 </a>	Rho GTPase activating protein 31	protein_coding	protein_coding	0.0950913	1.06813	0.0655533	0.628909	9.896	10.174	9.767	10.109	9.261	9.213	9.098	9.573
Kmt5c	<a href='https://www.ncbi.nlm.nih.gov/gene/?term=232811' target="_blank"> 232811 </a>	lysine methyltransferase 5C			0.242053	1.18267	0.0655725	0.628909	13.955	10.824	13.563	8.3	11.819	8.763	9.919	10.212
Ccdc162	<a href='https://www.ncbi.nlm.nih.gov/gene/?term=75973' target="_blank"> 75973 </a>	coiled-coil domain containing 162	processed_transcript	protein_coding	0.293301	1.22544	0.0656585		1.247	1.548	1.221	1.216	1.025	0.769	0.954	0.986
Susd4	<a href='https://www.ncbi.nlm.nih.gov/gene/?term=96935' target="_blank"> 96935 </a>	sushi domain containing 4	protein_coding	protein_coding	-0.0760036	-1.05409	0.0656834	0.629496	106.442	101.08	105.813	102.598	108.774	105.101	107.695	117.464
Il34	<a href='https://www.ncbi.nlm.nih.gov/gene/?term=76527' target="_blank"> 76527 </a>	interleukin 34	protein_coding	protein_coding	0.11883	1.08585	0.065749	0.629496	43.238	45.617	51.255	55.105	45.134	46.766	41.996	43.87
Wdr45	<a href='https://www.ncbi.nlm.nih.gov/gene/?term=54636' target="_blank"> 54636 </a>	WD repeat domain 45	protein_coding	protein_coding	-0.114293	-1.08244	0.0657806	0.629496	35.389	35.247	31.583	30.563	35.459	34.942	34.056	33.864
Pcolce2	<a href='https://www.ncbi.nlm.nih.gov/gene/?term=76477' target="_blank"> 76477 </a>	procollagen C-endopeptidase enhancer 2	protein_coding	protein_coding	0.402742	1.32202	0.0661794	0.632841	6.992	3.977	5.376	4.64	4.796	4.645	4.246	2.022
Siah1b	<a href='https://www.ncbi.nlm.nih.gov/gene/?term=20438' target="_blank"> 20438 </a>	siah E3 ubiquitin protein ligase 1B	protein_coding	protein_coding	-0.271181	-1.2068	0.0663131	0.633276	6.465	6.243	6.407	5.076	7.7	7.93	8.713	6.099
Mid1ip1	<a href='https://www.ncbi.nlm.nih.gov/gene/?term=68041' target="_blank"> 68041 </a>	Mid1 interacting protein 1 (gastrulation specific G12-like (zebrafish))	processed_transcript	protein_coding	-0.115108	-1.08306	0.0663234	0.633276	71.873	85.106	85.642	86.505	92.905	92.784	88.155	87.91
Gm2808	<a href='https://www.ncbi.nlm.nih.gov/gene/?term=100040500' target="_blank"> 100040500 </a>	predicted gene 2808			-0.551132	-1.46524	0.0665203		1.141	1.002	1.201	0.431	1.013	1.542	1.263	1.666
Dchs2	<a href='https://www.ncbi.nlm.nih.gov/gene/?term=100534287' target="_blank"> 100534287 </a>	dachsous cadherin related 2	protein_coding	protein_coding	-0.307398	-1.23747	0.066549	0.634957	1.193	0.756	0.793	0.802	1.11	0.967	0.997	1.268
Lrba	<a href='https://www.ncbi.nlm.nih.gov/gene/?term=80877' target="_blank"> 80877 </a>	LPS-responsive beige-like anchor	protein_coding	protein_coding	0.0934089	1.06689	0.0666774	0.635393	10.566	11.726	11.724	10.684	10.28	10.553	10.537	10.405
Lrrtm1	<a href='https://www.ncbi.nlm.nih.gov/gene/?term=74342' target="_blank"> 74342 </a>	leucine rich repeat transmembrane neuronal 1	nonsense_mediated_decay	protein_coding	-0.0928878	-1.0665	0.0667428	0.635393	67.709	76.697	74.877	73.336	75.274	75.527	73.83	82.119
Slc19a1	<a href='https://www.ncbi.nlm.nih.gov/gene/?term=20509' target="_blank"> 20509 </a>	solute carrier family 19 (folate transporter), member 1	protein_coding	protein_coding	0.183498	1.13563	0.0667482	0.635393	17.097	14.117	19.825	16.982	13.897	16.093	13.332	11.403
Mrpl9	<a href='https://www.ncbi.nlm.nih.gov/gene/?term=78523' target="_blank"> 78523 </a>	mitochondrial ribosomal protein L9	protein_coding	protein_coding	0.114266	1.08242	0.0667924	0.635393	36.092	37.781	39.896	40.441	36.285	34.809	33.95	35.924
Osbpl9	<a href='https://www.ncbi.nlm.nih.gov/gene/?term=100273' target="_blank"> 100273 </a>	oxysterol binding protein-like 9	protein_coding	protein_coding	0.111737	1.08053	0.0668959	0.635907	26.121	24.422	28.055	27.555	24.369	24.96	22.256	23.106
M5C1000I18Rik	<a href='https://www.ncbi.nlm.nih.gov/gene/?term=102633151' target="_blank"> 102633151 </a>	RIKEN cDNA M5C1000I18 gene	protein_coding	protein_coding	-0.173032	-1.12743	0.0669961	0.635971	19.353	16.868	16.934	17.216	17.009	19.999	19.209	21.174
Gle1	<a href='https://www.ncbi.nlm.nih.gov/gene/?term=74412' target="_blank"> 74412 </a>	GLE1 RNA export mediator (yeast)	protein_coding	protein_coding	-0.099323	-1.07127	0.0670017	0.635971	25.114	25.41	26.8	24.532	24.846	28.882	26.977	29.849
Ift172	<a href='https://www.ncbi.nlm.nih.gov/gene/?term=67661' target="_blank"> 67661 </a>	intraflagellar transport 172	protein_coding	protein_coding	0.0949526	1.06803	0.0671207	0.63643	28.545	24.337	25.347	24.38	27.295	21.637	27.157	21.794
Zfp365	<a href='https://www.ncbi.nlm.nih.gov/gene/?term=216049' target="_blank"> 216049 </a>	zinc finger protein 365	protein_coding	protein_coding	-0.116517	-1.08411	0.0672058	0.63643	153.133	169.378	180.354	188.183	173.047	194.233	189.101	184.26
Vat1l	<a href='https://www.ncbi.nlm.nih.gov/gene/?term=270097' target="_blank"> 270097 </a>	vesicle amine transport protein 1 like	processed_transcript	protein_coding	0.471771	1.38681	0.0673366	0.63643	37.419	37.044	41.608	45.202	35.613	27.365	39.206	16.564
Gm19935	<a href='https://www.ncbi.nlm.nih.gov/gene/?term=100503868' target="_blank"> 100503868 </a>	predicted gene, 19935			0.359971	1.2834	0.0674254	0.63643	14.788	15.849	18.451	11.475	11.49	11.982	14.815	8.23
Pfkp	<a href='https://www.ncbi.nlm.nih.gov/gene/?term=56421' target="_blank"> 56421 </a>	phosphofructokinase, platelet	retained_intron	protein_coding	0.0968547	1.06944	0.0674368	0.63643	132.453	117.87	139.264	131	119.462	123.424	122.41	128.61
Slc22a5	<a href='https://www.ncbi.nlm.nih.gov/gene/?term=20520' target="_blank"> 20520 </a>	solute carrier family 22 (organic cation transporter), member 5	protein_coding	protein_coding	0.225452	1.16914	0.0675572	0.63643	9.452	6.875	8.068	6.801	6.543	6.396	6.871	6.352
Rhoc	<a href='https://www.ncbi.nlm.nih.gov/gene/?term=11853' target="_blank"> 11853 </a>	ras homolog family member C	protein_coding	protein_coding	0.183488	1.13563	0.0675987	0.63643	20.079	22.597	21.558	19.1	18.038	17.455	17.083	19.072
Gm43672	<a href='https://www.ncbi.nlm.nih.gov/gene/?term=NA' target="_blank"> NA </a>				0.238225	1.17954	0.0676537	0.63643	7.765	6.938	6.836	6.881	5.748	5.4	6.739	5.808
Fgd5	<a href='https://www.ncbi.nlm.nih.gov/gene/?term=232237' target="_blank"> 232237 </a>	FYVE, RhoGEF and PH domain containing 5	protein_coding	protein_coding	0.192856	1.14302	0.0676887	0.63643	3.705	4.076	2.767	2.966	2.614	2.506	2.357	2.669
Hipk3	<a href='https://www.ncbi.nlm.nih.gov/gene/?term=15259' target="_blank"> 15259 </a>	homeodomain interacting protein kinase 3	protein_coding	protein_coding	0.106526	1.07663	0.0676916	0.63643	32.47	30.033	33.428	35.307	30.968	31.311	29.866	28.906
Actn1	<a href='https://www.ncbi.nlm.nih.gov/gene/?term=109711' target="_blank"> 109711 </a>	actinin, alpha 1	protein_coding	protein_coding	0.107156	1.0771	0.0677049	0.63643	54.758	48.811	47.917	44.812	45.705	44.586	42.819	49.739
Iqgap1	<a href='https://www.ncbi.nlm.nih.gov/gene/?term=29875' target="_blank"> 29875 </a>	IQ motif containing GTPase activating protein 1	protein_coding	protein_coding	0.181959	1.13442	0.0677675	0.63643	10.575	9	12.318	11.195	10.983	8.624	9.794	9
Nlgn2	<a href='https://www.ncbi.nlm.nih.gov/gene/?term=216856' target="_blank"> 216856 </a>	neuroligin 2	protein_coding	protein_coding	-0.0708464	-1.05033	0.0677739	0.63643	120.468	117.693	128.072	119.775	124.657	120.053	125.037	135.52
Map2k6	<a href='https://www.ncbi.nlm.nih.gov/gene/?term=26399' target="_blank"> 26399 </a>	mitogen-activated protein kinase kinase 6	protein_coding	protein_coding	0.15291	1.11181	0.0678786	0.63643	13.008	11.715	13.426	12.765	10.99	11.761	11.568	10.978
Banp	<a href='https://www.ncbi.nlm.nih.gov/gene/?term=53325' target="_blank"> 53325 </a>	BTG3 associated nuclear protein	protein_coding	protein_coding	0.245202	1.18526	0.0678834	0.63643	13.082	19.678	12.584	17.609	13.617	12.718	10.263	12.851
Hfe	<a href='https://www.ncbi.nlm.nih.gov/gene/?term=15216' target="_blank"> 15216 </a>	homeostatic iron regulator	protein_coding	protein_coding	0.320996	1.24919	0.0678936	0.63643	6.857	4.175	7.997	9.159	3.941	8.314	6.973	4.107
Aqp4	<a href='https://www.ncbi.nlm.nih.gov/gene/?term=11829' target="_blank"> 11829 </a>	aquaporin 4	protein_coding	protein_coding	-0.185576	-1.13727	0.067944	0.63643	51.973	72.437	73.625	67.819	70.471	85.267	72.406	71.809
Grasp	<a href='https://www.ncbi.nlm.nih.gov/gene/?term=NA' target="_blank"> NA </a>		protein_coding	protein_coding	-0.113433	-1.0818	0.0679943	0.63643	54.846	53.935	50.661	53.873	53.033	58.721	58.319	55.226
Arf3	<a href='https://www.ncbi.nlm.nih.gov/gene/?term=11842' target="_blank"> 11842 </a>	ADP-ribosylation factor 3	protein_coding	protein_coding	-0.0634726	-1.04498	0.0680246	0.63643	572.852	605.514	580.236	580.093	613.699	598.341	593.124	637.881
Pigu	<a href='https://www.ncbi.nlm.nih.gov/gene/?term=228812' target="_blank"> 228812 </a>	phosphatidylinositol glycan anchor biosynthesis, class U	protein_coding	protein_coding	0.125019	1.09052	0.0680403	0.63643	22.599	22.221	22.224	23.619	21.612	20.462	20.844	20.06
Rundc1	<a href='https://www.ncbi.nlm.nih.gov/gene/?term=217201' target="_blank"> 217201 </a>	RUN domain containing 1	protein_coding	protein_coding	0.102234	1.07343	0.068266	0.637683	22.465	23.957	24.574	23.317	22.138	22.323	20.353	21.821
Serp1	<a href='https://www.ncbi.nlm.nih.gov/gene/?term=28146' target="_blank"> 28146 </a>	stress-associated endoplasmic reticulum protein 1	protein_coding	protein_coding	0.10383	1.07462	0.0683125	0.637683	25.11	22.896	24.29	24.613	22.674	23.091	22.011	21.203
Srsf10	<a href='https://www.ncbi.nlm.nih.gov/gene/?term=14105' target="_blank"> 14105 </a>	serine and arginine-rich splicing factor 10	protein_coding	protein_coding	0.14776	1.10785	0.0683498	0.637683	51.209	59.982	63.021	58.74	54.229	53.959	46.081	56.349
Emx2	<a href='https://www.ncbi.nlm.nih.gov/gene/?term=13797' target="_blank"> 13797 </a>	empty spiracles homeobox 2	protein_coding	protein_coding	0.203391	1.1514	0.0683728	0.637683	10.025	16.142	15.519	16.487	10.872	13.306	11.805	11.984
Fn3k	<a href='https://www.ncbi.nlm.nih.gov/gene/?term=63828' target="_blank"> 63828 </a>	fructosamine 3 kinase	protein_coding	protein_coding	0.127074	1.09208	0.068459	0.638024	34.105	33.898	34.883	36.098	30.876	33.023	34.578	28.383
A630089N07Rik	<a href='https://www.ncbi.nlm.nih.gov/gene/?term=320586' target="_blank"> 320586 </a>	RIKEN cDNA A630089N07 gene			0.327718	1.25503	0.0685556		4.125	3.9	3.866	4.42	3.117	3.651	3.505	3.196
Cck	<a href='https://www.ncbi.nlm.nih.gov/gene/?term=12424' target="_blank"> 12424 </a>	cholecystokinin	protein_coding	protein_coding	-0.0968412	-1.06943	0.0685736	0.638373	769.044	821.572	748.765	760.761	789.976	787.396	826.806	808.761
Ube2d1	<a href='https://www.ncbi.nlm.nih.gov/gene/?term=216080' target="_blank"> 216080 </a>	ubiquitin-conjugating enzyme E2D 1	protein_coding	protein_coding	-0.0940195	-1.06734	0.0685958	0.638373	57.712	63.224	58.4	60.316	61.171	65.317	61.851	66.302
Fam107a	<a href='https://www.ncbi.nlm.nih.gov/gene/?term=268709' target="_blank"> 268709 </a>	family with sequence similarity 107, member A	protein_coding	protein_coding	0.375541	1.29733	0.0686676	0.638579	410.341	265.148	229.564	240.472	215.276	213.59	218.744	229.59
Vstm2a	<a href='https://www.ncbi.nlm.nih.gov/gene/?term=211739' target="_blank"> 211739 </a>	V-set and transmembrane domain containing 2A	protein_coding	protein_coding	-0.0832776	-1.05942	0.0687231	0.638633	127.714	119.054	121.224	124.978	133	125.586	131.649	136.98
Hmgcs2	<a href='https://www.ncbi.nlm.nih.gov/gene/?term=15360' target="_blank"> 15360 </a>	3-hydroxy-3-methylglutaryl-Coenzyme A synthase 2	protein_coding	protein_coding	0.310035	1.23974	0.0689066	0.639875	7.289	4.954	6.627	5.54	5.368	5.251	5.365	3.396
Aga	<a href='https://www.ncbi.nlm.nih.gov/gene/?term=11593' target="_blank"> 11593 </a>	aspartylglucosaminidase	protein_coding	protein_coding	0.315667	1.24459	0.0692266	0.641462	12.39	8.392	9.174	9.541	9.262	7.709	8.044	5.802
Plekhm2	<a href='https://www.ncbi.nlm.nih.gov/gene/?term=69582' target="_blank"> 69582 </a>	pleckstrin homology domain containing, family M (with RUN domain) member 2	protein_coding	protein_coding	-0.0690407	-1.04902	0.0692807	0.641462	47.202	46.646	48.133	47.429	48.382	48.518	47.083	48.34
Egfem1	<a href='https://www.ncbi.nlm.nih.gov/gene/?term=75740' target="_blank"> 75740 </a>	EGF-like and EMI domain containing 1	protein_coding	protein_coding	-0.207287	-1.15451	0.0692875	0.641462	6.031	6.16	7.602	6.266	6.296	7.073	6.563	9.119
Grin3a	<a href='https://www.ncbi.nlm.nih.gov/gene/?term=242443' target="_blank"> 242443 </a>	glutamate receptor ionotropic, NMDA3A	protein_coding	protein_coding	-0.127881	-1.09269	0.0693005	0.641462	12.48	13.723	14.572	15.996	15.535	15.042	14.998	15.88
Crhr2	<a href='https://www.ncbi.nlm.nih.gov/gene/?term=12922' target="_blank"> 12922 </a>	corticotropin releasing hormone receptor 2	protein_coding	protein_coding	0.433699	1.35069	0.0693451	0.641462	3.538	2.739	4.455	4.027	3.246	2.893	2.972	1.776
Ormdl2	<a href='https://www.ncbi.nlm.nih.gov/gene/?term=66844' target="_blank"> 66844 </a>	ORM1-like 2 (S. cerevisiae)	protein_coding	protein_coding	0.253123	1.19178	0.0693769	0.641462	10.096	11.991	13.694	10.601	9.303	12.246	8.616	9.015
Ranbp9	<a href='https://www.ncbi.nlm.nih.gov/gene/?term=56705' target="_blank"> 56705 </a>	RAN binding protein 9	protein_coding	protein_coding	0.0746373	1.0531	0.0694488	0.641665	56.441	57.553	56.608	57.606	52.401	52.838	50.752	56.051
Ypel1	<a href='https://www.ncbi.nlm.nih.gov/gene/?term=106369' target="_blank"> 106369 </a>	yippee like 1	protein_coding	protein_coding	-0.114193	-1.08237	0.0695485	0.64207	19.365	21.045	20.627	22.556	24.639	23.134	21.435	26.054
Nfic	<a href='https://www.ncbi.nlm.nih.gov/gene/?term=18029' target="_blank"> 18029 </a>	nuclear factor I/C	protein_coding	protein_coding	-0.0851588	-1.0608	0.0695925	0.64207	42.613	41.014	49.153	47.712	49.441	44.541	50.347	44.245
Mdm1	<a href='https://www.ncbi.nlm.nih.gov/gene/?term=17245' target="_blank"> 17245 </a>	transformed mouse 3T3 cell double minute 1	protein_coding	protein_coding	0.292869	1.22507	0.0697017	0.642368	7.585	5.637	8.499	6.416	6.16	3.704	6.389	6.936
Six3os1	<a href='https://www.ncbi.nlm.nih.gov/gene/?term=100043902' target="_blank"> 100043902 </a>	SIX homeobox 3, opposite strand 1	antisense	processed_transcript	0.593086	1.50847	0.0697049		1.295	1.347	1.135	0.909	0.856	0.721	0.986	0.323
Kifc2	<a href='https://www.ncbi.nlm.nih.gov/gene/?term=16581' target="_blank"> 16581 </a>	kinesin family member C2	protein_coding	protein_coding	-0.0814777	-1.0581	0.0697248	0.642368	243.209	274.824	267.211	263.385	258.765	271.037	266.323	275.586
Itga3	<a href='https://www.ncbi.nlm.nih.gov/gene/?term=16400' target="_blank"> 16400 </a>	integrin alpha 3	protein_coding	protein_coding	0.15657	1.11463	0.0698091	0.642684	7.367	7.532	9.109	9.538	7.314	7.462	7.769	6.939
Gm10033	<a href='https://www.ncbi.nlm.nih.gov/gene/?term=378466' target="_blank"> 378466 </a>	predicted gene 10033	protein_coding	protein_coding	0.164789	1.121	0.0698712	0.642795	4.745	4.413	4.834	3.87	3.429	3.3	3.91	4.49
Irs2	<a href='https://www.ncbi.nlm.nih.gov/gene/?term=384783' target="_blank"> 384783 </a>	insulin receptor substrate 2	protein_coding	protein_coding	0.179072	1.13216	0.0699228	0.642809	29.565	43.123	35.763	36.685	31.842	33.533	27.3	32.282
B3gat2	<a href='https://www.ncbi.nlm.nih.gov/gene/?term=280645' target="_blank"> 280645 </a>	beta-1,3-glucuronyltransferase 2 (glucuronosyltransferase S)	protein_coding	protein_coding	-0.162656	-1.11935	0.069974	0.642821	6.423	8.349	7.914	8.43	9.074	8.848	7.993	8.556
Maml2	<a href='https://www.ncbi.nlm.nih.gov/gene/?term=270118' target="_blank"> 270118 </a>	mastermind like transcriptional coactivator 2	protein_coding	protein_coding	-0.204884	-1.15259	0.0701375	0.643863	8.511	7.401	9.964	7.66	9.501	9.033	8.209	9.483
Gm8355	<a href='https://www.ncbi.nlm.nih.gov/gene/?term=666904' target="_blank"> 666904 </a>	heat shock protein 8 pseudogene	processed_pseudogene	processed_pseudogene	0.153827	1.11252	0.0701976	0.643954	26.339	31.983	27.968	29.546	26.905	24.276	27.023	24.86
C330018D20Rik	<a href='https://www.ncbi.nlm.nih.gov/gene/?term=77422' target="_blank"> 77422 </a>	RIKEN cDNA C330018D20 gene	protein_coding	protein_coding	0.171033	1.12586	0.0703023	0.644454	9.328	8.656	9.066	8.456	7.875	7.536	8.037	8.089
Arl15	<a href='https://www.ncbi.nlm.nih.gov/gene/?term=218639' target="_blank"> 218639 </a>	ADP-ribosylation factor-like 15	protein_coding	protein_coding	-0.100471	-1.07212	0.0703719	0.644454	34.649	36.748	38.574	41.381	40.826	38.164	40.835	40.39
Cntfr	<a href='https://www.ncbi.nlm.nih.gov/gene/?term=12804' target="_blank"> 12804 </a>	ciliary neurotrophic factor receptor	protein_coding	protein_coding	0.109937	1.07918	0.0704026	0.644454	68.917	63.132	63.863	61.874	54.07	56.193	56.159	61.219
Mturn	<a href='https://www.ncbi.nlm.nih.gov/gene/?term=68235' target="_blank"> 68235 </a>	maturin, neural progenitor differentiation regulator homolog (Xenopus)	protein_coding	protein_coding	-0.071966	-1.05115	0.0704588	0.64451	82.202	84.733	88.378	89.705	91.676	89.235	86.331	89.699
Tbc1d2	<a href='https://www.ncbi.nlm.nih.gov/gene/?term=381605' target="_blank"> 381605 </a>	TBC1 domain family, member 2	protein_coding	protein_coding	0.318899	1.24738	0.0707281	0.646	2.843	3.318	3.235	3.306	3.115	2.618	2.485	1.875
B3gat1	<a href='https://www.ncbi.nlm.nih.gov/gene/?term=76898' target="_blank"> 76898 </a>	beta-1,3-glucuronyltransferase 1 (glucuronosyltransferase P)	protein_coding	protein_coding	-0.0811337	-1.05785	0.0707341	0.646	151.771	145.409	150.509	140.067	148.975	147.062	146.397	168.036
Acvr1c	<a href='https://www.ncbi.nlm.nih.gov/gene/?term=269275' target="_blank"> 269275 </a>	activin A receptor, type IC	protein_coding	protein_coding	-0.151226	-1.11051	0.07089	0.646	5.235	4.874	6.133	5.292	5.443	6.354	5.809	6.102
Fam118a	<a href='https://www.ncbi.nlm.nih.gov/gene/?term=73225' target="_blank"> 73225 </a>	family with sequence similarity 118, member A	protein_coding	protein_coding	0.170206	1.12522	0.0709392	0.646	17.839	21.98	19.922	20.428	16.747	18.56	16.044	16.742
Zcwpw1	<a href='https://www.ncbi.nlm.nih.gov/gene/?term=381678' target="_blank"> 381678 </a>	zinc finger, CW type with PWWP domain 1	protein_coding	protein_coding	0.271639	1.20718	0.0709691	0.646	4.589	4.794	3.888	4.441	3.721	5.133	3.909	3.91
Eri3	<a href='https://www.ncbi.nlm.nih.gov/gene/?term=140546' target="_blank"> 140546 </a>	exoribonuclease 3	protein_coding	protein_coding	-0.0863567	-1.06169	0.0709726	0.646	143.503	135.991	133.051	127.498	139.036	130.612	150.444	144.823
Phtf1	<a href='https://www.ncbi.nlm.nih.gov/gene/?term=18685' target="_blank"> 18685 </a>	putative homeodomain transcription factor 1	protein_coding	protein_coding	0.0971266	1.06964	0.0709736	0.646	22.66	21.729	23.979	23.779	21.003	20.467	20.33	23.066
Aplp1	<a href='https://www.ncbi.nlm.nih.gov/gene/?term=11803' target="_blank"> 11803 </a>	amyloid beta (A4) precursor-like protein 1	protein_coding	protein_coding	-0.0774554	-1.05516	0.0711239	0.646663	939.62	1046.99	1006.65	1015.79	1040.84	1023.08	1020.21	1050.08
Vps54	<a href='https://www.ncbi.nlm.nih.gov/gene/?term=245944' target="_blank"> 245944 </a>	VPS54 GARP complex subunit	protein_coding	protein_coding	0.125213	1.09067	0.071147	0.646663	18.499	17.614	18.825	19.977	14.789	16.452	15.932	18.57
Ctnna1	<a href='https://www.ncbi.nlm.nih.gov/gene/?term=12385' target="_blank"> 12385 </a>	catenin (cadherin associated protein), alpha 1	protein_coding	protein_coding	0.128867	1.09343	0.0712413	0.646811	43.713	43.79	46.935	39.747	40.558	41.11	40.4	34.911
Spag16	<a href='https://www.ncbi.nlm.nih.gov/gene/?term=66722' target="_blank"> 66722 </a>	sperm associated antigen 16	processed_transcript	protein_coding	0.463045	1.37845	0.071247		2.783	1.79	2.747	2.39	2.18	1.439	2.326	1.051
Rusc1	<a href='https://www.ncbi.nlm.nih.gov/gene/?term=72296' target="_blank"> 72296 </a>	RUN and SH3 domain containing 1	protein_coding	protein_coding	-0.0836386	-1.05969	0.0713314	0.646811	76.862	79.006	76.666	74.492	76.739	76.384	78.681	89.849
Tbc1d19	<a href='https://www.ncbi.nlm.nih.gov/gene/?term=67249' target="_blank"> 67249 </a>	TBC1 domain family, member 19	protein_coding	protein_coding	0.150514	1.10997	0.071357	0.646811	30.47	23.946	34.533	28.148	24.754	25.094	23.251	26.489
Rhpn1	<a href='https://www.ncbi.nlm.nih.gov/gene/?term=14787' target="_blank"> 14787 </a>	rhophilin, Rho GTPase binding protein 1	protein_coding	protein_coding	0.238948	1.18013	0.0714961	0.646811	7.694	6.881	6.761	6.775	6.432	4.701	5.429	4.911
Cbfa2t3	<a href='https://www.ncbi.nlm.nih.gov/gene/?term=12398' target="_blank"> 12398 </a>	CBFA2/RUNX1 translocation partner 3	protein_coding	protein_coding	0.135448	1.09843	0.0716419	0.646811	20.28	27.016	22.966	25.184	20.29	22.646	19.422	21.37
Gm27000	<a href='https://www.ncbi.nlm.nih.gov/gene/?term=NA' target="_blank"> NA </a>		lincRNA	lincRNA	0.319387	1.2478	0.0716686	0.646811	31.53	17.506	24.036	20.519	20.213	16.098	15.972	21.358
Gm14698	<a href='https://www.ncbi.nlm.nih.gov/gene/?term=NA' target="_blank"> NA </a>		protein_coding	protein_coding	0.370107	1.29245	0.0717239	0.646811	2.547	2.519	2.705	2.445	2.095	2.341	2.118	1.18
Tmem121b	<a href='https://www.ncbi.nlm.nih.gov/gene/?term=94047' target="_blank"> 94047 </a>	transmembrane protein 121B			-0.093866	-1.06723	0.0718076	0.646811	24.251	23.386	24.885	25.882	24.58	26.142	26.808	25.423
Oca2	<a href='https://www.ncbi.nlm.nih.gov/gene/?term=18431' target="_blank"> 18431 </a>	oculocutaneous albinism II	protein_coding	protein_coding	0.964226	1.95102	0.0718153		2.543	2.281	3.496	2.853	2.083	1.552	1.918	0.307
H2az2	<a href='https://www.ncbi.nlm.nih.gov/gene/?term=77605' target="_blank"> 77605 </a>	H2A.Z histone variant 2			0.132719	1.09636	0.0718716	0.646811	43.594	38.028	38.541	36.139	36.313	36.957	40.708	34.293
Kifbp	<a href='https://www.ncbi.nlm.nih.gov/gene/?term=72320' target="_blank"> 72320 </a>	kinesin family binding protein			-0.0607939	-1.04304	0.0718901	0.646811	165.072	157.992	160.514	163.506	161.473	165.383	165.618	177.249
Ptprn	<a href='https://www.ncbi.nlm.nih.gov/gene/?term=19275' target="_blank"> 19275 </a>	protein tyrosine phosphatase, receptor type, N	protein_coding	protein_coding	-0.112724	-1.08127	0.0719084	0.646811	266.671	261.206	244.421	238.122	273.219	246.778	255.23	297.487
Tusc1	<a href='https://www.ncbi.nlm.nih.gov/gene/?term=69136' target="_blank"> 69136 </a>	tumor suppressor candidate 1	protein_coding	protein_coding	-0.244827	-1.18495	0.071938	0.646811	12.245	10.542	11.05	11.375	11.492	13.476	14.631	11.944
Nsg1	<a href='https://www.ncbi.nlm.nih.gov/gene/?term=18196' target="_blank"> 18196 </a>	neuron specific gene family member 1	protein_coding	protein_coding	-0.079885	-1.05693	0.0720875	0.646811	263.489	267.211	262.847	280.606	277.107	270.923	289.91	288.182
Amer3	<a href='https://www.ncbi.nlm.nih.gov/gene/?term=211383' target="_blank"> 211383 </a>	APC membrane recruitment 3	protein_coding	protein_coding	-0.139022	-1.10116	0.0721571	0.646811	21.545	22.738	22.263	21.612	24.672	24.064	20.243	27.283
Arl6ip4	<a href='https://www.ncbi.nlm.nih.gov/gene/?term=65105' target="_blank"> 65105 </a>	ADP-ribosylation factor-like 6 interacting protein 4	protein_coding	protein_coding	-0.148591	-1.10849	0.0721578	0.646811	44.127	49.805	43.602	40.393	48.773	50.703	46.854	45.78
Prkn	<a href='https://www.ncbi.nlm.nih.gov/gene/?term=50873' target="_blank"> 50873 </a>	parkin RBR E3 ubiquitin protein ligase			-0.240971	-1.18179	0.0721693	0.646811	4.054	3.592	3.684	3.414	5.756	4.189	3.72	4.688
Cep152	<a href='https://www.ncbi.nlm.nih.gov/gene/?term=99100' target="_blank"> 99100 </a>	centrosomal protein 152	protein_coding	protein_coding	0.329363	1.25646	0.0722251	0.646811	1.619	1.29	1.347	1.112	1.226	1.063	0.786	1.18
Zfp963	<a href='https://www.ncbi.nlm.nih.gov/gene/?term=620419' target="_blank"> 620419 </a>	zinc finger protein 963	protein_coding	protein_coding	0.242541	1.18307	0.0722337	0.646811	4.641	3.795	4.683	4.522	3.706	3.776	3.243	3.811
Gstm4	<a href='https://www.ncbi.nlm.nih.gov/gene/?term=14865' target="_blank"> 14865 </a>	glutathione S-transferase, mu 4	protein_coding	protein_coding	-0.20022	-1.14887	0.0722609	0.646811	9.158	8.469	8.448	10.362	10.113	8.951	11.719	9.091
Islr2	<a href='https://www.ncbi.nlm.nih.gov/gene/?term=320563' target="_blank"> 320563 </a>	immunoglobulin superfamily containing leucine-rich repeat 2	protein_coding	protein_coding	-0.106405	-1.07654	0.072304	0.646811	53.44	61.184	53.782	53.453	56.708	57.535	56.463	62.061
Ttll3	<a href='https://www.ncbi.nlm.nih.gov/gene/?term=101100' target="_blank"> 101100 </a>	tubulin tyrosine ligase-like family, member 3	retained_intron	protein_coding	0.213482	1.15948	0.0723949	0.646811	8.136	6.538	7.14	5.981	5.471	5.518	6.328	6.283
Olig2	<a href='https://www.ncbi.nlm.nih.gov/gene/?term=50913' target="_blank"> 50913 </a>	oligodendrocyte transcription factor 2	protein_coding	protein_coding	-0.142459	-1.10379	0.0724459	0.646811	18.693	18.062	20.411	17.757	19.398	18.239	21.367	21.362
Zfp329	<a href='https://www.ncbi.nlm.nih.gov/gene/?term=67230' target="_blank"> 67230 </a>	zinc finger protein 329	protein_coding	protein_coding	0.158705	1.11628	0.0724919	0.646811	13.674	9.936	12.61	12.945	10.731	11.29	10.367	13.405
Ogdhl	<a href='https://www.ncbi.nlm.nih.gov/gene/?term=239017' target="_blank"> 239017 </a>	oxoglutarate dehydrogenase-like	protein_coding	protein_coding	0.117299	1.0847	0.0725445	0.646811	49.668	40.912	43.897	41.431	38.327	41.545	41.658	39.632
Slc31a1	<a href='https://www.ncbi.nlm.nih.gov/gene/?term=20529' target="_blank"> 20529 </a>	solute carrier family 31, member 1	protein_coding	protein_coding	0.413994	1.33237	0.0725764	0.646811	21.158	19.818	26.459	22.812	20.744	16.371	19.014	10.7
Lman2l	<a href='https://www.ncbi.nlm.nih.gov/gene/?term=214895' target="_blank"> 214895 </a>	lectin, mannose-binding 2-like	protein_coding	protein_coding	0.0979564	1.07026	0.0726461	0.646811	43.655	41.203	40.075	39.399	38.914	39.319	36.447	38.712
Mthfd2l	<a href='https://www.ncbi.nlm.nih.gov/gene/?term=665563' target="_blank"> 665563 </a>	methylenetetrahydrofolate dehydrogenase (NADP+ dependent) 2-like	protein_coding	protein_coding	-0.21857	-1.16358	0.0726527	0.646811	14.662	10.18	11.963	13.473	15.322	14.491	14.628	11.529
Slc5a6	<a href='https://www.ncbi.nlm.nih.gov/gene/?term=330064' target="_blank"> 330064 </a>	solute carrier family 5 (sodium-dependent vitamin transporter), member 6	protein_coding	protein_coding	0.175912	1.12968	0.0726565	0.646811	16.121	13.174	17.149	15.847	13.064	14.888	13.823	11.228
Alcam	<a href='https://www.ncbi.nlm.nih.gov/gene/?term=11658' target="_blank"> 11658 </a>	activated leukocyte cell adhesion molecule	protein_coding	protein_coding	-0.113846	-1.08211	0.0726654	0.646811	62.894	60.861	61.724	68.647	68.959	70.767	64.9	68.274
Thoc3	<a href='https://www.ncbi.nlm.nih.gov/gene/?term=73666' target="_blank"> 73666 </a>	THO complex 3	protein_coding	protein_coding	-0.124817	-1.09037	0.0726731	0.646811	28.088	29.899	24.605	22.57	28.419	31.691	26.102	31.417
Lias	<a href='https://www.ncbi.nlm.nih.gov/gene/?term=79464' target="_blank"> 79464 </a>	lipoic acid synthetase	protein_coding	protein_coding	-0.12014	-1.08684	0.0727422	0.646978	22.19	21.085	24.221	24.738	23.67	25.386	26.724	25.88
Mrps26	<a href='https://www.ncbi.nlm.nih.gov/gene/?term=99045' target="_blank"> 99045 </a>	mitochondrial ribosomal protein S26	protein_coding	protein_coding	-0.1292	-1.09369	0.0728325	0.647333	55.058	61.277	56.784	50.457	58.126	62.647	61.104	63.608
Fkrp	<a href='https://www.ncbi.nlm.nih.gov/gene/?term=243853' target="_blank"> 243853 </a>	fukutin related protein	protein_coding	protein_coding	-0.107432	-1.07731	0.0729439	0.647875	39.399	35.288	37.077	37.549	37.204	37.913	41.533	39.354
Pdcd2l	<a href='https://www.ncbi.nlm.nih.gov/gene/?term=68079' target="_blank"> 68079 </a>	programmed cell death 2-like	protein_coding	protein_coding	-0.176501	-1.13014	0.0730104	0.648018	16.135	14.524	16.674	14.899	16.528	19.034	15.556	17.297
Sema4a	<a href='https://www.ncbi.nlm.nih.gov/gene/?term=20351' target="_blank"> 20351 </a>	sema domain, immunoglobulin domain (Ig), transmembrane domain (TM) and short cytoplasmic domain, (semaphorin) 4A	protein_coding	protein_coding	-0.137862	-1.10027	0.0734071	0.649374	16.78	15.649	17.955	18.553	22.632	19.123	20.101	18.993
Mycl	<a href='https://www.ncbi.nlm.nih.gov/gene/?term=16918' target="_blank"> 16918 </a>	v-myc avian myelocytomatosis viral oncogene lung carcinoma derived	protein_coding	protein_coding	-0.133881	-1.09724	0.0734327	0.649374	18.068	21.33	19.239	17.725	20.185	20.653	19.027	22.508
Dcaf12l1	<a href='https://www.ncbi.nlm.nih.gov/gene/?term=245404' target="_blank"> 245404 </a>	DDB1 and CUL4 associated factor 12-like 1	protein_coding	protein_coding	-0.102043	-1.07329	0.0734469	0.649374	32.838	33.613	34.453	36.547	37.586	35.652	35.009	37.004
Swi5	<a href='https://www.ncbi.nlm.nih.gov/gene/?term=72931' target="_blank"> 72931 </a>	SWI5 recombination repair homolog (yeast)	protein_coding	protein_coding	0.0873556	1.06242	0.0734509	0.649374	213.246	236.265	219.57	233.791	208.086	208.284	207.236	207.918
B830017H08Rik	<a href='https://www.ncbi.nlm.nih.gov/gene/?term=433004' target="_blank"> 433004 </a>	RIKEN cDNA B830017H08 gene			-0.356946	-1.28071	0.0735005		2.868	3.189	3.426	3.432	4.207	3.937	3.382	4.935
Trmt44	<a href='https://www.ncbi.nlm.nih.gov/gene/?term=78890' target="_blank"> 78890 </a>	tRNA methyltransferase 44	protein_coding	protein_coding	0.247163	1.18687	0.0735108	0.649374	2.744	3.26	3.098	3.119	2.684	2.564	2.362	2.411
Txnl4a	<a href='https://www.ncbi.nlm.nih.gov/gene/?term=27366' target="_blank"> 27366 </a>	thioredoxin-like 4A	protein_coding	protein_coding	0.155439	1.11376	0.0735164	0.649374	11.451	13.412	13.592	16.049	8.749	20.916	7.991	10.545
Slc20a1	<a href='https://www.ncbi.nlm.nih.gov/gene/?term=20515' target="_blank"> 20515 </a>	solute carrier family 20, member 1	protein_coding	protein_coding	0.0856207	1.06114	0.0735898	0.649374	97.396	74.097	95.421	79.039	79.387	84.74	77.291	87.628
Mrps21	<a href='https://www.ncbi.nlm.nih.gov/gene/?term=66292' target="_blank"> 66292 </a>	mitochondrial ribosomal protein S21	protein_coding	protein_coding	0.131865	1.09571	0.0736866	0.649374	154.507	161.415	161.219	172.618	142.612	138.573	158.894	138.628
Plekhm1	<a href='https://www.ncbi.nlm.nih.gov/gene/?term=353047' target="_blank"> 353047 </a>	pleckstrin homology domain containing, family M (with RUN domain) member 1	protein_coding	protein_coding	0.100541	1.07218	0.0737495	0.649374	10.327	10.387	11.267	10.153	9.802	9.342	9.015	9.393
Tgfbi	<a href='https://www.ncbi.nlm.nih.gov/gene/?term=21810' target="_blank"> 21810 </a>	transforming growth factor, beta induced	protein_coding	protein_coding	0.421645	1.33945	0.0739161	0.649374	3.294	3.106	5.097	4.295	2.965	3.247	3.735	1.764
Sub1	<a href='https://www.ncbi.nlm.nih.gov/gene/?term=20024' target="_blank"> 20024 </a>	SUB1 homolog, transcriptional regulator	protein_coding	protein_coding	-0.0895334	-1.06403	0.0739247	0.649374	217.643	250.827	237.888	253.108	243.634	238.402	255.753	262.562
Mcm4	<a href='https://www.ncbi.nlm.nih.gov/gene/?term=17217' target="_blank"> 17217 </a>	minichromosome maintenance complex component 4	protein_coding	protein_coding	0.171168	1.12597	0.074063	0.649374	7.554	7.051	6.458	6.443	5.514	6.172	5.897	6.471
Rgl3	<a href='https://www.ncbi.nlm.nih.gov/gene/?term=71746' target="_blank"> 71746 </a>	ral guanine nucleotide dissociation stimulator-like 3	protein_coding	protein_coding	0.337354	1.26344	0.0740769		2.74	1.89	2.028	2.232	1.236	1.78	1.394	2.177
Fkbp1a	<a href='https://www.ncbi.nlm.nih.gov/gene/?term=14225' target="_blank"> 14225 </a>	FK506 binding protein 1a	protein_coding	protein_coding	-0.0785102	-1.05593	0.0740845	0.649374	803.936	831.6	759.114	775.648	827.978	813.54	835.502	849.106
Gabpa	<a href='https://www.ncbi.nlm.nih.gov/gene/?term=14390' target="_blank"> 14390 </a>	GA repeat binding protein, alpha	protein_coding	protein_coding	0.119732	1.08653	0.074094	0.649374	15.087	13.841	14.764	13.973	13.299	13.331	12.671	12.801
Ago3	<a href='https://www.ncbi.nlm.nih.gov/gene/?term=214150' target="_blank"> 214150 </a>	argonaute RISC catalytic subunit 3	protein_coding	protein_coding	0.160317	1.11753	0.0741151	0.649374	12.072	9.305	12.063	10.586	11.285	9.148	9.726	11.875
Copz1	<a href='https://www.ncbi.nlm.nih.gov/gene/?term=56447' target="_blank"> 56447 </a>	coatomer protein complex, subunit zeta 1	protein_coding	protein_coding	0.105386	1.07578	0.0741167	0.649374	76.243	76.836	70.645	72.362	67.127	67.005	73.063	65.89
Dusp22	<a href='https://www.ncbi.nlm.nih.gov/gene/?term=105352' target="_blank"> 105352 </a>	dual specificity phosphatase 22	protein_coding	protein_coding	-0.137629	-1.1001	0.0742271	0.649374	12.792	15.141	15.796	15.353	15.717	15.537	16.913	16.991
Sox21	<a href='https://www.ncbi.nlm.nih.gov/gene/?term=223227' target="_blank"> 223227 </a>	SRY (sex determining region Y)-box 21	protein_coding	protein_coding	-0.204141	-1.152	0.0742997	0.649374	6.988	7.732	6.832	6.98	7.283	9.283	6.606	8.567
Supt3	<a href='https://www.ncbi.nlm.nih.gov/gene/?term=109115' target="_blank"> 109115 </a>	SPT3, SAGA and STAGA complex component	protein_coding	protein_coding	-0.193833	-1.1438	0.0743296	0.649374	9.168	9.819	8.848	9.957	9.86	10.991	10.875	11.125
Igsf3	<a href='https://www.ncbi.nlm.nih.gov/gene/?term=78908' target="_blank"> 78908 </a>	immunoglobulin superfamily, member 3	protein_coding	protein_coding	-0.166013	-1.12195	0.0744212	0.649374	6.848	6.16	6.135	5.426	6.173	7.323	7.49	6.68
Sh3pxd2b	<a href='https://www.ncbi.nlm.nih.gov/gene/?term=268396' target="_blank"> 268396 </a>	SH3 and PX domains 2B	protein_coding	protein_coding	-0.173935	-1.12813	0.0744272	0.649374	4.378	5.405	6.067	5.568	5.643	6.02	5.503	6.494
Pds5a	<a href='https://www.ncbi.nlm.nih.gov/gene/?term=71521' target="_blank"> 71521 </a>	PDS5 cohesin associated factor A	protein_coding	protein_coding	0.110797	1.07982	0.0745067	0.649374	53.221	40.743	54.095	48.914	40.292	46.568	43.397	47.825
Hba-a1	<a href='https://www.ncbi.nlm.nih.gov/gene/?term=15122' target="_blank"> 15122 </a>	hemoglobin alpha, adult chain 1	protein_coding	protein_coding	-0.719734	-1.64688	0.0745218	0.649374	237.174	135.552	119.881	92.803	199.452	171.67	381.443	178.064
Fam222b	<a href='https://www.ncbi.nlm.nih.gov/gene/?term=216971' target="_blank"> 216971 </a>	family with sequence similarity 222, member B	protein_coding	protein_coding	0.110103	1.07931	0.0745363	0.649374	23.588	24.567	24.426	25.187	21.647	22.078	20.124	24.484
Chmp6	<a href='https://www.ncbi.nlm.nih.gov/gene/?term=208092' target="_blank"> 208092 </a>	charged multivesicular body protein 6	protein_coding	protein_coding	-0.1255	-1.09089	0.0745431	0.649374	25.17	25.532	25.212	23.09	26.107	25.832	26.975	25.866
Thsd7a	<a href='https://www.ncbi.nlm.nih.gov/gene/?term=330267' target="_blank"> 330267 </a>	thrombospondin, type I, domain containing 7A	protein_coding	protein_coding	-0.108015	-1.07774	0.0745741	0.649374	12.236	10.564	10.859	10.178	11.709	12.765	12.54	12.394
Adcy9	<a href='https://www.ncbi.nlm.nih.gov/gene/?term=11515' target="_blank"> 11515 </a>	adenylate cyclase 9	protein_coding	protein_coding	-0.0943279	-1.06757	0.0746092	0.649374	42.305	36.854	39.4	39.067	40.368	43.266	39.038	44.409
Ivd	<a href='https://www.ncbi.nlm.nih.gov/gene/?term=56357' target="_blank"> 56357 </a>	isovaleryl coenzyme A dehydrogenase	protein_coding	protein_coding	0.13145	1.09539	0.074621	0.649374	99.81	68.05	75.28	67.717	71.183	64.114	67.654	93.505
Sat2	<a href='https://www.ncbi.nlm.nih.gov/gene/?term=69215' target="_blank"> 69215 </a>	spermidine/spermine N1-acetyl transferase 2	protein_coding	protein_coding	-0.231715	-1.17423	0.0746306	0.649374	17.055	13.562	13.056	11.222	16.404	15.029	16.014	15.838
Ncam2	<a href='https://www.ncbi.nlm.nih.gov/gene/?term=17968' target="_blank"> 17968 </a>	neural cell adhesion molecule 2	protein_coding	protein_coding	-0.159184	-1.11666	0.074679	0.649374	32.31	29.731	33.898	38.784	34.549	38.623	35.434	38.116
Commd1b	<a href='https://www.ncbi.nlm.nih.gov/gene/?term=NA' target="_blank"> NA </a>				-0.616988	-1.53367	0.0747938		2.894	2.572	0.979	1.478	3.852	2.509	1.619	4.03
Arf5	<a href='https://www.ncbi.nlm.nih.gov/gene/?term=11844' target="_blank"> 11844 </a>	ADP-ribosylation factor 5	protein_coding	protein_coding	-0.0947812	-1.0679	0.0747944	0.649624	179.966	193.388	173.472	177.537	183.833	180.842	192.137	191.984
Col4a5	<a href='https://www.ncbi.nlm.nih.gov/gene/?term=12830' target="_blank"> 12830 </a>	collagen, type IV, alpha 5	protein_coding	protein_coding	0.347775	1.2726	0.0748089	0.649624	2.512	2.531	3.559	1.99	2.782	1.937	1.87	1.469
Sipa1l3	<a href='https://www.ncbi.nlm.nih.gov/gene/?term=74206' target="_blank"> 74206 </a>	signal-induced proliferation-associated 1 like 3	protein_coding	protein_coding	-0.110742	-1.07978	0.0749228	0.649645	98.014	95.794	102.763	81.585	97.342	100.13	86.016	112.585
Lrig1	<a href='https://www.ncbi.nlm.nih.gov/gene/?term=16206' target="_blank"> 16206 </a>	leucine-rich repeats and immunoglobulin-like domains 1	protein_coding	protein_coding	-0.149199	-1.10895	0.0750922	0.649645	9.486	11.801	11.944	10.076	11.298	12.543	12.174	12.227
Tnpo2	<a href='https://www.ncbi.nlm.nih.gov/gene/?term=212999' target="_blank"> 212999 </a>	transportin 2 (importin 3, karyopherin beta 2b)	protein_coding	protein_coding	-0.0572525	-1.04048	0.075121	0.649645	70.733	68.048	69.915	68.567	72.863	75.038	72.325	75.885
Vsir	<a href='https://www.ncbi.nlm.nih.gov/gene/?term=74048' target="_blank"> 74048 </a>	V-set immunoregulatory receptor			-0.130755	-1.09487	0.0751817	0.649645	13.98	12.864	12.963	14.312	15.273	17.866	17.977	14.945
Ogfrl1	<a href='https://www.ncbi.nlm.nih.gov/gene/?term=70155' target="_blank"> 70155 </a>	opioid growth factor receptor-like 1	protein_coding	protein_coding	-0.0877549	-1.06272	0.0751861	0.649645	91.794	91.048	93.113	95.389	98.778	93.729	92.717	103.295
Vstm2b	<a href='https://www.ncbi.nlm.nih.gov/gene/?term=58188' target="_blank"> 58188 </a>	V-set and transmembrane domain containing 2B	protein_coding	protein_coding	-0.11453	-1.08262	0.0751985	0.649645	35.684	39.848	35.421	36.895	42.145	37.407	36.83	40.251
Rps3	<a href='https://www.ncbi.nlm.nih.gov/gene/?term=27050' target="_blank"> 27050 </a>	ribosomal protein S3	protein_coding	protein_coding	-0.12775	-1.09259	0.0752147	0.649645	238.361	300.371	232.625	225.412	291.684	309.311	299.137	272.172
Rhou	<a href='https://www.ncbi.nlm.nih.gov/gene/?term=69581' target="_blank"> 69581 </a>	ras homolog family member U	retained_intron	protein_coding	-0.118646	-1.08572	0.0752157	0.649645	24.371	27.494	27.113	28.393	29.233	28.303	26.472	30.67
Zfp968	<a href='https://www.ncbi.nlm.nih.gov/gene/?term=100043914' target="_blank"> 100043914 </a>	zinc finger protein 968			0.445071	1.36138	0.0752505		7.378	4.732	4.447	7.847	3.506	5.254	3.842	5.141
Gm45495	<a href='https://www.ncbi.nlm.nih.gov/gene/?term=NA' target="_blank"> NA </a>				0.180551	1.13332	0.0754206	0.650021	10.833	11.005	11.95	10.054	9.298	10.055	9.693	9.165
Zfp994	<a href='https://www.ncbi.nlm.nih.gov/gene/?term=240038' target="_blank"> 240038 </a>	zinc finger protein 994			0.195672	1.14526	0.0754313	0.650021	3.962	3.202	3.576	3.829	3.183	3.039	3.359	3.089
Crtac1	<a href='https://www.ncbi.nlm.nih.gov/gene/?term=72832' target="_blank"> 72832 </a>	cartilage acidic protein 1	protein_coding	protein_coding	-0.0912109	-1.06526	0.075432	0.650021	76.445	76.142	76.243	75.8	85.815	73.883	77.671	81.62
Tbx3	<a href='https://www.ncbi.nlm.nih.gov/gene/?term=21386' target="_blank"> 21386 </a>	T-box 3	protein_coding	protein_coding	0.336987	1.26312	0.0755094	0.650021	1.543	1.854	1.301	1.51	1.096	1.62	1.19	1.16
Gm20075	<a href='https://www.ncbi.nlm.nih.gov/gene/?term=NA' target="_blank"> NA </a>				-0.112404	-1.08103	0.0755121	0.650021	22.095	20.503	21.91	21.43	21.873	23.877	22.296	24.107
Fmnl3	<a href='https://www.ncbi.nlm.nih.gov/gene/?term=22379' target="_blank"> 22379 </a>	formin-like 3	protein_coding	protein_coding	-0.155428	-1.11375	0.0755731	0.650111	4.98	5.035	5.256	5.302	5.609	5.536	5.665	5.623
Ntng2	<a href='https://www.ncbi.nlm.nih.gov/gene/?term=171171' target="_blank"> 171171 </a>	netrin G2	nonsense_mediated_decay	protein_coding	-0.130924	-1.095	0.0756454	0.650298	45.562	41.092	42.977	41.516	40.916	42.273	42.025	54.125
Rab32	<a href='https://www.ncbi.nlm.nih.gov/gene/?term=67844' target="_blank"> 67844 </a>	RAB32, member RAS oncogene family	protein_coding	protein_coding	-0.364974	-1.28786	0.0757529		1.832	1.561	1.974	1.732	1.676	2.416	2.334	2.652
Zbtb22	<a href='https://www.ncbi.nlm.nih.gov/gene/?term=81630' target="_blank"> 81630 </a>	zinc finger and BTB domain containing 22	protein_coding	protein_coding	-0.113566	-1.0819	0.0758588	0.651696	25.512	22.014	22.51	22.492	25.174	22.61	24.862	25.226
Fbxl17	<a href='https://www.ncbi.nlm.nih.gov/gene/?term=50758' target="_blank"> 50758 </a>	F-box and leucine-rich repeat protein 17	protein_coding	protein_coding	-0.0825136	-1.05886	0.0759745	0.651856	28.129	28.639	27.394	28.154	26.023	27.971	29.379	29.016
Dpyd	<a href='https://www.ncbi.nlm.nih.gov/gene/?term=99586' target="_blank"> 99586 </a>	dihydropyrimidine dehydrogenase	protein_coding	protein_coding	0.194029	1.14395	0.0760073	0.651856	6.676	4.825	5.752	5.281	6.247	4.613	5.098	5.008
Gm5931	<a href='https://www.ncbi.nlm.nih.gov/gene/?term=546265' target="_blank"> 546265 </a>	ubiquitin-conjugating enzyme E2I pseudogene	processed_pseudogene	processed_pseudogene	0.23367	1.17582	0.0760296	0.651856	31.234	35.241	30.256	35.995	26.934	28.303	26.142	29.232
Gtf2f1	<a href='https://www.ncbi.nlm.nih.gov/gene/?term=98053' target="_blank"> 98053 </a>	general transcription factor IIF, polypeptide 1	protein_coding	protein_coding	-0.0889909	-1.06363	0.0762436	0.651906	50.574	51.362	51.149	47.768	51.785	52.386	52.288	54.383
Ankrd6	<a href='https://www.ncbi.nlm.nih.gov/gene/?term=140577' target="_blank"> 140577 </a>	ankyrin repeat domain 6	protein_coding	protein_coding	0.0952581	1.06826	0.0762738	0.651906	17.442	14.926	15.279	15.876	13.506	14.428	14.24	15.652
H2-Aa	<a href='https://www.ncbi.nlm.nih.gov/gene/?term=14960' target="_blank"> 14960 </a>	histocompatibility 2, class II antigen A, alpha	protein_coding	protein_coding	-0.503887	-1.41803	0.0763321		2.765	2.633	3.898	2.777	4.021	5.479	5.235	2.385
Col11a2	<a href='https://www.ncbi.nlm.nih.gov/gene/?term=12815' target="_blank"> 12815 </a>	collagen, type XI, alpha 2	protein_coding	protein_coding	-0.216463	-1.16188	0.0763642	0.651906	7.544	7.331	15.269	6.613	8.419	8.792	12.291	13.817
Dync1i1	<a href='https://www.ncbi.nlm.nih.gov/gene/?term=13426' target="_blank"> 13426 </a>	dynein cytoplasmic 1 intermediate chain 1	protein_coding	protein_coding	-0.0812574	-1.05794	0.0763645	0.651906	93.089	93.612	99.391	101.216	96.081	100.598	97.815	103.874
Car12	<a href='https://www.ncbi.nlm.nih.gov/gene/?term=76459' target="_blank"> 76459 </a>	carbonic anhydrase 12	protein_coding	protein_coding	0.460212	1.37574	0.0763702	0.651906	49.455	37.262	50.373	44.638	43.574	34.382	36.89	19.527
Med22	<a href='https://www.ncbi.nlm.nih.gov/gene/?term=20933' target="_blank"> 20933 </a>	mediator complex subunit 22	protein_coding	protein_coding	0.119651	1.08647	0.076396	0.651906	32.219	33.475	31.008	31.161	31.112	28.631	27.427	29.598
Ammecr1l	<a href='https://www.ncbi.nlm.nih.gov/gene/?term=225339' target="_blank"> 225339 </a>	AMME chromosomal region gene 1-like	protein_coding	protein_coding	0.127083	1.09208	0.0763983	0.651906	16.825	18.001	19.055	18.985	16.817	16.388	15.157	17.764
Tmem14a	<a href='https://www.ncbi.nlm.nih.gov/gene/?term=75712' target="_blank"> 75712 </a>	transmembrane protein 14A	protein_coding	protein_coding	-0.133654	-1.09707	0.0764686	0.651906	32.477	30.954	29.487	31.405	33.063	32.279	35.426	33.659
Pitpnm2	<a href='https://www.ncbi.nlm.nih.gov/gene/?term=19679' target="_blank"> 19679 </a>	phosphatidylinositol transfer protein, membrane-associated 2	protein_coding	protein_coding	-0.147174	-1.1074	0.0765163	0.651906	117.618	94.126	88.215	80.363	97.603	113.818	95.57	118.831
Hspd1	<a href='https://www.ncbi.nlm.nih.gov/gene/?term=15510' target="_blank"> 15510 </a>	heat shock protein 1 (chaperonin)	protein_coding	protein_coding	0.0700815	1.04978	0.0765426	0.651906	140.224	139.201	138.933	145.035	129.936	136.087	133.878	134.774
Itga10	<a href='https://www.ncbi.nlm.nih.gov/gene/?term=213119' target="_blank"> 213119 </a>	integrin, alpha 10	protein_coding	protein_coding	0.484676	1.39927	0.0765974		0.793	0.79	1.276	0.867	0.825	1.256	0.905	0.337
Mtarc2	<a href='https://www.ncbi.nlm.nih.gov/gene/?term=67247' target="_blank"> 67247 </a>	mitochondrial amidoxime reducing component 2			0.13031	1.09453	0.0767281	0.652513	44.567	68.508	61.956	61.657	55.586	61.862	69.276	48.317
Usp31	<a href='https://www.ncbi.nlm.nih.gov/gene/?term=76179' target="_blank"> 76179 </a>	ubiquitin specific peptidase 31	protein_coding	protein_coding	0.0937611	1.06715	0.0767515	0.652513	25.877	29.308	29.051	29.017	24.402	25.336	24.951	27.981
Foxk1	<a href='https://www.ncbi.nlm.nih.gov/gene/?term=17425' target="_blank"> 17425 </a>	forkhead box K1	protein_coding	protein_coding	-0.12465	-1.09024	0.0767663	0.652513	28.045	27.949	25.599	25.582	28.638	30.048	24.742	31.806
Krt18	<a href='https://www.ncbi.nlm.nih.gov/gene/?term=16668' target="_blank"> 16668 </a>	keratin 18	protein_coding	protein_coding	0.798916	1.73979	0.0768185	0.652526	9.055	9.174	10.336	9.56	6.888	5.886	7.159	1.546
Erbb2	<a href='https://www.ncbi.nlm.nih.gov/gene/?term=13866' target="_blank"> 13866 </a>	erb-b2 receptor tyrosine kinase 2	protein_coding	protein_coding	0.322623	1.2506	0.0769449		1.309	1.098	1.252	1.507	1.101	0.904	1.065	0.88
Desi2	<a href='https://www.ncbi.nlm.nih.gov/gene/?term=78825' target="_blank"> 78825 </a>	desumoylating isopeptidase 2	protein_coding	protein_coding	0.153472	1.11224	0.0770657	0.653351	10.455	10.086	12.035	12.53	10.91	9.963	9.155	11.321
Mpnd	<a href='https://www.ncbi.nlm.nih.gov/gene/?term=68047' target="_blank"> 68047 </a>	MPN domain containing	protein_coding	protein_coding	-0.0885346	-1.06329	0.077098	0.653351	63.967	66.596	65.768	58.113	65.667	62.597	66.158	65.989
Gm17081	<a href='https://www.ncbi.nlm.nih.gov/gene/?term=100310789' target="_blank"> 100310789 </a>	predicted gene 17081	unprocessed_pseudogene	unprocessed_pseudogene	0.393597	1.31366	0.0771384	0.653351	4.018	7.006	7.915	6.69	3.865	4.027	4.627	6.91
Sybu	<a href='https://www.ncbi.nlm.nih.gov/gene/?term=319613' target="_blank"> 319613 </a>	syntabulin (syntaxin-interacting)	protein_coding	protein_coding	-0.0846575	-1.06044	0.0771632	0.653351	53.913	58.085	55.917	56.767	55.265	60.387	57.671	60.219
Elob	<a href='https://www.ncbi.nlm.nih.gov/gene/?term=67673' target="_blank"> 67673 </a>	elongin B			-0.088201	-1.06304	0.0771698	0.653351	408.157	430.626	396.849	421.207	416.914	424.695	427.078	416.199
Cyb5rl	<a href='https://www.ncbi.nlm.nih.gov/gene/?term=230582' target="_blank"> 230582 </a>	cytochrome b5 reductase-like	retained_intron	protein_coding	0.259635	1.19718	0.0773217	0.654206	3.48	4.63	3.567	3.655	3.965	3.887	2.331	3.012
Gm2223	<a href='https://www.ncbi.nlm.nih.gov/gene/?term=100039419' target="_blank"> 100039419 </a>	predicted pseudogene 2223	processed_pseudogene	processed_pseudogene	-0.141129	-1.10277	0.077464	0.654467	28.208	25.062	27.757	28.862	29.546	32.438	29.427	28.096
Tmem8b	<a href='https://www.ncbi.nlm.nih.gov/gene/?term=242409' target="_blank"> 242409 </a>	transmembrane protein 8B	protein_coding	protein_coding	-0.0795432	-1.05668	0.077531	0.654467	45.133	45.006	47.312	45.454	50.635	43.511	45.443	52.272
Tafa2	<a href='https://www.ncbi.nlm.nih.gov/gene/?term=268354' target="_blank"> 268354 </a>	TAFA chemokine like family member 2			-0.100546	-1.07218	0.0775486	0.654467	42.017	37.529	40.141	38.941	37.961	42.732	42.447	43.296
Map7d1	<a href='https://www.ncbi.nlm.nih.gov/gene/?term=245877' target="_blank"> 245877 </a>	MAP7 domain containing 1	protein_coding	protein_coding	-0.0752257	-1.05353	0.0775563	0.654467	165.797	169.198	171.218	158.027	161.697	165.59	167.003	178.695
Gm14827	<a href='https://www.ncbi.nlm.nih.gov/gene/?term=100503393' target="_blank"> 100503393 </a>	predicted gene 14827	lincRNA	lincRNA	0.431223	1.34838	0.0776438		2.931	1.555	2.336	1.578	1.571	1.709	1.097	1.818
Actl6b	<a href='https://www.ncbi.nlm.nih.gov/gene/?term=83766' target="_blank"> 83766 </a>	actin-like 6B	protein_coding	protein_coding	-0.102798	-1.07385	0.0776446	0.654783	91.234	78.912	83.354	77.089	82.388	82.817	88.062	91.68
Alkbh5	<a href='https://www.ncbi.nlm.nih.gov/gene/?term=268420' target="_blank"> 268420 </a>	alkB homolog 5, RNA demethylase	processed_transcript	protein_coding	0.126393	1.09156	0.0778177	0.65538	23.361	28.117	26.131	27.533	24.103	24.681	21.788	23.418
Lama5	<a href='https://www.ncbi.nlm.nih.gov/gene/?term=16776' target="_blank"> 16776 </a>	laminin, alpha 5	processed_transcript	protein_coding	0.251786	1.19068	0.0778674	0.65538	4.133	2.754	3.933	2.686	2.87	3.065	2.564	2.572
Brwd3	<a href='https://www.ncbi.nlm.nih.gov/gene/?term=382236' target="_blank"> 382236 </a>	bromodomain and WD repeat domain containing 3	protein_coding	protein_coding	0.17637	1.13004	0.0779367	0.65538	4.519	3.611	4.793	4.54	4.147	3.799	3.525	3.596
Hey1	<a href='https://www.ncbi.nlm.nih.gov/gene/?term=15213' target="_blank"> 15213 </a>	hairy/enhancer-of-split related with YRPW motif 1	protein_coding	protein_coding	-0.103885	-1.07466	0.0779553	0.65538	33.072	36.006	31.65	34.969	36.836	35.296	34.425	37.368
Gba	<a href='https://www.ncbi.nlm.nih.gov/gene/?term=14466' target="_blank"> 14466 </a>	glucosidase, beta, acid	protein_coding	protein_coding	0.107532	1.07738	0.0779705	0.65538	34.137	33.525	35.108	33.775	29.952	30.274	30.625	32.599
Wsb2	<a href='https://www.ncbi.nlm.nih.gov/gene/?term=59043' target="_blank"> 59043 </a>	WD repeat and SOCS box-containing 2	protein_coding	protein_coding	-0.06402	-1.04537	0.078206	0.656446	179.708	192.966	185.948	193.011	204.109	193.149	193.751	196.063
Ccdc47	<a href='https://www.ncbi.nlm.nih.gov/gene/?term=67163' target="_blank"> 67163 </a>	coiled-coil domain containing 47	protein_coding	protein_coding	0.0711736	1.05057	0.0782064	0.656446	84.049	82.294	83.331	80.997	69.626	79.998	79.319	76.019
Fbxw5	<a href='https://www.ncbi.nlm.nih.gov/gene/?term=30839' target="_blank"> 30839 </a>	F-box and WD-40 domain protein 5	protein_coding	protein_coding	-0.0896404	-1.0641	0.0783349	0.656446	74.88	67.758	68.414	64.444	72.066	71.024	69.883	73.699
Spef1	<a href='https://www.ncbi.nlm.nih.gov/gene/?term=70997' target="_blank"> 70997 </a>	sperm flagellar 1	protein_coding	protein_coding	0.191088	1.14162	0.0784007	0.656446	6.126	6.985	6.226	6.557	5.394	5.749	5.996	5.368
[truncated: 12,318 more rows]

## Sheet: b- p<0.01
FeatureID	EntrezID	Gene Name	TranscriptType	GeneBiotype	logFC	FC	PValue	FDR	ko-30304	ko-77	ko-78	ko-79	wt-63	wt-61	wt-66	wt-312
[truncated: 365 more rows]

## Sheet: c- p<0.01 UP in KO
FeatureID	Gene Name	logFC	FC	PValue	FDR
[truncated: 228 more rows]

[truncated: 2 more sheets: d- p<0.01 DOWN in KO, e- Analysis specifics]
