# Supplementary material for: Glutamate-induced nuclear translocation of PYK2 in hippocampal neurons, interaction with MBD2, and role in cell death in a model of epilepsy
Source: Cell Death Dis. 2026 Apr 22;17(1):535. doi: 10.1038/s41419-026-08628-x (PMC13237024; doi:10.1038/s41419-026-08628-x)
Supplement: Supplementary file 5 — Supplementary Table 3: Analysis with EnrichR of differentially expressed genes in hippocampus [file 41419_2026_8628_MOESM5_ESM.xlsx]

## Sheet: 3a- KO_Effects
Adult Hippocampus UPREGULATED in PYK2 KO								Adult Hippocampus DOWNEGULATED in PYK2 KO
Term	Overlap	P-value	Adjusted P-value	Odds Ratio	Combined Score	Genes		Term	Overlap	P-value	Adjusted P-value	Odds Ratio	Combined Score	Genes
GO_BP_Hip-KO-UP								GO_BP_Hip-KO-DOWN
Negative Regulation of Circadian Rhythm (GO:0042754)	3/7	4.94745e-05	0.0407096	65.8933	653.27	PER2;SFPQ;CRY1		Regulation of Trans-Synaptic Signaling (GO:0099177)	6/47	7.55651e-07	0.000552144	22.3148	314.543	PPP3CA;NLGN1;NRG3;DLGAP1;CPLX2;DLGAP3
Fatty Acid Catabolic Process (GO:0009062)	6/60	6.15413e-05	0.0407096	9.86887	95.6866	PHYH;NUDT7;ACAA2;CPT2;CROT;ACADM		Modulation of Chemical Synaptic Transmission (GO:0050804)	8/117	1.35996e-06	0.000552144	11.3274	153.011	PPP3CA;NLGN1;NRG3;PLPPR4;DLGAP1;CPLX2;DLGAP3;SLC8A2
								Regulation of Neuronal Synaptic Plasticity (GO:0048168)	4/35	9.09344e-05	0.0215119	19.3871	180.404	SYNGR1;GPRIN1;NSMF;SLC8A2
								Neuron Cell-Cell Adhesion (GO:0007158)	3/14	0.00010597	0.0215119	40.7102	372.594	NLGN1;NRXN3;NRXN2
								Synaptic Vesicle Cycle (GO:0099504)	4/45	0.000245504	0.0361985	14.6511	121.783	BRSK1;NLGN1;SLC17A7;CPLX2
								Neurotransmitter Transport (GO:0006836)	4/46	0.000267476	0.0361985	14.3016	117.652	BRSK1;SH2D3C;NRXN2;SLC17A7
								Plasma Membrane Bounded Cell Projection Organization (GO:0120036)	6/141	0.000409322	0.0400315	6.74496	52.6175	NLGN1;GPRIN1;RAPGEF2;FRY;MARK4;RAB6A
								Postsynaptic Density Protein 95 Clustering (GO:0097119)	2/5	0.000452889	0.0400315	98.8109	760.831	NLGN1;NRXN2
								Postsynaptic Membrane Assembly (GO:0097104)	2/5	0.000452889	0.0400315	98.8109	760.831	NLGN1;NRXN2
								Positive Regulation of mRNA Splicing, via Spliceosome (GO:0048026)	3/23	0.000492999	0.0400315	22.3805	170.427	RBM3;DAZAP1;CIRBP
								Cellular Response to Gonadotropin Stimulus (GO:0071371)	2/6	0.000676306	0.0481892	74.1045	540.879	NOTCH1;NSMF
								Positive Regulation of mRNA Processing (GO:0050685)	3/26	0.000713062	0.0481892	19.4583	140.994	RBM3;DAZAP1;CIRBP
								Neuron Development (GO:0048666)	6/159	0.000771502	0.0481892	5.946	42.616	TENM2;NLGN1;GPRIN1;RAPGEF2;FRY;RAB6A
GO_CC_Hip-KO-UP								GO_CC_Hip-KO-DOWN
Microbody Lumen (GO:0031907)	5/50	0.000257093	0.0154963	9.8291	81.248	GSTK1;PHYH;NUDT7;EPHX2;CROT		Neuron Projection (GO:0043005)	13/560	0.000118154	0.00722855	3.73242	33.7542	PRKCG;TENM2;NLGN1;SH2D3C;CCSAP;SSTR3;STRN4;SLC8A2;RBM3;GPRIN1;RAPGEF2;NSMF;MARK4
Peroxisomal Matrix (GO:0005782)	5/50	0.000257093	0.0154963	9.8291	81.248	GSTK1;PHYH;NUDT7;EPHX2;CROT		Dendrite (GO:0030425)	9/281	0.000132634	0.00722855	5.10445	45.5721	PRKCG;RBM3;TENM2;NLGN1;GPRIN1;NSMF;MARK4;STRN4;SLC8A2
Intracellular Organelle Lumen (GO:0070013)	23/912	0.000318416	0.0154963	2.38311	19.1891	ACAD8;COL17A1;GSTK1;ACADVL;ACAA2;MMAA;MCCC1;ACOT11;GPX8;P3H1;AK3;PDIA6;HSP90B1;DNAJC3;HSPH1;P4HA1;COL4A3;SERPINH1;ACADM;GAS6;CTSD;SCG2;AASS		Excitatory Synapse (GO:0060076)	3/24	0.000560634	0.0180774	21.3136	159.563	NLGN1;GPRIN1;SLC17A7
Endoplasmic Reticulum Lumen (GO:0005788)	11/289	0.000506077	0.0184718	3.55459	26.9751	COL17A1;DNAJC3;P4HA1;COL4A3;SERPINH1;GPX8;P3H1;GAS6;PDIA6;SCG2;HSP90B1		Glutamatergic Synapse (GO:0098978)	5/102	0.000663392	0.0180774	7.778	56.9205	CADPS2;NLGN1;NRG3;DLGAP1;DLGAP3
Platelet Dense Granule (GO:0042827)	3/19	0.00123796	0.0307801	16.4633	110.21	LAMP2;SELENOP;TIMP3		Postsynaptic Density (GO:0014069)	6/164	0.000906401	0.0197595	5.75638	40.3293	NLGN1;CTNND2;GPRIN1;PLPPR4;NSMF;SLC8A2
Platelet Dense Granule Membrane (GO:0031088)	2/5	0.00126494	0.0307801	58.3156	389.125	LAMP2;SELENOP		Asymmetric Synapse (GO:0032279)	5/131	0.00202686	0.0368212	5.97904	37.0776	NLGN1;CTNND2;GPRIN1;NSMF;SLC8A2
Collagen-Containing Extracellular Matrix (GO:0062023)	12/383	0.00155364	0.0324045	2.90521	18.7885	COL17A1;EFEMP2;TINAGL1;COL4A3;SERPINH1;P3H1;TIMP3;ANGPTL2;LTBP3;CTSD;THBS4;HSP90B1
GO_MF_Hip-KO-UP								GO_MF_Hip-KO-DOWN
Oxidoreductase Activity, Acting on the CH-CH Group of Donors, With a Flavin as Acceptor (GO:0052890)	3/7	4.94745e-05	0.0118739	65.8933	653.27	ACAD8;ACADVL;ACADM		NS
acyl-CoA Dehydrogenase Activity (GO:0003995)	3/10	0.000165382	0.0198458	37.6476	327.807	ACAD8;ACADVL;ACADM
Metalloendopeptidase Inhibitor Activity (GO:0008191)	3/13	0.000384309	0.0307447	26.3493	207.213	COL4A3;TIMP3;TIMP4
SYN GO								SYN GO
NS								Modulation Of Chemical Synaptic Transmission (GO:0050804) BP	6/99	6.1522e-05	0.00224388	9.73652	94.4064	SYNGR1;CAMKV;NRG3;PLPPR4;DLGAP1;DLGAP3
								Postsynapse (GO:0098794) CC	9/261	8.01385e-05	0.00224388	5.47182	51.6089	APC2;CAMKV;RAPGEF2;PTK2B;NSMF;ICAM5;CPLX2;STRN4;EIF4B
								Regulation Of Modification Of Postsynaptic Structure (GO:0099159) BP	3/19	0.000281155	0.00524823	27.771	227.072	CAMKV;RAPGEF2;STRN4
								Synapse (GO:0045202) CC	8/289	0.000863796	0.0120931	4.32166	30.4858	PPP3CA;RPL3;GNG2;ADGRB2;NRG3;RPL37A;PAK6;HNRNPA0
								Postsynaptic Specialization (GO:0099572) CC	2/13	0.00345794	0.0322741	26.7367	151.519	LHFPL4;DLGAP3
								Structural Constituent Of Postsynaptic Density (GO:0098919) BP	2/13	0.00345794	0.0322741	26.7367	151.519	CTNND2;DLGAP1
								Postsynaptic Density, Intracellular Component (GO:0099092) CC	3/50	0.00487185	0.0380729	9.43919	50.2569	PSD;PTK2B;DLGAP1
								Integral Component Of Presynaptic Active Zone Membrane (GO:0099059) CC	3/52	0.00543899	0.0380729	9.053	47.2038	GABBR1;NRXN3;NRXN2
								Postsynapse Organization (GO:0099173) BP	2/20	0.00816335	0.0427806	16.3333	78.5323	NELL1;SPTBN2
								Regulation Of Postsynaptic Density Assembly (GO:0099151) BP	2/20	0.00816335	0.0427806	16.3333	78.5323	NLGN1;PTK2B
								Presynapse (GO:0098793) CC	5/182	0.00840333	0.0427806	4.21289	20.1339	CADPS2;PTK2B;CPLX2;RAB6A;SPTBN2
								Regulation Of Postsynaptic Neurotransmitter Receptor Activity (GO:0098962) BP	2/22	0.00983666	0.0459044	14.6985	67.9312	NOTCH1;NRXN2
WikiPathways__Hip-KO-UP								WikiPathways__Hip-KO-DOWN
Fatty Acid Oxidation WP2318	4/10	3.27348e-06	0.000248785	58.8274	742.97	ACADVL;ACAA2;CPT2;ACADM		NS
Mitochondrial Long Chain Fatty Acid Beta Oxidation WP401	3/16	0.000733717	0.0278812	20.2656	146.265	ACADVL;CPT2;ACADM

## Sheet: 3b- PPI_Hub_Downregulated genes
Term	Overlap	P-value	Adjusted P-value	Odds Ratio	Combined Score	Genes
GRIN2B	10/219	2.75723e-06	0.000562474	7.40459	94.7883	PRKCG;PPP3CA;SYNGR1;TUBA1A;MOG;PTK2B;MBP;ARPC4;DLGAP1;RAB6A
YWHAB	18/812	1.11765e-05	0.00114	3.63273	41.4193	PRKCG;NLGN1;GABBR1;MOG;CTNND2;NRXN3;PIK3R2;SLC8A2;PPP3CA;MAG;SYNGR1;TUBA1A;CAMKV;BASP1;GPRIN1;SLC17A7;MARK4;EIF4B
DLG4	12/409	2.53677e-05	0.001725	4.70714	49.8112	PPP3CA;TUBA1B;NLGN1;MOG;BASP1;PTK2B;ARPC4;DLGAP1;RAB6A;DLGAP3;CRYM;PHYHIP
GRIN1	6/149	0.00057021	0.0290106	6.31613	47.1783	PRKCG;PPP3CA;SYNGR1;TUBA1A;PTK2B;DLGAP1
CRK	7/215	0.000711045	0.0290106	5.0882	36.8832	GABBR1;PCDHA5;PTK2B;PIK3R2;DLGAP1;PCDHA12;DLGAP3
GSK3B	13/696	0.0010031	0.0341056	2.94408	20.3279	PRKCG;BRD2;MARCKSL1;GABBR1;NOTCH1;PHLPP1;CTNND2;TCF20;GJC2;PAK6;MBP;DLGAP1;EIF4B
