# Supplementary material for: Glutamate-induced nuclear translocation of PYK2 in hippocampal neurons, interaction with MBD2, and role in cell death in a model of epilepsy
Source: Cell Death Dis. 2026 Apr 22;17(1):535. doi: 10.1038/s41419-026-08628-x (PMC13237024; doi:10.1038/s41419-026-08628-x)
Supplement: Supplementary file 6 — Supplementary Table 4: RNAseq differentially expressed genes between WT and PYK2-KO embryonic mouse hippocampal neurons in culture [file 41419_2026_8628_MOESM6_ESM.xlsx]

## Sheet: a- Cells KO effects Results
FeatureID	EntrezID	Gene Name	TranscriptType	GeneBiotype	logFC	FC	PValue	FDR	Status	ko-0512-h	ko-0526-h	ko-0530-h	ko-0703-h	wt-0509-h	wt-0608-h	wt-0809-h	wt-0814-h
Ptk2b	<a href='https://www.ncbi.nlm.nih.gov/gene/?term=19229' target="_blank"> 19229 </a>	PTK2 protein tyrosine kinase 2 beta	protein_coding	protein_coding	-3.44941	-10.9239	1.78147e-44	2.81899e-40	Down in KO_Vehicle	8.927	6.354	9.043	12.833	112.733	111.151	66.984	101.041
Gm16867	<a href='https://www.ncbi.nlm.nih.gov/gene/?term=100862085' target="_blank"> 100862085 </a>	predicted gene, 16867			-9.36276	-658.37	3.55617e-33	2.81364e-29	Down in KO_Vehicle	0.05	0	0.043	0	14.197	10.228	15.749	9.359
Gm27177	<a href='https://www.ncbi.nlm.nih.gov/gene/?term=102636146' target="_blank"> 102636146 </a>	predicted gene 27177	antisense	antisense	-6.61374	-97.9342	5.51986e-30	2.91154e-26	Down in KO_Vehicle	0	0.09	0	0.061	5.08	4.55	3.419	5.076
Entpd4	<a href='https://www.ncbi.nlm.nih.gov/gene/?term=67464' target="_blank"> 67464 </a>	ectonucleoside triphosphate diphosphohydrolase 4	protein_coding	protein_coding	-1.31313	-2.48481	7.91475e-22	3.13108e-18	Down in KO_Vehicle	16.043	17.305	17.2	20.108	55.021	48.027	47.322	60.419
Gm49980	<a href='https://www.ncbi.nlm.nih.gov/gene/?term=NA' target="_blank"> NA </a>				1.70774	3.26649	9.23212e-09	2.92178e-05	Up in KO_Vehicle	8.151	4.947	8.171	8.88	2.724	2.333	3.128	1.939
Kcnmb4	<a href='https://www.ncbi.nlm.nih.gov/gene/?term=58802' target="_blank"> 58802 </a>	potassium large conductance calcium-activated channel, subfamily M, beta member 4	protein_coding	protein_coding	0.856647	1.81082	4.00202e-08	0.000105547	Up in KO_Vehicle	24.66	22.372	27.866	24.854	17.388	16.655	11.854	15.098
St6galnac5	<a href='https://www.ncbi.nlm.nih.gov/gene/?term=26938' target="_blank"> 26938 </a>	ST6 (alpha-N-acetyl-neuraminyl-2,3-beta-galactosyl-1,3)-N-acetylgalactosaminide alpha-2,6-sialyltransferase 5	protein_coding	protein_coding	0.523773	1.43771	6.25106e-08	0.00014131	Up in KO_Vehicle	48.253	39.446	48.219	51.354	36.127	34.993	35.722	38.122
Entpd4b	<a href='https://www.ncbi.nlm.nih.gov/gene/?term=100862375' target="_blank"> 100862375 </a>	ectonucleoside triphosphate diphosphohydrolase 4B			-1.0369	-2.05182	6.46274e-07	0.00127833	Down in KO_Vehicle	18.687	13.289	28.317	19.355	40.7	36.51	41.597	56.157
Tshz2	<a href='https://www.ncbi.nlm.nih.gov/gene/?term=228911' target="_blank"> 228911 </a>	teashirt zinc finger family member 2	protein_coding	protein_coding	2.64202	6.24204	1.44344e-06	0.00253789	Up in KO_Vehicle	1.382	1.328	6.686	2.431	0.74	0.682	0.267	0.363
Malat1	<a href='https://www.ncbi.nlm.nih.gov/gene/?term=72289' target="_blank"> 72289 </a>	metastasis associated lung adenocarcinoma transcript 1 (non-coding RNA)	lincRNA	lincRNA	-0.677134	-1.59896	2.73057e-06	0.00432085	Down in KO_Vehicle	197.629	255.457	317.865	338.447	423.839	474.514	592.587	549.976
Tmem181b-ps	<a href='https://www.ncbi.nlm.nih.gov/gene/?term=547127' target="_blank"> 547127 </a>	transmembrane protein 181B, pseudogene	processed_transcript	transcribed_unprocessed_pseudogene	0.908697	1.87735	4.0634e-06	0.00584539	Up in KO_Vehicle	54.246	39.808	72.263	78.718	39.978	34.805	36.243	32.633
Lemd1	<a href='https://www.ncbi.nlm.nih.gov/gene/?term=213409' target="_blank"> 213409 </a>	LEM domain containing 1	protein_coding	protein_coding	2.18876	4.55914	6.27677e-06	0.00827697	Up in KO_Vehicle	1.122	1.02	2.146	1.207	0.498	0.603	0.11	0.685
Slc6a8	<a href='https://www.ncbi.nlm.nih.gov/gene/?term=102857' target="_blank"> 102857 </a>	solute carrier family 6 (neurotransmitter transporter, creatine), member 8	protein_coding	protein_coding	-0.377956	-1.2995	1.96207e-05	0.023883	Down in KO_Vehicle	106.827	107.589	127.881	102.704	154.94	156.251	152.589	182.774
Lrrc55	<a href='https://www.ncbi.nlm.nih.gov/gene/?term=241528' target="_blank"> 241528 </a>	leucine rich repeat containing 55	protein_coding	protein_coding	-0.845568	-1.79697	3.48386e-05	0.0393776	Down in KO_Vehicle	6.908	6.774	10.522	10.403	16.786	11.647	18.536	21.339
Gm13304	<a href='https://www.ncbi.nlm.nih.gov/gene/?term=100504346' target="_blank"> 100504346 </a>	predicted gene 13304	protein_coding	protein_coding	1.36726	2.5798	4.78797e-05	0.0463754	Up in KO_Vehicle	27.348	11.949	23.894	36.179	9.715	12.593	10.972	9.31
Calcrl	<a href='https://www.ncbi.nlm.nih.gov/gene/?term=54598' target="_blank"> 54598 </a>	calcitonin receptor-like	protein_coding	protein_coding	-0.976794	-1.96809	4.86084e-05	0.0463754	Down in KO_Vehicle	2.511	2.259	2.556	3.553	6.972	4.63	5.006	8.821
Ccsap	<a href='https://www.ncbi.nlm.nih.gov/gene/?term=73420' target="_blank"> 73420 </a>	centriole, cilia and spindle associated protein	protein_coding	protein_coding	0.418505	1.33654	4.98219e-05	0.0463754	Up in KO_Vehicle	30.958	29.906	38.195	31.528	25.428	28.766	23.873	31.105
Pex5l	<a href='https://www.ncbi.nlm.nih.gov/gene/?term=58869' target="_blank"> 58869 </a>	peroxisomal biogenesis factor 5-like	protein_coding	protein_coding	1.31532	2.48857	5.36699e-05	0.0466887	Up in KO_Vehicle	52.511	26.698	41.804	36.354	18.8	25.544	12.987	13.033
Dock3	<a href='https://www.ncbi.nlm.nih.gov/gene/?term=208869' target="_blank"> 208869 </a>	dedicator of cyto-kinesis 3	protein_coding	protein_coding	0.437764	1.3545	5.60595e-05	0.0466887	Up in KO_Vehicle	35.452	30.146	41.55	39.516	31.009	31.119	31.759	28.495
Duxbl2	<a href='https://www.ncbi.nlm.nih.gov/gene/?term=NA' target="_blank"> NA </a>		processed_transcript	protein_coding	2.96088	7.78597	6.14013e-05	0.0474313	Up in KO_Vehicle	0.198	0.891	0.717	0.659	0.074	0.213	0.169	0.043
Trhde	<a href='https://www.ncbi.nlm.nih.gov/gene/?term=237553' target="_blank"> 237553 </a>	TRH-degrading enzyme	protein_coding	protein_coding	0.816466	1.76109	6.67912e-05	0.0474313	Up in KO_Vehicle	6.147	6.998	6.583	8.069	4.992	4.945	3.35	4.301
Elfn1	<a href='https://www.ncbi.nlm.nih.gov/gene/?term=243312' target="_blank"> 243312 </a>	leucine rich repeat and fibronectin type III, extracellular 1	protein_coding	protein_coding	1.08888	2.12709	6.92924e-05	0.0474313	Up in KO_Vehicle	10.341	7.528	20.647	15.072	7.373	6.857	10.228	4.852
Dab2ip	<a href='https://www.ncbi.nlm.nih.gov/gene/?term=69601' target="_blank"> 69601 </a>	disabled 2 interacting protein	protein_coding	protein_coding	0.470991	1.38606	6.98553e-05	0.0474313	Up in KO_Vehicle	37.424	32.826	51.648	44.996	32.36	33.592	27.727	30.159
Pcnt	<a href='https://www.ncbi.nlm.nih.gov/gene/?term=18541' target="_blank"> 18541 </a>	pericentrin (kendrin)	protein_coding	protein_coding	0.518073	1.43204	7.19382e-05	0.0474313	Up in KO_Vehicle	2.838	3.256	3.801	4.841	2.256	3.262	2.113	2.707
Pou3f1	<a href='https://www.ncbi.nlm.nih.gov/gene/?term=18991' target="_blank"> 18991 </a>	POU domain, class 3, transcription factor 1	protein_coding	protein_coding	1.38205	2.60638	7.88785e-05	0.0499269	Up in KO_Vehicle	4.894	3.555	11.061	4.586	1.962	3.075	2.159	2.824
mt-Rnr1	<a href='https://www.ncbi.nlm.nih.gov/gene/?term=17724' target="_blank"> 17724 </a>	s-rRNA	Mt_rRNA	Mt_rRNA	1.03568	2.05008	0.000104437	0.0635619	Not regulated	7567.44	6816.64	6209.57	6746.11	4544.89	4621.48	2691.53	3133.39
Cdk17	<a href='https://www.ncbi.nlm.nih.gov/gene/?term=237459' target="_blank"> 237459 </a>	cyclin-dependent kinase 17	protein_coding	protein_coding	0.676317	1.59805	0.000130552	0.076513	Not regulated	78.203	72.686	63.785	58.253	49.903	48.045	44.837	50.634
Tuba1c	<a href='https://www.ncbi.nlm.nih.gov/gene/?term=22146' target="_blank"> 22146 </a>	tubulin, alpha 1C	protein_coding	protein_coding	1.05438	2.07682	0.000148952	0.084179	Not regulated	68.459	35.022	56.074	40.129	27.869	32.962	35.137	27.195
Sobp	<a href='https://www.ncbi.nlm.nih.gov/gene/?term=109205' target="_blank"> 109205 </a>	sine oculis binding protein	protein_coding	protein_coding	0.600795	1.51655	0.000177903	0.0946099	Not regulated	38.158	29.908	28.137	37.718	25.943	22.794	22.735	26.413
Rint1	<a href='https://www.ncbi.nlm.nih.gov/gene/?term=72772' target="_blank"> 72772 </a>	RAD50 interactor 1	protein_coding	protein_coding	-0.342433	-1.26789	0.000182497	0.0946099	Not regulated	7.353	7.209	8.598	7.646	10.824	9.844	10.72	12.042
Cckbr	<a href='https://www.ncbi.nlm.nih.gov/gene/?term=12426' target="_blank"> 12426 </a>	cholecystokinin B receptor	protein_coding	protein_coding	0.985157	1.97953	0.000186841	0.0946099	Not regulated	4.527	4.846	8.448	9.319	3.606	3.572	3.027	4.806
H2ax	<a href='https://www.ncbi.nlm.nih.gov/gene/?term=15270' target="_blank"> 15270 </a>	H2A.X variant histone			0.390482	1.31083	0.000200448	0.0946099	Not regulated	76.492	61.865	72.958	69.829	63.327	62.861	53.544	60.312
Tmem181c-ps	<a href='https://www.ncbi.nlm.nih.gov/gene/?term=100040525' target="_blank"> 100040525 </a>	transmembrane protein 181C, pseudogene	unprocessed_pseudogene	unprocessed_pseudogene	1.2036	2.30313	0.000203146	0.0946099	Not regulated	2.532	2.291	4.913	3.898	1.277	1.452	1.668	2.036
A730060N03Rik	<a href='https://www.ncbi.nlm.nih.gov/gene/?term=102640344' target="_blank"> 102640344 </a>	RIKEN cDNA A730060N03 gene	processed_transcript	processed_transcript	1.62355	3.08132	0.000203551	0.0946099	Not regulated	1.669	2.084	1.473	2.02	1.013	0.539	0.732	0.337
Ccdc93	<a href='https://www.ncbi.nlm.nih.gov/gene/?term=70829' target="_blank"> 70829 </a>	coiled-coil domain containing 93	protein_coding	protein_coding	-0.269877	-1.20571	0.000209261	0.0946099	Not regulated	11.55	12.613	15.079	15.067	16.736	18.281	18.359	22.786
Cep192	<a href='https://www.ncbi.nlm.nih.gov/gene/?term=70799' target="_blank"> 70799 </a>	centrosomal protein 192	protein_coding	protein_coding	-0.49072	-1.40515	0.000216205	0.0950343	Not regulated	3.38	2.872	5.096	3.716	6.275	5.671	5.585	8.017
Oprl1	<a href='https://www.ncbi.nlm.nih.gov/gene/?term=18389' target="_blank"> 18389 </a>	opioid receptor-like 1	protein_coding	protein_coding	0.663355	1.58376	0.000222825	0.0952968	Not regulated	10.277	13.792	15.675	18.168	8.394	10.01	7.792	12.06
Dgcr8	<a href='https://www.ncbi.nlm.nih.gov/gene/?term=94223' target="_blank"> 94223 </a>	DGCR8, microprocessor complex subunit	protein_coding	protein_coding	0.268947	1.20493	0.000238293	0.0992304	Not regulated	12.973	12.646	15.851	14.628	12.776	12.582	12.211	14.273
Sertad4	<a href='https://www.ncbi.nlm.nih.gov/gene/?term=214791' target="_blank"> 214791 </a>	SERTA domain containing 4	protein_coding	protein_coding	0.577473	1.49223	0.000269841	0.106339	Not regulated	7.561	8.645	9.369	7.075	5.534	6.662	6.151	5.95
Gria3	<a href='https://www.ncbi.nlm.nih.gov/gene/?term=53623' target="_blank"> 53623 </a>	glutamate receptor, ionotropic, AMPA3 (alpha 3)	retained_intron	protein_coding	0.530929	1.44486	0.000270216	0.106339	Not regulated	41.054	32.628	37.407	42.56	31.386	30.783	25.275	31.115
Mrpl37	<a href='https://www.ncbi.nlm.nih.gov/gene/?term=56280' target="_blank"> 56280 </a>	mitochondrial ribosomal protein L37	protein_coding	protein_coding	-0.268456	-1.20452	0.000278472	0.106339	Not regulated	43.046	40.62	52.014	48.662	59.738	55.261	60.808	67.623
Epb41l4b	<a href='https://www.ncbi.nlm.nih.gov/gene/?term=54357' target="_blank"> 54357 </a>	erythrocyte membrane protein band 4.1 like 4b			0.473976	1.38893	0.000282245	0.106339	Not regulated	6.392	7.594	7.891	6.77	4.921	6.078	4.923	6.784
Foxf1	<a href='https://www.ncbi.nlm.nih.gov/gene/?term=15227' target="_blank"> 15227 </a>	forkhead box F1	protein_coding	protein_coding	0.946468	1.92715	0.000304517	0.112062	Not regulated	8.535	7.455	12.923	7.829	5.642	6.498	5.005	3.709
Unc5a	<a href='https://www.ncbi.nlm.nih.gov/gene/?term=107448' target="_blank"> 107448 </a>	unc-5 netrin receptor A	protein_coding	protein_coding	0.401541	1.32092	0.00032534	0.117004	Not regulated	62.762	65.713	63.203	77.801	56.461	58.906	55.404	54.077
B3gat2	<a href='https://www.ncbi.nlm.nih.gov/gene/?term=280645' target="_blank"> 280645 </a>	beta-1,3-glucuronyltransferase 2 (glucuronosyltransferase S)	protein_coding	protein_coding	0.811753	1.75534	0.000345531	0.121504	Not regulated	9.005	8.357	10.268	11.852	7.684	6.452	3.959	5.899
Tbl3	<a href='https://www.ncbi.nlm.nih.gov/gene/?term=213773' target="_blank"> 213773 </a>	transducin (beta)-like 3	protein_coding	protein_coding	-0.287482	-1.22051	0.000360357	0.123963	Not regulated	18.264	21.162	22.363	21.653	26.246	26.73	31.122	32.193
Tox	<a href='https://www.ncbi.nlm.nih.gov/gene/?term=252838' target="_blank"> 252838 </a>	thymocyte selection-associated high mobility group box	protein_coding	protein_coding	2.92034	7.57023	0.000387192	0.128618	Not regulated	0.484	0.254	5.098	1.9	0.365	0.161	0.204	0.359
Atg4a	<a href='https://www.ncbi.nlm.nih.gov/gene/?term=666468' target="_blank"> 666468 </a>	autophagy related 4A, cysteine peptidase	protein_coding	protein_coding	-0.634247	-1.55213	0.000396264	0.128618	Not regulated	4.055	5.584	6.732	8.726	9.537	7.586	12.293	13.712
Ndufa12-ps	<a href='https://www.ncbi.nlm.nih.gov/gene/?term=112590811' target="_blank"> 112590811 </a>	NADH:ubiquinone oxidoreductase subunit A12, pseudogene			0.307248	1.23735	0.000398273	0.128618	Not regulated	166.883	159.042	201.74	185.062	163.656	147	165.014	160.847
H1f10	<a href='https://www.ncbi.nlm.nih.gov/gene/?term=243529' target="_blank"> 243529 </a>	H1.10 linker histone			0.50459	1.41872	0.00045037	0.142533	Not regulated	30.893	26.324	34.751	31.66	26.588	23.57	18.779	28.132
Cd59a	<a href='https://www.ncbi.nlm.nih.gov/gene/?term=12509' target="_blank"> 12509 </a>	CD59a antigen	protein_coding	protein_coding	1.48695	2.80296	0.000470682	0.146041	Not regulated	4.522	6.274	2.369	3.955	1.138	2.232	1.745	1.804
Wt1	<a href='https://www.ncbi.nlm.nih.gov/gene/?term=22431' target="_blank"> 22431 </a>	WT1 transcription factor	protein_coding	protein_coding	3.02362	8.13205	0.00050467	0.153575	Not regulated	0.47	0.223	0.701	0.911	0.049	0.19	0.02	0.081
Zfp821	<a href='https://www.ncbi.nlm.nih.gov/gene/?term=75871' target="_blank"> 75871 </a>	zinc finger protein 821	protein_coding	protein_coding	0.37742	1.29902	0.000536651	0.160226	Not regulated	19.705	17.688	22.994	19.952	17.99	16.701	15.545	17.904
Tle4	<a href='https://www.ncbi.nlm.nih.gov/gene/?term=21888' target="_blank"> 21888 </a>	transducin-like enhancer of split 4	protein_coding	protein_coding	0.368874	1.29134	0.00057564	0.168684	Not regulated	16.951	16.305	21.631	18.037	16.563	15.229	15.157	15.53
Lmo3	<a href='https://www.ncbi.nlm.nih.gov/gene/?term=109593' target="_blank"> 109593 </a>	LIM domain only 3	protein_coding	protein_coding	1.11133	2.16045	0.000602986	0.173485	Not regulated	56.27	34.105	66.486	85.816	33.664	32.495	16.156	46.651
Slc22a17	<a href='https://www.ncbi.nlm.nih.gov/gene/?term=59049' target="_blank"> 59049 </a>	solute carrier family 22 (organic cation transporter), member 17	protein_coding	protein_coding	0.248176	1.1877	0.000645964	0.180816	Not regulated	478.169	510.036	533.411	557.78	490.171	499.988	456.994	486.109
9330121K16Rik	<a href='https://www.ncbi.nlm.nih.gov/gene/?term=320227' target="_blank"> 320227 </a>	RIKEN cDNA 9330121K16 gene			0.964945	1.95199	0.000651322	0.180816	Not regulated	7.943	7.229	6.606	8.609	5.002	5.042	3.488	3.794
Sp8	<a href='https://www.ncbi.nlm.nih.gov/gene/?term=320145' target="_blank"> 320145 </a>	trans-acting transcription factor 8	protein_coding	protein_coding	-0.822364	-1.7683	0.000680405	0.184466	Not regulated	1.299	1.099	1.261	1.15	1.741	1.926	2.831	2.764
Gm12978	<a href='https://www.ncbi.nlm.nih.gov/gene/?term=100418326' target="_blank"> 100418326 </a>	phosphatidylinositol 3-kinase, catalytic, beta polypeptide pseudogene	transcribed_processed_pseudogene	transcribed_processed_pseudogene	7.07818	135.128	0.000687784	0.184466	Not regulated	3.373	0	4.22	6.814	0	0	0	0
Sptb	<a href='https://www.ncbi.nlm.nih.gov/gene/?term=20741' target="_blank"> 20741 </a>	spectrin beta, erythrocytic	protein_coding	protein_coding	0.446915	1.36312	0.000714394	0.185653	Not regulated	18.626	15.484	17.971	19.535	16.117	14.973	12.195	15.041
Dyrk2	<a href='https://www.ncbi.nlm.nih.gov/gene/?term=69181' target="_blank"> 69181 </a>	dual-specificity tyrosine-(Y)-phosphorylation regulated kinase 2	protein_coding	protein_coding	0.413741	1.33214	0.000724559	0.185653	Not regulated	30.042	24.998	33.857	35.077	27.702	23.456	24.28	27.761
Magi1	<a href='https://www.ncbi.nlm.nih.gov/gene/?term=14924' target="_blank"> 14924 </a>	membrane associated guanylate kinase, WW and PDZ domain containing 1	protein_coding	protein_coding	0.552283	1.4664	0.000727408	0.185653	Not regulated	16.429	16.409	22.942	18.398	17.797	15.064	16.254	12.02
Setbp1	<a href='https://www.ncbi.nlm.nih.gov/gene/?term=240427' target="_blank"> 240427 </a>	SET binding protein 1	protein_coding	protein_coding	0.300111	1.23124	0.000741216	0.186175	Not regulated	9.937	9.445	11.712	11.277	9.533	8.075	9.859	10.824
Rgs16	<a href='https://www.ncbi.nlm.nih.gov/gene/?term=19734' target="_blank"> 19734 </a>	regulator of G-protein signaling 16	protein_coding	protein_coding	-0.664073	-1.58455	0.000833377	0.20182	Not regulated	12.918	13.801	19.831	10.522	25.012	25.749	26.307	22.63
mt-Rnr2	<a href='https://www.ncbi.nlm.nih.gov/gene/?term=17725' target="_blank"> 17725 </a>	16S ribosomal RNA	Mt_rRNA	Mt_rRNA	1.11068	2.15947	0.000836926	0.20182	Not regulated	5711.66	5315.87	4722.16	5265.43	3588.68	3427.77	1863.01	1837.92
Neurl1a	<a href='https://www.ncbi.nlm.nih.gov/gene/?term=18011' target="_blank"> 18011 </a>	neuralized E3 ubiquitin protein ligase 1A	protein_coding	protein_coding	0.537756	1.45171	0.000841765	0.20182	Not regulated	45.161	34.037	38.151	40.581	33.594	34.379	23.604	29.703
Gnas	<a href='https://www.ncbi.nlm.nih.gov/gene/?term=14683' target="_blank"> 14683 </a>	GNAS (guanine nucleotide binding protein, alpha stimulating) complex locus	protein_coding	protein_coding	0.279467	1.21375	0.000876309	0.20656	Not regulated	1400.76	1187.53	1466.3	1532.2	1319.93	1284.91	1157.13	1338.64
Rims2	<a href='https://www.ncbi.nlm.nih.gov/gene/?term=116838' target="_blank"> 116838 </a>	regulating synaptic membrane exocytosis 2	protein_coding	protein_coding	0.368742	1.29123	0.000887643	0.20656	Not regulated	20.845	17.923	29.19	25.511	20.005	18.485	20.006	18.964
Chrm4	<a href='https://www.ncbi.nlm.nih.gov/gene/?term=12672' target="_blank"> 12672 </a>	cholinergic receptor, muscarinic 4	protein_coding	protein_coding	0.726538	1.65466	0.00093317	0.212119	Not regulated	10.012	7.425	12.219	10.003	5.447	8.302	5.571	7.218
Mchr1	<a href='https://www.ncbi.nlm.nih.gov/gene/?term=207911' target="_blank"> 207911 </a>	melanin-concentrating hormone receptor 1	protein_coding	protein_coding	0.947983	1.92917	0.000938344	0.212119	Not regulated	6.178	5.321	11.508	9.297	5.465	5.416	3.556	3.788
Rybp	<a href='https://www.ncbi.nlm.nih.gov/gene/?term=56353' target="_blank"> 56353 </a>	RING1 and YY1 binding protein	protein_coding	protein_coding	0.512289	1.42631	0.000971365	0.214392	Not regulated	45.158	37.025	48.566	41.579	34.746	36.421	31.05	31.717
Kcng1	<a href='https://www.ncbi.nlm.nih.gov/gene/?term=241794' target="_blank"> 241794 </a>	potassium voltage-gated channel, subfamily G, member 1	protein_coding	protein_coding	1.105	2.15099	0.000975496	0.214392	Not regulated	10.776	6.761	22.965	16.683	8.695	7.268	4.693	7.613
Ptch1	<a href='https://www.ncbi.nlm.nih.gov/gene/?term=19206' target="_blank"> 19206 </a>	patched 1	protein_coding	protein_coding	0.497567	1.41183	0.000999741	0.216711	Not regulated	9.263	8.125	8.386	9.522	8.103	6.634	7.032	6.362
Ppp1r9a	<a href='https://www.ncbi.nlm.nih.gov/gene/?term=243725' target="_blank"> 243725 </a>	protein phosphatase 1, regulatory subunit 9A	protein_coding	protein_coding	0.342665	1.2681	0.00102346	0.218854	Not regulated	29.091	26.128	30.298	28.912	27.127	25.03	23.642	24.994
Lama5	<a href='https://www.ncbi.nlm.nih.gov/gene/?term=16776' target="_blank"> 16776 </a>	laminin, alpha 5	processed_transcript	protein_coding	-1.09468	-2.13566	0.00105002	0.221539	Not regulated	2.427	3.117	2.872	3.035	3.736	4.968	6.257	12.686
Rgs5	<a href='https://www.ncbi.nlm.nih.gov/gene/?term=19737' target="_blank"> 19737 </a>	regulator of G-protein signaling 5	protein_coding	protein_coding	1.40477	2.64776	0.00107154	0.223106	Not regulated	2.957	2.674	7.498	5.188	2.48	2.277	1.629	0.937
Fam89b	<a href='https://www.ncbi.nlm.nih.gov/gene/?term=17826' target="_blank"> 17826 </a>	family with sequence similarity 89, member B	protein_coding	protein_coding	-0.378133	-1.29966	0.00109198	0.224409	Not regulated	21.836	24.476	30.78	24.489	37.438	34.196	33.684	41.531
Prph	<a href='https://www.ncbi.nlm.nih.gov/gene/?term=19132' target="_blank"> 19132 </a>	peripherin	protein_coding	protein_coding	1.84015	3.58047	0.00112174	0.22757	Not regulated	10.261	1.769	7.744	6.27	2.221	2.514	0.775	3.074
Lrrc4c	<a href='https://www.ncbi.nlm.nih.gov/gene/?term=241568' target="_blank"> 241568 </a>	leucine rich repeat containing 4C	protein_coding	protein_coding	0.670978	1.59215	0.00116628	0.23361	Not regulated	38.027	24.41	35.238	40.065	29.088	21.527	23.319	22.189
Inhbb	<a href='https://www.ncbi.nlm.nih.gov/gene/?term=16324' target="_blank"> 16324 </a>	inhibin beta-B	protein_coding	protein_coding	0.73712	1.66685	0.00122318	0.234992	Not regulated	6.998	7.949	13.896	8.126	5.888	7.292	4.693	6.545
Bcr	<a href='https://www.ncbi.nlm.nih.gov/gene/?term=110279' target="_blank"> 110279 </a>	BCR activator of RhoGEF and GTPase	protein_coding	protein_coding	0.231657	1.17418	0.0012305	0.234992	Not regulated	31.874	34.45	42.795	39.055	33.155	37.835	38.359	39.584
Gabrg1	<a href='https://www.ncbi.nlm.nih.gov/gene/?term=14405' target="_blank"> 14405 </a>	gamma-aminobutyric acid (GABA) A receptor, subunit gamma 1	protein_coding	protein_coding	1.10819	2.15576	0.00124788	0.234992	Not regulated	3.097	2.386	3.02	2.252	1.927	1.401	1.258	0.762
Castor2	<a href='https://www.ncbi.nlm.nih.gov/gene/?term=80909' target="_blank"> 80909 </a>	cytosolic arginine sensor for mTORC1 subunit 2			0.419763	1.33771	0.00125955	0.234992	Not regulated	30.786	32.518	45.921	46.943	34.917	31.996	28.891	33.698
Icam5	<a href='https://www.ncbi.nlm.nih.gov/gene/?term=15898' target="_blank"> 15898 </a>	intercellular adhesion molecule 5, telencephalin	protein_coding	protein_coding	0.301175	1.23215	0.00126083	0.234992	Not regulated	227.914	216.655	237.881	236.86	211.736	229.636	188.584	202.278
Ilvbl	<a href='https://www.ncbi.nlm.nih.gov/gene/?term=216136' target="_blank"> 216136 </a>	ilvB (bacterial acetolactate synthase)-like	protein_coding	protein_coding	-0.45548	-1.37124	0.00126228	0.234992	Not regulated	11.732	13.489	12.251	12.656	19.496	15.66	20.864	23.997
Psat1	<a href='https://www.ncbi.nlm.nih.gov/gene/?term=107272' target="_blank"> 107272 </a>	phosphoserine aminotransferase 1	protein_coding	protein_coding	-0.402976	-1.32223	0.00130713	0.240512	Not regulated	88.25	92.76	150.013	115.691	160.762	159.208	157.929	166.164
Rtn4r	<a href='https://www.ncbi.nlm.nih.gov/gene/?term=65079' target="_blank"> 65079 </a>	reticulon 4 receptor	protein_coding	protein_coding	0.484847	1.39944	0.00136195	0.245334	Not regulated	46.276	49.086	69.82	61.44	47.784	50.656	40.26	38.779
Cdkn2a	<a href='https://www.ncbi.nlm.nih.gov/gene/?term=12578' target="_blank"> 12578 </a>	cyclin dependent kinase inhibitor 2A	protein_coding	protein_coding	0.808596	1.75151	0.00136434	0.245334	Not regulated	5.647	7.699	5.933	6.454	4.451	3.974	3.668	4.299
Gm2824	<a href='https://www.ncbi.nlm.nih.gov/gene/?term=100040529' target="_blank"> 100040529 </a>	predicted gene 2824	lincRNA	lincRNA	1.75836	3.38313	0.00141087	0.25085	Not regulated	0.766	0.637	1.683	0.831	0.119	0.6	0.263	0.506
Xlr3a	<a href='https://www.ncbi.nlm.nih.gov/gene/?term=22445' target="_blank"> 22445 </a>	X-linked lymphocyte-regulated 3A	protein_coding	protein_coding	-1.44237	-2.71767	0.00144765	0.25164	Not regulated	0.723	1.063	1.04	0.396	1.875	2.071	2.05	4.585
Camk2n1	<a href='https://www.ncbi.nlm.nih.gov/gene/?term=66259' target="_blank"> 66259 </a>	calcium/calmodulin-dependent protein kinase II inhibitor 1	protein_coding	protein_coding	0.732914	1.66199	0.00145718	0.25164	Not regulated	112.609	74.124	88.346	109.097	77.143	73.846	56.985	48.146
Slc39a11	<a href='https://www.ncbi.nlm.nih.gov/gene/?term=69806' target="_blank"> 69806 </a>	solute carrier family 39 (metal ion transporter), member 11	protein_coding	protein_coding	-0.530385	-1.44432	0.00146302	0.25164	Not regulated	15.879	23.139	29.014	23.373	32.276	28.14	36.878	42.895
Foxo6	<a href='https://www.ncbi.nlm.nih.gov/gene/?term=329934' target="_blank"> 329934 </a>	forkhead box O6	protein_coding	protein_coding	1.08198	2.11694	0.00156672	0.265174	Not regulated	33.403	19.294	42.41	23.151	18.56	20.631	14.52	7.529
Lhfpl2	<a href='https://www.ncbi.nlm.nih.gov/gene/?term=218454' target="_blank"> 218454 </a>	lipoma HMGIC fusion partner-like 2	protein_coding	protein_coding	-0.522527	-1.43647	0.00159985	0.265174	Not regulated	15.569	20.666	17.853	15.21	28.1	21.257	29.943	26.292
B3gat1	<a href='https://www.ncbi.nlm.nih.gov/gene/?term=76898' target="_blank"> 76898 </a>	beta-1,3-glucuronyltransferase 1 (glucuronosyltransferase P)	protein_coding	protein_coding	0.41595	1.33418	0.00161678	0.265174	Not regulated	129.4	114.837	153.68	130.069	119.19	111.779	112.87	95.481
Adcy2	<a href='https://www.ncbi.nlm.nih.gov/gene/?term=210044' target="_blank"> 210044 </a>	adenylate cyclase 2	protein_coding	protein_coding	0.374174	1.2961	0.00162588	0.265174	Not regulated	21.644	23.491	33.135	26.185	22.238	23.597	19.514	23.29
Card10	<a href='https://www.ncbi.nlm.nih.gov/gene/?term=105844' target="_blank"> 105844 </a>	caspase recruitment domain family, member 10	protein_coding	protein_coding	1.62618	3.08694	0.00165288	0.265174	Not regulated	0.179	0.51	0.593	0.535	0.096	0.186	0.143	0.222
Iqcf5	<a href='https://www.ncbi.nlm.nih.gov/gene/?term=75470' target="_blank"> 75470 </a>	IQ motif containing F5	protein_coding	protein_coding	-1.21172	-2.31614	0.0016591	0.265174	Not regulated	3.907	3.925	7.251	6.086	7.936	13.934	11.259	20.855
Hexim1	<a href='https://www.ncbi.nlm.nih.gov/gene/?term=192231' target="_blank"> 192231 </a>	hexamethylene bis-acetamide inducible 1	protein_coding	protein_coding	0.626032	1.54331	0.00166277	0.265174	Not regulated	19.571	24.619	16.576	21.571	16.044	15.279	14.997	13.371
Dact2	<a href='https://www.ncbi.nlm.nih.gov/gene/?term=240025' target="_blank"> 240025 </a>	dishevelled-binding antagonist of beta-catenin 2	protein_coding	protein_coding	0.659339	1.57936	0.00167577	0.265174	Not regulated	13.653	11.539	15.459	17.989	11.127	11.848	8.76	9.712
Alg3	<a href='https://www.ncbi.nlm.nih.gov/gene/?term=208624' target="_blank"> 208624 </a>	asparagine-linked glycosylation 3 (alpha-1,3-mannosyltransferase)	protein_coding	protein_coding	-0.355256	-1.27921	0.00172574	0.270377	Not regulated	13.462	12.272	16.243	16.103	18.775	19.476	20.144	24.413
Gm37694	<a href='https://www.ncbi.nlm.nih.gov/gene/?term=NA' target="_blank"> NA </a>				-0.810423	-1.75373	0.00188845	0.29297	Not regulated	1.064	0.827	1.455	1.28	2.395	1.898	2.25	2.429
Syndig1l	<a href='https://www.ncbi.nlm.nih.gov/gene/?term=627191' target="_blank"> 627191 </a>	synapse differentiation inducing 1 like	protein_coding	protein_coding	0.658391	1.57832	0.00197597	0.300913	Not regulated	5.558	5.91	9.24	6.368	4.502	7.286	3.202	4.517
Ankrd34c	<a href='https://www.ncbi.nlm.nih.gov/gene/?term=330998' target="_blank"> 330998 </a>	ankyrin repeat domain 34C	protein_coding	protein_coding	1.45153	2.73498	0.00198817	0.300913	Not regulated	0.867	1.277	1.675	1.054	0.786	0.756	0.242	0.238
Slc9a3r2	<a href='https://www.ncbi.nlm.nih.gov/gene/?term=65962' target="_blank"> 65962 </a>	solute carrier family 9 (sodium/hydrogen exchanger), member 3 regulator 2	protein_coding	protein_coding	0.355606	1.27952	0.00199943	0.300913	Not regulated	19.349	16.56	20.046	22.94	17.236	16.367	16.432	18.423
mt-Atp6	<a href='https://www.ncbi.nlm.nih.gov/gene/?term=NA' target="_blank"> NA </a>		protein_coding	protein_coding	0.810429	1.75373	0.00201572	0.300913	Not regulated	11854.3	10652.9	6608.49	9502.28	6441.12	7041.71	6689.87	5134.47
Kcnb1	<a href='https://www.ncbi.nlm.nih.gov/gene/?term=16500' target="_blank"> 16500 </a>	potassium voltage gated channel, Shab-related subfamily, member 1	protein_coding	protein_coding	0.549202	1.46328	0.00208331	0.308096	Not regulated	32.189	29.955	29.428	34.728	27.907	26.894	23.009	19.069
Eef1a2	<a href='https://www.ncbi.nlm.nih.gov/gene/?term=13628' target="_blank"> 13628 </a>	eukaryotic translation elongation factor 1 alpha 2	protein_coding	protein_coding	0.355783	1.27968	0.00216295	0.316912	Not regulated	414.176	370.197	500.039	473.348	414.358	391.027	380.759	333.538
Gm42979	<a href='https://www.ncbi.nlm.nih.gov/gene/?term=NA' target="_blank"> NA </a>				-0.850704	-1.80338	0.00226933	0.329449	Not regulated	1.527	2.311	1.885	2.44	3.135	3.188	5.266	4.858
Lypd1	<a href='https://www.ncbi.nlm.nih.gov/gene/?term=72585' target="_blank"> 72585 </a>	Ly6/Plaur domain containing 1	protein_coding	protein_coding	1.24576	2.37143	0.00231694	0.332381	Not regulated	29.883	9.231	27.372	31.435	18.053	8.394	8.32	15.967
Sgcd	<a href='https://www.ncbi.nlm.nih.gov/gene/?term=24052' target="_blank"> 24052 </a>	sarcoglycan, delta (dystrophin-associated glycoprotein)	processed_transcript	protein_coding	0.971993	1.96155	0.00233154	0.332381	Not regulated	2.268	1.702	3.6	2.423	1.157	1.314	1.164	1.545
Kcnt1	<a href='https://www.ncbi.nlm.nih.gov/gene/?term=227632' target="_blank"> 227632 </a>	potassium channel, subfamily T, member 1	processed_transcript	protein_coding	1.01085	2.0151	0.00238623	0.33714	Not regulated	3.968	4.796	11.59	12.11	6.386	5.855	3.747	4.369
Slc29a4	<a href='https://www.ncbi.nlm.nih.gov/gene/?term=243328' target="_blank"> 243328 </a>	solute carrier family 29 (nucleoside transporters), member 4	protein_coding	protein_coding	-0.671929	-1.5932	0.00241718	0.337972	Not regulated	30.22	45.32	46.283	30.492	50.269	65.32	66.292	86.638
Shisa9	<a href='https://www.ncbi.nlm.nih.gov/gene/?term=72555' target="_blank"> 72555 </a>	shisa family member 9	processed_transcript	protein_coding	0.483422	1.39806	0.00248637	0.337972	Not regulated	38.238	37.139	54.535	58.295	38.771	38.718	38.279	37.537
Ldhb	<a href='https://www.ncbi.nlm.nih.gov/gene/?term=16832' target="_blank"> 16832 </a>	lactate dehydrogenase B	protein_coding	protein_coding	0.334378	1.26083	0.0025057	0.337972	Not regulated	288.558	287.478	301.195	376.262	277.451	261.76	290.859	274.454
Col20a1	<a href='https://www.ncbi.nlm.nih.gov/gene/?term=73368' target="_blank"> 73368 </a>	collagen, type XX, alpha 1	protein_coding	protein_coding	-1.80033	-3.48299	0.00251156	0.337972	Not regulated	0.43	0.648	1.639	0.879	1.078	1.43	1.694	7.385
Atp2b4	<a href='https://www.ncbi.nlm.nih.gov/gene/?term=381290' target="_blank"> 381290 </a>	ATPase, Ca++ transporting, plasma membrane 4	protein_coding	protein_coding	1.00029	2.0004	0.00251493	0.337972	Not regulated	20.608	12.625	37.774	20.514	15.6	12.32	9.872	7.433
Lrrn2	<a href='https://www.ncbi.nlm.nih.gov/gene/?term=16980' target="_blank"> 16980 </a>	leucine rich repeat protein 2, neuronal	protein_coding	protein_coding	0.545896	1.45993	0.00255318	0.337972	Not regulated	110.033	95.844	85.765	111.392	87.226	83.239	61.262	75.603
Nr2c2	<a href='https://www.ncbi.nlm.nih.gov/gene/?term=22026' target="_blank"> 22026 </a>	nuclear receptor subfamily 2, group C, member 2	protein_coding	protein_coding	0.266745	1.20309	0.00256828	0.337972	Not regulated	25.751	24.206	26.485	27.195	23.569	23.518	22.229	26.691
Prdm8	<a href='https://www.ncbi.nlm.nih.gov/gene/?term=77630' target="_blank"> 77630 </a>	PR domain containing 8	protein_coding	protein_coding	0.900403	1.86659	0.00257442	0.337972	Not regulated	34.62	25.733	18.438	35.647	24.507	14.112	13.506	17.353
Adcyap1	<a href='https://www.ncbi.nlm.nih.gov/gene/?term=11516' target="_blank"> 11516 </a>	adenylate cyclase activating polypeptide 1	protein_coding	protein_coding	1.77589	3.42449	0.00258434	0.337972	Not regulated	4.485	13.068	8.646	7.041	4.081	5.867	0.912	0.653
Wnt4	<a href='https://www.ncbi.nlm.nih.gov/gene/?term=22417' target="_blank"> 22417 </a>	wingless-type MMTV integration site family, member 4	protein_coding	protein_coding	0.971386	1.96072	0.00263583	0.34188	Not regulated	4.738	4.146	2.758	4.8	3.185	2.425	1.531	2.273
Cntn6	<a href='https://www.ncbi.nlm.nih.gov/gene/?term=53870' target="_blank"> 53870 </a>	contactin 6	protein_coding	protein_coding	1.85355	3.61387	0.00266952	0.343435	Not regulated	0.933	0.519	3.188	0.916	0.53	0.504	0.302	0.266
Gm10240	<a href='https://www.ncbi.nlm.nih.gov/gene/?term=100503563' target="_blank"> 100503563 </a>	ribosomal protein L21 pseudogene	processed_pseudogene	processed_pseudogene	8.14961	283.973	0.00277303	0.352702	Not regulated	0	14.659	0	15.774	0	0	0	0
Gm13341	<a href='https://www.ncbi.nlm.nih.gov/gene/?term=100504638' target="_blank"> 100504638 </a>	predicted gene 13341	unprocessed_pseudogene	unprocessed_pseudogene	0.848525	1.80066	0.00278614	0.352702	Not regulated	184.13	167.958	111.513	175.705	93.951	115.424	120.312	70.298
Tmem151b	<a href='https://www.ncbi.nlm.nih.gov/gene/?term=210573' target="_blank"> 210573 </a>	transmembrane protein 151B	protein_coding	protein_coding	0.442238	1.35871	0.00284757	0.352781	Not regulated	58.086	52.33	69.9	65.946	57.13	56.309	38.768	48.474
Phf3	<a href='https://www.ncbi.nlm.nih.gov/gene/?term=213109' target="_blank"> 213109 </a>	PHD finger protein 3	protein_coding	protein_coding	0.171233	1.12602	0.00284883	0.352781	Not regulated	33.745	36.581	43.143	42.566	36.782	41.328	37.347	47.724
Ascc2	<a href='https://www.ncbi.nlm.nih.gov/gene/?term=75452' target="_blank"> 75452 </a>	activating signal cointegrator 1 complex subunit 2	protein_coding	protein_coding	-0.346194	-1.2712	0.00285364	0.352781	Not regulated	10.669	12.786	15.379	12.885	17.491	16.046	17.154	22.434
Agbl4	<a href='https://www.ncbi.nlm.nih.gov/gene/?term=78933' target="_blank"> 78933 </a>	ATP/GTP binding protein-like 4	protein_coding	protein_coding	0.728759	1.65721	0.00291003	0.356964	Not regulated	3.83	3.711	6.26	5.57	3.493	3.349	2.614	3.1
Esd	<a href='https://www.ncbi.nlm.nih.gov/gene/?term=13885' target="_blank"> 13885 </a>	esterase D/formylglutathione hydrolase	protein_coding	protein_coding	-0.304646	-1.23512	0.00295253	0.35939	Not regulated	124.469	144.187	175.407	127.086	191.343	189.346	197.556	212.357
Hpcal4	<a href='https://www.ncbi.nlm.nih.gov/gene/?term=170638' target="_blank"> 170638 </a>	hippocalcin-like 4	protein_coding	protein_coding	0.496979	1.41126	0.00308858	0.364631	Not regulated	249.483	296.046	466.034	361.406	239.743	307.341	235.415	273.216
Cntn3	<a href='https://www.ncbi.nlm.nih.gov/gene/?term=18488' target="_blank"> 18488 </a>	contactin 3	protein_coding	protein_coding	1.45588	2.74325	0.00311385	0.364631	Not regulated	1.9	0.856	5.276	3.171	1.485	1.026	0.847	0.992
Gm21860	<a href='https://www.ncbi.nlm.nih.gov/gene/?term=NA' target="_blank"> NA </a>		protein_coding	protein_coding	-1.35896	-2.565	0.00312589	0.364631	Not regulated	2.436	6.877	5.553	3.591	14.833	9.233	20.6	7.316
Pcsk2	<a href='https://www.ncbi.nlm.nih.gov/gene/?term=18549' target="_blank"> 18549 </a>	proprotein convertase subtilisin/kexin type 2	processed_transcript	protein_coding	0.703104	1.628	0.00313839	0.364631	Not regulated	69.035	42.773	76.589	86.198	59.164	37.783	37.753	51.599
Car10	<a href='https://www.ncbi.nlm.nih.gov/gene/?term=72605' target="_blank"> 72605 </a>	carbonic anhydrase 10	protein_coding	protein_coding	0.792669	1.73228	0.00317062	0.364631	Not regulated	29.309	27.653	32.637	34.4	28.066	21.477	17.661	14.051
Pdxk	<a href='https://www.ncbi.nlm.nih.gov/gene/?term=216134' target="_blank"> 216134 </a>	pyridoxal (pyridoxine, vitamin B6) kinase	protein_coding	protein_coding	-0.492025	-1.40642	0.00317082	0.364631	Not regulated	51.053	48.14	69.274	59.479	70.406	78.668	83.233	124.869
mt-Co2	<a href='https://www.ncbi.nlm.nih.gov/gene/?term=NA' target="_blank"> NA </a>		protein_coding	protein_coding	0.668997	1.58997	0.00318737	0.364631	Not regulated	6416.35	6996.35	4366.55	6295.53	4081.77	4291.14	5087.63	3729.6
Galnt16	<a href='https://www.ncbi.nlm.nih.gov/gene/?term=108760' target="_blank"> 108760 </a>	polypeptide N-acetylgalactosaminyltransferase 16	protein_coding	protein_coding	0.393723	1.31378	0.00320265	0.364631	Not regulated	100.596	96.057	90.061	113.509	85.396	92.899	78.538	85.66
Nxph3	<a href='https://www.ncbi.nlm.nih.gov/gene/?term=104079' target="_blank"> 104079 </a>	neurexophilin 3	protein_coding	protein_coding	2.06454	4.18302	0.00322513	0.364631	Not regulated	2.441	5.023	40.627	12.963	2.637	5.526	2.38	4.755
Pitrm1	<a href='https://www.ncbi.nlm.nih.gov/gene/?term=69617' target="_blank"> 69617 </a>	pitrilysin metallepetidase 1	protein_coding	protein_coding	-0.392822	-1.31296	0.00325056	0.364631	Not regulated	18.597	19.423	24.013	23.751	27.237	28.947	35.215	38.97
Dlg1	<a href='https://www.ncbi.nlm.nih.gov/gene/?term=13383' target="_blank"> 13383 </a>	discs large MAGUK scaffold protein 1	protein_coding	protein_coding	0.274549	1.20962	0.00326842	0.364631	Not regulated	36.753	36.871	47.116	40.677	36.468	39.519	36.479	36.832
Ccn3	<a href='https://www.ncbi.nlm.nih.gov/gene/?term=18133' target="_blank"> 18133 </a>	cellular communication network factor 3			1.73602	3.33115	0.00328111	0.364631	Not regulated	20.686	8.06	116.226	34.714	13.28	13.931	13.514	15.785
Rab26	<a href='https://www.ncbi.nlm.nih.gov/gene/?term=328778' target="_blank"> 328778 </a>	RAB26, member RAS oncogene family	protein_coding	protein_coding	0.962184	1.94826	0.00329513	0.364631	Not regulated	37.215	23.824	23.283	43.013	24.621	18.824	11.828	18.805
Limd2	<a href='https://www.ncbi.nlm.nih.gov/gene/?term=67803' target="_blank"> 67803 </a>	LIM domain containing 2	protein_coding	protein_coding	0.574327	1.48898	0.00334406	0.367476	Not regulated	80.735	71.379	54.205	85.667	57.223	52.673	55.079	55.985
Ipcef1	<a href='https://www.ncbi.nlm.nih.gov/gene/?term=320495' target="_blank"> 320495 </a>	interaction protein for cytohesin exchange factors 1	protein_coding	protein_coding	2.92169	7.57733	0.00336924	0.367689	Not regulated	0.181	0.102	3.253	0.715	0.219	0.216	0.125	0.037
Tmem129	<a href='https://www.ncbi.nlm.nih.gov/gene/?term=68366' target="_blank"> 68366 </a>	transmembrane protein 129	protein_coding	protein_coding	-0.27545	-1.21037	0.0034292	0.371669	Not regulated	20.499	24.818	33.205	30.221	34.966	35.749	36.007	36.531
Ints14	<a href='https://www.ncbi.nlm.nih.gov/gene/?term=69882' target="_blank"> 69882 </a>	integrator complex subunit 14			-0.227871	-1.17111	0.00346026	0.372484	Not regulated	13.693	14.989	16.925	18.296	20.52	18.907	20.553	23.259
Slit2	<a href='https://www.ncbi.nlm.nih.gov/gene/?term=20563' target="_blank"> 20563 </a>	slit guidance ligand 2	retained_intron	protein_coding	0.516457	1.43044	0.0035995	0.382512	Not regulated	21.092	28.748	26.548	26.303	20.154	24.415	15.549	19.869
Eif4a2	<a href='https://www.ncbi.nlm.nih.gov/gene/?term=13682' target="_blank"> 13682 </a>	eukaryotic translation initiation factor 4A2	protein_coding	protein_coding	0.216178	1.16165	0.00363092	0.382512	Not regulated	456.812	461.202	551.133	535.295	497.169	457.725	456.1	508.725
Fkbp10	<a href='https://www.ncbi.nlm.nih.gov/gene/?term=14230' target="_blank"> 14230 </a>	FK506 binding protein 10	protein_coding	protein_coding	-0.857681	-1.81212	0.00364761	0.382512	Not regulated	12.755	17.904	10.552	9.391	19.996	20.991	29.074	36.165
Masp1	<a href='https://www.ncbi.nlm.nih.gov/gene/?term=17174' target="_blank"> 17174 </a>	mannan-binding lectin serine peptidase 1	protein_coding	protein_coding	-1.23831	-2.35923	0.0036501	0.382512	Not regulated	9.454	5.759	17.187	14.718	24.293	13.573	24.051	53.205
Timp2	<a href='https://www.ncbi.nlm.nih.gov/gene/?term=21858' target="_blank"> 21858 </a>	tissue inhibitor of metalloproteinase 2	protein_coding	protein_coding	0.614724	1.53126	0.00368236	0.383353	Not regulated	267.075	219.888	291.964	242.348	216.493	211.78	179.854	124.65
Diras2	<a href='https://www.ncbi.nlm.nih.gov/gene/?term=68203' target="_blank"> 68203 </a>	DIRAS family, GTP-binding RAS-like 2	protein_coding	protein_coding	0.55135	1.46546	0.00376276	0.38878	Not regulated	117.381	86.723	141.747	130.592	102.856	99.473	82.608	71.669
Adgrb1	<a href='https://www.ncbi.nlm.nih.gov/gene/?term=107831' target="_blank"> 107831 </a>	adhesion G protein-coupled receptor B1			0.42922	1.34651	0.00380984	0.38878	Not regulated	157.942	119.249	149.421	152.992	131.443	122.008	117.673	113.478
Prickle4	<a href='https://www.ncbi.nlm.nih.gov/gene/?term=381104' target="_blank"> 381104 </a>	prickle planar cell polarity protein 4	protein_coding	protein_coding	3.3208	9.9922	0.00383055	0.38878	Not regulated	4.155	6.323	0.478	0.425	0.544	0.342	0.968	1.397
Ccng1	<a href='https://www.ncbi.nlm.nih.gov/gene/?term=12450' target="_blank"> 12450 </a>	cyclin G1	protein_coding	protein_coding	-0.721772	-1.64921	0.00383276	0.38878	Not regulated	46.646	58.495	82.53	82.578	86.29	83.202	129.394	207.102
Gm48957	<a href='https://www.ncbi.nlm.nih.gov/gene/?term=432939' target="_blank"> 432939 </a>	predicted gene, 48957			1.37841	2.59982	0.00386281	0.389332	Not regulated	1.348	1.044	2.271	2.913	1.258	0.979	0.37	0.874
Tgm6	<a href='https://www.ncbi.nlm.nih.gov/gene/?term=241636' target="_blank"> 241636 </a>	transglutaminase 6	processed_transcript	protein_coding	-1.05137	-2.0725	0.00391941	0.392537	Not regulated	0.463	0.619	0.76	0.591	1.042	0.982	1.306	2.335
Rps27l	<a href='https://www.ncbi.nlm.nih.gov/gene/?term=67941' target="_blank"> 67941 </a>	ribosomal protein S27-like	protein_coding	protein_coding	-0.55379	-1.46794	0.00395092	0.393204	Not regulated	74.89	81.628	101.507	84.718	111.911	102.845	158.098	185.817
Sgpp2	<a href='https://www.ncbi.nlm.nih.gov/gene/?term=433323' target="_blank"> 433323 </a>	sphingosine-1-phosphate phosphatase 2	protein_coding	protein_coding	1.60465	3.04122	0.00399983	0.394063	Not regulated	0.278	0.503	1.256	0.568	0.152	0.304	0.155	0.314
D630023F18Rik	<a href='https://www.ncbi.nlm.nih.gov/gene/?term=98303' target="_blank"> 98303 </a>	RIKEN cDNA D630023F18 gene	protein_coding	protein_coding	0.549725	1.46381	0.00400936	0.394063	Not regulated	14.823	18.939	20.662	20.086	12.311	17.219	12.153	12.131
Gprin1	<a href='https://www.ncbi.nlm.nih.gov/gene/?term=26913' target="_blank"> 26913 </a>	G protein-regulated inducer of neurite outgrowth 1	protein_coding	protein_coding	0.309996	1.2397	0.00405575	0.394232	Not regulated	68.473	59.583	84.881	75.907	65.289	60.137	55.854	77.149
Pex7	<a href='https://www.ncbi.nlm.nih.gov/gene/?term=18634' target="_blank"> 18634 </a>	peroxisomal biogenesis factor 7	protein_coding	protein_coding	0.469194	1.38434	0.00411653	0.394232	Not regulated	17.563	22.611	20.698	22.932	16.173	21.254	16.429	15.922
Sh3bp4	<a href='https://www.ncbi.nlm.nih.gov/gene/?term=98402' target="_blank"> 98402 </a>	SH3-domain binding protein 4	protein_coding	protein_coding	0.721577	1.64898	0.0041202	0.394232	Not regulated	11.61	13.667	8.33	12.442	6.305	10.24	7.254	7.638
Spns2	<a href='https://www.ncbi.nlm.nih.gov/gene/?term=216892' target="_blank"> 216892 </a>	spinster homolog 2	protein_coding	protein_coding	0.571604	1.48617	0.00412882	0.394232	Not regulated	69.142	54.236	56.921	50.451	43.703	52.803	38.191	38.241
Adamtsl4	<a href='https://www.ncbi.nlm.nih.gov/gene/?term=229595' target="_blank"> 229595 </a>	ADAMTS-like 4	protein_coding	protein_coding	-1.49397	-2.81664	0.00413565	0.394232	Not regulated	0.961	4.259	1.907	1.283	2.583	5.773	9.731	11.012
Klf14	<a href='https://www.ncbi.nlm.nih.gov/gene/?term=619665' target="_blank"> 619665 </a>	Kruppel-like factor 14	protein_coding	protein_coding	1.9137	3.76774	0.00420856	0.39878	Not regulated	0.465	0.284	1.431	0.451	0.14	0.268	0.22	0.111
Tusc1	<a href='https://www.ncbi.nlm.nih.gov/gene/?term=69136' target="_blank"> 69136 </a>	tumor suppressor candidate 1	protein_coding	protein_coding	0.605662	1.52168	0.00436952	0.408123	Not regulated	11.303	8.841	11.725	7.985	8.43	7.112	6.975	6.665
Cadps2	<a href='https://www.ncbi.nlm.nih.gov/gene/?term=320405' target="_blank"> 320405 </a>	Ca2+-dependent activator protein for secretion 2	protein_coding	protein_coding	1.00112	2.00156	0.00436953	0.408123	Not regulated	11.363	5.355	15.452	20.999	9.778	5.761	6.823	6.887
Castor1	<a href='https://www.ncbi.nlm.nih.gov/gene/?term=71962' target="_blank"> 71962 </a>	cytosolic arginine sensor for mTORC1 subunit 1			-1.49933	-2.82711	0.00440523	0.408123	Not regulated	1.047	2.418	1.835	0.951	1.902	3.905	6.338	8
Panx2	<a href='https://www.ncbi.nlm.nih.gov/gene/?term=406218' target="_blank"> 406218 </a>	pannexin 2	protein_coding	protein_coding	0.272276	1.20771	0.00441033	0.408123	Not regulated	44.743	36.656	46.551	45.521	36.955	37.955	31.099	39.154
Gm13493	<a href='https://www.ncbi.nlm.nih.gov/gene/?term=606530' target="_blank"> 606530 </a>	peptidylprolyl isomerase A (Ppia) pseudogene 2_635.1	processed_pseudogene	processed_pseudogene	0.518516	1.43248	0.00444403	0.408851	Not regulated	48.172	39.711	44.9	36.439	35.242	33.685	31.897	30.421
Spop	<a href='https://www.ncbi.nlm.nih.gov/gene/?term=20747' target="_blank"> 20747 </a>	speckle-type BTB/POZ protein	protein_coding	protein_coding	0.226531	1.17002	0.00451356	0.412847	Not regulated	44.728	48.838	66.054	56.64	54.357	49.741	52.032	57.816
Ash1l	<a href='https://www.ncbi.nlm.nih.gov/gene/?term=192195' target="_blank"> 192195 </a>	ASH1 like histone lysine methyltransferase	protein_coding	protein_coding	0.202359	1.15058	0.00457564	0.416121	Not regulated	22.307	23.026	24.62	25.339	22.77	22.613	22.552	23.552
Fdxr	<a href='https://www.ncbi.nlm.nih.gov/gene/?term=14149' target="_blank"> 14149 </a>	ferredoxin reductase	protein_coding	protein_coding	-0.744959	-1.67593	0.00462604	0.4183	Not regulated	4.594	8.206	9.915	11.035	11.454	15.302	19.531	20.606
Trp53i11	<a href='https://www.ncbi.nlm.nih.gov/gene/?term=277414' target="_blank"> 277414 </a>	transformation related protein 53 inducible protein 11	protein_coding	protein_coding	0.995813	1.9942	0.00468468	0.421195	Not regulated	28.293	15.516	38.28	54.633	25.678	13.565	16.116	18.445
B4gat1	<a href='https://www.ncbi.nlm.nih.gov/gene/?term=108902' target="_blank"> 108902 </a>	beta-1,4-glucuronyltransferase 1			0.18478	1.13664	0.00471308	0.421355	Not regulated	74.858	76.213	91.698	84.256	77.103	82.272	79.777	79.767
Negr1	<a href='https://www.ncbi.nlm.nih.gov/gene/?term=320840' target="_blank"> 320840 </a>	neuronal growth regulator 1	protein_coding	protein_coding	0.448161	1.3643	0.00479706	0.424895	Not regulated	120.338	94.728	153.46	131.457	103.163	103.08	84.936	121.483
Wdr47	<a href='https://www.ncbi.nlm.nih.gov/gene/?term=99512' target="_blank"> 99512 </a>	WD repeat domain 47	protein_coding	protein_coding	0.246082	1.18598	0.00480638	0.424895	Not regulated	73.175	73.157	90.011	80.214	77.44	73.227	73.125	70.445
Rsf1	<a href='https://www.ncbi.nlm.nih.gov/gene/?term=233532' target="_blank"> 233532 </a>	remodeling and spacing factor 1	protein_coding	protein_coding	0.270442	1.20618	0.00487405	0.428484	Not regulated	20.214	17.721	21.546	21.466	18.61	17.007	18.015	22.557
Tbc1d31	<a href='https://www.ncbi.nlm.nih.gov/gene/?term=210544' target="_blank"> 210544 </a>	TBC1 domain family, member 31	protein_coding	protein_coding	-0.682433	-1.60484	0.00503092	0.439831	Not regulated	3.425	5.838	7.246	4.559	8.502	7.358	8.06	13.332
Fam171a2	<a href='https://www.ncbi.nlm.nih.gov/gene/?term=217219' target="_blank"> 217219 </a>	family with sequence similarity 171, member A2	protein_coding	protein_coding	0.368688	1.29118	0.00511664	0.440934	Not regulated	33.8	30.614	40.46	36.741	30.955	27.397	26.616	37.97
Clstn1	<a href='https://www.ncbi.nlm.nih.gov/gene/?term=65945' target="_blank"> 65945 </a>	calsyntenin 1	protein_coding	protein_coding	0.340132	1.26587	0.00512167	0.440934	Not regulated	505.608	413.507	504.562	494.353	458.085	435.242	354.533	441.945
Yif1a	<a href='https://www.ncbi.nlm.nih.gov/gene/?term=68090' target="_blank"> 68090 </a>	Yip1 interacting factor homolog A (S. cerevisiae)	protein_coding	protein_coding	-0.501645	-1.41583	0.00512801	0.440934	Not regulated	20.938	24.273	28.393	28.638	36.295	30.572	33.521	54.621
Bnip3	<a href='https://www.ncbi.nlm.nih.gov/gene/?term=12176' target="_blank"> 12176 </a>	BCL2/adenovirus E1B interacting protein 3	protein_coding	protein_coding	0.592708	1.50808	0.00515501	0.440934	Not regulated	316.915	293.014	335.025	316.452	287.798	260.442	163.486	234.307
Fibin	<a href='https://www.ncbi.nlm.nih.gov/gene/?term=67606' target="_blank"> 67606 </a>	fin bud initiation factor homolog (zebrafish)	protein_coding	protein_coding	-1.35618	-2.56007	0.00525662	0.444923	Not regulated	3.079	1.668	9.437	5.156	11.97	9.317	9.197	24.093
Habp4	<a href='https://www.ncbi.nlm.nih.gov/gene/?term=56541' target="_blank"> 56541 </a>	hyaluronic acid binding protein 4	protein_coding	protein_coding	0.224072	1.16803	0.00525788	0.444923	Not regulated	126.389	111.694	144.633	150.326	130.664	127.299	116.793	132.51
Tiam1	<a href='https://www.ncbi.nlm.nih.gov/gene/?term=21844' target="_blank"> 21844 </a>	T cell lymphoma invasion and metastasis 1	protein_coding	protein_coding	0.515001	1.42899	0.00534827	0.450165	Not regulated	39.456	23.428	38.373	35.011	28.582	27.97	25.878	23.163
Gsto1	<a href='https://www.ncbi.nlm.nih.gov/gene/?term=14873' target="_blank"> 14873 </a>	glutathione S-transferase omega 1	protein_coding	protein_coding	-0.689343	-1.61255	0.00540901	0.451367	Not regulated	63.051	56.102	104.006	80.894	108.294	97.454	127.772	208.977
Lpl	<a href='https://www.ncbi.nlm.nih.gov/gene/?term=16956' target="_blank"> 16956 </a>	lipoprotein lipase	protein_coding	protein_coding	-1.34463	-2.53964	0.00544368	0.451367	Not regulated	15.84	15.952	16.611	9.593	21.155	13.58	82.328	51.642
Gm3888	<a href='https://www.ncbi.nlm.nih.gov/gene/?term=100042529' target="_blank"> 100042529 </a>	leucine-rich repeat LGI family, member 1 pseudogene			0.438087	1.35481	0.00544813	0.451367	Not regulated	35.477	33.029	40.137	38.09	36.687	28.165	28.688	25.876
Hnrnpa0	<a href='https://www.ncbi.nlm.nih.gov/gene/?term=77134' target="_blank"> 77134 </a>	heterogeneous nuclear ribonucleoprotein A0	protein_coding	protein_coding	0.245028	1.18512	0.00554797	0.457245	Not regulated	141.779	131.28	144.239	133.025	131.486	122.601	127.254	139.941
Tmem151a	<a href='https://www.ncbi.nlm.nih.gov/gene/?term=381199' target="_blank"> 381199 </a>	transmembrane protein 151A	processed_transcript	protein_coding	0.514983	1.42898	0.00575191	0.471597	Not regulated	76.921	62.403	78.081	75.855	67.87	68.104	50.338	48.854
Btaf1	<a href='https://www.ncbi.nlm.nih.gov/gene/?term=107182' target="_blank"> 107182 </a>	B-TFIID TATA-box binding protein associated factor 1	protein_coding	protein_coding	0.360008	1.28343	0.00579644	0.472798	Not regulated	12.279	14.102	15.207	11.609	11.483	11.073	10.65	12.43
Etl4	<a href='https://www.ncbi.nlm.nih.gov/gene/?term=208618' target="_blank"> 208618 </a>	enhancer trap locus 4	protein_coding	protein_coding	0.756879	1.68983	0.00597447	0.484821	Not regulated	14.034	7.957	29.431	19.014	9.609	8.203	13.906	8.108
Gm15542	<a href='https://www.ncbi.nlm.nih.gov/gene/?term=100043546' target="_blank"> 100043546 </a>	DnaJ (Hsp40) homolog, subfamily A, member 1 pseudogene	processed_pseudogene	processed_pseudogene	0.268221	1.20432	0.00609285	0.488487	Not regulated	50.721	44.718	51.936	52.401	47.835	41.362	44.517	50.184
Slc36a1	<a href='https://www.ncbi.nlm.nih.gov/gene/?term=215335' target="_blank"> 215335 </a>	solute carrier family 36 (proton/amino acid symporter), member 1	protein_coding	protein_coding	0.509309	1.42337	0.00610938	0.488487	Not regulated	19.735	15.919	26.137	19.65	17.804	16.327	13.83	12.376
Wnt10b	<a href='https://www.ncbi.nlm.nih.gov/gene/?term=22410' target="_blank"> 22410 </a>	wingless-type MMTV integration site family, member 10B	protein_coding	protein_coding	-1.65139	-3.14135	0.00611226	0.488487	Not regulated	0.139	0.569	1.069	0.957	1.37	1.614	2.404	3.916
Gm17084	<a href='https://www.ncbi.nlm.nih.gov/gene/?term=NA' target="_blank"> NA </a>		processed_transcript	transcribed_processed_pseudogene	6.39301	84.0406	0.00620047	0.489392	Not regulated	0.729	5.6	1.854	0	0	0	0	0
Bnip3l	<a href='https://www.ncbi.nlm.nih.gov/gene/?term=12177' target="_blank"> 12177 </a>	BCL2/adenovirus E1B interacting protein 3-like	protein_coding	protein_coding	0.386014	1.30678	0.00623705	0.489392	Not regulated	131.876	150.391	152.981	145.649	117.988	127.832	102.761	114.741
Cbx6	<a href='https://www.ncbi.nlm.nih.gov/gene/?term=494448' target="_blank"> 494448 </a>	chromobox 6	protein_coding	protein_coding	0.339639	1.26544	0.00627139	0.489392	Not regulated	177.784	139.691	161.792	173.042	152.729	145.184	137.606	143.558
Grm4	<a href='https://www.ncbi.nlm.nih.gov/gene/?term=268934' target="_blank"> 268934 </a>	glutamate receptor, metabotropic 4	protein_coding	protein_coding	0.579625	1.49446	0.00627283	0.489392	Not regulated	6.98	5.029	6.479	6.06	4.561	5.696	3.828	3.725
Galnt9	<a href='https://www.ncbi.nlm.nih.gov/gene/?term=231605' target="_blank"> 231605 </a>	polypeptide N-acetylgalactosaminyltransferase 9	protein_coding	protein_coding	0.741066	1.67141	0.00630671	0.489392	Not regulated	48.156	36.809	52.381	41.013	33.346	36.189	28.725	16.263
Haus2	<a href='https://www.ncbi.nlm.nih.gov/gene/?term=66296' target="_blank"> 66296 </a>	HAUS augmin-like complex, subunit 2	nonsense_mediated_decay	protein_coding	-0.207554	-1.15473	0.00631698	0.489392	Not regulated	17.617	19.584	23.518	19.917	23.906	24.869	26.08	28.347
Elfn2	<a href='https://www.ncbi.nlm.nih.gov/gene/?term=207393' target="_blank"> 207393 </a>	leucine rich repeat and fibronectin type III, extracellular 2	protein_coding	protein_coding	0.302317	1.23312	0.00635608	0.489392	Not regulated	44.293	45.172	52.533	52.409	46.503	48.596	39.527	41.242
Cpne6	<a href='https://www.ncbi.nlm.nih.gov/gene/?term=12891' target="_blank"> 12891 </a>	copine VI	protein_coding	protein_coding	0.672533	1.59387	0.00640238	0.489392	Not regulated	109.68	79.71	56.94	104.623	68.007	67.088	52.254	55.889
Tmem132e	<a href='https://www.ncbi.nlm.nih.gov/gene/?term=270893' target="_blank"> 270893 </a>	transmembrane protein 132E	protein_coding	protein_coding	0.660331	1.58045	0.00643118	0.489392	Not regulated	3.84	7.011	5.498	4.918	3.517	4.981	3.705	3.57
Kirrel3	<a href='https://www.ncbi.nlm.nih.gov/gene/?term=67703' target="_blank"> 67703 </a>	kirre like nephrin family adhesion molecule 3	protein_coding	protein_coding	0.960722	1.94628	0.0064373	0.489392	Not regulated	20.657	9.657	26.963	17.477	16.402	9.684	8.954	8.351
Camk2d	<a href='https://www.ncbi.nlm.nih.gov/gene/?term=108058' target="_blank"> 108058 </a>	calcium/calmodulin-dependent protein kinase II, delta	processed_transcript	protein_coding	0.420881	1.33874	0.00648363	0.489392	Not regulated	41.68	38.261	41.5	33.863	28.143	39.782	29.136	33.41
Prkcd	<a href='https://www.ncbi.nlm.nih.gov/gene/?term=18753' target="_blank"> 18753 </a>	protein kinase C, delta	protein_coding	protein_coding	-0.823264	-1.7694	0.00651447	0.489392	Not regulated	11.69	17.908	9.731	8.847	19.097	20.97	31.688	29.554
Zfp189	<a href='https://www.ncbi.nlm.nih.gov/gene/?term=230162' target="_blank"> 230162 </a>	zinc finger protein 189	protein_coding	protein_coding	0.543028	1.45703	0.0065351	0.489392	Not regulated	10.457	8.98	7.317	9.34	6.747	7.532	6.723	6.81
Vat1	<a href='https://www.ncbi.nlm.nih.gov/gene/?term=26949' target="_blank"> 26949 </a>	vesicle amine transport 1	protein_coding	protein_coding	-0.270277	-1.20604	0.00660931	0.489392	Not regulated	63.138	76.346	80.004	77.953	95.645	94.641	91.835	118.048
Col28a1	<a href='https://www.ncbi.nlm.nih.gov/gene/?term=213945' target="_blank"> 213945 </a>	collagen, type XXVIII, alpha 1	protein_coding	protein_coding	1.9628	3.89819	0.00661084	0.489392	Not regulated	0.387	1.651	0.353	0.562	0.248	0.35	0.126	0.087
Kmt2e	<a href='https://www.ncbi.nlm.nih.gov/gene/?term=69188' target="_blank"> 69188 </a>	lysine (K)-specific methyltransferase 2E	protein_coding	protein_coding	0.181361	1.13395	0.00661842	0.489392	Not regulated	30.566	32.982	39.896	41.257	32.848	32.944	36.467	38.965
Sall3	<a href='https://www.ncbi.nlm.nih.gov/gene/?term=20689' target="_blank"> 20689 </a>	spalt like transcription factor 3	protein_coding	protein_coding	0.893084	1.85714	0.00667426	0.491225	Not regulated	3.77	3.331	2.253	2.521	2.338	2.047	1.842	1.16
Ide	<a href='https://www.ncbi.nlm.nih.gov/gene/?term=15925' target="_blank"> 15925 </a>	insulin degrading enzyme	protein_coding	protein_coding	0.510634	1.42468	0.00680351	0.496586	Not regulated	34.147	47.019	58.077	46.7	33.459	38.284	40.648	28.62
Crispld2	<a href='https://www.ncbi.nlm.nih.gov/gene/?term=78892' target="_blank"> 78892 </a>	cysteine-rich secretory protein LCCL domain containing 2	protein_coding	protein_coding	-1.28077	-2.42969	0.00681631	0.496586	Not regulated	1.307	1.727	1.332	0.917	1.381	3.599	2.274	7.076
Chrna4	<a href='https://www.ncbi.nlm.nih.gov/gene/?term=11438' target="_blank"> 11438 </a>	cholinergic receptor, nicotinic, alpha polypeptide 4	protein_coding	protein_coding	0.604257	1.5202	0.00684123	0.496586	Not regulated	7.538	4.745	5.618	6.597	4.043	3.208	4.69	5.124
Zfp607a	<a href='https://www.ncbi.nlm.nih.gov/gene/?term=545938' target="_blank"> 545938 </a>	zinc finger protein 607A			-0.680534	-1.60273	0.00699593	0.503215	Not regulated	0.466	0.54	0.65	0.536	0.933	0.925	0.983	1.06
Cyb561a3	<a href='https://www.ncbi.nlm.nih.gov/gene/?term=225912' target="_blank"> 225912 </a>	cytochrome b561 family, member A3	protein_coding	protein_coding	-0.359289	-1.28279	0.00702363	0.503215	Not regulated	11.381	8.694	14.073	13.051	15.827	16.181	15.591	17.36
Pde1a	<a href='https://www.ncbi.nlm.nih.gov/gene/?term=18573' target="_blank"> 18573 </a>	phosphodiesterase 1A, calmodulin-dependent	protein_coding	protein_coding	0.509524	1.42358	0.00702796	0.503215	Not regulated	68.462	96.904	109.97	102.597	76.808	89.908	58.029	70.695
Trim33	<a href='https://www.ncbi.nlm.nih.gov/gene/?term=94093' target="_blank"> 94093 </a>	tripartite motif-containing 33	protein_coding	protein_coding	0.244567	1.18474	0.00712677	0.505597	Not regulated	26.521	26.997	35.078	32.111	29.304	29.804	25.65	30.67
Il17rd	<a href='https://www.ncbi.nlm.nih.gov/gene/?term=171463' target="_blank"> 171463 </a>	interleukin 17 receptor D	protein_coding	protein_coding	0.385972	1.30674	0.00715469	0.505597	Not regulated	1.555	1.696	2.009	1.715	1.403	1.332	1.461	1.761
Dram2	<a href='https://www.ncbi.nlm.nih.gov/gene/?term=67171' target="_blank"> 67171 </a>	DNA-damage regulated autophagy modulator 2	protein_coding	protein_coding	-0.291432	-1.22385	0.00715708	0.505597	Not regulated	29.752	28.768	43.629	35.693	42.416	37.762	50.93	53.197
Ndst4	<a href='https://www.ncbi.nlm.nih.gov/gene/?term=64580' target="_blank"> 64580 </a>	N-deacetylase/N-sulfotransferase (heparin glucosaminyl) 4	retained_intron	protein_coding	1.3415	2.53415	0.0072257	0.506324	Not regulated	0.717	0.417	2.375	1.065	0.415	0.272	0.339	0.158
Gm3226	<a href='https://www.ncbi.nlm.nih.gov/gene/?term=100041240' target="_blank"> 100041240 </a>	tubulin, alpha 1B pseudogene			0.672893	1.59427	0.00723806	0.506324	Not regulated	60.03	30.023	52.313	36.865	37.332	29.953	27.117	31.297
Smc5	<a href='https://www.ncbi.nlm.nih.gov/gene/?term=226026' target="_blank"> 226026 </a>	structural maintenance of chromosomes 5	protein_coding	protein_coding	-0.45579	-1.37153	0.00727058	0.506324	Not regulated	15.063	18.736	22.987	22.067	27.557	23.341	32.66	54.654
Ctnnd2	<a href='https://www.ncbi.nlm.nih.gov/gene/?term=18163' target="_blank"> 18163 </a>	catenin (cadherin associated protein), delta 2	protein_coding	protein_coding	0.226632	1.1701	0.00729536	0.506324	Not regulated	109.816	101.208	125.075	111.394	108.209	110.811	108.824	100.811
Sebox	<a href='https://www.ncbi.nlm.nih.gov/gene/?term=18292' target="_blank"> 18292 </a>	SEBOX homeobox	protein_coding	protein_coding	1.0274	2.03835	0.00738886	0.510574	Not regulated	3.302	3.718	2.673	2.737	2.54	1.384	1.079	1.897
Gabra4	<a href='https://www.ncbi.nlm.nih.gov/gene/?term=14397' target="_blank"> 14397 </a>	gamma-aminobutyric acid (GABA) A receptor, subunit alpha 4	protein_coding	protein_coding	0.489704	1.40416	0.00749725	0.513068	Not regulated	50.993	40.836	37.486	48.194	34.211	38.052	33.617	36.41
Etv1	<a href='https://www.ncbi.nlm.nih.gov/gene/?term=14009' target="_blank"> 14009 </a>	ets variant 1	protein_coding	protein_coding	0.692715	1.61632	0.00752058	0.513068	Not regulated	13.665	10.346	9.26	17.723	9.349	8.834	7.662	9.392
Cdh18	<a href='https://www.ncbi.nlm.nih.gov/gene/?term=320865' target="_blank"> 320865 </a>	cadherin 18	protein_coding	protein_coding	1.1779	2.26248	0.00753438	0.513068	Not regulated	1.431	0.69	2.283	1.352	0.7	0.666	0.716	0.424
Dcn	<a href='https://www.ncbi.nlm.nih.gov/gene/?term=13179' target="_blank"> 13179 </a>	decorin	protein_coding	protein_coding	1.44323	2.7193	0.00755465	0.513068	Not regulated	17.6	12.75	63.678	10.522	8.555	14.947	11.118	7.204
Nabp1	<a href='https://www.ncbi.nlm.nih.gov/gene/?term=109019' target="_blank"> 109019 </a>	nucleic acid binding protein 1	nonsense_mediated_decay	protein_coding	-0.48318	-1.39782	0.0077326	0.521842	Not regulated	64.676	51.9	50.731	58.59	98.137	68.824	79.956	91.648
Trhr	<a href='https://www.ncbi.nlm.nih.gov/gene/?term=22045' target="_blank"> 22045 </a>	thyrotropin releasing hormone receptor	protein_coding	protein_coding	1.66606	3.17347	0.00774981	0.521842	Not regulated	2.843	0.784	3.608	4.036	1.828	0.893	0.295	0.863
Pgm2l1	<a href='https://www.ncbi.nlm.nih.gov/gene/?term=70974' target="_blank"> 70974 </a>	phosphoglucomutase 2-like 1	protein_coding	protein_coding	0.603721	1.51963	0.00783142	0.524378	Not regulated	107.128	76.839	105.823	101.873	84.292	82.22	53.055	65.928
Adamts8	<a href='https://www.ncbi.nlm.nih.gov/gene/?term=30806' target="_blank"> 30806 </a>	a disintegrin-like and metallopeptidase (reprolysin type) with thrombospondin type 1 motif, 8	protein_coding	protein_coding	0.991535	1.9883	0.00785373	0.524378	Not regulated	7.235	3.46	6.286	6.421	4.517	3.996	2.725	1.714
Chga	<a href='https://www.ncbi.nlm.nih.gov/gene/?term=12652' target="_blank"> 12652 </a>	chromogranin A	protein_coding	protein_coding	0.446712	1.36293	0.00792332	0.525103	Not regulated	140.516	153.954	218.814	162.571	159.977	144.812	120.567	115.478
Zfp931	<a href='https://www.ncbi.nlm.nih.gov/gene/?term=353208' target="_blank"> 353208 </a>	zinc finger protein 931	protein_coding	protein_coding	-0.362923	-1.28603	0.00795778	0.525103	Not regulated	18.591	24.017	29.233	27.009	28.565	30.691	43.788	40.691
Fam114a1	<a href='https://www.ncbi.nlm.nih.gov/gene/?term=68303' target="_blank"> 68303 </a>	family with sequence similarity 114, member A1	protein_coding	protein_coding	-0.651405	-1.5707	0.00799685	0.525103	Not regulated	4.801	5.167	3.503	3.5	5.182	6.248	7.791	8.753
Adgrb3	<a href='https://www.ncbi.nlm.nih.gov/gene/?term=210933' target="_blank"> 210933 </a>	adhesion G protein-coupled receptor B3			0.251028	1.19006	0.00800856	0.525103	Not regulated	35.218	30.871	36.773	35.615	33.177	29.254	31.867	33.834
Rspo3	<a href='https://www.ncbi.nlm.nih.gov/gene/?term=72780' target="_blank"> 72780 </a>	R-spondin 3	protein_coding	protein_coding	0.937692	1.91546	0.0081129	0.525103	Not regulated	4.567	4.707	8.318	12.501	3.406	2.941	5.292	3.553
Pnma3	<a href='https://www.ncbi.nlm.nih.gov/gene/?term=245468' target="_blank"> 245468 </a>	paraneoplastic antigen MA3	protein_coding	protein_coding	-0.445044	-1.36136	0.00815601	0.525103	Not regulated	6.1	6.708	7.483	7.832	8.058	9.886	10.482	14.18
Slc8a3	<a href='https://www.ncbi.nlm.nih.gov/gene/?term=110893' target="_blank"> 110893 </a>	solute carrier family 8 (sodium/calcium exchanger), member 3	protein_coding	protein_coding	0.653772	1.57328	0.00821544	0.525103	Not regulated	4.924	3.669	8.599	5.831	3.957	4.204	4.165	3.47
Golga7	<a href='https://www.ncbi.nlm.nih.gov/gene/?term=57437' target="_blank"> 57437 </a>	golgi autoantigen, golgin subfamily a, 7	protein_coding	protein_coding	-0.154759	-1.11324	0.00823993	0.525103	Not regulated	96.656	100.008	122.728	104.905	127.311	120.63	133.296	145.207
Clec11a	<a href='https://www.ncbi.nlm.nih.gov/gene/?term=20256' target="_blank"> 20256 </a>	C-type lectin domain family 11, member a	protein_coding	protein_coding	-0.442664	-1.35911	0.0082487	0.525103	Not regulated	2.256	2.196	2.579	2.676	3.131	3.313	3.694	4.528
Zdhhc17	<a href='https://www.ncbi.nlm.nih.gov/gene/?term=320150' target="_blank"> 320150 </a>	zinc finger, DHHC domain containing 17	protein_coding	protein_coding	0.249652	1.18892	0.00825823	0.525103	Not regulated	43.699	44.733	50.877	54.394	45.92	40.944	46.421	49.958
Trim62	<a href='https://www.ncbi.nlm.nih.gov/gene/?term=67525' target="_blank"> 67525 </a>	tripartite motif-containing 62	nonsense_mediated_decay	protein_coding	0.562787	1.47712	0.0082989	0.525103	Not regulated	23.29	21.903	28.018	23.221	21.722	22.313	12.771	15.276
Dynlt1b	<a href='https://www.ncbi.nlm.nih.gov/gene/?term=21648' target="_blank"> 21648 </a>	dynein light chain Tctex-type 1B	protein_coding	protein_coding	0.401662	1.32103	0.00830828	0.525103	Not regulated	86.33	74.877	135.43	99.031	78.752	75.213	86.064	88.933
Slc2a10	<a href='https://www.ncbi.nlm.nih.gov/gene/?term=170441' target="_blank"> 170441 </a>	solute carrier family 2 (facilitated glucose transporter), member 10	protein_coding	protein_coding	-1.07343	-2.10444	0.00832905	0.525103	Not regulated	0.599	0.771	0.406	0.4	0.88	1.071	1.63	1.63
Vwc2l	<a href='https://www.ncbi.nlm.nih.gov/gene/?term=320460' target="_blank"> 320460 </a>	von Willebrand factor C domain-containing protein 2-like	protein_coding	protein_coding	2.51252	5.70616	0.00832918	0.525103	Not regulated	0.205	0.054	2.036	0.799	0.242	0.091	0.107	0.137
Scpep1	<a href='https://www.ncbi.nlm.nih.gov/gene/?term=74617' target="_blank"> 74617 </a>	serine carboxypeptidase 1	protein_coding	protein_coding	-0.475606	-1.3905	0.00837326	0.525739	Not regulated	25.765	29.556	48.258	30.738	52.764	43.25	46.79	62.917
Zcchc9	<a href='https://www.ncbi.nlm.nih.gov/gene/?term=69085' target="_blank"> 69085 </a>	zinc finger, CCHC domain containing 9	protein_coding	protein_coding	-0.255913	-1.19409	0.00840896	0.525739	Not regulated	11.46	13.293	15.113	13.384	16.285	16.184	18.755	19.028
Gm10125	<a href='https://www.ncbi.nlm.nih.gov/gene/?term=791318' target="_blank"> 791318 </a>	predicted gene 10125	antisense	processed_transcript	0.608482	1.52465	0.00845616	0.525739	Not regulated	1.78	2.592	2.82	3.258	2.613	1.827	2.386	2.327
Jph3	<a href='https://www.ncbi.nlm.nih.gov/gene/?term=57340' target="_blank"> 57340 </a>	junctophilin 3	processed_transcript	protein_coding	0.357105	1.28085	0.00851405	0.525739	Not regulated	76.203	59.891	80.344	86.767	69.101	70.78	54.349	68.387
Cpt1b	<a href='https://www.ncbi.nlm.nih.gov/gene/?term=12895' target="_blank"> 12895 </a>	carnitine palmitoyltransferase 1b, muscle	protein_coding	protein_coding	-0.967344	-1.95524	0.00853778	0.525739	Not regulated	0.35	0.42	0.431	0.514	1.693	0.703	1.065	1.424
Gm45133	<a href='https://www.ncbi.nlm.nih.gov/gene/?term=NA' target="_blank"> NA </a>				1.38545	2.61253	0.00854041	0.525739	Not regulated	0.886	0.641	0.307	0.537	0.285	0.255	0.26	0.229
Bicdl1	<a href='https://www.ncbi.nlm.nih.gov/gene/?term=75665' target="_blank"> 75665 </a>	BICD family like cargo adaptor 1			0.359153	1.28267	0.00864522	0.525739	Not regulated	59.806	52.082	58.483	62.114	60.357	57.06	46.648	45.373
DXBay18	<a href='https://www.ncbi.nlm.nih.gov/gene/?term=NA' target="_blank"> NA </a>		protein_coding	protein_coding	0.530287	1.44422	0.00865511	0.525739	Not regulated	2.048	2.142	2.316	2.017	1.893	1.501	1.412	1.762
Pnmal2	<a href='https://www.ncbi.nlm.nih.gov/gene/?term=NA' target="_blank"> NA </a>		protein_coding	protein_coding	0.363142	1.28622	0.0086693	0.525739	Not regulated	77.081	81.128	100.442	84.29	68.809	63.309	65.681	99.591
Rasal1	<a href='https://www.ncbi.nlm.nih.gov/gene/?term=19415' target="_blank"> 19415 </a>	RAS protein activator like 1 (GAP1 like)	protein_coding	protein_coding	0.951374	1.93371	0.0086715	0.525739	Not regulated	27.003	16.299	33.185	28.838	26.808	19.379	8.468	8.399
Rpl3-ps1	<a href='https://www.ncbi.nlm.nih.gov/gene/?term=100043000' target="_blank"> 100043000 </a>	ribosomal protein L3, pseudogene 1	processed_pseudogene	processed_pseudogene	0.832971	1.78135	0.00874314	0.525833	Not regulated	94.835	222.251	331.993	273.065	120.648	115.845	130.539	200.663
Prr18	<a href='https://www.ncbi.nlm.nih.gov/gene/?term=320111' target="_blank"> 320111 </a>	proline rich 18	protein_coding	protein_coding	0.843413	1.79429	0.00878599	0.525833	Not regulated	3.337	4.91	3.711	3.154	2.268	2.747	1.348	3.235
Cacng8	<a href='https://www.ncbi.nlm.nih.gov/gene/?term=81905' target="_blank"> 81905 </a>	calcium channel, voltage-dependent, gamma subunit 8	protein_coding	protein_coding	0.569902	1.48442	0.00882197	0.525833	Not regulated	117.417	89.542	101.053	114.772	94.465	87.745	74.468	54.414
Pno1	<a href='https://www.ncbi.nlm.nih.gov/gene/?term=66249' target="_blank"> 66249 </a>	partner of NOB1 homolog	protein_coding	protein_coding	-0.308267	-1.23822	0.00883899	0.525833	Not regulated	42.599	40.477	45.923	40.568	50.07	50.604	60.9	75.644
Astn2	<a href='https://www.ncbi.nlm.nih.gov/gene/?term=56079' target="_blank"> 56079 </a>	astrotactin 2	protein_coding	protein_coding	0.781767	1.71923	0.0088392	0.525833	Not regulated	15.281	8.523	15.105	13.379	10.833	8.833	8.994	4.901
Hs6st3	<a href='https://www.ncbi.nlm.nih.gov/gene/?term=50787' target="_blank"> 50787 </a>	heparan sulfate 6-O-sulfotransferase 3	protein_coding	protein_coding	0.669789	1.59084	0.00890425	0.527692	Not regulated	8.64	11.474	11.303	9.131	6.088	10.156	5.577	6.532
Sec13	<a href='https://www.ncbi.nlm.nih.gov/gene/?term=110379' target="_blank"> 110379 </a>	SEC13 homolog, nuclear pore and COPII coat complex component	protein_coding	protein_coding	-0.214241	-1.16009	0.00893998	0.527692	Not regulated	82.647	85.172	96.076	83.478	115.465	104.329	117.523	120.079
Eif2b5	<a href='https://www.ncbi.nlm.nih.gov/gene/?term=224045' target="_blank"> 224045 </a>	eukaryotic translation initiation factor 2B, subunit 5 epsilon	protein_coding	protein_coding	-0.158091	-1.11581	0.00897525	0.527692	Not regulated	39.328	41.763	50.563	45.324	53.766	53.056	57.369	57.943
Slitrk1	<a href='https://www.ncbi.nlm.nih.gov/gene/?term=76965' target="_blank"> 76965 </a>	SLIT and NTRK-like family, member 1	protein_coding	protein_coding	0.397816	1.31751	0.00900385	0.527692	Not regulated	18.96	16.867	28.112	26.488	20.499	17.991	18.28	18.605
Taldo1	<a href='https://www.ncbi.nlm.nih.gov/gene/?term=21351' target="_blank"> 21351 </a>	transaldolase 1	protein_coding	protein_coding	-0.380564	-1.30185	0.00911404	0.532164	Not regulated	96.529	108.007	109.67	86.989	124.4	136.062	168.322	154.289
Mn1	<a href='https://www.ncbi.nlm.nih.gov/gene/?term=433938' target="_blank"> 433938 </a>	meningioma 1	processed_transcript	protein_coding	0.364528	1.28746	0.00917728	0.532164	Not regulated	8.763	9.691	11.977	9.302	7.678	7.893	8.967	7.95
Bmp3	<a href='https://www.ncbi.nlm.nih.gov/gene/?term=110075' target="_blank"> 110075 </a>	bone morphogenetic protein 3	protein_coding	protein_coding	1.56156	2.95173	0.00918105	0.532164	Not regulated	0.982	0.719	6.093	2.991	0.877	0.807	1.26	0.796
Ctxn1	<a href='https://www.ncbi.nlm.nih.gov/gene/?term=330695' target="_blank"> 330695 </a>	cortexin 1	protein_coding	protein_coding	0.55253	1.46666	0.0092765	0.535632	Not regulated	404.06	301.348	276.819	379.192	274.316	314.955	194.989	256.233
Atp11b	<a href='https://www.ncbi.nlm.nih.gov/gene/?term=76295' target="_blank"> 76295 </a>	ATPase, class VI, type 11B	protein_coding	protein_coding	-0.429397	-1.34667	0.00933619	0.535632	Not regulated	63.161	73.969	151.117	97.978	125.582	121.542	146.251	188.009
Trim8	<a href='https://www.ncbi.nlm.nih.gov/gene/?term=93679' target="_blank"> 93679 </a>	tripartite motif-containing 8	protein_coding	protein_coding	0.220341	1.16501	0.00934242	0.535632	Not regulated	32.046	34.164	37.019	31.81	30.371	32.194	33.802	34.369
Rps6ka1	<a href='https://www.ncbi.nlm.nih.gov/gene/?term=20111' target="_blank"> 20111 </a>	ribosomal protein S6 kinase polypeptide 1	protein_coding	protein_coding	-0.623258	-1.54035	0.00938547	0.536158	Not regulated	8.709	10.566	13.087	16.231	16.846	16.506	23.117	28.714
Chek2	<a href='https://www.ncbi.nlm.nih.gov/gene/?term=50883' target="_blank"> 50883 </a>	checkpoint kinase 2	protein_coding	protein_coding	-0.995842	-1.99424	0.00952751	0.540894	Not regulated	1.779	3.355	3.153	5.232	4.525	4.647	6.435	15.829
Meak7	<a href='https://www.ncbi.nlm.nih.gov/gene/?term=74347' target="_blank"> 74347 </a>	MTOR associated protein , eak-7 homolog			-0.2642	-1.20097	0.00953675	0.540894	Not regulated	9.925	9.729	13.046	13.323	13.509	14.522	17.087	19.462
Cerk	<a href='https://www.ncbi.nlm.nih.gov/gene/?term=223753' target="_blank"> 223753 </a>	ceramide kinase	protein_coding	protein_coding	0.340985	1.26662	0.00965836	0.544164	Not regulated	37.202	34.59	37.733	39.536	34.185	32.189	32.936	27.951
Lrrtm3	<a href='https://www.ncbi.nlm.nih.gov/gene/?term=216028' target="_blank"> 216028 </a>	leucine rich repeat transmembrane neuronal 3	protein_coding	protein_coding	1.01016	2.01414	0.00966318	0.544164	Not regulated	3.64	1.723	7.785	5.416	4.707	2.397	2.706	2.856
1600029O15Rik	<a href='https://www.ncbi.nlm.nih.gov/gene/?term=665268' target="_blank"> 665268 </a>	ribosomal protein L17 pseudogene	processed_transcript	transcribed_processed_pseudogene	0.982646	1.97609	0.00972604	0.544433	Not regulated	1.16	1.49	1.487	2.046	1.133	0.763	0.54	1.057
Nat8l	<a href='https://www.ncbi.nlm.nih.gov/gene/?term=269642' target="_blank"> 269642 </a>	N-acetyltransferase 8-like	protein_coding	protein_coding	0.353854	1.27797	0.00976625	0.544433	Not regulated	66.54	62.647	59.954	72.073	58.428	63.411	54.093	51.666
Sh2d6	<a href='https://www.ncbi.nlm.nih.gov/gene/?term=71130' target="_blank"> 71130 </a>	SH2 domain containing 6	processed_transcript	protein_coding	-1.42398	-2.68324	0.00977117	0.544433	Not regulated	0.371	0.558	1.405	0.415	1.665	1.71	2.644	1.836
Gm28661	<a href='https://www.ncbi.nlm.nih.gov/gene/?term=NA' target="_blank"> NA </a>		unprocessed_pseudogene	unprocessed_pseudogene	0.642913	1.56148	0.00994278	0.547599	Not regulated	23262.1	23036.5	15083.4	18725.1	14469.7	16425	16031.2	11231.9
D10Wsu102e	<a href='https://www.ncbi.nlm.nih.gov/gene/?term=NA' target="_blank"> NA </a>		protein_coding	protein_coding	0.345521	1.27061	0.00994616	0.547599	Not regulated	0.689	0.655	0.791	0.826	0.631	0.745	0.558	0.642
Nr2f6	<a href='https://www.ncbi.nlm.nih.gov/gene/?term=13864' target="_blank"> 13864 </a>	nuclear receptor subfamily 2, group F, member 6	protein_coding	protein_coding	0.422101	1.33988	0.00994806	0.547599	Not regulated	36.425	34.464	29.934	30.811	29.41	29.884	25.789	26.982
Atp13a5	<a href='https://www.ncbi.nlm.nih.gov/gene/?term=268878' target="_blank"> 268878 </a>	ATPase type 13A5	protein_coding	protein_coding	1.55075	2.92969	0.00997551	0.547599	Not regulated	0.254	0.446	0.22	0.399	0.18	0.126	0.116	0.045
Pcdhga4	<a href='https://www.ncbi.nlm.nih.gov/gene/?term=93712' target="_blank"> 93712 </a>	protocadherin gamma subfamily A, 4	protein_coding	protein_coding	0.377868	1.29942	0.0100092	0.547599	Not regulated	13.71	14.468	13.531	15.497	12.22	14.196	11.121	11.389
Lig3	<a href='https://www.ncbi.nlm.nih.gov/gene/?term=16882' target="_blank"> 16882 </a>	ligase III, DNA, ATP-dependent	protein_coding	protein_coding	-0.280991	-1.21503	0.0100356	0.547599	Not regulated	10.004	7.755	11.412	9.779	13.058	13.26	13.057	16.295
Snrpn	<a href='https://www.ncbi.nlm.nih.gov/gene/?term=20646' target="_blank"> 20646 </a>	small nuclear ribonucleoprotein N	nonsense_mediated_decay	protein_coding	0.492896	1.40727	0.0102401	0.551078	Not regulated	786.133	587.344	682.817	726.602	631.968	566.79	454.828	546.137
Kcnd2	<a href='https://www.ncbi.nlm.nih.gov/gene/?term=16508' target="_blank"> 16508 </a>	potassium voltage-gated channel, Shal-related family, member 2	protein_coding	protein_coding	0.450942	1.36693	0.0102724	0.551078	Not regulated	28.373	22.512	21.093	25.076	19.045	21.138	18.675	21.325
Gm47033	<a href='https://www.ncbi.nlm.nih.gov/gene/?term=NA' target="_blank"> NA </a>				1.6595	3.15906	0.0102727	0.551078	Not regulated	0.972	1.124	1.558	1.164	0.6	0.64	0.258	0.111
Synpo	<a href='https://www.ncbi.nlm.nih.gov/gene/?term=104027' target="_blank"> 104027 </a>	synaptopodin	protein_coding	protein_coding	0.422931	1.34065	0.0103773	0.551078	Not regulated	61.156	57.258	47.641	56.867	43.809	53.197	44.319	43.955
Trap1	<a href='https://www.ncbi.nlm.nih.gov/gene/?term=68015' target="_blank"> 68015 </a>	TNF receptor-associated protein 1	protein_coding	protein_coding	-0.311283	-1.24081	0.0104578	0.551078	Not regulated	50.86	53.402	62.506	71.067	74.136	69.635	89.798	96.242
Rasgrp1	<a href='https://www.ncbi.nlm.nih.gov/gene/?term=19419' target="_blank"> 19419 </a>	RAS guanyl releasing protein 1	protein_coding	protein_coding	0.70727	1.63271	0.0104696	0.551078	Not regulated	65.603	57.395	61.8	69.387	57.293	54.652	28.71	30.978
Caprin2	<a href='https://www.ncbi.nlm.nih.gov/gene/?term=232560' target="_blank"> 232560 </a>	caprin family member 2	protein_coding	protein_coding	-0.684444	-1.60708	0.0105034	0.551078	Not regulated	3.08	3.189	5.218	4.439	4.722	5.773	6.518	10.703
Srsf11	<a href='https://www.ncbi.nlm.nih.gov/gene/?term=69207' target="_blank"> 69207 </a>	serine and arginine-rich splicing factor 11	protein_coding	protein_coding	-0.258708	-1.19641	0.0105404	0.551078	Not regulated	100.375	98.312	131.646	111.971	154.044	127.231	150.579	177.37
Piezo1	<a href='https://www.ncbi.nlm.nih.gov/gene/?term=234839' target="_blank"> 234839 </a>	piezo-type mechanosensitive ion channel component 1	protein_coding	protein_coding	-0.921134	-1.8936	0.0105749	0.551078	Not regulated	3.591	3.839	9.644	5.188	7.819	8.413	10.989	21.626
Rph3a	<a href='https://www.ncbi.nlm.nih.gov/gene/?term=19894' target="_blank"> 19894 </a>	rabphilin 3A	protein_coding	protein_coding	0.581976	1.4969	0.0105763	0.551078	Not regulated	140.397	132.106	166.967	154.066	136.655	115.397	114.539	67.906
Iyd	<a href='https://www.ncbi.nlm.nih.gov/gene/?term=70337' target="_blank"> 70337 </a>	iodotyrosine deiodinase	protein_coding	protein_coding	-1.57937	-2.98839	0.0106032	0.551078	Not regulated	0.615	0.6	0.757	0.411	0.686	0.889	2.936	3.02
Gm43843	<a href='https://www.ncbi.nlm.nih.gov/gene/?term=NA' target="_blank"> NA </a>				-0.769552	-1.70474	0.0106694	0.551078	Not regulated	4.28	3.6	4.81	4.242	9.802	6.811	9.492	5.765
St6gal2	<a href='https://www.ncbi.nlm.nih.gov/gene/?term=240119' target="_blank"> 240119 </a>	beta galactoside alpha 2,6 sialyltransferase 2	protein_coding	protein_coding	0.587335	1.50247	0.010671	0.551078	Not regulated	3.92	3.557	3.412	3.182	2.741	2.715	1.924	2.616
Nrsn2	<a href='https://www.ncbi.nlm.nih.gov/gene/?term=228777' target="_blank"> 228777 </a>	neurensin 2	protein_coding	protein_coding	1.68673	3.21925	0.0106812	0.551078	Not regulated	3.424	1.521	11.134	6.868	2.867	2.303	0.528	1.895
Tmem121b	<a href='https://www.ncbi.nlm.nih.gov/gene/?term=94047' target="_blank"> 94047 </a>	transmembrane protein 121B			0.485812	1.40037	0.0107226	0.551078	Not regulated	19.808	14.287	18.609	19.509	13.921	18.568	12.134	12.581
Pcdhb4	<a href='https://www.ncbi.nlm.nih.gov/gene/?term=93875' target="_blank"> 93875 </a>	protocadherin beta 4	protein_coding	protein_coding	0.472264	1.38729	0.0107501	0.551078	Not regulated	2.185	1.728	2.293	2.162	1.573	1.695	1.709	1.723
Cfl2	<a href='https://www.ncbi.nlm.nih.gov/gene/?term=12632' target="_blank"> 12632 </a>	cofilin 2, muscle	protein_coding	protein_coding	-0.338594	-1.26452	0.0107565	0.551078	Not regulated	139.53	133.761	227.057	162.264	224.039	213.724	214.284	264.58
Kcnn1	<a href='https://www.ncbi.nlm.nih.gov/gene/?term=84036' target="_blank"> 84036 </a>	potassium intermediate/small conductance calcium-activated channel, subfamily N, member 1	protein_coding	protein_coding	0.392435	1.31261	0.0107606	0.551078	Not regulated	20.267	17.299	25.104	26.711	22.439	18.996	16.29	15.171
Ssh3	<a href='https://www.ncbi.nlm.nih.gov/gene/?term=245857' target="_blank"> 245857 </a>	slingshot protein phosphatase 3	protein_coding	protein_coding	-0.712493	-1.63863	0.0107611	0.551078	Not regulated	4.535	9.848	10.544	8.341	9.621	13.512	21.401	15.781
Ndn	<a href='https://www.ncbi.nlm.nih.gov/gene/?term=17984' target="_blank"> 17984 </a>	necdin, MAGE family member	protein_coding	protein_coding	0.445084	1.36139	0.010824	0.551521	Not regulated	60.62	54.858	109.2	77.218	61.518	57.953	56.458	68.913
Ddx6	<a href='https://www.ncbi.nlm.nih.gov/gene/?term=13209' target="_blank"> 13209 </a>	DEAD (Asp-Glu-Ala-Asp) box polypeptide 6	protein_coding	protein_coding	0.172279	1.12684	0.0108394	0.551521	Not regulated	59.386	61.781	74.231	65.995	64.387	64.048	62.172	66.964
Tceal6	<a href='https://www.ncbi.nlm.nih.gov/gene/?term=66104' target="_blank"> 66104 </a>	transcription elongation factor A (SII)-like 6	protein_coding	protein_coding	0.441602	1.35811	0.0108919	0.552414	Not regulated	35.243	41.719	67.002	53.87	39.324	34.417	39.443	47.163
Psmb3	<a href='https://www.ncbi.nlm.nih.gov/gene/?term=26446' target="_blank"> 26446 </a>	proteasome (prosome, macropain) subunit, beta type 3	protein_coding	protein_coding	-0.217375	-1.16262	0.0109294	0.552545	Not regulated	188.427	175.279	217.895	212.821	249.309	243.322	281.371	256.138
Grm8	<a href='https://www.ncbi.nlm.nih.gov/gene/?term=14823' target="_blank"> 14823 </a>	glutamate receptor, metabotropic 8	protein_coding	protein_coding	1.84616	3.59543	0.010993	0.552848	Not regulated	0.369	0.844	1.742	0.625	0.939	0.322	0.385	0.065
Derl2	<a href='https://www.ncbi.nlm.nih.gov/gene/?term=116891' target="_blank"> 116891 </a>	Der1-like domain family, member 2	protein_coding	protein_coding	-0.175154	-1.12908	0.0110053	0.552848	Not regulated	14.394	19.957	19.635	18.702	22.09	21.481	21.5	26.321
Cxcl1	<a href='https://www.ncbi.nlm.nih.gov/gene/?term=14825' target="_blank"> 14825 </a>	chemokine (C-X-C motif) ligand 1	protein_coding	protein_coding	2.40066	5.28044	0.0111312	0.557407	Not regulated	3.867	8.163	50.899	1.767	3.617	6.165	1.436	1.135
Osbpl10	<a href='https://www.ncbi.nlm.nih.gov/gene/?term=74486' target="_blank"> 74486 </a>	oxysterol binding protein-like 10	protein_coding	protein_coding	0.577961	1.49274	0.0112119	0.559675	Not regulated	9.464	7.477	14.796	8.358	7.756	7.637	6.963	6.809
Wdr61	<a href='https://www.ncbi.nlm.nih.gov/gene/?term=66317' target="_blank"> 66317 </a>	WD repeat domain 61	protein_coding	protein_coding	-0.294212	-1.22622	0.0113364	0.561427	Not regulated	47.308	50.605	68.967	64.594	73.499	68.66	77.824	96.081
Rab11b	<a href='https://www.ncbi.nlm.nih.gov/gene/?term=19326' target="_blank"> 19326 </a>	RAB11B, member RAS oncogene family	protein_coding	protein_coding	0.333456	1.26003	0.0113995	0.561427	Not regulated	169.33	149.296	162.758	170.449	142.947	153.701	126.793	148.109
Rnf150	<a href='https://www.ncbi.nlm.nih.gov/gene/?term=330812' target="_blank"> 330812 </a>	ring finger protein 150	protein_coding	protein_coding	0.469418	1.38455	0.0114545	0.561427	Not regulated	26.105	20.625	25.377	34.532	23.654	23.51	18.256	19.638
Nol4	<a href='https://www.ncbi.nlm.nih.gov/gene/?term=319211' target="_blank"> 319211 </a>	nucleolar protein 4	protein_coding	protein_coding	0.549532	1.46361	0.0115238	0.561427	Not regulated	61.275	45.165	49.358	54.452	45.116	46.215	34.547	36.331
Nalcn	<a href='https://www.ncbi.nlm.nih.gov/gene/?term=338370' target="_blank"> 338370 </a>	sodium leak channel, non-selective	protein_coding	protein_coding	0.394559	1.31454	0.0115495	0.561427	Not regulated	29.495	27.434	29.352	28.09	26.363	26.685	22.876	21.059
Naa40	<a href='https://www.ncbi.nlm.nih.gov/gene/?term=70999' target="_blank"> 70999 </a>	N(alpha)-acetyltransferase 40, NatD catalytic subunit	protein_coding	protein_coding	-0.27887	-1.21324	0.0115824	0.561427	Not regulated	16.828	16.247	17.39	15.246	22.369	18.73	22.848	24.087
Ntng1	<a href='https://www.ncbi.nlm.nih.gov/gene/?term=80883' target="_blank"> 80883 </a>	netrin G1	protein_coding	protein_coding	0.856566	1.81072	0.0116389	0.561427	Not regulated	6.926	6.94	7.022	5.042	3.841	5.318	4.014	2.363
Bcor	<a href='https://www.ncbi.nlm.nih.gov/gene/?term=71458' target="_blank"> 71458 </a>	BCL6 interacting corepressor	protein_coding	protein_coding	0.457475	1.37314	0.0116526	0.561427	Not regulated	12.508	12.045	15.063	11.079	10.748	11.908	9.524	9.738
Fam104a	<a href='https://www.ncbi.nlm.nih.gov/gene/?term=28081' target="_blank"> 28081 </a>	family with sequence similarity 104, member A	protein_coding	protein_coding	0.22058	1.1652	0.01166	0.561427	Not regulated	28.491	26.548	31.195	30.689	29.108	28.073	26.506	27.425
Rab3ip	<a href='https://www.ncbi.nlm.nih.gov/gene/?term=216363' target="_blank"> 216363 </a>	RAB3A interacting protein	protein_coding	protein_coding	0.417744	1.33584	0.0116604	0.561427	Not regulated	31.783	27.72	47.668	39.343	31.123	30.588	23.593	35.295
mt-Cytb	<a href='https://www.ncbi.nlm.nih.gov/gene/?term=NA' target="_blank"> NA </a>		protein_coding	protein_coding	0.624791	1.54199	0.0116941	0.561427	Not regulated	16352.9	17486.5	10168.4	13083.4	10571.6	10651.6	11964	8756.19
Dscam	<a href='https://www.ncbi.nlm.nih.gov/gene/?term=13508' target="_blank"> 13508 </a>	DS cell adhesion molecule	protein_coding	protein_coding	0.274253	1.20937	0.011704	0.561427	Not regulated	34.537	32.69	36.198	40.933	31.716	36.313	29.349	35.962
Serpinh1	<a href='https://www.ncbi.nlm.nih.gov/gene/?term=12406' target="_blank"> 12406 </a>	serine (or cysteine) peptidase inhibitor, clade H, member 1	protein_coding	protein_coding	-0.635181	-1.55313	0.0117343	0.561427	Not regulated	51.366	57.083	36.423	33.808	61.46	78.406	85.276	89.283
Ykt6	<a href='https://www.ncbi.nlm.nih.gov/gene/?term=56418' target="_blank"> 56418 </a>	YKT6 v-SNARE homolog (S. cerevisiae)	protein_coding	protein_coding	-0.22213	-1.16645	0.0117437	0.561427	Not regulated	73.56	84.041	98.386	82.189	103.345	106.466	101.274	126.187
Coch	<a href='https://www.ncbi.nlm.nih.gov/gene/?term=12810' target="_blank"> 12810 </a>	cochlin	protein_coding	protein_coding	0.8132	1.7571	0.0118403	0.561582	Not regulated	8.446	8.862	9.511	7.485	5.815	7.356	4.307	3.151
Mirt1	<a href='https://www.ncbi.nlm.nih.gov/gene/?term=381232' target="_blank"> 381232 </a>	myocardial infarction associated transcript 1			1.09359	2.13405	0.0118706	0.561582	Not regulated	2.797	5.196	5.15	4.175	1.811	3.453	2.083	0.834
6330403K07Rik	<a href='https://www.ncbi.nlm.nih.gov/gene/?term=103712' target="_blank"> 103712 </a>	RIKEN cDNA 6330403K07 gene	lincRNA	lincRNA	0.5843	1.49931	0.0118797	0.561582	Not regulated	53.624	81.773	141.67	97.965	58.081	67.462	69.732	77.1
Pnkd	<a href='https://www.ncbi.nlm.nih.gov/gene/?term=56695' target="_blank"> 56695 </a>	paroxysmal nonkinesiogenic dyskinesia	protein_coding	protein_coding	0.361293	1.28458	0.0119275	0.561582	Not regulated	116.158	96.085	124.835	128.616	118.5	101.401	102.815	88.347
Pgam2	<a href='https://www.ncbi.nlm.nih.gov/gene/?term=56012' target="_blank"> 56012 </a>	phosphoglycerate mutase 2	protein_coding	protein_coding	0.871892	1.83006	0.0119808	0.561582	Not regulated	6.721	6.954	16.599	16.269	5.801	6.936	7.402	7.653
Dbpht2	<a href='https://www.ncbi.nlm.nih.gov/gene/?term=386753' target="_blank"> 386753 </a>	DNA binding protein with his-thr domain	protein_coding	protein_coding	0.848874	1.8011	0.0119982	0.561582	Not regulated	24.754	22.364	20.109	11.908	15.066	14.655	10.674	8.494
Zfp777	<a href='https://www.ncbi.nlm.nih.gov/gene/?term=72306' target="_blank"> 72306 </a>	zinc finger protein 777	protein_coding	protein_coding	0.280124	1.2143	0.0120094	0.561582	Not regulated	25.654	24.369	33.525	29.972	22.321	25.339	20.331	27.352
Syt17	<a href='https://www.ncbi.nlm.nih.gov/gene/?term=110058' target="_blank"> 110058 </a>	synaptotagmin XVII	protein_coding	protein_coding	0.618643	1.53543	0.0120309	0.561582	Not regulated	28.65	23.709	23.195	23.391	22.418	18.075	19.345	13.284
Cox15	<a href='https://www.ncbi.nlm.nih.gov/gene/?term=226139' target="_blank"> 226139 </a>	cytochrome c oxidase assembly protein 15	protein_coding	protein_coding	-0.235876	-1.17762	0.0121331	0.563836	Not regulated	15.384	12.237	18.683	18.742	16.789	18.561	18.218	21.851
Gm45869	<a href='https://www.ncbi.nlm.nih.gov/gene/?term=NA' target="_blank"> NA </a>				-1.0162	-2.02258	0.0121948	0.563836	Not regulated	1.365	2.266	2.443	1.832	3.738	3.767	7.375	2.694
Ccdc149	<a href='https://www.ncbi.nlm.nih.gov/gene/?term=100503884' target="_blank"> 100503884 </a>	coiled-coil domain containing 149	protein_coding	protein_coding	0.392949	1.31307	0.0122062	0.563836	Not regulated	19.792	17.286	19.423	23.237	19.244	16.311	13.135	17.896
Efr3a	<a href='https://www.ncbi.nlm.nih.gov/gene/?term=76740' target="_blank"> 76740 </a>	EFR3 homolog A	processed_transcript	protein_coding	0.434343	1.35129	0.0122347	0.563836	Not regulated	82.783	71.297	65.648	89.767	67.549	70.381	56.111	71.039
Pcdha8	<a href='https://www.ncbi.nlm.nih.gov/gene/?term=353235' target="_blank"> 353235 </a>	protocadherin alpha 8	protein_coding	protein_coding	1.54501	2.91805	0.0122573	0.563836	Not regulated	0.594	0.195	0.389	0.161	0.151	0.103	0.151	0.117
Gfra2	<a href='https://www.ncbi.nlm.nih.gov/gene/?term=14586' target="_blank"> 14586 </a>	glial cell line derived neurotrophic factor family receptor alpha 2	protein_coding	protein_coding	1.01307	2.0182	0.012351	0.565609	Not regulated	10.319	10.333	4.477	9.038	5.113	6.741	2.416	4.75
Kctd12b	<a href='https://www.ncbi.nlm.nih.gov/gene/?term=207474' target="_blank"> 207474 </a>	potassium channel tetramerisation domain containing 12b	protein_coding	protein_coding	0.945224	1.92549	0.0124151	0.565609	Not regulated	1.302	1.634	2.624	1.543	1.054	1.046	1.37	0.537
Slc38a6	<a href='https://www.ncbi.nlm.nih.gov/gene/?term=625098' target="_blank"> 625098 </a>	solute carrier family 38, member 6	protein_coding	protein_coding	-0.596583	-1.51213	0.0124343	0.565609	Not regulated	7.051	5.605	8.459	6.289	10.098	6.801	10.718	11.103
Emc9	<a href='https://www.ncbi.nlm.nih.gov/gene/?term=85308' target="_blank"> 85308 </a>	ER membrane protein complex subunit 9	protein_coding	protein_coding	-0.889207	-1.85216	0.0124916	0.565609	Not regulated	8.255	8.362	6.96	5.817	10.135	9.487	14.673	23.04
Txndc15	<a href='https://www.ncbi.nlm.nih.gov/gene/?term=69672' target="_blank"> 69672 </a>	thioredoxin domain containing 15	protein_coding	protein_coding	0.313559	1.24277	0.0124924	0.565609	Not regulated	66.78	65.327	66.844	80.343	63.94	63.367	64.302	56.041
Med12	<a href='https://www.ncbi.nlm.nih.gov/gene/?term=59024' target="_blank"> 59024 </a>	mediator complex subunit 12	protein_coding	protein_coding	-0.500417	-1.41462	0.0125103	0.565609	Not regulated	7.676	9.633	11.804	12.942	12.254	13.556	24.663	21.976
mt-Nd3	<a href='https://www.ncbi.nlm.nih.gov/gene/?term=NA' target="_blank"> NA </a>		protein_coding	protein_coding	0.742294	1.67283	0.0125785	0.567071	Not regulated	7217.06	6560.62	4210.64	5286.3	4022.77	5074.5	4132.83	2400.94
Eogt	<a href='https://www.ncbi.nlm.nih.gov/gene/?term=101351' target="_blank"> 101351 </a>	EGF domain-specific O-linked N-acetylglucosamine (GlcNAc) transferase	protein_coding	protein_coding	-0.824392	-1.77079	0.0126461	0.568497	Not regulated	1.174	2.905	2.769	1.278	3.247	3.063	4.388	5.165
Lhpp	<a href='https://www.ncbi.nlm.nih.gov/gene/?term=76429' target="_blank"> 76429 </a>	phospholysine phosphohistidine inorganic pyrophosphate phosphatase	processed_transcript	protein_coding	-0.3947	-1.31467	0.012784	0.571385	Not regulated	25.528	25.814	33.765	29.219	35.312	36.883	40.102	56.917
Ndc1	<a href='https://www.ncbi.nlm.nih.gov/gene/?term=72787' target="_blank"> 72787 </a>	NDC1 transmembrane nucleoporin	protein_coding	protein_coding	-0.307662	-1.2377	0.0128417	0.571385	Not regulated	12.965	11.751	16.774	13.847	18.682	16.192	17.896	24.448
Smpd1	<a href='https://www.ncbi.nlm.nih.gov/gene/?term=20597' target="_blank"> 20597 </a>	sphingomyelin phosphodiesterase 1, acid lysosomal	protein_coding	protein_coding	-0.162934	-1.11956	0.0128461	0.571385	Not regulated	103.251	105.101	129.516	117.427	130.298	136.007	137.49	162.839
Chst10	<a href='https://www.ncbi.nlm.nih.gov/gene/?term=98388' target="_blank"> 98388 </a>	carbohydrate sulfotransferase 10	protein_coding	protein_coding	0.225964	1.16956	0.0128547	0.571385	Not regulated	24.492	25.243	32.257	23.015	24.505	22.435	21.991	24.447
4921539H07Rik	<a href='https://www.ncbi.nlm.nih.gov/gene/?term=78256' target="_blank"> 78256 </a>	RIKEN cDNA 4921539H07 gene			1.98073	3.94692	0.0129527	0.574129	Not regulated	2.106	0.888	0.341	0.623	0.551	0.288	0.168	0.108
C2	<a href='https://www.ncbi.nlm.nih.gov/gene/?term=12263' target="_blank"> 12263 </a>	complement component 2 (within H-2S)	protein_coding	protein_coding	-1.75573	-3.37697	0.0130517	0.576899	Not regulated	0.388	0.586	0.557	1.045	0.997	1.919	2.004	3.188
En2	<a href='https://www.ncbi.nlm.nih.gov/gene/?term=13799' target="_blank"> 13799 </a>	engrailed 2	protein_coding	protein_coding	0.846893	1.79862	0.0132167	0.580672	Not regulated	1.171	1.325	0.937	1.036	0.597	0.889	0.53	0.8
Rapgef5	<a href='https://www.ncbi.nlm.nih.gov/gene/?term=217944' target="_blank"> 217944 </a>	Rap guanine nucleotide exchange factor (GEF) 5	protein_coding	protein_coding	0.395944	1.3158	0.0133156	0.580672	Not regulated	84.179	76.151	106.63	91.922	81.478	79.846	76.113	57.607
Rap1gap	<a href='https://www.ncbi.nlm.nih.gov/gene/?term=110351' target="_blank"> 110351 </a>	Rap1 GTPase-activating protein	protein_coding	protein_coding	0.211869	1.15819	0.0133174	0.580672	Not regulated	150.115	136.395	167.064	170.326	151.936	161.355	134.347	145.977
Lrrn1	<a href='https://www.ncbi.nlm.nih.gov/gene/?term=16979' target="_blank"> 16979 </a>	leucine rich repeat protein 1, neuronal	protein_coding	protein_coding	0.728276	1.65666	0.0133752	0.580672	Not regulated	32.071	25.926	16.585	24.48	23.105	14.584	14.101	15.62
Prkcg	<a href='https://www.ncbi.nlm.nih.gov/gene/?term=18752' target="_blank"> 18752 </a>	protein kinase C, gamma	protein_coding	protein_coding	0.709408	1.63513	0.013383	0.580672	Not regulated	237.506	175.684	203.906	216.521	174.956	191.611	113.62	84.442
Pitpnm3	<a href='https://www.ncbi.nlm.nih.gov/gene/?term=327958' target="_blank"> 327958 </a>	PITPNM family member 3	protein_coding	protein_coding	0.492213	1.4066	0.0133867	0.580672	Not regulated	4.014	4.44	7.332	8.167	5.208	4.078	5.121	4.35
Bmerb1	<a href='https://www.ncbi.nlm.nih.gov/gene/?term=67254' target="_blank"> 67254 </a>	bMERB domain containing 1			0.260896	1.19822	0.013394	0.580672	Not regulated	143.85	135.662	204.331	168.668	150.102	143.201	135.008	174.052
Rpl3	<a href='https://www.ncbi.nlm.nih.gov/gene/?term=27367' target="_blank"> 27367 </a>	ribosomal protein L3	retained_intron	protein_coding	-0.531074	-1.445	0.0134427	0.580672	Not regulated	380.389	232.133	413.84	300.459	480.337	419.984	489.669	722.282
Cnnm2	<a href='https://www.ncbi.nlm.nih.gov/gene/?term=94219' target="_blank"> 94219 </a>	cyclin M2	protein_coding	protein_coding	0.291657	1.22405	0.0134673	0.580672	Not regulated	13.441	12.361	14.722	13.578	12.323	11.349	10.723	10.614
Nxph2	<a href='https://www.ncbi.nlm.nih.gov/gene/?term=18232' target="_blank"> 18232 </a>	neurexophilin 2	protein_coding	protein_coding	2.01358	4.03782	0.0135544	0.58284	Not regulated	1.638	0.362	4.305	3.32	1.437	0.248	0.345	0.464
Adnp	<a href='https://www.ncbi.nlm.nih.gov/gene/?term=11538' target="_blank"> 11538 </a>	activity-dependent neuroprotective protein	protein_coding	protein_coding	0.288574	1.22143	0.013612	0.583728	Not regulated	21.813	22.306	25.988	24.005	18.563	25.174	20.783	25.582
Alkbh3	<a href='https://www.ncbi.nlm.nih.gov/gene/?term=69113' target="_blank"> 69113 </a>	alkB homolog 3, alpha-ketoglutarate-dependent dioxygenase	processed_transcript	protein_coding	-0.397891	-1.31758	0.0136554	0.584008	Not regulated	17.469	18.956	23.733	16.988	25.434	22.226	36.534	29.669
Xlr3b	<a href='https://www.ncbi.nlm.nih.gov/gene/?term=574437' target="_blank"> 574437 </a>	X-linked lymphocyte-regulated 3B	retained_intron	protein_coding	-0.789627	-1.72863	0.0137376	0.58594	Not regulated	2.154	5.341	3.519	2.657	6.031	6.65	5.881	7.329
Cds1	<a href='https://www.ncbi.nlm.nih.gov/gene/?term=74596' target="_blank"> 74596 </a>	CDP-diacylglycerol synthase 1	protein_coding	protein_coding	0.638137	1.55632	0.0138163	0.586396	Not regulated	19.085	11.536	30.216	14.784	15.215	15.317	12.197	15.251
Spg11	<a href='https://www.ncbi.nlm.nih.gov/gene/?term=214585' target="_blank"> 214585 </a>	SPG11, spatacsin vesicle trafficking associated	protein_coding	protein_coding	-0.254559	-1.19297	0.0138224	0.586396	Not regulated	6.826	7.673	9.146	8.115	10.708	9.691	11.882	10.377
mt-Nd4l	<a href='https://www.ncbi.nlm.nih.gov/gene/?term=NA' target="_blank"> NA </a>		protein_coding	protein_coding	0.661785	1.58204	0.0140041	0.592516	Not regulated	13120.3	14518	8025.59	10224.1	9029.82	8631.69	9017.43	6005.39
Gm10925	<a href='https://www.ncbi.nlm.nih.gov/gene/?term=100503946' target="_blank"> 100503946 </a>	ATP synthase F0 subunit 6 pseudogene	unprocessed_pseudogene	unprocessed_pseudogene	0.658859	1.57883	0.0141364	0.595361	Not regulated	17202.4	17764.1	10862.9	13554.6	11794.7	11347.9	11943.4	8033.61
Tmem132c	<a href='https://www.ncbi.nlm.nih.gov/gene/?term=208213' target="_blank"> 208213 </a>	transmembrane protein 132C	protein_coding	protein_coding	0.93501	1.9119	0.0141466	0.595361	Not regulated	3.357	6.686	3.043	4.803	1.91	4.184	1.336	2.109
Adra2a	<a href='https://www.ncbi.nlm.nih.gov/gene/?term=11551' target="_blank"> 11551 </a>	adrenergic receptor, alpha 2a	protein_coding	protein_coding	0.803566	1.74541	0.01425	0.59673	Not regulated	13.159	11.393	6.252	7.066	7.3	5.201	6.807	5.063
Pkig	<a href='https://www.ncbi.nlm.nih.gov/gene/?term=18769' target="_blank"> 18769 </a>	protein kinase inhibitor, gamma	retained_intron	protein_coding	0.268091	1.20421	0.0142546	0.59673	Not regulated	73.578	66.109	80.211	76.619	58.849	67.704	73.536	68.202
Chst1	<a href='https://www.ncbi.nlm.nih.gov/gene/?term=76969' target="_blank"> 76969 </a>	carbohydrate sulfotransferase 1	protein_coding	protein_coding	0.401464	1.32085	0.014332	0.597074	Not regulated	124.053	108.422	117.818	163.653	116.168	118.359	90.471	107.528
1110046J04Rik	<a href='https://www.ncbi.nlm.nih.gov/gene/?term=68808' target="_blank"> 68808 </a>	RIKEN cDNA 1110046J04 gene	antisense	antisense	-0.914855	-1.88538	0.014356	0.597074	Not regulated	2.684	3.388	5.415	5.445	7.185	6.671	8.031	12.213
Cand1	<a href='https://www.ncbi.nlm.nih.gov/gene/?term=71902' target="_blank"> 71902 </a>	cullin associated and neddylation disassociated 1	protein_coding	protein_coding	0.169713	1.12483	0.0143877	0.597074	Not regulated	64.052	64.32	79.656	75.16	72.44	73.24	64.972	78.275
Rnf145	<a href='https://www.ncbi.nlm.nih.gov/gene/?term=74315' target="_blank"> 74315 </a>	ring finger protein 145	protein_coding	protein_coding	0.453885	1.36972	0.0144137	0.597074	Not regulated	46.383	42.847	46.38	42.442	39.856	40.376	35.243	29.533
Psmb10	<a href='https://www.ncbi.nlm.nih.gov/gene/?term=19171' target="_blank"> 19171 </a>	proteasome (prosome, macropain) subunit, beta type 10	protein_coding	protein_coding	-0.356543	-1.28035	0.0145614	0.598384	Not regulated	24.357	25.189	31.45	28.336	37.26	30.002	39.978	42.809
Fzd10os	<a href='https://www.ncbi.nlm.nih.gov/gene/?term=319616' target="_blank"> 319616 </a>	frizzled class receptor 10, opposite strand			-1.30071	-2.46349	0.0145733	0.598384	Not regulated	0.428	1.861	2.8	3.155	4.823	5.463	5.428	12.597
Bcam	<a href='https://www.ncbi.nlm.nih.gov/gene/?term=57278' target="_blank"> 57278 </a>	basal cell adhesion molecule	protein_coding	protein_coding	0.686221	1.60906	0.0146143	0.598384	Not regulated	3.05	4.159	3.927	2.617	2.779	2.68	1.71	2.537
Tmem161a	<a href='https://www.ncbi.nlm.nih.gov/gene/?term=234371' target="_blank"> 234371 </a>	transmembrane protein 161A	processed_transcript	protein_coding	-0.319743	-1.24811	0.0146477	0.598384	Not regulated	34.246	26.885	48.011	34.614	46.024	43.234	42.767	52.898
Bend7	<a href='https://www.ncbi.nlm.nih.gov/gene/?term=209645' target="_blank"> 209645 </a>	BEN domain containing 7	protein_coding	protein_coding	0.638211	1.5564	0.0146518	0.598384	Not regulated	1.611	1.428	2.723	2.172	1.385	1.295	1.406	1.586
Dlk1	<a href='https://www.ncbi.nlm.nih.gov/gene/?term=13386' target="_blank"> 13386 </a>	delta like non-canonical Notch ligand 1	retained_intron	protein_coding	1.36925	2.58337	0.0147205	0.598384	Not regulated	2.34	5.173	14.603	5.176	2.006	5.932	2.951	2.747
Ufsp1	<a href='https://www.ncbi.nlm.nih.gov/gene/?term=70240' target="_blank"> 70240 </a>	UFM1-specific peptidase 1	protein_coding	protein_coding	0.340349	1.26606	0.0148253	0.598384	Not regulated	30.084	23.143	32.558	31.16	28.704	23.969	23.328	26.175
Gdf15	<a href='https://www.ncbi.nlm.nih.gov/gene/?term=23886' target="_blank"> 23886 </a>	growth differentiation factor 15	protein_coding	protein_coding	-1.83589	-3.56991	0.0148989	0.598384	Not regulated	1.245	2.956	1.999	0.557	2.877	4.123	2.752	19.24
Satb2	<a href='https://www.ncbi.nlm.nih.gov/gene/?term=212712' target="_blank"> 212712 </a>	special AT-rich sequence binding protein 2	protein_coding	protein_coding	0.922183	1.89498	0.0149341	0.598384	Not regulated	1.617	1.533	2.667	1.361	0.996	1.459	2.332	0.957
Poglut2	<a href='https://www.ncbi.nlm.nih.gov/gene/?term=72050' target="_blank"> 72050 </a>	protein O-glucosyltransferase 2			-0.59555	-1.51105	0.0149508	0.598384	Not regulated	6.135	4.813	7.649	6.824	8.404	7.358	10.218	15.572
Epc2	<a href='https://www.ncbi.nlm.nih.gov/gene/?term=227867' target="_blank"> 227867 </a>	enhancer of polycomb homolog 2	protein_coding	protein_coding	0.323321	1.25121	0.0149791	0.598384	Not regulated	25.937	29.548	31.21	30.419	29.201	25.722	22.477	25.511
Rprml	<a href='https://www.ncbi.nlm.nih.gov/gene/?term=104582' target="_blank"> 104582 </a>	reprimo-like	protein_coding	protein_coding	0.739032	1.66906	0.0149794	0.598384	Not regulated	91.872	76.593	87.487	66.171	70.891	66.286	48.722	27.985
Lyrm9	<a href='https://www.ncbi.nlm.nih.gov/gene/?term=66274' target="_blank"> 66274 </a>	LYR motif containing 9	protein_coding	protein_coding	0.282419	1.21623	0.0149911	0.598384	Not regulated	23.79	26.039	36.45	28.696	32.189	25.486	29.209	29.042
Adcy1	<a href='https://www.ncbi.nlm.nih.gov/gene/?term=432530' target="_blank"> 432530 </a>	adenylate cyclase 1	protein_coding	protein_coding	0.565349	1.47975	0.0150264	0.598384	Not regulated	95.376	68.609	81.182	65.671	65.541	60.371	66.288	41.485
Wdr92	<a href='https://www.ncbi.nlm.nih.gov/gene/?term=NA' target="_blank"> NA </a>		protein_coding	protein_coding	-0.53461	-1.44855	0.0150285	0.598384	Not regulated	5.347	6.39	7.701	8.695	9.053	9.098	10.879	16.34
Derl1	<a href='https://www.ncbi.nlm.nih.gov/gene/?term=67819' target="_blank"> 67819 </a>	Der1-like domain family, member 1	protein_coding	protein_coding	-0.24495	-1.18505	0.0150504	0.598384	Not regulated	41.294	47.617	50.409	41.157	57.429	57.14	56.365	67.454
Sra1	<a href='https://www.ncbi.nlm.nih.gov/gene/?term=24068' target="_blank"> 24068 </a>	steroid receptor RNA activator 1	protein_coding	protein_coding	-0.307457	-1.23752	0.0152432	0.60453	Not regulated	59.153	66.392	92.049	87.859	91.647	94.351	112.08	118.592
Sv2b	<a href='https://www.ncbi.nlm.nih.gov/gene/?term=64176' target="_blank"> 64176 </a>	synaptic vesicle glycoprotein 2 b	protein_coding	protein_coding	0.576518	1.49125	0.0152859	0.604543	Not regulated	186.881	129.037	253.102	240.235	195.768	149.058	127.747	121.682
Ddx31	<a href='https://www.ncbi.nlm.nih.gov/gene/?term=227674' target="_blank"> 227674 </a>	DEAD/H box helicase 31	processed_transcript	protein_coding	-0.527578	-1.44151	0.0153199	0.604543	Not regulated	3.801	4.799	5.643	5.246	5.343	6.631	8.313	9.887
Tyro3	<a href='https://www.ncbi.nlm.nih.gov/gene/?term=22174' target="_blank"> 22174 </a>	TYRO3 protein tyrosine kinase 3	protein_coding	protein_coding	0.849067	1.80134	0.0154938	0.609195	Not regulated	52.541	34.822	73.208	41.451	40.356	38.683	29.082	14.218
Tyk2	<a href='https://www.ncbi.nlm.nih.gov/gene/?term=54721' target="_blank"> 54721 </a>	tyrosine kinase 2	protein_coding	protein_coding	-0.438925	-1.35559	0.0155148	0.609195	Not regulated	4.805	5.397	7.456	7.732	7.865	7.856	9.935	12.133
Adgrl3	<a href='https://www.ncbi.nlm.nih.gov/gene/?term=319387' target="_blank"> 319387 </a>	adhesion G protein-coupled receptor L3			0.32801	1.25528	0.01556	0.609458	Not regulated	35.878	31.525	35.282	37.216	32.731	30.681	28.718	26.581
Nucb2	<a href='https://www.ncbi.nlm.nih.gov/gene/?term=53322' target="_blank"> 53322 </a>	nucleobindin 2	protein_coding	protein_coding	0.504576	1.41871	0.015652	0.611548	Not regulated	17.135	13.87	27.685	14.991	15.086	17.054	12.725	13.986
C2cd2l	<a href='https://www.ncbi.nlm.nih.gov/gene/?term=71764' target="_blank"> 71764 </a>	C2 calcium-dependent domain containing 2-like	protein_coding	protein_coding	0.281105	1.21512	0.0157388	0.613427	Not regulated	162.789	139.218	154.415	179.414	144.799	144.935	115.091	147.094
Adra1d	<a href='https://www.ncbi.nlm.nih.gov/gene/?term=11550' target="_blank"> 11550 </a>	adrenergic receptor, alpha 1d	protein_coding	protein_coding	0.966483	1.95407	0.0159257	0.618888	Not regulated	17.819	15.841	11.561	22.413	16.398	10.701	5.983	5.541
Map2k3os	<a href='https://www.ncbi.nlm.nih.gov/gene/?term=24082' target="_blank"> 24082 </a>	mitogen-activated protein kinase kinase 3, opposite strand	antisense	antisense	-0.592769	-1.50814	0.0159572	0.618888	Not regulated	2.058	2.609	2.348	3.251	4.686	3.822	4.243	4.547
Cog6	<a href='https://www.ncbi.nlm.nih.gov/gene/?term=67542' target="_blank"> 67542 </a>	component of oligomeric golgi complex 6	protein_coding	protein_coding	-0.243116	-1.18355	0.0160171	0.619695	Not regulated	20.437	21.035	27.093	27.495	27.784	27.916	29.927	39.342
Cntn2	<a href='https://www.ncbi.nlm.nih.gov/gene/?term=21367' target="_blank"> 21367 </a>	contactin 2	nonsense_mediated_decay	protein_coding	0.640232	1.55858	0.0161715	0.619926	Not regulated	11.065	12.674	7.535	12.053	7.188	9.795	5.243	8.757
Mpp6	<a href='https://www.ncbi.nlm.nih.gov/gene/?term=NA' target="_blank"> NA </a>		protein_coding	protein_coding	-0.384336	-1.30526	0.0161791	0.619926	Not regulated	28.927	33.97	49.427	35.399	50.628	48.362	46.06	72.836
Arhgap36	<a href='https://www.ncbi.nlm.nih.gov/gene/?term=75404' target="_blank"> 75404 </a>	Rho GTPase activating protein 36	protein_coding	protein_coding	2.01634	4.04557	0.0161871	0.619926	Not regulated	0.352	0.238	2.578	0.725	0.316	0.257	0.163	0.244
Lor	<a href='https://www.ncbi.nlm.nih.gov/gene/?term=16939' target="_blank"> 16939 </a>	loricrin	protein_coding	protein_coding	0.949105	1.93067	0.0162045	0.619926	Not regulated	4.558	6.639	4.258	3.994	3.81	3.053	3.188	1.5
Ccpg1	<a href='https://www.ncbi.nlm.nih.gov/gene/?term=72278' target="_blank"> 72278 </a>	cell cycle progression 1	protein_coding	protein_coding	0.34706	1.27197	0.0162264	0.619926	Not regulated	78.621	89.371	120.169	125.862	81.94	89.178	79.2	118.434
CT010467.1	<a href='https://www.ncbi.nlm.nih.gov/gene/?term=NA' target="_blank"> NA </a>				0.382589	1.30368	0.0162866	0.619926	Not regulated	3250.37	3840.36	3397.46	4399.58	3170.45	3742.85	2909.07	2855.66
Sox5	<a href='https://www.ncbi.nlm.nih.gov/gene/?term=20678' target="_blank"> 20678 </a>	SRY (sex determining region Y)-box 5	protein_coding	protein_coding	0.669112	1.59009	0.0162974	0.619926	Not regulated	12.567	5.918	20.923	8.526	13.363	5.695	4.338	8.793
Rtn4rl1	<a href='https://www.ncbi.nlm.nih.gov/gene/?term=237847' target="_blank"> 237847 </a>	reticulon 4 receptor-like 1	protein_coding	protein_coding	0.544575	1.45859	0.0164272	0.623053	Not regulated	48.002	34.212	34.279	35.032	31.323	34.431	28.131	22.295
Ptprn2	<a href='https://www.ncbi.nlm.nih.gov/gene/?term=19276' target="_blank"> 19276 </a>	protein tyrosine phosphatase, receptor type, N polypeptide 2	processed_transcript	protein_coding	0.399878	1.3194	0.0164583	0.623053	Not regulated	183.466	139.431	165.501	216.214	150.851	158.992	118.237	168.285
Gm21092	<a href='https://www.ncbi.nlm.nih.gov/gene/?term=100861634' target="_blank"> 100861634 </a>	cadherin 11 pseudogene	protein_coding	protein_coding	-0.386013	-1.30678	0.016638	0.628352	Not regulated	17.505	15.499	25.986	20.829	30.768	24.772	26.287	32.93
Cyb5r1	<a href='https://www.ncbi.nlm.nih.gov/gene/?term=72017' target="_blank"> 72017 </a>	cytochrome b5 reductase 1	processed_transcript	protein_coding	-0.800433	-1.74162	0.0166907	0.628842	Not regulated	67.707	62.371	209.976	130.933	176.672	185.569	200.351	319.195
Riox2	<a href='https://www.ncbi.nlm.nih.gov/gene/?term=67014' target="_blank"> 67014 </a>	ribosomal oxygenase 2			-0.585117	-1.50016	0.0167651	0.629346	Not regulated	4.746	6.019	8.42	7.129	8.306	8.838	11.785	16.125
Tex14	<a href='https://www.ncbi.nlm.nih.gov/gene/?term=83560' target="_blank"> 83560 </a>	testis expressed gene 14	protein_coding	protein_coding	-1.4993	-2.82706	0.0167957	0.629346	Not regulated	0.134	0.13	1.163	0.199	0.483	0.274	0.489	1.445
Cdc42bpg	<a href='https://www.ncbi.nlm.nih.gov/gene/?term=240505' target="_blank"> 240505 </a>	CDC42 binding protein kinase gamma (DMPK-like)	protein_coding	protein_coding	-0.883888	-1.84534	0.0168234	0.629346	Not regulated	1.423	4.406	1.746	2.747	2.164	2.649	4.242	8.065
Zbtb7a	<a href='https://www.ncbi.nlm.nih.gov/gene/?term=16969' target="_blank"> 16969 </a>	zinc finger and BTB domain containing 7a	protein_coding	protein_coding	0.342826	1.26824	0.0168688	0.629557	Not regulated	42.398	51.991	47.557	55.101	42.145	46.978	39.305	37.819
Wars	<a href='https://www.ncbi.nlm.nih.gov/gene/?term=22375' target="_blank"> 22375 </a>	tryptophanyl-tRNA synthetase	protein_coding	protein_coding	-0.302297	-1.23311	0.0172842	0.643542	Not regulated	77.488	66.404	111.025	98.061	122.821	116.357	109.598	132.085
Tgm3	<a href='https://www.ncbi.nlm.nih.gov/gene/?term=21818' target="_blank"> 21818 </a>	transglutaminase 3, E polypeptide	protein_coding	protein_coding	1.32521	2.50569	0.0173299	0.643729	Not regulated	0.686	0.278	0.543	0.35	0.292	0.266	0.148	0.112
Kcna2	<a href='https://www.ncbi.nlm.nih.gov/gene/?term=16490' target="_blank"> 16490 </a>	potassium voltage-gated channel, shaker-related subfamily, member 2	protein_coding	protein_coding	0.417186	1.33532	0.0173789	0.644038	Not regulated	22.049	22.592	24.593	38.094	23.452	22.569	21.183	22.107
Gm5424	<a href='https://www.ncbi.nlm.nih.gov/gene/?term=432466' target="_blank"> 432466 </a>	argininosuccinate synthase pseudogene	protein_coding	protein_coding	-1.02415	-2.03376	0.0175812	0.650011	Not regulated	4.474	12.096	10.654	6.561	10.224	12.941	23.127	31.292
Ube2e2	<a href='https://www.ncbi.nlm.nih.gov/gene/?term=218793' target="_blank"> 218793 </a>	ubiquitin-conjugating enzyme E2E 2	nonsense_mediated_decay	protein_coding	0.271143	1.20676	0.0177539	0.654097	Not regulated	99.483	107.675	121.687	132.487	106.478	117.106	103.085	116.888
Gm37254	<a href='https://www.ncbi.nlm.nih.gov/gene/?term=100862400' target="_blank"> 100862400 </a>	predicted gene, 37254			-0.688503	-1.61161	0.0177744	0.654097	Not regulated	0.506	0.598	0.541	0.647	0.834	0.836	1.084	1.443
Plch1	<a href='https://www.ncbi.nlm.nih.gov/gene/?term=269437' target="_blank"> 269437 </a>	phospholipase C, eta 1	protein_coding	protein_coding	0.449179	1.36526	0.017866	0.655945	Not regulated	1.617	2.646	1.724	1.757	1.262	2.156	1.196	1.483
Vcpkmt	<a href='https://www.ncbi.nlm.nih.gov/gene/?term=207965' target="_blank"> 207965 </a>	valosin containing protein lysine (K) methyltransferase	protein_coding	protein_coding	-0.310788	-1.24039	0.0179238	0.656143	Not regulated	23.413	24.915	32.67	30.256	36.407	35.337	36.783	51.005
Gm49384	<a href='https://www.ncbi.nlm.nih.gov/gene/?term=NA' target="_blank"> NA </a>				7.0317	130.843	0.0179829	0.656143	Not regulated	2.003	0	3.857	0	0	0	0	0
Prrt3	<a href='https://www.ncbi.nlm.nih.gov/gene/?term=210673' target="_blank"> 210673 </a>	proline-rich transmembrane protein 3	protein_coding	protein_coding	0.353984	1.27808	0.0180064	0.656143	Not regulated	18.787	16.865	25.871	23.762	20.749	20.013	17.344	17.792
Gm28437	<a href='https://www.ncbi.nlm.nih.gov/gene/?term=NA' target="_blank"> NA </a>		unprocessed_pseudogene	unprocessed_pseudogene	0.611397	1.52774	0.0180421	0.656143	Not regulated	13155.4	12782.3	8457.6	9743.5	8954.21	9130.46	8711.38	5938.72
Gm44597	<a href='https://www.ncbi.nlm.nih.gov/gene/?term=NA' target="_blank"> NA </a>				-1.00757	-2.01053	0.0180788	0.656143	Not regulated	0.453	0.39	1.389	0.707	1.567	1.316	1.334	2.321
Gm14150	<a href='https://www.ncbi.nlm.nih.gov/gene/?term=100043840' target="_blank"> 100043840 </a>	tubulin, alpha 1B pseudogene	processed_pseudogene	processed_pseudogene	0.555428	1.4696	0.0182176	0.656274	Not regulated	23.48	14.113	17.788	19.86	10.858	15.844	13.083	17.847
Tcta	<a href='https://www.ncbi.nlm.nih.gov/gene/?term=102791' target="_blank"> 102791 </a>	T cell leukemia translocation altered gene	protein_coding	protein_coding	-0.230362	-1.17313	0.0182295	0.656274	Not regulated	37.882	43.324	53.384	45.472	53.615	53.05	63.287	62.991
Klhl3	<a href='https://www.ncbi.nlm.nih.gov/gene/?term=100503085' target="_blank"> 100503085 </a>	kelch-like 3	protein_coding	protein_coding	0.365488	1.28832	0.0182367	0.656274	Not regulated	17.746	15.651	22.482	17.257	15.614	17.718	15.595	13.311
Itm2c	<a href='https://www.ncbi.nlm.nih.gov/gene/?term=64294' target="_blank"> 64294 </a>	integral membrane protein 2C	protein_coding	protein_coding	0.411216	1.32981	0.0182483	0.656274	Not regulated	993.367	1188.7	888.821	1387.41	949.757	1014.75	856.377	942.621
Cacng4	<a href='https://www.ncbi.nlm.nih.gov/gene/?term=54377' target="_blank"> 54377 </a>	calcium channel, voltage-dependent, gamma subunit 4	protein_coding	protein_coding	0.654004	1.57353	0.0183043	0.656796	Not regulated	12.451	23.501	23.465	11.468	13.053	13.848	10.245	11.164
Mphosph9	<a href='https://www.ncbi.nlm.nih.gov/gene/?term=269702' target="_blank"> 269702 </a>	M-phase phosphoprotein 9	protein_coding	protein_coding	-0.231381	-1.17396	0.0184122	0.659174	Not regulated	4.29	4.885	5.539	5.665	9.661	4.722	5.216	7.522
Gpd1	<a href='https://www.ncbi.nlm.nih.gov/gene/?term=14555' target="_blank"> 14555 </a>	glycerol-3-phosphate dehydrogenase 1 (soluble)	protein_coding	protein_coding	0.65641	1.57616	0.0184744	0.659907	Not regulated	49.995	41.748	30.986	46.132	33.161	36.82	29.505	20.588
Wdfy1	<a href='https://www.ncbi.nlm.nih.gov/gene/?term=69368' target="_blank"> 69368 </a>	WD repeat and FYVE domain containing 1	protein_coding	protein_coding	-0.28562	-1.21893	0.0185477	0.661035	Not regulated	11.51	8.93	12.67	11.262	16.533	15.134	16.291	17.698
Pik3r3	<a href='https://www.ncbi.nlm.nih.gov/gene/?term=18710' target="_blank"> 18710 </a>	phosphoinositide-3-kinase regulatory subunit 3	protein_coding	protein_coding	0.34818	1.27295	0.0186043	0.661475	Not regulated	56.122	63.384	64.682	55.46	56.909	54.233	46.649	44.584
Prkcq	<a href='https://www.ncbi.nlm.nih.gov/gene/?term=18761' target="_blank"> 18761 </a>	protein kinase C, theta	protein_coding	protein_coding	1.66634	3.17407	0.0186437	0.661475	Not regulated	1.092	2.459	0.656	0.756	0.439	0.997	0.137	0.307
Arv1	<a href='https://www.ncbi.nlm.nih.gov/gene/?term=68865' target="_blank"> 68865 </a>	ARV1 homolog, fatty acid homeostasis modulator	protein_coding	protein_coding	-0.421418	-1.33924	0.0187465	0.662323	Not regulated	9.758	9.221	14.773	12.321	16.915	14.5	16.397	21.178
Plcb4	<a href='https://www.ncbi.nlm.nih.gov/gene/?term=18798' target="_blank"> 18798 </a>	phospholipase C, beta 4	processed_transcript	protein_coding	0.45856	1.37417	0.0187513	0.662323	Not regulated	6.239	7.606	10.171	9.473	8.038	5.985	7.945	5.2
Rasgef1a	<a href='https://www.ncbi.nlm.nih.gov/gene/?term=70727' target="_blank"> 70727 </a>	RasGEF domain family, member 1A	protein_coding	protein_coding	0.482249	1.39692	0.0188419	0.664039	Not regulated	80.855	56.341	72.157	92.991	70.582	63.921	56.057	48.263
Sh3bgrl3	<a href='https://www.ncbi.nlm.nih.gov/gene/?term=73723' target="_blank"> 73723 </a>	SH3 domain binding glutamic acid-rich protein-like 3	protein_coding	protein_coding	-0.35348	-1.27764	0.018956	0.664329	Not regulated	225.437	242.829	314.938	217.132	282.434	347.664	368.898	424.98
9330159F19Rik	<a href='https://www.ncbi.nlm.nih.gov/gene/?term=212448' target="_blank"> 212448 </a>	RIKEN cDNA 9330159F19 gene	protein_coding	protein_coding	0.505537	1.41965	0.018966	0.664329	Not regulated	24.605	21.019	21.553	26.538	22.109	18.739	16.826	14.084
Htatip2	<a href='https://www.ncbi.nlm.nih.gov/gene/?term=53415' target="_blank"> 53415 </a>	HIV-1 Tat interactive protein 2	protein_coding	protein_coding	-0.671125	-1.59231	0.0190281	0.664329	Not regulated	4.637	7.507	8.95	9.983	11.041	10.405	13.213	20.014
Prdx3	<a href='https://www.ncbi.nlm.nih.gov/gene/?term=11757' target="_blank"> 11757 </a>	peroxiredoxin 3	protein_coding	protein_coding	-0.331422	-1.25825	0.019055	0.664329	Not regulated	65.474	68.723	87.849	83.993	88.446	86.601	120.989	132.155
Txndc17	<a href='https://www.ncbi.nlm.nih.gov/gene/?term=52700' target="_blank"> 52700 </a>	thioredoxin domain containing 17	protein_coding	protein_coding	-0.30705	-1.23718	0.0191628	0.664329	Not regulated	46.229	61.375	69.667	53.655	68.656	72.204	90.907	85.671
Basp1	<a href='https://www.ncbi.nlm.nih.gov/gene/?term=70350' target="_blank"> 70350 </a>	brain abundant, membrane attached signal protein 1	protein_coding	protein_coding	0.31301	1.2423	0.0192295	0.664329	Not regulated	585.065	466.776	591.131	531.336	500.445	465.423	390.824	603.287
Ppox	<a href='https://www.ncbi.nlm.nih.gov/gene/?term=19044' target="_blank"> 19044 </a>	protoporphyrinogen oxidase	retained_intron	protein_coding	-0.513438	-1.42745	0.0192991	0.664329	Not regulated	8.289	9.819	10.94	8.793	11.435	11.347	15.207	18.293
Mbd5	<a href='https://www.ncbi.nlm.nih.gov/gene/?term=109241' target="_blank"> 109241 </a>	methyl-CpG binding domain protein 5	processed_transcript	protein_coding	0.347288	1.27217	0.0193074	0.664329	Not regulated	28.495	28.106	30.665	38.919	33.437	27.589	20.329	29.385
Gm8369	<a href='https://www.ncbi.nlm.nih.gov/gene/?term=666926' target="_blank"> 666926 </a>	predicted gene 8369	processed_transcript	protein_coding	2.45273	5.4745	0.0193537	0.664329	Not regulated	2.002	0.362	3.97	0.78	0.16	0.678	0.349	0
Gm45338	<a href='https://www.ncbi.nlm.nih.gov/gene/?term=NA' target="_blank"> NA </a>				-1.20918	-2.31205	0.0193763	0.664329	Not regulated	0.791	0.703	1.743	1.436	2.102	1.427	3.32	5.002
Scg5	<a href='https://www.ncbi.nlm.nih.gov/gene/?term=20394' target="_blank"> 20394 </a>	secretogranin V	protein_coding	protein_coding	0.521189	1.43514	0.0193901	0.664329	Not regulated	274.717	224.861	321.311	293.566	258.586	264.467	162.981	171.519
Nup205	<a href='https://www.ncbi.nlm.nih.gov/gene/?term=70699' target="_blank"> 70699 </a>	nucleoporin 205	protein_coding	protein_coding	-0.281399	-1.21537	0.0194936	0.664329	Not regulated	8.235	8.581	10.904	9.971	12.334	11.091	13.46	17.25
Nckap5l	<a href='https://www.ncbi.nlm.nih.gov/gene/?term=380969' target="_blank"> 380969 </a>	NCK-associated protein 5-like	protein_coding	protein_coding	0.192288	1.14257	0.0195753	0.664329	Not regulated	8.66	8.413	10.823	9.953	9.772	9.479	8.134	9.822
4732491K20Rik	<a href='https://www.ncbi.nlm.nih.gov/gene/?term=224523' target="_blank"> 224523 </a>	RIKEN cDNA 4732491K20 gene	lincRNA	lincRNA	0.599251	1.51493	0.0196388	0.664329	Not regulated	1.488	1.08	1.369	1.447	0.988	0.823	1.171	0.947
Aox4	<a href='https://www.ncbi.nlm.nih.gov/gene/?term=71872' target="_blank"> 71872 </a>	aldehyde oxidase 4	protein_coding	protein_coding	-1.64506	-3.12761	0.0196488	0.664329	Not regulated	0.128	0.362	0.369	0.03	0.374	0.357	0.566	0.865
Slco2b1	<a href='https://www.ncbi.nlm.nih.gov/gene/?term=101488' target="_blank"> 101488 </a>	solute carrier organic anion transporter family, member 2b1	protein_coding	protein_coding	-2.46481	-5.52052	0.0197285	0.664329	Not regulated	0.625	0.74	0.044	0.124	0.426	0.491	7.168	1.408
Gm48693	<a href='https://www.ncbi.nlm.nih.gov/gene/?term=NA' target="_blank"> NA </a>				-1.27189	-2.41478	0.0198304	0.664329	Not regulated	0.485	1.176	1.758	0.88	4.188	2.092	2.256	3.042
Lyplal1	<a href='https://www.ncbi.nlm.nih.gov/gene/?term=226791' target="_blank"> 226791 </a>	lysophospholipase-like 1	protein_coding	protein_coding	-0.496402	-1.41069	0.0198319	0.664329	Not regulated	7.784	8.841	12.899	12.127	12.033	11.277	17.231	25.838
Gm47155	<a href='https://www.ncbi.nlm.nih.gov/gene/?term=NA' target="_blank"> NA </a>				0.412344	1.33085	0.019845	0.664329	Not regulated	9.142	8.956	7.822	9.576	7.949	7.271	6.652	8.003
Gm28439	<a href='https://www.ncbi.nlm.nih.gov/gene/?term=NA' target="_blank"> NA </a>		unprocessed_pseudogene	unprocessed_pseudogene	0.831531	1.77957	0.0198472	0.664329	Not regulated	2346.44	1702.48	1167.88	1524.3	1287.62	1193.45	1168.34	677.989
Igfn1	<a href='https://www.ncbi.nlm.nih.gov/gene/?term=226438' target="_blank"> 226438 </a>	immunoglobulin-like and fibronectin type III domain containing 1	nonsense_mediated_decay	protein_coding	1.69833	3.24526	0.0198824	0.664329	Not regulated	0.151	0.539	0.863	0.188	0.178	0.193	0.062	0.033
Pfkl	<a href='https://www.ncbi.nlm.nih.gov/gene/?term=18641' target="_blank"> 18641 </a>	phosphofructokinase, liver, B-type	protein_coding	protein_coding	0.476898	1.39175	0.0199114	0.664329	Not regulated	61.132	63.39	53.172	72.238	54.29	51.294	35.898	57.367
Cdkn1a	<a href='https://www.ncbi.nlm.nih.gov/gene/?term=12575' target="_blank"> 12575 </a>	cyclin-dependent kinase inhibitor 1A (P21)	protein_coding	protein_coding	-0.816666	-1.76133	0.0199375	0.664329	Not regulated	55.41	79.776	115.959	64.065	110.568	101.907	117.291	295.683
Tysnd1	<a href='https://www.ncbi.nlm.nih.gov/gene/?term=71767' target="_blank"> 71767 </a>	trypsin domain containing 1	protein_coding	protein_coding	-0.186312	-1.13785	0.0200046	0.664329	Not regulated	19.21	18.394	21.764	19.512	26.318	24.275	23.797	26.879
Dnajb2	<a href='https://www.ncbi.nlm.nih.gov/gene/?term=56812' target="_blank"> 56812 </a>	DnaJ heat shock protein family (Hsp40) member B2	protein_coding	protein_coding	-0.299404	-1.23064	0.0200354	0.664329	Not regulated	49.255	60.04	69.372	48.676	68.8	72.247	63.338	85.01
C230057M02Rik	<a href='https://www.ncbi.nlm.nih.gov/gene/?term=319463' target="_blank"> 319463 </a>	RIKEN cDNA C230057M02 gene			0.972686	1.96249	0.0200712	0.664329	Not regulated	7.241	4.061	6.277	6.025	4.132	5.411	1.828	1.927
Tle2	<a href='https://www.ncbi.nlm.nih.gov/gene/?term=21886' target="_blank"> 21886 </a>	transducin-like enhancer of split 2	retained_intron	protein_coding	0.453204	1.36908	0.0200727	0.664329	Not regulated	10.048	7.95	8.784	11.682	7.497	7.636	8.379	6.482
Fkbp14	<a href='https://www.ncbi.nlm.nih.gov/gene/?term=231997' target="_blank"> 231997 </a>	FK506 binding protein 14	protein_coding	protein_coding	-0.174691	-1.12872	0.0201112	0.664329	Not regulated	13.722	14.065	16.147	16.687	18.706	17.814	18.835	21
mt-Co3	<a href='https://www.ncbi.nlm.nih.gov/gene/?term=NA' target="_blank"> NA </a>		protein_coding	protein_coding	0.6228	1.53986	0.020145	0.664329	Not regulated	12397.4	14227.4	7911.1	11003.4	9243.92	9223.38	8936.77	6127.01
Ppm1h	<a href='https://www.ncbi.nlm.nih.gov/gene/?term=319468' target="_blank"> 319468 </a>	protein phosphatase 1H (PP2C domain containing)	protein_coding	protein_coding	-0.303164	-1.23385	0.0201734	0.664329	Not regulated	61.147	47.906	62.682	50.79	84.13	76.327	74.688	72.851
Pik3r1	<a href='https://www.ncbi.nlm.nih.gov/gene/?term=18708' target="_blank"> 18708 </a>	phosphoinositide-3-kinase regulatory subunit 1	protein_coding	protein_coding	0.412429	1.33092	0.020176	0.664329	Not regulated	53.763	36.585	42.456	49.347	41.477	39.309	26.923	32.747
Agps	<a href='https://www.ncbi.nlm.nih.gov/gene/?term=228061' target="_blank"> 228061 </a>	alkylglycerone phosphate synthase	protein_coding	protein_coding	-0.229607	-1.17252	0.0201935	0.664329	Not regulated	16.105	16.852	26.123	16.91	20.935	20.229	22.778	26.222
1110032F04Rik	<a href='https://www.ncbi.nlm.nih.gov/gene/?term=68725' target="_blank"> 68725 </a>	RIKEN cDNA 1110032F04 gene	protein_coding	protein_coding	0.561766	1.47607	0.0204343	0.669424	Not regulated	2.57	3.014	2.994	3.118	2.245	2.309	2.553	1.703
Pip5k1a	<a href='https://www.ncbi.nlm.nih.gov/gene/?term=18720' target="_blank"> 18720 </a>	phosphatidylinositol-4-phosphate 5-kinase, type 1 alpha	protein_coding	protein_coding	0.387299	1.30794	0.0204543	0.669424	Not regulated	40.402	34.483	38.743	39.462	38.489	33.803	26.63	31.068
Kctd8	<a href='https://www.ncbi.nlm.nih.gov/gene/?term=243043' target="_blank"> 243043 </a>	potassium channel tetramerisation domain containing 8	protein_coding	protein_coding	0.755901	1.68869	0.0204753	0.669424	Not regulated	3.017	2.095	3.586	2.561	2.64	1.507	1.661	1.509
P3h3	<a href='https://www.ncbi.nlm.nih.gov/gene/?term=14789' target="_blank"> 14789 </a>	prolyl 3-hydroxylase 3			-0.355849	-1.27974	0.0205515	0.670531	Not regulated	11.036	11.395	13.618	13.534	15.12	14.96	21.096	20.169
Phactr3	<a href='https://www.ncbi.nlm.nih.gov/gene/?term=74189' target="_blank"> 74189 </a>	phosphatase and actin regulator 3	protein_coding	protein_coding	0.357181	1.28092	0.0207171	0.674542	Not regulated	78.156	66.01	89.137	94.356	83.421	67.727	58.299	70.561
Pcdhga12	<a href='https://www.ncbi.nlm.nih.gov/gene/?term=93724' target="_blank"> 93724 </a>	protocadherin gamma subfamily A, 12			0.31275	1.24207	0.0207776	0.675123	Not regulated	9.612	10.731	9.481	11.758	8.966	10.176	8.86	9.268
Ypel2	<a href='https://www.ncbi.nlm.nih.gov/gene/?term=77864' target="_blank"> 77864 </a>	yippee like 2	protein_coding	protein_coding	0.501845	1.41602	0.0209836	0.675592	Not regulated	19.083	14.475	26.313	29.987	18.296	17.049	13.513	21.111
Tnr	<a href='https://www.ncbi.nlm.nih.gov/gene/?term=21960' target="_blank"> 21960 </a>	tenascin R	protein_coding	protein_coding	0.606162	1.5222	0.0209839	0.675592	Not regulated	28.599	37.615	20.079	32.091	28.249	21.976	17.498	24.264
Slf2	<a href='https://www.ncbi.nlm.nih.gov/gene/?term=226151' target="_blank"> 226151 </a>	SMC5-SMC6 complex localization factor 2			-0.385105	-1.30596	0.0209892	0.675592	Not regulated	10.737	15.381	17.487	15.236	17.309	19.522	24.9	24.662
Diablo	<a href='https://www.ncbi.nlm.nih.gov/gene/?term=66593' target="_blank"> 66593 </a>	diablo, IAP-binding mitochondrial protein	nonsense_mediated_decay	protein_coding	-0.227306	-1.17065	0.0209942	0.675592	Not regulated	38.161	41.482	55.524	43.96	57.363	53.643	53.58	65.203
Gria1	<a href='https://www.ncbi.nlm.nih.gov/gene/?term=14799' target="_blank"> 14799 </a>	glutamate receptor, ionotropic, AMPA1 (alpha 1)	protein_coding	protein_coding	0.4784	1.3932	0.0210146	0.675592	Not regulated	259.447	176.739	199.458	296.293	224.736	171.602	158.413	188.89
Ap4s1	<a href='https://www.ncbi.nlm.nih.gov/gene/?term=11782' target="_blank"> 11782 </a>	adaptor-related protein complex AP-4, sigma 1	protein_coding	protein_coding	0.243894	1.18418	0.0210482	0.675592	Not regulated	44.98	47.21	53.302	46.928	44.64	44.965	47.422	43.563
Top1mt	<a href='https://www.ncbi.nlm.nih.gov/gene/?term=72960' target="_blank"> 72960 </a>	DNA topoisomerase 1, mitochondrial	protein_coding	protein_coding	-0.669647	-1.59068	0.021123	0.67565	Not regulated	5.677	6.58	9.481	7.064	8.454	8.304	15.5	18.966
Gm10327	<a href='https://www.ncbi.nlm.nih.gov/gene/?term=100041399' target="_blank"> 100041399 </a>	glyceraldehyde-3-phosphate dehydrogenase pseudogene	processed_pseudogene	processed_pseudogene	0.398707	1.31833	0.0211354	0.67565	Not regulated	22.867	22.027	19.312	21.157	16.257	19.234	19.503	17.58
Prr7	<a href='https://www.ncbi.nlm.nih.gov/gene/?term=432763' target="_blank"> 432763 </a>	proline rich 7 (synaptic)	protein_coding	protein_coding	0.383501	1.3045	0.0212102	0.676673	Not regulated	81.283	68.745	66.572	60.371	58.599	70.813	57.825	51.86
Nts	<a href='https://www.ncbi.nlm.nih.gov/gene/?term=67405' target="_blank"> 67405 </a>	neurotensin	protein_coding	protein_coding	2.49535	5.63865	0.0213437	0.678833	Not regulated	0.309	0.258	8.063	2.317	0.175	0.957	0.366	0.454
Amigo1	<a href='https://www.ncbi.nlm.nih.gov/gene/?term=229715' target="_blank"> 229715 </a>	adhesion molecule with Ig like domain 1	protein_coding	protein_coding	0.241231	1.182	0.021396	0.678833	Not regulated	28.878	30.753	37.858	38.235	31.463	32.978	29.925	28.757
Galns	<a href='https://www.ncbi.nlm.nih.gov/gene/?term=50917' target="_blank"> 50917 </a>	galactosamine (N-acetyl)-6-sulfate sulfatase	protein_coding	protein_coding	-0.522904	-1.43684	0.0214399	0.678833	Not regulated	14.577	16.251	14.817	13.201	17.233	19.798	31.363	25.898
Slc8a2	<a href='https://www.ncbi.nlm.nih.gov/gene/?term=110891' target="_blank"> 110891 </a>	solute carrier family 8 (sodium/calcium exchanger), member 2	protein_coding	protein_coding	0.424638	1.34224	0.0214824	0.678833	Not regulated	115.573	77.767	91.671	116.716	96.146	76.26	68.931	93.007
Zfp746	<a href='https://www.ncbi.nlm.nih.gov/gene/?term=69228' target="_blank"> 69228 </a>	zinc finger protein 746	protein_coding	protein_coding	0.201194	1.14965	0.021497	0.678833	Not regulated	14.422	18.324	18.535	18.486	16.464	16.419	15.424	17.628
Cnksr2	<a href='https://www.ncbi.nlm.nih.gov/gene/?term=245684' target="_blank"> 245684 </a>	connector enhancer of kinase suppressor of Ras 2	protein_coding	protein_coding	0.633303	1.55111	0.0215866	0.678833	Not regulated	95.019	70.926	53.577	85.72	64.96	65.117	39.463	50.49
Sowaha	<a href='https://www.ncbi.nlm.nih.gov/gene/?term=237761' target="_blank"> 237761 </a>	sosondowah ankyrin repeat domain family member A	protein_coding	protein_coding	0.469682	1.3848	0.0215928	0.678833	Not regulated	26.88	19.551	20.961	17.276	17.467	19.621	14.884	16.901
Fst	<a href='https://www.ncbi.nlm.nih.gov/gene/?term=14313' target="_blank"> 14313 </a>	follistatin	protein_coding	protein_coding	-0.930927	-1.9065	0.0216267	0.678833	Not regulated	0.656	0.49	0.835	0.411	1.104	2.248	1.305	1.317
Mthfd2l	<a href='https://www.ncbi.nlm.nih.gov/gene/?term=665563' target="_blank"> 665563 </a>	methylenetetrahydrofolate dehydrogenase (NADP+ dependent) 2-like	protein_coding	protein_coding	0.384083	1.30503	0.021664	0.678833	Not regulated	9.492	8.069	11.726	10.919	8.804	8.074	9.073	8.583
Kctd18	<a href='https://www.ncbi.nlm.nih.gov/gene/?term=51960' target="_blank"> 51960 </a>	potassium channel tetramerisation domain containing 18	protein_coding	protein_coding	-0.376072	-1.2978	0.0217368	0.679771	Not regulated	11.457	11.231	18.868	14.807	18.089	16.381	19.866	28.634
Vwa5b1	<a href='https://www.ncbi.nlm.nih.gov/gene/?term=75718' target="_blank"> 75718 </a>	von Willebrand factor A domain containing 5B1	protein_coding	protein_coding	1.48459	2.79838	0.0217965	0.680292	Not regulated	0.895	1.884	0.385	1.013	0.337	1.736	0.149	0.244
Vgll2	<a href='https://www.ncbi.nlm.nih.gov/gene/?term=215031' target="_blank"> 215031 </a>	vestigial like family member 2	protein_coding	protein_coding	1.2384	2.35936	0.0220112	0.684642	Not regulated	2.134	2.969	4.429	4.427	2.293	2.374	1.369	0.444
Rbfox3	<a href='https://www.ncbi.nlm.nih.gov/gene/?term=52897' target="_blank"> 52897 </a>	RNA binding protein, fox-1 homolog (C. elegans) 3	protein_coding	protein_coding	0.526863	1.44079	0.0220224	0.684642	Not regulated	147.006	86.245	100.704	145.527	114.776	97.487	78.333	83.285
Gm10145	<a href='https://www.ncbi.nlm.nih.gov/gene/?term=100040961' target="_blank"> 100040961 </a>	predicted gene 10145	processed_pseudogene	processed_pseudogene	-0.32416	-1.25194	0.0220754	0.684942	Not regulated	37.459	35.819	37.46	43.558	49.965	54.84	55.593	53.119
Prdm11	<a href='https://www.ncbi.nlm.nih.gov/gene/?term=100042784' target="_blank"> 100042784 </a>	PR domain containing 11	protein_coding	protein_coding	0.332885	1.25953	0.022164	0.685928	Not regulated	4.122	3.517	3.64	4.18	3.028	3.495	3.658	4.312
Ahr	<a href='https://www.ncbi.nlm.nih.gov/gene/?term=11622' target="_blank"> 11622 </a>	aryl-hydrocarbon receptor	protein_coding	protein_coding	0.598769	1.51442	0.0222642	0.685928	Not regulated	6.54	5.065	4.591	5.162	3.996	4.768	2.651	4.295
Rspo2	<a href='https://www.ncbi.nlm.nih.gov/gene/?term=239405' target="_blank"> 239405 </a>	R-spondin 2	protein_coding	protein_coding	0.939699	1.91813	0.0222952	0.685928	Not regulated	2.641	3.337	10.66	5.914	2.297	2.444	3.904	4.109
D330041H03Rik	<a href='https://www.ncbi.nlm.nih.gov/gene/?term=654822' target="_blank"> 654822 </a>	RIKEN cDNA D330041H03 gene	antisense	processed_transcript	-1.04194	-2.05899	0.0222971	0.685928	Not regulated	0.409	0.293	0.49	0.486	0.86	0.613	1.259	1.011
Ptms	<a href='https://www.ncbi.nlm.nih.gov/gene/?term=69202' target="_blank"> 69202 </a>	parathymosin	protein_coding	protein_coding	0.299371	1.23061	0.0223239	0.685928	Not regulated	979.627	699.708	966.339	865.711	803.173	694.157	660.252	921.941
Asb6	<a href='https://www.ncbi.nlm.nih.gov/gene/?term=72323' target="_blank"> 72323 </a>	ankyrin repeat and SOCS box-containing 6	retained_intron	protein_coding	0.264372	1.20111	0.0225893	0.68986	Not regulated	24.877	27.945	32.236	26.823	25.721	26.259	24.136	25.546
Uck1	<a href='https://www.ncbi.nlm.nih.gov/gene/?term=22245' target="_blank"> 22245 </a>	uridine-cytidine kinase 1	protein_coding	protein_coding	-0.398668	-1.31829	0.022596	0.68986	Not regulated	42.005	51.181	71.654	51.679	72.318	78.488	72.32	106.948
Tmem108	<a href='https://www.ncbi.nlm.nih.gov/gene/?term=81907' target="_blank"> 81907 </a>	transmembrane protein 108	protein_coding	protein_coding	0.387872	1.30846	0.0226241	0.68986	Not regulated	38.327	29.845	28.349	32.104	28.4	30.34	23.863	26.809
Dexi	<a href='https://www.ncbi.nlm.nih.gov/gene/?term=58239' target="_blank"> 58239 </a>	dexamethasone-induced transcript	protein_coding	protein_coding	0.369144	1.29159	0.0226262	0.68986	Not regulated	42.353	45.199	39.635	47.258	43.195	40.123	37.214	34.812
Letmd1	<a href='https://www.ncbi.nlm.nih.gov/gene/?term=68614' target="_blank"> 68614 </a>	LETM1 domain containing 1	protein_coding	protein_coding	-0.432886	-1.34993	0.0227185	0.691342	Not regulated	40.299	43.5	78.055	64.313	71.024	71.557	78.657	118.375
Tvp23b	<a href='https://www.ncbi.nlm.nih.gov/gene/?term=67510' target="_blank"> 67510 </a>	trans-golgi network vesicle protein 23B	protein_coding	protein_coding	-0.370595	-1.29289	0.0227979	0.691722	Not regulated	25.275	35.14	49.947	43.771	45.583	48.322	57.861	71.716
C920006O11Rik	<a href='https://www.ncbi.nlm.nih.gov/gene/?term=320295' target="_blank"> 320295 </a>	RIKEN cDNA C920006O11 gene	lincRNA	lincRNA	-0.760093	-1.6936	0.0228534	0.691722	Not regulated	3.343	3.809	6.968	6.323	6.993	7.004	8.568	15.576
Gm31356	<a href='https://www.ncbi.nlm.nih.gov/gene/?term=102633560' target="_blank"> 102633560 </a>	predicted gene, 31356			-0.646014	-1.56484	0.0228621	0.691722	Not regulated	1.943	2.705	3.052	2.723	3.231	3.617	4.841	6.441
Fam193a	<a href='https://www.ncbi.nlm.nih.gov/gene/?term=231128' target="_blank"> 231128 </a>	family with sequence homology 193, member A	protein_coding	protein_coding	0.164675	1.12091	0.0229679	0.693594	Not regulated	15.466	17.788	19.309	16.395	16.688	16.705	18.38	16.495
Kdm3a	<a href='https://www.ncbi.nlm.nih.gov/gene/?term=104263' target="_blank"> 104263 </a>	lysine (K)-specific demethylase 3A	protein_coding	protein_coding	0.28548	1.21882	0.0230359	0.693783	Not regulated	30.118	25.337	27.924	32.943	28.393	23.613	27.095	29.64
Fam117a	<a href='https://www.ncbi.nlm.nih.gov/gene/?term=215512' target="_blank"> 215512 </a>	family with sequence similarity 117, member A	protein_coding	protein_coding	0.364454	1.28739	0.0230989	0.693783	Not regulated	6.215	5.604	5.561	6.289	5	5.76	4.891	4.604
Ankrd9	<a href='https://www.ncbi.nlm.nih.gov/gene/?term=74251' target="_blank"> 74251 </a>	ankyrin repeat domain 9	protein_coding	protein_coding	0.39208	1.31228	0.0231209	0.693783	Not regulated	11.502	12.299	11.605	10.44	10.138	10.571	8.461	9.219
Smad3	<a href='https://www.ncbi.nlm.nih.gov/gene/?term=17127' target="_blank"> 17127 </a>	SMAD family member 3	protein_coding	protein_coding	0.355107	1.27908	0.0231722	0.693783	Not regulated	11.491	13.762	13.049	13.563	8.763	11.388	10.743	14.544
Ddx4	<a href='https://www.ncbi.nlm.nih.gov/gene/?term=13206' target="_blank"> 13206 </a>	DEAD box helicase 4	protein_coding	protein_coding	-0.693633	-1.61735	0.0231933	0.693783	Not regulated	0.794	1.375	1.892	1.986	2.096	2.387	2.518	3.788
Phf23	<a href='https://www.ncbi.nlm.nih.gov/gene/?term=78246' target="_blank"> 78246 </a>	PHD finger protein 23	protein_coding	protein_coding	0.285948	1.21921	0.0232785	0.695016	Not regulated	38.329	40.456	40.867	36.008	34.243	37.17	36.525	34.385
Miga1	<a href='https://www.ncbi.nlm.nih.gov/gene/?term=215708' target="_blank"> 215708 </a>	mitoguardin 1			0.304246	1.23477	0.0235363	0.698277	Not regulated	41.105	35.825	43.993	49.532	39.999	36.694	32.347	44.938
Podxl	<a href='https://www.ncbi.nlm.nih.gov/gene/?term=27205' target="_blank"> 27205 </a>	podocalyxin-like	protein_coding	protein_coding	0.507908	1.42199	0.0235428	0.698277	Not regulated	3.802	6.588	5.984	4.265	4.881	4.644	3.29	3.511
Hcrtr2	<a href='https://www.ncbi.nlm.nih.gov/gene/?term=387285' target="_blank"> 387285 </a>	hypocretin (orexin) receptor 2	protein_coding	protein_coding	1.20933	2.3123	0.0235703	0.698277	Not regulated	1.897	1.054	2.126	2.509	1.485	0.97	0.504	0.44
Tesc	<a href='https://www.ncbi.nlm.nih.gov/gene/?term=57816' target="_blank"> 57816 </a>	tescalcin	protein_coding	protein_coding	1.18946	2.28067	0.0235763	0.698277	Not regulated	42.44	35.074	25.872	47.149	30.227	21.532	16.992	4.113
Pigw	<a href='https://www.ncbi.nlm.nih.gov/gene/?term=70325' target="_blank"> 70325 </a>	phosphatidylinositol glycan anchor biosynthesis, class W	protein_coding	protein_coding	-0.514773	-1.42877	0.0236174	0.698277	Not regulated	2.941	3.302	5.923	4.494	4.921	5.278	7.458	8.825
Pfas	<a href='https://www.ncbi.nlm.nih.gov/gene/?term=237823' target="_blank"> 237823 </a>	phosphoribosylformylglycinamidine synthase (FGAR amidotransferase)	protein_coding	protein_coding	-0.294237	-1.22624	0.0236525	0.698277	Not regulated	7.54	8.986	9.4	10.167	11.059	10.483	13.104	15.099
Ak1	<a href='https://www.ncbi.nlm.nih.gov/gene/?term=11636' target="_blank"> 11636 </a>	adenylate kinase 1	protein_coding	protein_coding	-0.175116	-1.12905	0.0237404	0.698774	Not regulated	96.24	100.904	123.912	119.851	130.759	126.883	150.15	149.674
Gtf2e1	<a href='https://www.ncbi.nlm.nih.gov/gene/?term=74197' target="_blank"> 74197 </a>	general transcription factor II E, polypeptide 1 (alpha subunit)	protein_coding	protein_coding	-0.407771	-1.32663	0.0237576	0.698774	Not regulated	17.091	19.237	25.438	28.165	27.519	27.275	32.155	45.952
Ddah2	<a href='https://www.ncbi.nlm.nih.gov/gene/?term=51793' target="_blank"> 51793 </a>	dimethylarginine dimethylaminohydrolase 2	protein_coding	protein_coding	-0.400904	-1.32034	0.0239463	0.700299	Not regulated	31.527	41.058	37.893	36.295	43.659	48.393	72.323	56.418
Uqcc1	<a href='https://www.ncbi.nlm.nih.gov/gene/?term=56046' target="_blank"> 56046 </a>	ubiquinol-cytochrome c reductase complex assembly factor 1	nonsense_mediated_decay	protein_coding	-0.220129	-1.16484	0.0239574	0.700299	Not regulated	52.022	46.002	80.507	58.893	71.752	62.182	73.236	89.255
Flrt1	<a href='https://www.ncbi.nlm.nih.gov/gene/?term=396184' target="_blank"> 396184 </a>	fibronectin leucine rich transmembrane protein 1	protein_coding	protein_coding	0.713088	1.63931	0.0239903	0.700299	Not regulated	6.608	6.77	10.982	9.563	6.929	6.941	5.669	2.843
Dnajb12	<a href='https://www.ncbi.nlm.nih.gov/gene/?term=56709' target="_blank"> 56709 </a>	DnaJ heat shock protein family (Hsp40) member B12	protein_coding	protein_coding	0.19615	1.14564	0.0241132	0.700299	Not regulated	36.594	39.134	42.219	42.26	39.594	41.269	36.776	39.23
Pcdhga5	<a href='https://www.ncbi.nlm.nih.gov/gene/?term=93713' target="_blank"> 93713 </a>	protocadherin gamma subfamily A, 5	protein_coding	protein_coding	0.534748	1.44869	0.024154	0.700299	Not regulated	18.195	16.217	12.833	14.292	13.3	14.486	9.429	10.407
Khdrbs3	<a href='https://www.ncbi.nlm.nih.gov/gene/?term=13992' target="_blank"> 13992 </a>	KH domain containing, RNA binding, signal transduction associated 3	protein_coding	protein_coding	0.423623	1.34129	0.024168	0.700299	Not regulated	161.841	121.084	179.411	188.441	152.784	146.098	100.261	136.38
Nkd1	<a href='https://www.ncbi.nlm.nih.gov/gene/?term=93960' target="_blank"> 93960 </a>	naked cuticle 1	protein_coding	protein_coding	0.559501	1.47376	0.0241945	0.700299	Not regulated	5.65	6.089	7.638	4.758	5.153	4.586	2.352	3.981
Cbln2	<a href='https://www.ncbi.nlm.nih.gov/gene/?term=12405' target="_blank"> 12405 </a>	cerebellin 2 precursor protein	protein_coding	protein_coding	1.22166	2.33215	0.0241986	0.700299	Not regulated	2.149	1.214	6.075	5.019	2.196	1.066	2.097	1.11
Ankrd23	<a href='https://www.ncbi.nlm.nih.gov/gene/?term=78321' target="_blank"> 78321 </a>	ankyrin repeat domain 23	protein_coding	protein_coding	-0.552328	-1.46645	0.0242078	0.700299	Not regulated	1.783	2.387	1.955	3.439	3.936	3.834	4.403	3.207
Zcchc14	<a href='https://www.ncbi.nlm.nih.gov/gene/?term=142682' target="_blank"> 142682 </a>	zinc finger, CCHC domain containing 14	protein_coding	protein_coding	0.284834	1.21827	0.0243352	0.701353	Not regulated	30.756	33.213	32.189	29.55	28.84	31.531	26.236	28.509
Fam241a	<a href='https://www.ncbi.nlm.nih.gov/gene/?term=70617' target="_blank"> 70617 </a>	family with sequence similarity 241, member A			0.450793	1.36679	0.0243738	0.701353	Not regulated	4.306	4.564	6.915	6.129	4.164	4.451	4.487	4.224
Strn4	<a href='https://www.ncbi.nlm.nih.gov/gene/?term=97387' target="_blank"> 97387 </a>	striatin, calmodulin binding protein 4	protein_coding	protein_coding	0.174862	1.12886	0.0244115	0.701353	Not regulated	123.101	106.009	128.286	127.252	126.402	108.667	113.956	123.207
Cyth2	<a href='https://www.ncbi.nlm.nih.gov/gene/?term=19158' target="_blank"> 19158 </a>	cytohesin 2	protein_coding	protein_coding	0.308117	1.23809	0.0244535	0.701353	Not regulated	61.55	53.78	65.482	46.219	52.864	49.569	45.185	50.02
Mal2	<a href='https://www.ncbi.nlm.nih.gov/gene/?term=105853' target="_blank"> 105853 </a>	mal, T cell differentiation protein 2	protein_coding	protein_coding	0.906422	1.87439	0.0244658	0.701353	Not regulated	29.323	17.661	83.748	31.574	14.706	23.749	24.091	32.509
6820431F20Rik	<a href='https://www.ncbi.nlm.nih.gov/gene/?term=547150' target="_blank"> 547150 </a>	cadherin 11 pseudogene	transcribed_unprocessed_pseudogene	transcribed_unprocessed_pseudogene	-0.364806	-1.28771	0.0246576	0.704042	Not regulated	52.991	48.799	91.562	64.732	92.176	77.886	88.655	109.546
H2aw	<a href='https://www.ncbi.nlm.nih.gov/gene/?term=319162' target="_blank"> 319162 </a>	H2A.W histone			0.435726	1.35259	0.0246686	0.704042	Not regulated	28.444	26.247	28.583	21.186	26.311	20.726	19.616	19.692
Eif2ak1	<a href='https://www.ncbi.nlm.nih.gov/gene/?term=15467' target="_blank"> 15467 </a>	eukaryotic translation initiation factor 2 alpha kinase 1	protein_coding	protein_coding	0.201824	1.15015	0.024718	0.704042	Not regulated	24.611	24.648	25.15	28.29	24.48	25.331	23.109	26.729
Kcnab2	<a href='https://www.ncbi.nlm.nih.gov/gene/?term=16498' target="_blank"> 16498 </a>	potassium voltage-gated channel, shaker-related subfamily, beta member 2	protein_coding	protein_coding	0.54703	1.46108	0.0247376	0.704042	Not regulated	208.592	164.275	122.807	211.753	154.62	161.781	128.908	139.854
Siae	<a href='https://www.ncbi.nlm.nih.gov/gene/?term=22619' target="_blank"> 22619 </a>	sialic acid acetylesterase	protein_coding	protein_coding	-0.346355	-1.27134	0.0249475	0.707843	Not regulated	12	16.02	16.757	15.561	21.403	18.242	21.234	22.256
Csdc2	<a href='https://www.ncbi.nlm.nih.gov/gene/?term=105859' target="_blank"> 105859 </a>	cold shock domain containing C2, RNA binding	protein_coding	protein_coding	-0.25522	-1.19352	0.024988	0.707843	Not regulated	99.095	107.571	123.111	95.292	124.817	144.474	145.627	146.73
Tmem44	<a href='https://www.ncbi.nlm.nih.gov/gene/?term=224090' target="_blank"> 224090 </a>	transmembrane protein 44	retained_intron	protein_coding	0.984863	1.97912	0.0250053	0.707843	Not regulated	16.801	10.736	8.528	15.558	12.658	6.718	7.772	2.764
Fkrp	<a href='https://www.ncbi.nlm.nih.gov/gene/?term=243853' target="_blank"> 243853 </a>	fukutin related protein	protein_coding	protein_coding	0.232145	1.17458	0.0250591	0.70808	Not regulated	28.764	27.607	35.402	33.199	31.726	31.486	26.739	27.839
Celsr2	<a href='https://www.ncbi.nlm.nih.gov/gene/?term=53883' target="_blank"> 53883 </a>	cadherin, EGF LAG seven-pass G-type receptor 2	protein_coding	protein_coding	0.24177	1.18244	0.0251032	0.70808	Not regulated	52.196	60.571	52.509	57.558	51.172	58.772	50.825	57.82
Ppp1r1a	<a href='https://www.ncbi.nlm.nih.gov/gene/?term=58200' target="_blank"> 58200 </a>	protein phosphatase 1, regulatory inhibitor subunit 1A	protein_coding	protein_coding	-0.407894	-1.32675	0.0251736	0.70827	Not regulated	97.712	98.596	110.632	70.302	136.843	124.411	149.41	135.581
S100a4	<a href='https://www.ncbi.nlm.nih.gov/gene/?term=20198' target="_blank"> 20198 </a>	S100 calcium binding protein A4	protein_coding	protein_coding	-1.86949	-3.65404	0.0252588	0.70827	Not regulated	6.77	19.018	14.123	1.966	5.453	21.199	73.106	64.06
Ncdn	<a href='https://www.ncbi.nlm.nih.gov/gene/?term=26562' target="_blank"> 26562 </a>	neurochondrin	protein_coding	protein_coding	0.373517	1.29551	0.0252862	0.70827	Not regulated	861.27	676.342	754.416	810.797	776.511	724.468	547.46	633.172
Tmem19	<a href='https://www.ncbi.nlm.nih.gov/gene/?term=67226' target="_blank"> 67226 </a>	transmembrane protein 19	protein_coding	protein_coding	-0.204445	-1.15224	0.025289	0.70827	Not regulated	25.755	27.961	33.486	28.738	34.388	37.957	36.205	48.985
Slc25a35	<a href='https://www.ncbi.nlm.nih.gov/gene/?term=71998' target="_blank"> 71998 </a>	solute carrier family 25, member 35	protein_coding	protein_coding	-0.57379	-1.48843	0.0253421	0.708389	Not regulated	2.303	2.863	2.663	3.394	4.345	4.199	6.428	3.693
Gria2	<a href='https://www.ncbi.nlm.nih.gov/gene/?term=14800' target="_blank"> 14800 </a>	glutamate receptor, ionotropic, AMPA2 (alpha 2)	protein_coding	protein_coding	0.31243	1.2418	0.0254247	0.708389	Not regulated	262.837	228.563	272.598	300.658	253.891	232.036	222.173	239.766
Purb	<a href='https://www.ncbi.nlm.nih.gov/gene/?term=19291' target="_blank"> 19291 </a>	purine rich element binding protein B	protein_coding	protein_coding	0.367887	1.29046	0.0254489	0.708389	Not regulated	127.728	92.917	125.993	119.278	109.503	104.604	91.198	97.939
Ankrd35	<a href='https://www.ncbi.nlm.nih.gov/gene/?term=213121' target="_blank"> 213121 </a>	ankyrin repeat domain 35	protein_coding	protein_coding	0.671992	1.59327	0.0255098	0.708389	Not regulated	0.782	1.606	1.615	1.48	0.821	0.886	1.047	1.112
Pcgf6	<a href='https://www.ncbi.nlm.nih.gov/gene/?term=71041' target="_blank"> 71041 </a>	polycomb group ring finger 6	protein_coding	protein_coding	-0.323671	-1.25151	0.0255267	0.708389	Not regulated	7.855	9.977	12.852	9.885	12.54	12.323	14.879	16.376
Map3k20	<a href='https://www.ncbi.nlm.nih.gov/gene/?term=65964' target="_blank"> 65964 </a>	mitogen-activated protein kinase kinase kinase 20			-0.650889	-1.57014	0.0256269	0.708389	Not regulated	4.927	4.829	7.078	6.877	8.919	7.266	9.481	20.125
Gsto2	<a href='https://www.ncbi.nlm.nih.gov/gene/?term=68214' target="_blank"> 68214 </a>	glutathione S-transferase omega 2	protein_coding	protein_coding	-0.892624	-1.85655	0.0256616	0.708389	Not regulated	1.308	2.036	2.053	2.838	2.72	3.168	5.492	5.753
Zcchc12	<a href='https://www.ncbi.nlm.nih.gov/gene/?term=72693' target="_blank"> 72693 </a>	zinc finger, CCHC domain containing 12	protein_coding	protein_coding	-0.715239	-1.64176	0.0256713	0.708389	Not regulated	88.213	59.802	182.88	133.29	170.314	154.335	181.221	330.176
Ndrg4	<a href='https://www.ncbi.nlm.nih.gov/gene/?term=234593' target="_blank"> 234593 </a>	N-myc downstream regulated gene 4	protein_coding	protein_coding	0.321049	1.24924	0.0256961	0.708389	Not regulated	1304.39	1180.66	1208.46	1307.44	1243.56	1215.49	980.429	1113.14
Htr1b	<a href='https://www.ncbi.nlm.nih.gov/gene/?term=15551' target="_blank"> 15551 </a>	5-hydroxytryptamine (serotonin) receptor 1B	protein_coding	protein_coding	1.6858	3.21718	0.0257758	0.709349	Not regulated	0.169	0.091	0.527	0.226	0.049	0.153	0.071	0.061
Mtch1	<a href='https://www.ncbi.nlm.nih.gov/gene/?term=56462' target="_blank"> 56462 </a>	mitochondrial carrier 1	protein_coding	protein_coding	0.247065	1.18679	0.0258244	0.709423	Not regulated	347.024	315.602	381.367	436.169	357.543	355.138	332.348	362.3
Ppid	<a href='https://www.ncbi.nlm.nih.gov/gene/?term=67738' target="_blank"> 67738 </a>	peptidylprolyl isomerase D (cyclophilin D)	retained_intron	protein_coding	-0.398133	-1.3178	0.0258681	0.709423	Not regulated	57.103	55.767	100.83	78.254	99.375	81.295	92.541	152.918
Srf	<a href='https://www.ncbi.nlm.nih.gov/gene/?term=20807' target="_blank"> 20807 </a>	serum response factor	protein_coding	protein_coding	0.41852	1.33656	0.0259848	0.711224	Not regulated	40.122	30.96	42.893	26.711	31.691	34.681	25.425	29.44
Ctbs	<a href='https://www.ncbi.nlm.nih.gov/gene/?term=74245' target="_blank"> 74245 </a>	chitobiase	protein_coding	protein_coding	-0.505898	-1.42001	0.0261043	0.711224	Not regulated	5.211	8.448	7.877	6.988	8.354	8.842	13.855	15.886
Garem1	<a href='https://www.ncbi.nlm.nih.gov/gene/?term=381126' target="_blank"> 381126 </a>	GRB2 associated regulator of MAPK1 subtype 1			0.337119	1.26323	0.0261198	0.711224	Not regulated	24.111	19.022	23.64	23.349	22.247	20.853	18.501	17.558
Gm27998	<a href='https://www.ncbi.nlm.nih.gov/gene/?term=NA' target="_blank"> NA </a>		misc_RNA	misc_RNA	6.75921	108.324	0.0261492	0.711224	Not regulated	6.939	0	14.246	0	0	0	0	0
Lhfpl3	<a href='https://www.ncbi.nlm.nih.gov/gene/?term=269629' target="_blank"> 269629 </a>	lipoma HMGIC fusion partner-like 3			0.72173	1.64916	0.0261909	0.711224	Not regulated	18.481	36.886	23.548	25.175	20.009	21.295	15.574	10.509
1700086L19Rik	<a href='https://www.ncbi.nlm.nih.gov/gene/?term=74284' target="_blank"> 74284 </a>	RIKEN cDNA 1700086L19 gene	lincRNA	lincRNA	0.750553	1.68244	0.0263786	0.711224	Not regulated	47.67	40.611	39.098	23.817	31.479	31.603	20.109	17.48
Aplp1	<a href='https://www.ncbi.nlm.nih.gov/gene/?term=11803' target="_blank"> 11803 </a>	amyloid beta (A4) precursor-like protein 1	protein_coding	protein_coding	0.272236	1.20768	0.0264134	0.711224	Not regulated	679.984	594.445	716.173	798.524	679.322	647.154	519.381	713.236
Tnip1	<a href='https://www.ncbi.nlm.nih.gov/gene/?term=57783' target="_blank"> 57783 </a>	TNFAIP3 interacting protein 1	processed_transcript	protein_coding	0.269862	1.20569	0.0264442	0.711224	Not regulated	13.841	16.192	18.945	17.017	16.018	14.631	15.008	14.693
Enc1	<a href='https://www.ncbi.nlm.nih.gov/gene/?term=13803' target="_blank"> 13803 </a>	ectodermal-neural cortex 1	protein_coding	protein_coding	0.343062	1.26845	0.0265065	0.711224	Not regulated	298.415	244.345	273.222	294.621	241.919	235.901	189.904	311.576
Dusp8	<a href='https://www.ncbi.nlm.nih.gov/gene/?term=18218' target="_blank"> 18218 </a>	dual specificity phosphatase 8	protein_coding	protein_coding	0.213897	1.15982	0.0265243	0.711224	Not regulated	67.63	61.236	76.06	73.768	70.23	65.09	56.809	77.374
Pcdhb6	<a href='https://www.ncbi.nlm.nih.gov/gene/?term=93877' target="_blank"> 93877 </a>	protocadherin beta 6	protein_coding	protein_coding	0.697969	1.62222	0.0266022	0.711224	Not regulated	2.858	1.754	2.018	1.648	1.572	1.464	1.062	0.841
Ppargc1a	<a href='https://www.ncbi.nlm.nih.gov/gene/?term=19017' target="_blank"> 19017 </a>	peroxisome proliferative activated receptor, gamma, coactivator 1 alpha	protein_coding	protein_coding	0.315252	1.24423	0.0266507	0.711224	Not regulated	20.029	17.557	26.699	25.185	21.275	17.74	18.927	20.218
Gm40841	<a href='https://www.ncbi.nlm.nih.gov/gene/?term=105245375' target="_blank"> 105245375 </a>	predicted gene, 40841			-1.4571	-2.74556	0.0266717	0.711224	Not regulated	1.022	0.172	1.313	1.727	2.967	1.49	2.226	11.789
Phlda3	<a href='https://www.ncbi.nlm.nih.gov/gene/?term=27280' target="_blank"> 27280 </a>	pleckstrin homology like domain, family A, member 3	protein_coding	protein_coding	-0.830175	-1.7779	0.0266987	0.711224	Not regulated	19.161	39.42	39.674	29.78	35.03	43.646	66.369	109.553
mt-Nd4	<a href='https://www.ncbi.nlm.nih.gov/gene/?term=NA' target="_blank"> NA </a>		protein_coding	protein_coding	0.671456	1.59268	0.0267095	0.711224	Not regulated	11533.4	12448.2	6789.06	8648.26	7915.33	7494.07	7500.72	5263.22
Marcks	<a href='https://www.ncbi.nlm.nih.gov/gene/?term=17118' target="_blank"> 17118 </a>	myristoylated alanine rich protein kinase C substrate	protein_coding	protein_coding	0.404518	1.32365	0.026721	0.711224	Not regulated	79.092	71.159	71.584	53.325	56.528	55.961	62.374	62.922
Lzic	<a href='https://www.ncbi.nlm.nih.gov/gene/?term=69151' target="_blank"> 69151 </a>	leucine zipper and CTNNBIP1 domain containing	protein_coding	protein_coding	-0.36839	-1.29091	0.026786	0.711224	Not regulated	15.643	13.007	18.377	12.651	17.905	18.027	18.074	25.123
Col14a1	<a href='https://www.ncbi.nlm.nih.gov/gene/?term=12818' target="_blank"> 12818 </a>	collagen, type XIV, alpha 1	protein_coding	protein_coding	1.97225	3.92379	0.0268111	0.711224	Not regulated	0.106	0.081	0.407	0.215	0.038	0.08	0.053	0.009
4732414G09Rik	<a href='https://www.ncbi.nlm.nih.gov/gene/?term=100043309' target="_blank"> 100043309 </a>	RIKEN cDNA 4732414G09 gene	lincRNA	lincRNA	-1.13264	-2.19259	0.0268179	0.711224	Not regulated	0.626	2.306	3.242	2.893	1.204	3.799	5.106	6.534
Oxtr	<a href='https://www.ncbi.nlm.nih.gov/gene/?term=18430' target="_blank"> 18430 </a>	oxytocin receptor	protein_coding	protein_coding	0.832039	1.7802	0.0268327	0.711224	Not regulated	0.547	0.736	0.86	1.026	0.529	0.698	0.29	0.439
Mxra7	<a href='https://www.ncbi.nlm.nih.gov/gene/?term=67622' target="_blank"> 67622 </a>	matrix-remodelling associated 7	protein_coding	protein_coding	-0.433336	-1.35035	0.0269445	0.712699	Not regulated	22.827	24.851	20.251	31.219	32.517	24.416	36.193	48.888
Trim39	<a href='https://www.ncbi.nlm.nih.gov/gene/?term=79263' target="_blank"> 79263 </a>	tripartite motif-containing 39	nonsense_mediated_decay	protein_coding	-0.242897	-1.18337	0.0270072	0.712699	Not regulated	12.551	13.462	15.652	12.48	16.049	16.635	18.281	20.216
Dnm1	<a href='https://www.ncbi.nlm.nih.gov/gene/?term=13429' target="_blank"> 13429 </a>	dynamin 1	protein_coding	protein_coding	0.442126	1.3586	0.0270657	0.712699	Not regulated	620.442	424.891	486.558	569.079	528.734	462.976	330.187	367.553
Gm6644	<a href='https://www.ncbi.nlm.nih.gov/gene/?term=626009' target="_blank"> 626009 </a>	Akr1b3 pseudogene	processed_pseudogene	processed_pseudogene	-0.465673	-1.38096	0.0270685	0.712699	Not regulated	5.656	6.681	7.018	7.165	7.995	8.989	11.693	12.134
Bcl2l12	<a href='https://www.ncbi.nlm.nih.gov/gene/?term=75736' target="_blank"> 75736 </a>	BCL2-like 12 (proline rich)	protein_coding	protein_coding	-0.860465	-1.81562	0.0271227	0.712939	Not regulated	2.395	3.261	2.586	6.081	4.914	4.153	9.205	8.932
Asxl1	<a href='https://www.ncbi.nlm.nih.gov/gene/?term=228790' target="_blank"> 228790 </a>	ASXL transcriptional regulator 1	protein_coding	protein_coding	0.197808	1.14695	0.0272427	0.713769	Not regulated	15.206	13.364	15.991	15.789	13.108	15.032	12.674	15.644
Polg2	<a href='https://www.ncbi.nlm.nih.gov/gene/?term=50776' target="_blank"> 50776 </a>	polymerase (DNA directed), gamma 2, accessory subunit	protein_coding	protein_coding	-0.835445	-1.78441	0.0272445	0.713769	Not regulated	1.347	1.509	2.8	2.149	2.449	2.75	3.585	6.643
Gm14391	<a href='https://www.ncbi.nlm.nih.gov/gene/?term=665001' target="_blank"> 665001 </a>	predicted gene 14391	retained_intron	protein_coding	-0.2962	-1.22791	0.027337	0.713985	Not regulated	20.458	20.785	22.443	18.83	26.729	24.71	29.484	22.077
Kcna5	<a href='https://www.ncbi.nlm.nih.gov/gene/?term=16493' target="_blank"> 16493 </a>	potassium voltage-gated channel, shaker-related subfamily, member 5	protein_coding	protein_coding	1.31114	2.48138	0.0273751	0.713985	Not regulated	1.484	2.531	0.969	2.184	1.341	0.884	0.767	0.225
Dlgap1	<a href='https://www.ncbi.nlm.nih.gov/gene/?term=224997' target="_blank"> 224997 </a>	DLG associated protein 1	retained_intron	protein_coding	0.442593	1.35904	0.0274332	0.713985	Not regulated	237.436	162.555	169.619	243.088	181.806	170.277	129.593	156.924
Drg2	<a href='https://www.ncbi.nlm.nih.gov/gene/?term=13495' target="_blank"> 13495 </a>	developmentally regulated GTP binding protein 2	retained_intron	protein_coding	-0.197514	-1.14672	0.0274562	0.713985	Not regulated	63.899	61.121	85.024	76.699	89.355	88.77	84.714	105.892
Mybl1	<a href='https://www.ncbi.nlm.nih.gov/gene/?term=17864' target="_blank"> 17864 </a>	myeloblastosis oncogene-like 1	protein_coding	protein_coding	-0.651927	-1.57127	0.0274869	0.713985	Not regulated	2.87	4.196	4.387	3.601	3.934	4.757	5.677	12.033
Uap1l1	<a href='https://www.ncbi.nlm.nih.gov/gene/?term=227620' target="_blank"> 227620 </a>	UDP-N-acteylglucosamine pyrophosphorylase 1-like 1	protein_coding	protein_coding	-0.440445	-1.35702	0.0275309	0.713985	Not regulated	7.161	10.238	20.218	10.374	15.285	15.811	21.73	28.212
Pdcl	<a href='https://www.ncbi.nlm.nih.gov/gene/?term=67466' target="_blank"> 67466 </a>	phosducin-like	protein_coding	protein_coding	-0.185923	-1.13754	0.0275686	0.713985	Not regulated	17.415	20.741	27.496	21.484	23.002	21.617	25.09	28.7
Hspa12a	<a href='https://www.ncbi.nlm.nih.gov/gene/?term=73442' target="_blank"> 73442 </a>	heat shock protein 12A	protein_coding	protein_coding	0.313873	1.24304	0.0276489	0.714896	Not regulated	84.775	67.644	92.595	76.978	85.327	68.659	65.565	76.584
Trim13	<a href='https://www.ncbi.nlm.nih.gov/gene/?term=66597' target="_blank"> 66597 </a>	tripartite motif-containing 13	protein_coding	protein_coding	0.31904	1.2475	0.0277151	0.715439	Not regulated	6.61	6.599	7.365	6.962	5.517	5.667	6.532	6.882
Mtr	<a href='https://www.ncbi.nlm.nih.gov/gene/?term=238505' target="_blank"> 238505 </a>	5-methyltetrahydrofolate-homocysteine methyltransferase	protein_coding	protein_coding	-0.322256	-1.25028	0.0278496	0.717739	Not regulated	4.596	5.411	5.044	4.754	6.094	6.19	6.708	9.053
Qars	<a href='https://www.ncbi.nlm.nih.gov/gene/?term=97541' target="_blank"> 97541 </a>	glutaminyl-tRNA synthetase	protein_coding	protein_coding	-0.212582	-1.15876	0.0280863	0.722663	Not regulated	37.182	41.066	51.203	47.462	53.327	54.602	57.253	65.479
Gm1976	<a href='https://www.ncbi.nlm.nih.gov/gene/?term=100038746' target="_blank"> 100038746 </a>	predicted gene 1976	lincRNA	lincRNA	0.371867	1.29403	0.0281834	0.723984	Not regulated	29.462	19.361	26.952	24.079	23.084	20.49	16.118	23.045
Ccdc85b	<a href='https://www.ncbi.nlm.nih.gov/gene/?term=240514' target="_blank"> 240514 </a>	coiled-coil domain containing 85B	protein_coding	protein_coding	0.498961	1.4132	0.0283772	0.726846	Not regulated	40.314	41.823	32.686	32.79	32.052	35.816	26.592	22.313
Ajap1	<a href='https://www.ncbi.nlm.nih.gov/gene/?term=230959' target="_blank"> 230959 </a>	adherens junction associated protein 1	protein_coding	protein_coding	0.723858	1.65159	0.0284392	0.726846	Not regulated	41.817	26.093	23.766	31.798	29.215	26.498	15.813	11.189
Aprt	<a href='https://www.ncbi.nlm.nih.gov/gene/?term=11821' target="_blank"> 11821 </a>	adenine phosphoribosyl transferase	protein_coding	protein_coding	-0.471582	-1.38663	0.0285515	0.726846	Not regulated	102.436	110.104	186.643	164.005	186.482	165.675	197.998	281.027
Doc2b	<a href='https://www.ncbi.nlm.nih.gov/gene/?term=13447' target="_blank"> 13447 </a>	double C2, beta	protein_coding	protein_coding	0.618893	1.5357	0.0286061	0.726846	Not regulated	15.289	11.181	18.995	11.389	8.548	15.522	7.9	8.803
Minpp1	<a href='https://www.ncbi.nlm.nih.gov/gene/?term=17330' target="_blank"> 17330 </a>	multiple inositol polyphosphate histidine phosphatase 1	protein_coding	protein_coding	0.261893	1.19905	0.0286291	0.726846	Not regulated	35.129	31.295	37.948	30.653	32.69	31.505	27.116	27.659
Sumo3	<a href='https://www.ncbi.nlm.nih.gov/gene/?term=20610' target="_blank"> 20610 </a>	small ubiquitin-like modifier 3	protein_coding	protein_coding	-0.26785	-1.20401	0.0286727	0.726846	Not regulated	101.851	102.363	140.752	142.914	141.005	138.01	157.19	202.206
Skor1	<a href='https://www.ncbi.nlm.nih.gov/gene/?term=207667' target="_blank"> 207667 </a>	SKI family transcriptional corepressor 1	protein_coding	protein_coding	0.829079	1.77655	0.0287451	0.726846	Not regulated	0.9	0.708	0.985	1.85	0.674	0.639	0.59	0.864
Mipol1	<a href='https://www.ncbi.nlm.nih.gov/gene/?term=73490' target="_blank"> 73490 </a>	mirror-image polydactyly 1	retained_intron	protein_coding	-0.786678	-1.7251	0.0287797	0.726846	Not regulated	1.691	3.629	4.913	3.643	5.21	5.179	6.49	12.304
Cacna2d2	<a href='https://www.ncbi.nlm.nih.gov/gene/?term=56808' target="_blank"> 56808 </a>	calcium channel, voltage-dependent, alpha 2/delta subunit 2	protein_coding	protein_coding	0.731378	1.66022	0.0288908	0.726846	Not regulated	9.202	3.678	11.039	11.452	6.7	5.606	7.336	4.598
1110032A03Rik	<a href='https://www.ncbi.nlm.nih.gov/gene/?term=68721' target="_blank"> 68721 </a>	RIKEN cDNA 1110032A03 gene	protein_coding	protein_coding	0.316869	1.24562	0.0289022	0.726846	Not regulated	49.84	66.406	50.624	61.268	46.572	49.063	56.221	50.025
Copz1	<a href='https://www.ncbi.nlm.nih.gov/gene/?term=56447' target="_blank"> 56447 </a>	coatomer protein complex, subunit zeta 1	protein_coding	protein_coding	-0.171818	-1.12648	0.028931	0.726846	Not regulated	120.553	111.36	145.83	119.437	145.594	147.054	159.175	167.184
Pnrc1	<a href='https://www.ncbi.nlm.nih.gov/gene/?term=108767' target="_blank"> 108767 </a>	proline-rich nuclear receptor coactivator 1	processed_transcript	protein_coding	0.270929	1.20658	0.0289346	0.726846	Not regulated	28.087	30.78	34.013	40.133	32.259	28.445	29.379	34.225
mt-Atp8	<a href='https://www.ncbi.nlm.nih.gov/gene/?term=NA' target="_blank"> NA </a>		protein_coding	protein_coding	0.802518	1.74414	0.0290061	0.726846	Not regulated	33298.7	28152.7	16714.5	28874.9	22682.2	22363.4	16286.4	7453.63
Fgfr1op2	<a href='https://www.ncbi.nlm.nih.gov/gene/?term=67529' target="_blank"> 67529 </a>	FGFR1 oncogene partner 2	protein_coding	protein_coding	0.372823	1.29488	0.0290072	0.726846	Not regulated	59.235	55.805	60.113	71.27	57.967	55.45	49.122	48.984
Abcc1	<a href='https://www.ncbi.nlm.nih.gov/gene/?term=17250' target="_blank"> 17250 </a>	ATP-binding cassette, sub-family C (CFTR/MRP), member 1	protein_coding	protein_coding	-0.371861	-1.29402	0.0290286	0.726846	Not regulated	5.882	8.515	6.928	6.616	8.219	10.96	11.018	11.853
Ccnd1	<a href='https://www.ncbi.nlm.nih.gov/gene/?term=12443' target="_blank"> 12443 </a>	cyclin D1	protein_coding	protein_coding	0.576588	1.49132	0.0290298	0.726846	Not regulated	86.321	72.522	61.788	55.794	67.458	53.603	37.506	47.092
Chd3	<a href='https://www.ncbi.nlm.nih.gov/gene/?term=216848' target="_blank"> 216848 </a>	chromodomain helicase DNA binding protein 3	retained_intron	protein_coding	0.301072	1.23206	0.0291146	0.727819	Not regulated	204.581	154.158	190.338	207.282	178.869	159.765	155.822	188.595
Mfsd4a	<a href='https://www.ncbi.nlm.nih.gov/gene/?term=213006' target="_blank"> 213006 </a>	major facilitator superfamily domain containing 4A			0.759936	1.69342	0.0293421	0.73235	Not regulated	3.637	1.937	4.922	5.746	4.491	1.787	3.386	3.76
Itgax	<a href='https://www.ncbi.nlm.nih.gov/gene/?term=16411' target="_blank"> 16411 </a>	integrin alpha X	protein_coding	protein_coding	-3.94602	-15.4125	0.0293914	0.732426	Not regulated	0	0.076	0.015	0	0	0.065	0.748	0.876
Slc35f3	<a href='https://www.ncbi.nlm.nih.gov/gene/?term=210027' target="_blank"> 210027 </a>	solute carrier family 35, member F3	protein_coding	protein_coding	0.487704	1.40221	0.0294868	0.732738	Not regulated	23.646	26.036	22.242	29.323	21.782	25.779	16.583	15.291
Barx2	<a href='https://www.ncbi.nlm.nih.gov/gene/?term=12023' target="_blank"> 12023 </a>	BarH-like homeobox 2	protein_coding	protein_coding	1.73079	3.3191	0.0295216	0.732738	Not regulated	1.352	0.587	1.725	0.585	0.622	0.567	0.122	0.086
Kcnv1	<a href='https://www.ncbi.nlm.nih.gov/gene/?term=67498' target="_blank"> 67498 </a>	potassium channel, subfamily V, member 1	protein_coding	protein_coding	1.1135	2.1637	0.0295643	0.732738	Not regulated	35.634	27.635	13.932	32.817	20.538	20.332	9.313	5.177
Lmcd1	<a href='https://www.ncbi.nlm.nih.gov/gene/?term=30937' target="_blank"> 30937 </a>	LIM and cysteine-rich domains 1	protein_coding	protein_coding	1.09943	2.1427	0.0296099	0.732738	Not regulated	5.066	3.419	2.46	3.233	2.155	2.098	2.509	0.638
Trpt1	<a href='https://www.ncbi.nlm.nih.gov/gene/?term=107328' target="_blank"> 107328 </a>	tRNA phosphotransferase 1	protein_coding	protein_coding	-0.441169	-1.3577	0.0296776	0.732738	Not regulated	7.933	7.778	12.062	10.704	12.258	11.521	16.703	16.328
Heatr6	<a href='https://www.ncbi.nlm.nih.gov/gene/?term=217026' target="_blank"> 217026 </a>	HEAT repeat containing 6	protein_coding	protein_coding	-0.242011	-1.18264	0.029754	0.732738	Not regulated	6.178	6.352	7.401	6.956	8.09	7.976	9.934	10.535
Lap3	<a href='https://www.ncbi.nlm.nih.gov/gene/?term=66988' target="_blank"> 66988 </a>	leucine aminopeptidase 3	protein_coding	protein_coding	-0.454502	-1.37031	0.0298315	0.732738	Not regulated	19.791	30.62	31.706	26.082	29.612	37.51	51.334	54.124
Egln1	<a href='https://www.ncbi.nlm.nih.gov/gene/?term=112405' target="_blank"> 112405 </a>	egl-9 family hypoxia-inducible factor 1	protein_coding	protein_coding	0.511534	1.42556	0.0298711	0.732738	Not regulated	40.422	44.816	34.977	29.737	32.484	34.519	27.387	23.2
Notch4	<a href='https://www.ncbi.nlm.nih.gov/gene/?term=18132' target="_blank"> 18132 </a>	notch 4	protein_coding	protein_coding	1.14652	2.21379	0.0299588	0.732738	Not regulated	0.774	2.922	2.979	0.766	1.197	1.917	1.128	0.29
Erbb3	<a href='https://www.ncbi.nlm.nih.gov/gene/?term=13867' target="_blank"> 13867 </a>	erb-b2 receptor tyrosine kinase 3	protein_coding	protein_coding	-2.02439	-4.06821	0.0300496	0.732738	Not regulated	0.029	0.207	0.099	0.075	0.064	0.262	0.317	1.318
Gm33609	<a href='https://www.ncbi.nlm.nih.gov/gene/?term=102636587' target="_blank"> 102636587 </a>	predicted gene, 33609			1.87334	3.66379	0.0300772	0.732738	Not regulated	0.915	0.884	0.201	0.38	0.16	0.414	0.057	0.115
Nrxn1	<a href='https://www.ncbi.nlm.nih.gov/gene/?term=18189' target="_blank"> 18189 </a>	neurexin I	protein_coding	protein_coding	0.390854	1.31117	0.0301057	0.732738	Not regulated	321.877	284.016	303.261	374.38	311.6	277.565	224.032	294.327
Leng8	<a href='https://www.ncbi.nlm.nih.gov/gene/?term=232798' target="_blank"> 232798 </a>	leukocyte receptor cluster (LRC) member 8	protein_coding	protein_coding	-0.463108	-1.37851	0.0301594	0.732738	Not regulated	43.34	44.014	50.894	63.985	59.073	64.969	103.027	74.719
Lrch4	<a href='https://www.ncbi.nlm.nih.gov/gene/?term=231798' target="_blank"> 231798 </a>	leucine-rich repeats and calponin homology (CH) domain containing 4	protein_coding	protein_coding	-0.385788	-1.30657	0.0301958	0.732738	Not regulated	4.308	5.357	6.88	6.034	6.682	7.242	10.848	9.561
Col23a1	<a href='https://www.ncbi.nlm.nih.gov/gene/?term=237759' target="_blank"> 237759 </a>	collagen, type XXIII, alpha 1	protein_coding	protein_coding	0.587576	1.50272	0.0301973	0.732738	Not regulated	5.252	2.59	3.984	4.961	3.402	2.751	2.714	4.369
1500009L16Rik	<a href='https://www.ncbi.nlm.nih.gov/gene/?term=69784' target="_blank"> 69784 </a>	RIKEN cDNA 1500009L16 gene	protein_coding	protein_coding	0.588064	1.50323	0.0302461	0.732738	Not regulated	34.678	25.97	39.781	34.332	31.799	27.942	23.321	19.955
Rtn4ip1	<a href='https://www.ncbi.nlm.nih.gov/gene/?term=170728' target="_blank"> 170728 </a>	reticulon 4 interacting protein 1	protein_coding	protein_coding	-0.337367	-1.26345	0.0302768	0.732738	Not regulated	9.715	10.111	12.691	15.527	15.269	14.263	18.122	18.816
Plppr4	<a href='https://www.ncbi.nlm.nih.gov/gene/?term=229791' target="_blank"> 229791 </a>	phospholipid phosphatase related 4			0.525177	1.43911	0.0303107	0.732738	Not regulated	226.286	167.433	144.269	191.079	165.661	147.504	124.846	129.536
C1ql1	<a href='https://www.ncbi.nlm.nih.gov/gene/?term=23829' target="_blank"> 23829 </a>	complement component 1, q subcomponent-like 1	protein_coding	protein_coding	1.12393	2.17939	0.0303298	0.732738	Not regulated	2.905	8.465	4.951	3.1	2.02	4.021	2.582	1.508
Hsf2bp	<a href='https://www.ncbi.nlm.nih.gov/gene/?term=74377' target="_blank"> 74377 </a>	heat shock transcription factor 2 binding protein	protein_coding	protein_coding	-0.798425	-1.7392	0.0303501	0.732738	Not regulated	1.009	0.897	1.099	0.901	1.344	1.88	1.425	2.054
Ptprr	<a href='https://www.ncbi.nlm.nih.gov/gene/?term=19279' target="_blank"> 19279 </a>	protein tyrosine phosphatase, receptor type, R	protein_coding	protein_coding	0.480112	1.39485	0.0304149	0.732738	Not regulated	10.105	9.568	21.094	14.354	11.103	11.199	8.658	10.695
Rasgrp2	<a href='https://www.ncbi.nlm.nih.gov/gene/?term=19395' target="_blank"> 19395 </a>	RAS, guanyl releasing protein 2	protein_coding	protein_coding	0.596589	1.51214	0.0304532	0.732738	Not regulated	23.696	9.738	20.822	16.631	13.723	14.635	11.304	9.838
Nuak2	<a href='https://www.ncbi.nlm.nih.gov/gene/?term=74137' target="_blank"> 74137 </a>	NUAK family, SNF1-like kinase, 2	protein_coding	protein_coding	-0.915762	-1.88656	0.0305513	0.732738	Not regulated	1.713	3.577	2.35	3.489	2.984	4.841	5.073	11.199
Cep135	<a href='https://www.ncbi.nlm.nih.gov/gene/?term=381644' target="_blank"> 381644 </a>	centrosomal protein 135	retained_intron	protein_coding	-0.246746	-1.18653	0.0306056	0.732738	Not regulated	2.878	2.927	3.504	2.922	3.742	3.56	4.188	4.36
St6gal1	<a href='https://www.ncbi.nlm.nih.gov/gene/?term=20440' target="_blank"> 20440 </a>	beta galactoside alpha 2,6 sialyltransferase 1	protein_coding	protein_coding	-0.685335	-1.60807	0.0306296	0.732738	Not regulated	4.365	8.079	5.42	6.879	6.513	9.054	12.912	16.61
Eif4ebp1	<a href='https://www.ncbi.nlm.nih.gov/gene/?term=13685' target="_blank"> 13685 </a>	eukaryotic translation initiation factor 4E binding protein 1	protein_coding	protein_coding	-0.761349	-1.69507	0.0306385	0.732738	Not regulated	6.703	9.481	20.607	9.498	17.554	18.636	16.736	30.282
Rfxap	<a href='https://www.ncbi.nlm.nih.gov/gene/?term=170767' target="_blank"> 170767 </a>	regulatory factor X-associated protein	protein_coding	protein_coding	0.236827	1.1784	0.0307819	0.732738	Not regulated	32.285	32.151	39.774	27.339	35.027	22.405	28.254	30.154
Rnf130	<a href='https://www.ncbi.nlm.nih.gov/gene/?term=59044' target="_blank"> 59044 </a>	ring finger protein 130	protein_coding	protein_coding	0.176929	1.13048	0.0308331	0.732738	Not regulated	67.388	93.827	76.517	72.421	75.792	88.024	90.67	77.348
Mast3	<a href='https://www.ncbi.nlm.nih.gov/gene/?term=546071' target="_blank"> 546071 </a>	microtubule associated serine/threonine kinase 3	protein_coding	protein_coding	0.425265	1.34282	0.0308457	0.732738	Not regulated	110.557	83.671	90.169	122.938	117.366	92.557	70.183	67.251
Rnf112	<a href='https://www.ncbi.nlm.nih.gov/gene/?term=22671' target="_blank"> 22671 </a>	ring finger protein 112	protein_coding	protein_coding	0.661034	1.58122	0.0308506	0.732738	Not regulated	72.476	85.698	75.562	84.995	80.912	66.515	50.55	27.592
B3galt1	<a href='https://www.ncbi.nlm.nih.gov/gene/?term=26877' target="_blank"> 26877 </a>	UDP-Gal:betaGlcNAc beta 1,3-galactosyltransferase, polypeptide 1	processed_transcript	protein_coding	0.400379	1.31986	0.0308768	0.732738	Not regulated	29.196	27.213	35.203	31.088	27.757	27.241	27.09	21.137
Amigo2	<a href='https://www.ncbi.nlm.nih.gov/gene/?term=105827' target="_blank"> 105827 </a>	adhesion molecule with Ig like domain 2	protein_coding	protein_coding	0.86647	1.8232	0.0309281	0.732738	Not regulated	20.924	9.242	12.133	13.19	12.636	10.468	4.86	6.057
Osbpl5	<a href='https://www.ncbi.nlm.nih.gov/gene/?term=79196' target="_blank"> 79196 </a>	oxysterol binding protein-like 5	protein_coding	protein_coding	-0.448021	-1.36417	0.0309321	0.732738	Not regulated	10.494	14.945	16.659	13.962	14.998	19.119	18.119	31.984
Cabp7	<a href='https://www.ncbi.nlm.nih.gov/gene/?term=192650' target="_blank"> 192650 </a>	calcium binding protein 7	protein_coding	protein_coding	0.538657	1.45262	0.0311019	0.733948	Not regulated	96.372	68.118	78.441	122.979	86.249	70.012	46.03	77.413
Ubqln2	<a href='https://www.ncbi.nlm.nih.gov/gene/?term=54609' target="_blank"> 54609 </a>	ubiquilin 2	protein_coding	protein_coding	0.306884	1.23703	0.0311537	0.733948	Not regulated	151.636	128.909	192.037	178.485	156.507	150.89	120.947	154.087
Zfp251	<a href='https://www.ncbi.nlm.nih.gov/gene/?term=71591' target="_blank"> 71591 </a>	zinc finger protein 251	protein_coding	protein_coding	0.183586	1.1357	0.031168	0.733948	Not regulated	25.566	25.232	28.526	27.195	25.085	25.285	23.185	29.158
Dpp10	<a href='https://www.ncbi.nlm.nih.gov/gene/?term=269109' target="_blank"> 269109 </a>	dipeptidylpeptidase 10	protein_coding	protein_coding	0.538209	1.45217	0.0313159	0.733948	Not regulated	21.584	12.657	21.392	22.593	19.402	13.387	14.06	12.65
Ntm	<a href='https://www.ncbi.nlm.nih.gov/gene/?term=235106' target="_blank"> 235106 </a>	neurotrimin	protein_coding	protein_coding	0.574449	1.48911	0.0313217	0.733948	Not regulated	100.404	69.847	95.69	83.089	94.225	61.829	63.167	41.207
Plekhg5	<a href='https://www.ncbi.nlm.nih.gov/gene/?term=269608' target="_blank"> 269608 </a>	pleckstrin homology domain containing, family G (with RhoGef domain) member 5	protein_coding	protein_coding	0.246212	1.18609	0.0313238	0.733948	Not regulated	42.494	45.87	43.862	56.52	40.504	43.078	44.701	39.944
Clptm1	<a href='https://www.ncbi.nlm.nih.gov/gene/?term=56457' target="_blank"> 56457 </a>	cleft lip and palate associated transmembrane protein 1	protein_coding	protein_coding	0.149773	1.10939	0.0313497	0.733948	Not regulated	149.918	171.644	171.025	181.612	165.527	161.504	159.504	171.452
Satb1	<a href='https://www.ncbi.nlm.nih.gov/gene/?term=20230' target="_blank"> 20230 </a>	special AT-rich sequence binding protein 1	protein_coding	protein_coding	0.640888	1.55929	0.0313797	0.733948	Not regulated	15.291	10.954	29.116	28.169	18.166	12.31	15.378	12.409
Ism1	<a href='https://www.ncbi.nlm.nih.gov/gene/?term=319909' target="_blank"> 319909 </a>	isthmin 1, angiogenesis inhibitor	protein_coding	protein_coding	1.0517	2.07297	0.0314329	0.733948	Not regulated	7.21	3.527	2.02	3.586	3.361	2.366	1.436	1.831
Gm5884	<a href='https://www.ncbi.nlm.nih.gov/gene/?term=545878' target="_blank"> 545878 </a>	target of myb1 homolog pseudogene	protein_coding	protein_coding	-0.229164	-1.17216	0.0314734	0.733948	Not regulated	17.26	18.336	18.761	19.294	22.84	21.721	23.984	27.992
Mmp11	<a href='https://www.ncbi.nlm.nih.gov/gene/?term=17385' target="_blank"> 17385 </a>	matrix metallopeptidase 11	protein_coding	protein_coding	-0.892025	-1.85578	0.0315062	0.733948	Not regulated	4.503	2.679	1.719	1.706	3.643	5.397	5.622	5.319
Dnaja3	<a href='https://www.ncbi.nlm.nih.gov/gene/?term=83945' target="_blank"> 83945 </a>	DnaJ heat shock protein family (Hsp40) member A3	processed_transcript	protein_coding	-0.390304	-1.31067	0.0315569	0.733948	Not regulated	46.177	48.406	79.959	72.46	81.831	76.282	81.178	118.876
Mypop	<a href='https://www.ncbi.nlm.nih.gov/gene/?term=232934' target="_blank"> 232934 </a>	Myb-related transcription factor, partner of profilin	protein_coding	protein_coding	0.257761	1.19562	0.0316398	0.733948	Not regulated	32.444	26.955	36.126	40.798	33.091	29.942	29.824	33.898
Tmem241	<a href='https://www.ncbi.nlm.nih.gov/gene/?term=338363' target="_blank"> 338363 </a>	transmembrane protein 241	protein_coding	protein_coding	-0.313258	-1.24251	0.0316569	0.733948	Not regulated	4.809	7.347	8.794	7.751	8.075	10.083	8.888	17.257
Pogz	<a href='https://www.ncbi.nlm.nih.gov/gene/?term=229584' target="_blank"> 229584 </a>	pogo transposable element with ZNF domain	protein_coding	protein_coding	0.162541	1.11926	0.0316948	0.733948	Not regulated	15.337	15.638	20.481	16.174	16.752	17.921	16.757	17.101
Nap1l1	<a href='https://www.ncbi.nlm.nih.gov/gene/?term=53605' target="_blank"> 53605 </a>	nucleosome assembly protein 1-like 1	protein_coding	protein_coding	0.222486	1.16674	0.0317342	0.733948	Not regulated	168.462	140.555	184.33	193.686	164.965	157.018	148.665	202.418
Slc1a1	<a href='https://www.ncbi.nlm.nih.gov/gene/?term=20510' target="_blank"> 20510 </a>	solute carrier family 1 (neuronal/epithelial high affinity glutamate transporter, system Xag), member 1	retained_intron	protein_coding	0.331813	1.25859	0.0317716	0.733948	Not regulated	86.466	65.541	88.838	87.225	78.079	79.012	58.037	76.908
Ass1	<a href='https://www.ncbi.nlm.nih.gov/gene/?term=11898' target="_blank"> 11898 </a>	argininosuccinate synthetase 1	protein_coding	protein_coding	-0.869037	-1.82644	0.0318996	0.734806	Not regulated	11.662	32.095	39.154	22.021	27.897	37.512	68.108	80.444
Dync1i1	<a href='https://www.ncbi.nlm.nih.gov/gene/?term=13426' target="_blank"> 13426 </a>	dynein cytoplasmic 1 intermediate chain 1	protein_coding	protein_coding	0.385767	1.30655	0.0319017	0.734806	Not regulated	93.029	71.826	113.498	110.673	96.966	88.897	64.92	74.676
Cit	<a href='https://www.ncbi.nlm.nih.gov/gene/?term=12704' target="_blank"> 12704 </a>	citron	retained_intron	protein_coding	0.641366	1.55981	0.0320202	0.734864	Not regulated	15.522	9.524	16.056	27.333	16.359	8.348	11.533	8.461
Raver2	<a href='https://www.ncbi.nlm.nih.gov/gene/?term=242570' target="_blank"> 242570 </a>	ribonucleoprotein, PTB-binding 2	protein_coding	protein_coding	0.454449	1.37026	0.0320423	0.734864	Not regulated	14.645	15.792	14.802	23.334	15.015	15.706	13.107	11.803
2610037D02Rik	<a href='https://www.ncbi.nlm.nih.gov/gene/?term=70040' target="_blank"> 70040 </a>	RIKEN cDNA 2610037D02 gene	lincRNA	lincRNA	-0.616813	-1.53348	0.03206	0.734864	Not regulated	1.115	0.914	1.073	1.404	1.786	1.306	2.347	2.389
Thsd7b	<a href='https://www.ncbi.nlm.nih.gov/gene/?term=210417' target="_blank"> 210417 </a>	thrombospondin, type I, domain containing 7B	retained_intron	protein_coding	0.716242	1.6429	0.0320956	0.734864	Not regulated	5.567	3.561	3.434	3.922	3.285	3.293	1.912	1.876
Ptgds	<a href='https://www.ncbi.nlm.nih.gov/gene/?term=19215' target="_blank"> 19215 </a>	prostaglandin D2 synthase (brain)	protein_coding	protein_coding	0.761408	1.69514	0.0321451	0.734864	Not regulated	14.196	14.078	11.977	23.596	15.975	9.148	9.247	8.5
2610005L07Rik	<a href='https://www.ncbi.nlm.nih.gov/gene/?term=381598' target="_blank"> 381598 </a>	cadherin 11 pseudogene	processed_transcript	transcribed_unprocessed_pseudogene	-0.3504	-1.27491	0.0321828	0.734864	Not regulated	66.093	58.168	113.274	84.14	107.767	93.801	107.729	132.266
Hnmt	<a href='https://www.ncbi.nlm.nih.gov/gene/?term=140483' target="_blank"> 140483 </a>	histamine N-methyltransferase	protein_coding	protein_coding	0.700666	1.62525	0.032267	0.735724	Not regulated	14.672	10.62	18.817	12.574	13.611	10.573	8.942	6.441
Dtwd2	<a href='https://www.ncbi.nlm.nih.gov/gene/?term=68857' target="_blank"> 68857 </a>	DTW domain containing 2	protein_coding	protein_coding	0.626648	1.54397	0.0324682	0.736642	Not regulated	3.542	3.156	2.624	2.899	2.036	2.418	2.546	1.964
B3glct	<a href='https://www.ncbi.nlm.nih.gov/gene/?term=381694' target="_blank"> 381694 </a>	beta-3-glucosyltransferase	protein_coding	protein_coding	0.294015	1.22605	0.0325114	0.736642	Not regulated	8.014	7.581	10.568	7.93	7.221	8.271	7.496	7.668
Pcdhgb8	<a href='https://www.ncbi.nlm.nih.gov/gene/?term=93705' target="_blank"> 93705 </a>	protocadherin gamma subfamily B, 8	polymorphic_pseudogene	polymorphic_pseudogene	-0.71761	-1.64446	0.0325606	0.736642	Not regulated	0.755	0.615	1.057	0.795	1.099	1.217	1.132	2.468
Trim32	<a href='https://www.ncbi.nlm.nih.gov/gene/?term=69807' target="_blank"> 69807 </a>	tripartite motif-containing 32	protein_coding	protein_coding	0.303776	1.23437	0.0325954	0.736642	Not regulated	96.062	81.765	110.438	118.801	94.76	87.171	72.924	110.653
Zfp644	<a href='https://www.ncbi.nlm.nih.gov/gene/?term=52397' target="_blank"> 52397 </a>	zinc finger protein 644	protein_coding	protein_coding	0.221682	1.16609	0.0327431	0.736642	Not regulated	26.238	22.336	31.572	29.944	28.359	24.698	23.659	25.28
Gm29666	<a href='https://www.ncbi.nlm.nih.gov/gene/?term=108168254' target="_blank"> 108168254 </a>	predicted gene 29666	protein_coding	protein_coding	-0.685065	-1.60777	0.0327558	0.736642	Not regulated	0.308	0.233	0.458	0.513	0.517	0.545	0.693	0.926
Mrpl17	<a href='https://www.ncbi.nlm.nih.gov/gene/?term=27397' target="_blank"> 27397 </a>	mitochondrial ribosomal protein L17	protein_coding	protein_coding	-0.19044	-1.14111	0.0327581	0.736642	Not regulated	95.896	92.86	109.312	86.344	102.75	111.918	121.826	131.89
Chic2	<a href='https://www.ncbi.nlm.nih.gov/gene/?term=74277' target="_blank"> 74277 </a>	cysteine-rich hydrophobic domain 2	protein_coding	protein_coding	0.299313	1.23056	0.0327663	0.736642	Not regulated	17.411	16.951	23.035	15.969	17.875	14.901	13.435	14.863
Ttn	<a href='https://www.ncbi.nlm.nih.gov/gene/?term=22138' target="_blank"> 22138 </a>	titin	protein_coding	protein_coding	1.37138	2.58718	0.0327874	0.736642	Not regulated	0.012	0.007	0.027	0.603	0.022	0.024	0.105	0.015
Rgmb	<a href='https://www.ncbi.nlm.nih.gov/gene/?term=68799' target="_blank"> 68799 </a>	repulsive guidance molecule family member B	protein_coding	protein_coding	0.389904	1.31031	0.0327941	0.736642	Not regulated	56.965	45.812	52.509	57.193	50.261	50.193	38.946	37.021
Ube2e3	<a href='https://www.ncbi.nlm.nih.gov/gene/?term=22193' target="_blank"> 22193 </a>	ubiquitin-conjugating enzyme E2E 3	protein_coding	protein_coding	0.232769	1.17509	0.0328193	0.736642	Not regulated	73.86	64.35	72.202	73.125	64.305	60.888	65.523	75.864
Txnip	<a href='https://www.ncbi.nlm.nih.gov/gene/?term=56338' target="_blank"> 56338 </a>	thioredoxin interacting protein	protein_coding	protein_coding	-1.36267	-2.57161	0.0330537	0.740827	Not regulated	12.191	22.897	7.05	37.534	15.863	21.952	107.488	97.464
Acrbp	<a href='https://www.ncbi.nlm.nih.gov/gene/?term=54137' target="_blank"> 54137 </a>	proacrosin binding protein	protein_coding	protein_coding	-0.795791	-1.73603	0.0331107	0.740827	Not regulated	2.082	1.791	3.075	2.293	2.459	2.253	4.951	4.044
Pcp4l1	<a href='https://www.ncbi.nlm.nih.gov/gene/?term=66425' target="_blank"> 66425 </a>	Purkinje cell protein 4-like 1	protein_coding	protein_coding	0.63145	1.54912	0.0331462	0.740827	Not regulated	41.786	57.065	40.187	74.109	45.581	43.431	39.183	23.74
Zfp667	<a href='https://www.ncbi.nlm.nih.gov/gene/?term=384763' target="_blank"> 384763 </a>	zinc finger protein 667	protein_coding	protein_coding	0.297911	1.22936	0.033258	0.741269	Not regulated	17.552	13.861	18.565	13.834	14.787	13.843	12.904	15.316
Ntn1	<a href='https://www.ncbi.nlm.nih.gov/gene/?term=18208' target="_blank"> 18208 </a>	netrin 1	protein_coding	protein_coding	1.05716	2.08083	0.0332619	0.741269	Not regulated	5.823	5.016	1.436	2.211	2.399	2.308	1.594	1.162
Galnt11	<a href='https://www.ncbi.nlm.nih.gov/gene/?term=231050' target="_blank"> 231050 </a>	polypeptide N-acetylgalactosaminyltransferase 11	protein_coding	protein_coding	0.234273	1.17631	0.0333425	0.741269	Not regulated	34.584	31.32	43.095	38.843	37.776	34.391	32.706	33.378
Glycam1	<a href='https://www.ncbi.nlm.nih.gov/gene/?term=14663' target="_blank"> 14663 </a>	glycosylation dependent cell adhesion molecule 1	protein_coding	protein_coding	2.62809	6.18209	0.0333817	0.741269	Not regulated	71.781	167.258	13.741	3.605	15.982	21.27	9.851	0.889
Atp9a	<a href='https://www.ncbi.nlm.nih.gov/gene/?term=11981' target="_blank"> 11981 </a>	ATPase, class II, type 9A	protein_coding	protein_coding	0.259065	1.1967	0.033478	0.741269	Not regulated	192.02	155.046	199.331	174.823	174.504	180.733	144.705	172.811
Tatdn1	<a href='https://www.ncbi.nlm.nih.gov/gene/?term=69694' target="_blank"> 69694 </a>	TatD DNase domain containing 1	protein_coding	protein_coding	-0.339837	-1.26561	0.0334789	0.741269	Not regulated	20.605	18.288	27.596	23.575	30.045	23.96	35.36	35.628
Nmbr	<a href='https://www.ncbi.nlm.nih.gov/gene/?term=18101' target="_blank"> 18101 </a>	neuromedin B receptor	protein_coding	protein_coding	1.27429	2.41879	0.0336338	0.741269	Not regulated	9.076	4.638	3.173	5.221	4.887	3.352	1.281	1.691
2700081O15Rik	<a href='https://www.ncbi.nlm.nih.gov/gene/?term=NA' target="_blank"> NA </a>		protein_coding	protein_coding	0.462513	1.37794	0.0336978	0.741269	Not regulated	25.203	22.393	18.605	18.671	20.517	19.275	14.286	14.573
Carmil2	<a href='https://www.ncbi.nlm.nih.gov/gene/?term=234695' target="_blank"> 234695 </a>	capping protein regulator and myosin 1 linker 2			0.31827	1.24683	0.0337079	0.741269	Not regulated	34.878	29.173	37.673	46.168	36.064	30.809	27.979	36.554
Got1l1	<a href='https://www.ncbi.nlm.nih.gov/gene/?term=76615' target="_blank"> 76615 </a>	glutamic-oxaloacetic transaminase 1-like 1	protein_coding	protein_coding	-1.95635	-3.88078	0.0337271	0.741269	Not regulated	0.163	0.287	0.313	0.385	0.527	0.546	1.484	5.49
Kalrn	<a href='https://www.ncbi.nlm.nih.gov/gene/?term=545156' target="_blank"> 545156 </a>	kalirin, RhoGEF kinase	protein_coding	protein_coding	0.385262	1.3061	0.0337539	0.741269	Not regulated	125.249	96.318	100.984	154.573	112.818	101.38	92.298	117.336
Prelid1	<a href='https://www.ncbi.nlm.nih.gov/gene/?term=66494' target="_blank"> 66494 </a>	PRELI domain containing 1	protein_coding	protein_coding	0.255567	1.19381	0.0337662	0.741269	Not regulated	140.845	131.181	135.814	136.244	142.461	124.929	118.198	123.619
Pcdh17	<a href='https://www.ncbi.nlm.nih.gov/gene/?term=219228' target="_blank"> 219228 </a>	protocadherin 17	protein_coding	protein_coding	0.407718	1.32659	0.033775	0.741269	Not regulated	25.623	18.584	27.122	27.887	25.519	19.446	16.487	21.698
Asb11	<a href='https://www.ncbi.nlm.nih.gov/gene/?term=68854' target="_blank"> 68854 </a>	ankyrin repeat and SOCS box-containing 11	protein_coding	protein_coding	1.39339	2.62695	0.033834	0.741537	Not regulated	1.692	1.091	0.839	0.503	0.403	0.8	0.325	0.324
Dtnbp1	<a href='https://www.ncbi.nlm.nih.gov/gene/?term=94245' target="_blank"> 94245 </a>	dystrobrevin binding protein 1	protein_coding	protein_coding	0.230399	1.17316	0.0340171	0.743465	Not regulated	42.599	37.354	54.653	53.091	44.96	44.152	43.168	42.541
Kazn	<a href='https://www.ncbi.nlm.nih.gov/gene/?term=71529' target="_blank"> 71529 </a>	kazrin, periplakin interacting protein	protein_coding	protein_coding	0.590354	1.50562	0.0340435	0.743465	Not regulated	11.641	20.97	20.228	11.382	12.738	16.063	12.482	9.604
Dcxr	<a href='https://www.ncbi.nlm.nih.gov/gene/?term=67880' target="_blank"> 67880 </a>	dicarbonyl L-xylulose reductase	protein_coding	protein_coding	-0.726069	-1.65413	0.0341747	0.743465	Not regulated	15.09	26.155	16.357	19.495	19.886	30.514	49.728	44.569
Vsnl1	<a href='https://www.ncbi.nlm.nih.gov/gene/?term=26950' target="_blank"> 26950 </a>	visinin-like 1	protein_coding	protein_coding	0.502911	1.41707	0.0342432	0.743465	Not regulated	509.737	457.554	726.898	616.775	563.604	499.198	403.006	308.769
Npnt	<a href='https://www.ncbi.nlm.nih.gov/gene/?term=114249' target="_blank"> 114249 </a>	nephronectin	protein_coding	protein_coding	-0.783091	-1.72081	0.0342727	0.743465	Not regulated	5.55	7.617	5.071	4.224	7.47	5.186	11.876	18.437
Syngr1	<a href='https://www.ncbi.nlm.nih.gov/gene/?term=20972' target="_blank"> 20972 </a>	synaptogyrin 1	protein_coding	protein_coding	0.283158	1.21686	0.0344049	0.743465	Not regulated	354.221	317.688	387.001	471.169	363.515	350.95	315.69	374.795
Mecp2	<a href='https://www.ncbi.nlm.nih.gov/gene/?term=17257' target="_blank"> 17257 </a>	methyl CpG binding protein 2	protein_coding	protein_coding	0.215478	1.16109	0.0344507	0.743465	Not regulated	29.759	28.35	33.489	36.138	32.56	30.37	30.538	35.287
Stum	<a href='https://www.ncbi.nlm.nih.gov/gene/?term=381310' target="_blank"> 381310 </a>	mechanosensory transduction mediator			0.818858	1.76401	0.0345061	0.743465	Not regulated	128.183	75.367	54.825	95.809	83.79	61.211	33.93	54.905
Flnb	<a href='https://www.ncbi.nlm.nih.gov/gene/?term=286940' target="_blank"> 286940 </a>	filamin, beta	protein_coding	protein_coding	-0.400475	-1.31994	0.0345445	0.743465	Not regulated	10.913	13.812	14.753	17.992	16.2	17.807	22.14	28.507
Spag9	<a href='https://www.ncbi.nlm.nih.gov/gene/?term=70834' target="_blank"> 70834 </a>	sperm associated antigen 9	processed_transcript	protein_coding	0.241984	1.18262	0.0345504	0.743465	Not regulated	87.828	82.366	86.229	95.18	85.613	73.416	75.927	97.618
Elovl7	<a href='https://www.ncbi.nlm.nih.gov/gene/?term=74559' target="_blank"> 74559 </a>	ELOVL family member 7, elongation of long chain fatty acids (yeast)	protein_coding	protein_coding	-0.495935	-1.41023	0.0346094	0.743465	Not regulated	4.788	6.336	7.679	4.94	8.777	10.397	6.537	11.804
Rab11fip3	<a href='https://www.ncbi.nlm.nih.gov/gene/?term=215445' target="_blank"> 215445 </a>	RAB11 family interacting protein 3 (class II)	protein_coding	protein_coding	0.240348	1.18128	0.0346249	0.743465	Not regulated	32.657	26.865	31.089	33.991	29.707	30.136	26.041	32.358
Rhobtb2	<a href='https://www.ncbi.nlm.nih.gov/gene/?term=246710' target="_blank"> 246710 </a>	Rho-related BTB domain containing 2	protein_coding	protein_coding	0.179498	1.13249	0.0347236	0.743465	Not regulated	24.529	22.245	25.955	24.344	24.633	25.623	23.708	23.202
Wasf3	<a href='https://www.ncbi.nlm.nih.gov/gene/?term=245880' target="_blank"> 245880 </a>	WASP family, member 3	protein_coding	protein_coding	0.160941	1.11802	0.0347296	0.743465	Not regulated	52.838	69.246	70.348	63.614	60.275	68.95	65.889	60.01
Trmt9b	<a href='https://www.ncbi.nlm.nih.gov/gene/?term=319582' target="_blank"> 319582 </a>	tRNA methyltransferase 9B			0.803369	1.74517	0.0347648	0.743465	Not regulated	2.833	2.89	8.363	5.921	4.446	2.659	4.311	2.133
Rps4l	<a href='https://www.ncbi.nlm.nih.gov/gene/?term=66184' target="_blank"> 66184 </a>	ribosomal protein S4-like	protein_coding	protein_coding	-0.403641	-1.32284	0.0348287	0.743465	Not regulated	28.382	22.875	36.835	31.05	37.101	36.275	41.268	59.482
Ints2	<a href='https://www.ncbi.nlm.nih.gov/gene/?term=70422' target="_blank"> 70422 </a>	integrator complex subunit 2	protein_coding	protein_coding	-0.38284	-1.30391	0.0348586	0.743465	Not regulated	6.626	11.044	13.383	11.5	13.198	12.786	18.177	25.183
Gm28042	<a href='https://www.ncbi.nlm.nih.gov/gene/?term=102238433' target="_blank"> 102238433 </a>	predicted gene, 28042	nonsense_mediated_decay	protein_coding	-0.780726	-1.71799	0.0348952	0.743465	Not regulated	0.248	0.319	0.448	0.521	0.623	0.568	0.582	1.151
Kcnj3	<a href='https://www.ncbi.nlm.nih.gov/gene/?term=16519' target="_blank"> 16519 </a>	potassium inwardly-rectifying channel, subfamily J, member 3	protein_coding	protein_coding	0.394236	1.31425	0.0349	0.743465	Not regulated	61.717	63.478	51.052	67.014	56.418	54.039	53.501	49.586
Neto2	<a href='https://www.ncbi.nlm.nih.gov/gene/?term=74513' target="_blank"> 74513 </a>	neuropilin (NRP) and tolloid (TLL)-like 2	protein_coding	protein_coding	0.547296	1.46134	0.0349009	0.743465	Not regulated	19.098	17.128	29.685	16.186	17.695	17.526	14.204	11.987
Gfy	<a href='https://www.ncbi.nlm.nih.gov/gene/?term=100039953' target="_blank"> 100039953 </a>	golgi-associated olfactory signaling regulator	protein_coding	protein_coding	-1.74605	-3.35439	0.0349602	0.743465	Not regulated	0.172	0.155	0.695	0.467	0.487	0.5	1.001	3.504
Atad3a	<a href='https://www.ncbi.nlm.nih.gov/gene/?term=108888' target="_blank"> 108888 </a>	ATPase family, AAA domain containing 3A	protein_coding	protein_coding	-0.2937	-1.22578	0.0350138	0.743465	Not regulated	41.887	37.916	47.334	48.758	53.275	50.002	53.84	80.499
Pgpep1	<a href='https://www.ncbi.nlm.nih.gov/gene/?term=66522' target="_blank"> 66522 </a>	pyroglutamyl-peptidase I	protein_coding	protein_coding	-0.479724	-1.39448	0.0350556	0.743465	Not regulated	22.835	45.821	20.056	32.653	35.345	39.42	54.52	55.971
Gm9061	<a href='https://www.ncbi.nlm.nih.gov/gene/?term=668242' target="_blank"> 668242 </a>	glyceraldehyde-3-phosphate dehydrogenase pseudogene	processed_pseudogene	processed_pseudogene	0.823366	1.76953	0.0350877	0.743465	Not regulated	1.627	3.23	2.267	2.133	1.133	1.461	1.611	1.613
Gnpat	<a href='https://www.ncbi.nlm.nih.gov/gene/?term=14712' target="_blank"> 14712 </a>	glyceronephosphate O-acyltransferase	protein_coding	protein_coding	-0.14026	-1.1021	0.0350966	0.743465	Not regulated	37.88	40.305	50.426	47.989	52.118	50.82	61.831	61.162
Akap5	<a href='https://www.ncbi.nlm.nih.gov/gene/?term=238276' target="_blank"> 238276 </a>	A kinase (PRKA) anchor protein 5	protein_coding	protein_coding	0.4408	1.35736	0.0351877	0.743563	Not regulated	17.975	11.221	19.574	18.852	17.575	12.164	12.332	13.84
Adgrl2	<a href='https://www.ncbi.nlm.nih.gov/gene/?term=99633' target="_blank"> 99633 </a>	adhesion G protein-coupled receptor L2			0.524672	1.43861	0.0353233	0.743563	Not regulated	19.259	13.019	20.183	11.945	13.16	10.977	14.937	9.555
Trpc4	<a href='https://www.ncbi.nlm.nih.gov/gene/?term=22066' target="_blank"> 22066 </a>	transient receptor potential cation channel, subfamily C, member 4	protein_coding	protein_coding	0.548809	1.46288	0.0354889	0.743563	Not regulated	39.785	24.827	38.007	35.552	32.642	28.601	26.087	16.774
Wdr75	<a href='https://www.ncbi.nlm.nih.gov/gene/?term=73674' target="_blank"> 73674 </a>	WD repeat domain 75	protein_coding	protein_coding	-0.333704	-1.26024	0.0355204	0.743563	Not regulated	25.283	21.992	41.105	30.759	40.672	36.339	41.41	52.689
Trpv2	<a href='https://www.ncbi.nlm.nih.gov/gene/?term=22368' target="_blank"> 22368 </a>	transient receptor potential cation channel, subfamily V, member 2	processed_transcript	protein_coding	-0.442216	-1.35869	0.0356705	0.743563	Not regulated	6.114	5.529	8.949	7.634	12.074	7.193	9.295	15.097
Nudcd2	<a href='https://www.ncbi.nlm.nih.gov/gene/?term=52653' target="_blank"> 52653 </a>	NudC domain containing 2	protein_coding	protein_coding	-0.262107	-1.19923	0.0357762	0.743563	Not regulated	27.441	36.151	36.338	36.615	35.727	43.349	43.826	59.616
Fam98a	<a href='https://www.ncbi.nlm.nih.gov/gene/?term=72722' target="_blank"> 72722 </a>	family with sequence similarity 98, member A	protein_coding	protein_coding	-0.212083	-1.15836	0.0358238	0.743563	Not regulated	36.42	30.819	44.554	36.948	51.118	45.363	48.386	53.46
Sco1	<a href='https://www.ncbi.nlm.nih.gov/gene/?term=52892' target="_blank"> 52892 </a>	SCO1 cytochrome c oxidase assembly protein	protein_coding	protein_coding	-0.436305	-1.35313	0.0358281	0.743563	Not regulated	7.385	7.681	9.793	9.745	11.034	10.045	11.905	21.424
Stag3	<a href='https://www.ncbi.nlm.nih.gov/gene/?term=50878' target="_blank"> 50878 </a>	stromal antigen 3	protein_coding	protein_coding	-0.740452	-1.6707	0.0358616	0.743563	Not regulated	2.812	1.679	3.9	3.988	4.012	3.005	5.571	8.734
Snph	<a href='https://www.ncbi.nlm.nih.gov/gene/?term=241727' target="_blank"> 241727 </a>	syntaphilin	protein_coding	protein_coding	0.445962	1.36222	0.0358858	0.743563	Not regulated	120.193	86.757	98.931	139.668	113.581	100.758	74.939	83.592
Dus4l	<a href='https://www.ncbi.nlm.nih.gov/gene/?term=71916' target="_blank"> 71916 </a>	dihydrouridine synthase 4-like (S. cerevisiae)	protein_coding	protein_coding	-0.470518	-1.38561	0.0359427	0.743563	Not regulated	8.039	5.922	11.097	11.091	11.859	11.216	10.954	21.817
Zswim5	<a href='https://www.ncbi.nlm.nih.gov/gene/?term=74464' target="_blank"> 74464 </a>	zinc finger SWIM-type containing 5	protein_coding	protein_coding	0.358489	1.28208	0.0359474	0.743563	Not regulated	5.637	5.247	5.506	6.505	5.991	5.012	4.417	4.386
Lrfn2	<a href='https://www.ncbi.nlm.nih.gov/gene/?term=70530' target="_blank"> 70530 </a>	leucine rich repeat and fibronectin type III domain containing 2	protein_coding	protein_coding	0.249235	1.18858	0.0359607	0.743563	Not regulated	14.696	13.872	15.626	16.801	12.355	15.611	13.042	16.243
9330188P03Rik	<a href='https://www.ncbi.nlm.nih.gov/gene/?term=380930' target="_blank"> 380930 </a>	RIKEN cDNA 9330188P03 gene			1.13704	2.19929	0.0359701	0.743563	Not regulated	2.452	4.148	1.797	3.204	1.705	2.35	1.046	0.941
Dubr	<a href='https://www.ncbi.nlm.nih.gov/gene/?term=68190' target="_blank"> 68190 </a>	Dppa2 upstream binding RNA			-0.445545	-1.36183	0.0360076	0.743563	Not regulated	5.132	5.665	7.362	4.088	9.639	7.829	8.268	8.055
Adam22	<a href='https://www.ncbi.nlm.nih.gov/gene/?term=11496' target="_blank"> 11496 </a>	a disintegrin and metallopeptidase domain 22	protein_coding	protein_coding	0.153599	1.11234	0.0360189	0.743563	Not regulated	41.6	39.885	54.988	52.12	48.527	43.186	45.06	56.597
Chchd10	<a href='https://www.ncbi.nlm.nih.gov/gene/?term=103172' target="_blank"> 103172 </a>	coiled-coil-helix-coiled-coil-helix domain containing 10	protein_coding	protein_coding	-0.594072	-1.5095	0.0360296	0.743563	Not regulated	121	147.552	186.112	145.597	163.324	182.755	248.009	396.568
Slc25a14	<a href='https://www.ncbi.nlm.nih.gov/gene/?term=20523' target="_blank"> 20523 </a>	solute carrier family 25 (mitochondrial carrier, brain), member 14	processed_transcript	protein_coding	0.292503	1.22476	0.0360312	0.743563	Not regulated	30.9	26.803	41.585	37.274	33.279	29.767	29.706	30.171
4930503L19Rik	<a href='https://www.ncbi.nlm.nih.gov/gene/?term=269033' target="_blank"> 269033 </a>	RIKEN cDNA 4930503L19 gene	protein_coding	protein_coding	-0.278016	-1.21253	0.0360341	0.743563	Not regulated	8.099	8.477	10.423	8.219	11.898	10.816	10.947	14.299
B3galnt2	<a href='https://www.ncbi.nlm.nih.gov/gene/?term=97884' target="_blank"> 97884 </a>	UDP-GalNAc:betaGlcNAc beta 1,3-galactosaminyltransferase, polypeptide 2	protein_coding	protein_coding	-0.514254	-1.42826	0.036041	0.743563	Not regulated	6.523	5.635	12.336	9.076	11.931	10.243	9.86	17.729
Arhgap26	<a href='https://www.ncbi.nlm.nih.gov/gene/?term=71302' target="_blank"> 71302 </a>	Rho GTPase activating protein 26	processed_transcript	protein_coding	0.359531	1.28301	0.0362435	0.745553	Not regulated	44.394	34.95	56.579	55.386	46.538	46.111	33.089	45.04
Kcnq3	<a href='https://www.ncbi.nlm.nih.gov/gene/?term=110862' target="_blank"> 110862 </a>	potassium voltage-gated channel, subfamily Q, member 3	protein_coding	protein_coding	0.720292	1.64752	0.0364448	0.745553	Not regulated	47.18	32.172	44.288	53.619	45.319	29.729	27.788	14.645
Ctxn2	<a href='https://www.ncbi.nlm.nih.gov/gene/?term=381418' target="_blank"> 381418 </a>	cortexin 2	protein_coding	protein_coding	1.17003	2.25016	0.0364713	0.745553	Not regulated	7.511	1.748	5.077	5.134	2.782	2.915	1.562	3.054
Scn5a	<a href='https://www.ncbi.nlm.nih.gov/gene/?term=20271' target="_blank"> 20271 </a>	sodium channel, voltage-gated, type V, alpha	protein_coding	protein_coding	0.913125	1.88312	0.0364962	0.745553	Not regulated	0.841	0.666	0.476	0.755	0.601	0.203	0.266	0.593
Nos1ap	<a href='https://www.ncbi.nlm.nih.gov/gene/?term=70729' target="_blank"> 70729 </a>	nitric oxide synthase 1 (neuronal) adaptor protein	processed_transcript	protein_coding	0.546469	1.46051	0.0365323	0.745553	Not regulated	52.464	62.317	62.166	54.566	48.568	62.945	34.353	26.029
Gdf10	<a href='https://www.ncbi.nlm.nih.gov/gene/?term=14560' target="_blank"> 14560 </a>	growth differentiation factor 10	protein_coding	protein_coding	0.620563	1.53748	0.0365583	0.745553	Not regulated	2.717	3.545	3.584	3.216	2.242	2.946	1.23	3.07
Rab35	<a href='https://www.ncbi.nlm.nih.gov/gene/?term=77407' target="_blank"> 77407 </a>	RAB35, member RAS oncogene family	protein_coding	protein_coding	0.22787	1.1711	0.0366369	0.745553	Not regulated	59.202	55.615	58.294	59.34	61.109	56.799	53.112	52.936
Hspa1l	<a href='https://www.ncbi.nlm.nih.gov/gene/?term=15482' target="_blank"> 15482 </a>	heat shock protein 1-like	protein_coding	protein_coding	-0.766315	-1.70092	0.0366391	0.745553	Not regulated	0.378	0.61	0.43	0.473	0.758	1.044	0.78	1.08
B230219D22Rik	<a href='https://www.ncbi.nlm.nih.gov/gene/?term=78521' target="_blank"> 78521 </a>	RIKEN cDNA B230219D22 gene	protein_coding	protein_coding	0.250573	1.18968	0.0366738	0.745553	Not regulated	55.224	46.271	60.108	54.878	52.651	50.395	47.363	52.113
Nap1l3	<a href='https://www.ncbi.nlm.nih.gov/gene/?term=54561' target="_blank"> 54561 </a>	nucleosome assembly protein 1-like 3	protein_coding	protein_coding	0.355077	1.27905	0.0366891	0.745553	Not regulated	35.4	28.54	39.264	40.566	36.291	31.217	26.888	30.021
Dbn1	<a href='https://www.ncbi.nlm.nih.gov/gene/?term=56320' target="_blank"> 56320 </a>	drebrin 1	protein_coding	protein_coding	0.21352	1.15951	0.0367455	0.745553	Not regulated	168.764	144.794	173.507	174.708	167.297	154.823	153.885	151.165
Ubald1	<a href='https://www.ncbi.nlm.nih.gov/gene/?term=207740' target="_blank"> 207740 </a>	UBA-like domain containing 1	protein_coding	protein_coding	0.341225	1.26683	0.0367712	0.745553	Not regulated	104.904	69.297	124.298	95.455	91.739	83.464	69.987	89.662
Gm9797	<a href='https://www.ncbi.nlm.nih.gov/gene/?term=100039343' target="_blank"> 100039343 </a>	translocase of inner mitochondrial membrane 8 homolog a1 pseudogene	protein_coding	protein_coding	-0.599325	-1.51501	0.0368015	0.745553	Not regulated	5.644	5.586	9.621	5.497	12.246	9.254	8.822	13.649
Flii	<a href='https://www.ncbi.nlm.nih.gov/gene/?term=14248' target="_blank"> 14248 </a>	flightless I actin binding protein	retained_intron	protein_coding	-0.29134	-1.22378	0.0368439	0.745553	Not regulated	16.647	22.574	21.749	25.966	25.966	29.15	30.767	37.303
Gm9780	<a href='https://www.ncbi.nlm.nih.gov/gene/?term=NA' target="_blank"> NA </a>		processed_transcript	transcribed_unprocessed_pseudogene	4.33069	20.1219	0.0368442	0.745553	Not regulated	0.57	16.929	1.773	0	0	0	0	0.273
Neto1	<a href='https://www.ncbi.nlm.nih.gov/gene/?term=246317' target="_blank"> 246317 </a>	neuropilin (NRP) and tolloid (TLL)-like 1	protein_coding	protein_coding	0.646399	1.56526	0.0369941	0.746878	Not regulated	40.954	19.091	26.079	33.923	27.253	20.049	19.948	17.433
Nucb1	<a href='https://www.ncbi.nlm.nih.gov/gene/?term=18220' target="_blank"> 18220 </a>	nucleobindin 1	protein_coding	protein_coding	-0.34968	-1.27428	0.0370041	0.746878	Not regulated	82.895	113.613	140.125	120.822	123.776	147.196	161.363	221.289
Zfp84	<a href='https://www.ncbi.nlm.nih.gov/gene/?term=74352' target="_blank"> 74352 </a>	zinc finger protein 84	protein_coding	protein_coding	0.294037	1.22607	0.0370838	0.747535	Not regulated	6.483	7.982	8.687	7.783	6.327	7.754	7.279	6.523
Kat6b	<a href='https://www.ncbi.nlm.nih.gov/gene/?term=54169' target="_blank"> 54169 </a>	K(lysine) acetyltransferase 6B	protein_coding	protein_coding	0.209839	1.15656	0.0372077	0.749076	Not regulated	13.493	12.536	13.094	15.125	13.611	12.013	13.88	13.674
Mocs3	<a href='https://www.ncbi.nlm.nih.gov/gene/?term=69372' target="_blank"> 69372 </a>	molybdenum cofactor synthesis 3	protein_coding	protein_coding	0.222339	1.16662	0.037281	0.7496	Not regulated	15.597	13.622	18.311	15.31	14.669	15.68	13.192	16.249
Large1	<a href='https://www.ncbi.nlm.nih.gov/gene/?term=16795' target="_blank"> 16795 </a>	LARGE xylosyl- and glucuronyltransferase 1			0.338245	1.26422	0.0373967	0.749736	Not regulated	106.701	81.765	81.95	101.47	90.838	83.481	74.042	79.549
Tnnc1	<a href='https://www.ncbi.nlm.nih.gov/gene/?term=21924' target="_blank"> 21924 </a>	troponin C, cardiac/slow skeletal	protein_coding	protein_coding	-0.863477	-1.81942	0.0374123	0.749736	Not regulated	2.109	1.454	4.543	2.7	6.473	4.01	4.388	6.435
Ubtf	<a href='https://www.ncbi.nlm.nih.gov/gene/?term=21429' target="_blank"> 21429 </a>	upstream binding transcription factor, RNA polymerase I	protein_coding	protein_coding	0.206439	1.15384	0.037464	0.749736	Not regulated	60.895	64.47	69.622	56.012	57.673	59.832	53.67	64.029
Gpi-ps	<a href='https://www.ncbi.nlm.nih.gov/gene/?term=669429' target="_blank"> 669429 </a>	glucose-6-phosphate isomerase, pseudogene			0.486104	1.40066	0.0374773	0.749736	Not regulated	7.024	7.117	5.745	5.974	5.353	6.056	4.685	4.682
Nfatc4	<a href='https://www.ncbi.nlm.nih.gov/gene/?term=73181' target="_blank"> 73181 </a>	nuclear factor of activated T cells, cytoplasmic, calcineurin dependent 4	protein_coding	protein_coding	-1.18998	-2.2815	0.0376274	0.750985	Not regulated	0.234	0.34	0.404	0.133	0.33	0.476	0.633	0.781
Scn1b	<a href='https://www.ncbi.nlm.nih.gov/gene/?term=20266' target="_blank"> 20266 </a>	sodium channel, voltage-gated, type I, beta	protein_coding	protein_coding	0.192007	1.14235	0.0376753	0.750985	Not regulated	334.259	359.519	355.535	395.428	342.643	351.328	322.498	393.881
Yipf6	<a href='https://www.ncbi.nlm.nih.gov/gene/?term=77929' target="_blank"> 77929 </a>	Yip1 domain family, member 6	protein_coding	protein_coding	-0.206088	-1.15356	0.0376852	0.750985	Not regulated	27.695	29.964	27.626	24.399	31.625	29.783	34.369	48.505
Gm42853	<a href='https://www.ncbi.nlm.nih.gov/gene/?term=NA' target="_blank"> NA </a>				-0.582575	-1.49752	0.0377526	0.750985	Not regulated	1.581	1.486	1.946	1.686	2.431	2.14	2.839	3.718
Kif1c	<a href='https://www.ncbi.nlm.nih.gov/gene/?term=16562' target="_blank"> 16562 </a>	kinesin family member 1C	protein_coding	protein_coding	0.524877	1.43881	0.0378531	0.750985	Not regulated	35.51	48.296	24.293	34.428	32.726	26.795	29.856	24.019
Pgap2	<a href='https://www.ncbi.nlm.nih.gov/gene/?term=233575' target="_blank"> 233575 </a>	post-GPI attachment to proteins 2	protein_coding	protein_coding	-0.339874	-1.26565	0.0378582	0.750985	Not regulated	16.587	17.92	21.161	18.743	21.187	21.924	29.895	32.559
Ap4e1	<a href='https://www.ncbi.nlm.nih.gov/gene/?term=108011' target="_blank"> 108011 </a>	adaptor-related protein complex AP-4, epsilon 1	retained_intron	protein_coding	-0.223195	-1.16732	0.037885	0.750985	Not regulated	4.521	5.281	7.754	5.115	7.2	6.198	6.535	8.695
Psmg3	<a href='https://www.ncbi.nlm.nih.gov/gene/?term=66506' target="_blank"> 66506 </a>	proteasome (prosome, macropain) assembly chaperone 3	protein_coding	protein_coding	-0.245924	-1.18585	0.0379686	0.750985	Not regulated	17.258	20.985	24.818	21.899	27.027	27.688	26.165	31.999
Slc45a4	<a href='https://www.ncbi.nlm.nih.gov/gene/?term=106068' target="_blank"> 106068 </a>	solute carrier family 45, member 4	protein_coding	protein_coding	0.291086	1.22356	0.0379741	0.750985	Not regulated	33.12	29.411	33.027	36.31	31.11	34.998	25.185	29.822
Fmn2	<a href='https://www.ncbi.nlm.nih.gov/gene/?term=54418' target="_blank"> 54418 </a>	formin 2	protein_coding	protein_coding	0.207245	1.15448	0.0380143	0.750985	Not regulated	27.868	30.894	33.128	34.543	27.316	30.266	27.742	31.412
Cspg4	<a href='https://www.ncbi.nlm.nih.gov/gene/?term=121021' target="_blank"> 121021 </a>	chondroitin sulfate proteoglycan 4	protein_coding	protein_coding	0.965249	1.9524	0.0380932	0.751605	Not regulated	3.651	8.012	2.461	5.08	2.801	4.463	1.305	2.43
Pdzd2	<a href='https://www.ncbi.nlm.nih.gov/gene/?term=68070' target="_blank"> 68070 </a>	PDZ domain containing 2	protein_coding	protein_coding	0.537117	1.45107	0.0382963	0.753527	Not regulated	22.975	18.679	24.01	14.583	21.496	14.768	15.474	11.12
Nbeal1	<a href='https://www.ncbi.nlm.nih.gov/gene/?term=269198' target="_blank"> 269198 </a>	neurobeachin like 1	protein_coding	protein_coding	-0.389029	-1.30951	0.0383227	0.753527	Not regulated	2.384	4.019	4.557	5.546	4.331	5.953	6.463	9.006
Piwil2	<a href='https://www.ncbi.nlm.nih.gov/gene/?term=57746' target="_blank"> 57746 </a>	piwi-like RNA-mediated gene silencing 2	protein_coding	protein_coding	-1.38874	-2.6185	0.0383542	0.753527	Not regulated	0.14	0.214	0.922	0.706	0.785	0.657	0.86	2.785
Disp3	<a href='https://www.ncbi.nlm.nih.gov/gene/?term=242748' target="_blank"> 242748 </a>	dispatched RND transporter family member 3			0.654344	1.5739	0.0383811	0.753527	Not regulated	12.435	17.963	10.227	9.511	7.114	16.097	8.373	5.765
Kcnb2	<a href='https://www.ncbi.nlm.nih.gov/gene/?term=98741' target="_blank"> 98741 </a>	potassium voltage gated channel, Shab-related subfamily, member 2	protein_coding	protein_coding	0.4756	1.3905	0.0386287	0.754103	Not regulated	4.382	4.841	4.743	6.146	4.475	4.627	5.162	3.181
Gm43398	<a href='https://www.ncbi.nlm.nih.gov/gene/?term=NA' target="_blank"> NA </a>				-0.881897	-1.8428	0.0386594	0.754103	Not regulated	0.564	0.347	0.775	0.356	0.741	0.764	1.23	1.409
Hcfc1r1	<a href='https://www.ncbi.nlm.nih.gov/gene/?term=353502' target="_blank"> 353502 </a>	host cell factor C1 regulator 1 (XPO1-dependent)	protein_coding	protein_coding	-0.334962	-1.26134	0.0386953	0.754103	Not regulated	225.169	247.531	304.479	313.34	290.97	334.316	412.158	487.79
Ddx3x	<a href='https://www.ncbi.nlm.nih.gov/gene/?term=13205' target="_blank"> 13205 </a>	DEAD box helicase 3, X-linked	protein_coding	protein_coding	0.280316	1.21446	0.0388048	0.754103	Not regulated	169.248	149.89	170.7	167.292	151.52	161.845	145.547	149.728
Pds5b	<a href='https://www.ncbi.nlm.nih.gov/gene/?term=100710' target="_blank"> 100710 </a>	PDS5 cohesin associated factor B	protein_coding	protein_coding	0.281225	1.21523	0.0389118	0.754103	Not regulated	22.005	19.641	21.048	27.046	20.523	18.883	19.849	25.159
Fam199x	<a href='https://www.ncbi.nlm.nih.gov/gene/?term=245622' target="_blank"> 245622 </a>	family with sequence similarity 199, X-linked	protein_coding	protein_coding	-0.315185	-1.24417	0.0389234	0.754103	Not regulated	5.63	4.977	6.753	7.511	8.666	7.889	7.463	11.114
mt-Nd1	<a href='https://www.ncbi.nlm.nih.gov/gene/?term=NA' target="_blank"> NA </a>		protein_coding	protein_coding	0.657877	1.57776	0.0389692	0.754103	Not regulated	13519.1	13090.2	8442.22	9222.66	9256.6	9191.1	8671.65	4690.55
H2ac6	<a href='https://www.ncbi.nlm.nih.gov/gene/?term=319164' target="_blank"> 319164 </a>	H2A clustered histone 6			1.69488	3.2375	0.0389985	0.754103	Not regulated	1.121	1.212	0.36	0.349	0.342	0.491	0.159	0.076
Rnf152	<a href='https://www.ncbi.nlm.nih.gov/gene/?term=320311' target="_blank"> 320311 </a>	ring finger protein 152	protein_coding	protein_coding	0.643227	1.56182	0.0390371	0.754103	Not regulated	1.709	0.981	1.457	1.905	1.513	0.955	0.867	0.959
Utp20	<a href='https://www.ncbi.nlm.nih.gov/gene/?term=70683' target="_blank"> 70683 </a>	UTP20 small subunit processome component	protein_coding	protein_coding	-0.437459	-1.35422	0.0390472	0.754103	Not regulated	4.477	3.393	5.771	5.488	5.95	6.875	7.017	11.393
Eif3d	<a href='https://www.ncbi.nlm.nih.gov/gene/?term=55944' target="_blank"> 55944 </a>	eukaryotic translation initiation factor 3, subunit D	protein_coding	protein_coding	-0.1812	-1.13383	0.0390681	0.754103	Not regulated	72.605	77.741	100.812	82.468	98.61	94.191	96.862	126.265
Grid1	<a href='https://www.ncbi.nlm.nih.gov/gene/?term=14803' target="_blank"> 14803 </a>	glutamate receptor, ionotropic, delta 1	protein_coding	protein_coding	0.517735	1.43171	0.0391535	0.754103	Not regulated	52.589	35.274	30.584	50.969	41.229	33.847	24.43	28.904
Mfsd9	<a href='https://www.ncbi.nlm.nih.gov/gene/?term=211798' target="_blank"> 211798 </a>	major facilitator superfamily domain containing 9	protein_coding	protein_coding	-0.352697	-1.27695	0.0391884	0.754103	Not regulated	4.465	4.714	5.94	6.38	6.826	6.115	7.736	10.066
Usp3	<a href='https://www.ncbi.nlm.nih.gov/gene/?term=235441' target="_blank"> 235441 </a>	ubiquitin specific peptidase 3	protein_coding	protein_coding	0.278795	1.21318	0.0392538	0.754103	Not regulated	15.886	17.694	26.274	24.213	17.166	19.076	18.979	23.307
Atp6ap1	<a href='https://www.ncbi.nlm.nih.gov/gene/?term=54411' target="_blank"> 54411 </a>	ATPase, H+ transporting, lysosomal accessory protein 1	protein_coding	protein_coding	0.163371	1.1199	0.0392607	0.754103	Not regulated	397.7	348.721	479.289	441.119	396.032	406.098	374.254	449.379
Colq	<a href='https://www.ncbi.nlm.nih.gov/gene/?term=382864' target="_blank"> 382864 </a>	collagen-like tail subunit (single strand of homotrimer) of asymmetric acetylcholinesterase	protein_coding	protein_coding	1.29011	2.44547	0.0393171	0.754103	Not regulated	0.904	0.478	0.534	0.647	0.457	0.438	0.158	0.282
Msi2	<a href='https://www.ncbi.nlm.nih.gov/gene/?term=76626' target="_blank"> 76626 </a>	musashi RNA-binding protein 2	protein_coding	protein_coding	0.504643	1.41877	0.0393704	0.754103	Not regulated	46.427	51.329	57.266	45.502	47.274	41.496	39.168	25.665
Sipa1l1	<a href='https://www.ncbi.nlm.nih.gov/gene/?term=217692' target="_blank"> 217692 </a>	signal-induced proliferation-associated 1 like 1	protein_coding	protein_coding	0.440268	1.35686	0.0393881	0.754103	Not regulated	108.345	84.127	68.265	112.13	79.936	84.173	70.136	80.8
4632427E13Rik	<a href='https://www.ncbi.nlm.nih.gov/gene/?term=666737' target="_blank"> 666737 </a>	RIKEN cDNA 4632427E13 gene	antisense	antisense	-0.429534	-1.3468	0.0394327	0.754103	Not regulated	1.737	2.168	1.132	2.627	3.378	2.218	3.396	3.321
Ppp1cb	<a href='https://www.ncbi.nlm.nih.gov/gene/?term=19046' target="_blank"> 19046 </a>	protein phosphatase 1 catalytic subunit beta	protein_coding	protein_coding	-0.158816	-1.11637	0.039472	0.754103	Not regulated	173.683	201.971	219.958	180.521	204.013	225.36	241.13	293.786
Bloc1s6	<a href='https://www.ncbi.nlm.nih.gov/gene/?term=18457' target="_blank"> 18457 </a>	biogenesis of lysosomal organelles complex-1, subunit 6, pallidin	protein_coding	protein_coding	-0.253457	-1.19206	0.039493	0.754103	Not regulated	47.237	43.832	63.941	58.116	71.026	65.592	62.084	88.801
Ptprt	<a href='https://www.ncbi.nlm.nih.gov/gene/?term=19281' target="_blank"> 19281 </a>	protein tyrosine phosphatase, receptor type, T	protein_coding	protein_coding	0.845863	1.79734	0.0394943	0.754103	Not regulated	19.272	11.702	16.44	17.548	18.666	11.928	6.44	7.316
Particl	<a href='https://www.ncbi.nlm.nih.gov/gene/?term=78108' target="_blank"> 78108 </a>	promoter of Mat2a antisense radiation induced circulating long non-coding RNA			0.373206	1.29523	0.0395065	0.754103	Not regulated	9.563	8.226	10.92	11.25	10.163	8.481	6.517	9.128
Gm7308	<a href='https://www.ncbi.nlm.nih.gov/gene/?term=640703' target="_blank"> 640703 </a>	calmodulin 2 pseudogene	processed_pseudogene	processed_pseudogene	0.821922	1.76776	0.0395642	0.754294	Not regulated	7.652	5.261	4.995	6.679	3.677	3.437	3.262	5.165
Prkg2	<a href='https://www.ncbi.nlm.nih.gov/gene/?term=19092' target="_blank"> 19092 </a>	protein kinase, cGMP-dependent, type II	protein_coding	protein_coding	1.18985	2.2813	0.0397552	0.756139	Not regulated	1.155	1.131	1.04	0.502	0.551	0.866	0.182	0.23
Gm21811	<a href='https://www.ncbi.nlm.nih.gov/gene/?term=101056094' target="_blank"> 101056094 </a>	predicted gene, 21811	unprocessed_pseudogene	unprocessed_pseudogene	-0.44474	-1.36107	0.0398098	0.756139	Not regulated	12.979	11.364	22.549	15.092	19.584	21.617	22.126	29.239
Klhl33	<a href='https://www.ncbi.nlm.nih.gov/gene/?term=546611' target="_blank"> 546611 </a>	kelch-like 33	protein_coding	protein_coding	-1.15942	-2.23368	0.0398362	0.756139	Not regulated	0.127	0.098	0.628	0.354	0.621	0.433	0.618	1.049
Map1s	<a href='https://www.ncbi.nlm.nih.gov/gene/?term=270058' target="_blank"> 270058 </a>	microtubule-associated protein 1S	protein_coding	protein_coding	0.177304	1.13077	0.0398521	0.756139	Not regulated	36.51	40.398	46.814	47.439	38.833	44.192	37.404	48.826
Myl12b	<a href='https://www.ncbi.nlm.nih.gov/gene/?term=67938' target="_blank"> 67938 </a>	myosin, light chain 12B, regulatory	protein_coding	protein_coding	0.0991714	1.07116	0.0399109	0.756275	Not regulated	438.978	428.987	539.601	509.475	483.959	467.054	499.923	523.552
Calr3	<a href='https://www.ncbi.nlm.nih.gov/gene/?term=73316' target="_blank"> 73316 </a>	calreticulin 3	protein_coding	protein_coding	-0.669029	-1.59	0.0400986	0.756275	Not regulated	2.399	2.936	3.479	5.033	4.537	5.487	6.777	5.877
Srebf2	<a href='https://www.ncbi.nlm.nih.gov/gene/?term=20788' target="_blank"> 20788 </a>	sterol regulatory element binding factor 2	protein_coding	protein_coding	0.412401	1.3309	0.0401018	0.756275	Not regulated	166.511	139.885	150.07	157.88	157.226	151.178	100.999	109.818
Blvrb	<a href='https://www.ncbi.nlm.nih.gov/gene/?term=233016' target="_blank"> 233016 </a>	biliverdin reductase B (flavin reductase (NADPH))	protein_coding	protein_coding	-0.589289	-1.5045	0.0401311	0.756275	Not regulated	19.973	31.825	30.906	29.441	32.113	32.683	66.157	56.074
Zic2	<a href='https://www.ncbi.nlm.nih.gov/gene/?term=22772' target="_blank"> 22772 </a>	zinc finger protein of the cerebellum 2	protein_coding	protein_coding	-1.44248	-2.71788	0.0401615	0.756275	Not regulated	6.737	8.274	3.696	8.279	4.945	6.641	12.432	60.328
Atp23	<a href='https://www.ncbi.nlm.nih.gov/gene/?term=68876' target="_blank"> 68876 </a>	ATP23 metallopeptidase and ATP synthase assembly factor homolog			-0.40319	-1.32243	0.0402056	0.756275	Not regulated	6.803	8.97	9.269	7.796	10.98	11.411	9.788	15.072
Sst	<a href='https://www.ncbi.nlm.nih.gov/gene/?term=20604' target="_blank"> 20604 </a>	somatostatin	protein_coding	protein_coding	1.12129	2.17542	0.0402495	0.756275	Not regulated	288.995	108.991	1256.59	677.711	293.25	179.283	318.224	338.858
Nktr	<a href='https://www.ncbi.nlm.nih.gov/gene/?term=18087' target="_blank"> 18087 </a>	natural killer tumor recognition sequence	nonsense_mediated_decay	protein_coding	-0.368521	-1.29103	0.0404666	0.756275	Not regulated	34.903	37.551	58.32	51.672	57.476	48.483	71.664	109.694
Slc22a23	<a href='https://www.ncbi.nlm.nih.gov/gene/?term=73102' target="_blank"> 73102 </a>	solute carrier family 22, member 23	protein_coding	protein_coding	0.303248	1.23392	0.0405281	0.756275	Not regulated	19.528	20.571	31.694	26.263	21.775	25.202	22.678	22.111
Ugt8a	<a href='https://www.ncbi.nlm.nih.gov/gene/?term=22239' target="_blank"> 22239 </a>	UDP galactosyltransferase 8A	protein_coding	protein_coding	1.42926	2.69309	0.0405638	0.756275	Not regulated	0.829	3.412	0.576	1.126	0.492	1.128	0.319	0.494
Slc24a3	<a href='https://www.ncbi.nlm.nih.gov/gene/?term=94249' target="_blank"> 94249 </a>	solute carrier family 24 (sodium/potassium/calcium exchanger), member 3	processed_transcript	protein_coding	0.469658	1.38478	0.0406647	0.756275	Not regulated	95.733	80.507	60.4	75.668	69.426	74.642	49.37	60.607
Lonp1	<a href='https://www.ncbi.nlm.nih.gov/gene/?term=74142' target="_blank"> 74142 </a>	lon peptidase 1, mitochondrial	protein_coding	protein_coding	-0.475386	-1.39029	0.0407446	0.756275	Not regulated	49.331	45.857	89.01	74.974	85.061	77.013	90.588	142.334
Gm17552	<a href='https://www.ncbi.nlm.nih.gov/gene/?term=102631780' target="_blank"> 102631780 </a>	predicted gene, 17552	lincRNA	lincRNA	-1.18045	-2.26647	0.0407453	0.756275	Not regulated	0.229	0.208	0.836	0.64	0.648	0.844	1.01	2.216
Itga7	<a href='https://www.ncbi.nlm.nih.gov/gene/?term=16404' target="_blank"> 16404 </a>	integrin alpha 7	protein_coding	protein_coding	-1.13811	-2.20092	0.0407576	0.756275	Not regulated	2.365	6.85	2.131	1.465	3.881	7.495	6.196	13.058
Ap1s1	<a href='https://www.ncbi.nlm.nih.gov/gene/?term=11769' target="_blank"> 11769 </a>	adaptor protein complex AP-1, sigma 1	protein_coding	protein_coding	0.283045	1.21676	0.0407913	0.756275	Not regulated	182.148	192.546	225.884	205.906	193.883	198.423	170.742	149.908
Gm5454	<a href='https://www.ncbi.nlm.nih.gov/gene/?term=432800' target="_blank"> 432800 </a>	predicted gene 5454	processed_pseudogene	processed_pseudogene	0.518955	1.43292	0.0408265	0.756275	Not regulated	5.973	4.735	4.671	7.227	5.172	3.639	3.788	5.017
1810009A15Rik	<a href='https://www.ncbi.nlm.nih.gov/gene/?term=66276' target="_blank"> 66276 </a>	RIKEN cDNA 1810009A15 gene	protein_coding	protein_coding	-0.411037	-1.32964	0.0408349	0.756275	Not regulated	20.991	26.18	31.68	32.285	29.521	36.795	43.903	52.516
Plk2	<a href='https://www.ncbi.nlm.nih.gov/gene/?term=20620' target="_blank"> 20620 </a>	polo like kinase 2	protein_coding	protein_coding	0.710989	1.63693	0.0408981	0.756275	Not regulated	170.853	87.486	122.308	57.44	93.887	79.687	54.583	72.89
Cnpy4	<a href='https://www.ncbi.nlm.nih.gov/gene/?term=66455' target="_blank"> 66455 </a>	canopy FGF signaling regulator 4	protein_coding	protein_coding	-0.320241	-1.24854	0.0409218	0.756275	Not regulated	6.705	8.668	10.234	8.887	11.037	10.255	12.986	13.387
Ankrd34a	<a href='https://www.ncbi.nlm.nih.gov/gene/?term=545554' target="_blank"> 545554 </a>	ankyrin repeat domain 34A	protein_coding	protein_coding	0.248637	1.18808	0.0410154	0.756275	Not regulated	33.491	27.319	35.213	35.672	33.493	31.816	27.417	29.878
Slc25a39	<a href='https://www.ncbi.nlm.nih.gov/gene/?term=68066' target="_blank"> 68066 </a>	solute carrier family 25, member 39	protein_coding	protein_coding	-0.207167	-1.15442	0.0410498	0.756275	Not regulated	97.636	101.189	107.51	97.917	114.284	132.522	126.66	153.319
Cdh4	<a href='https://www.ncbi.nlm.nih.gov/gene/?term=12561' target="_blank"> 12561 </a>	cadherin 4	protein_coding	protein_coding	0.871333	1.82935	0.04106	0.756275	Not regulated	22.812	14.361	13.818	14.142	16.19	11.205	8.412	4.021
Camk2g	<a href='https://www.ncbi.nlm.nih.gov/gene/?term=12325' target="_blank"> 12325 </a>	calcium/calmodulin-dependent protein kinase II gamma	protein_coding	protein_coding	0.263486	1.20038	0.0410776	0.756275	Not regulated	95.101	91.857	101.358	97.891	83.777	98.278	96.125	82.593
Fam81a	<a href='https://www.ncbi.nlm.nih.gov/gene/?term=76886' target="_blank"> 76886 </a>	family with sequence similarity 81, member A	protein_coding	protein_coding	0.415725	1.33397	0.0411177	0.756275	Not regulated	93.058	71.758	87.211	73.282	71.672	75.281	71.35	51.398
Kif26b	<a href='https://www.ncbi.nlm.nih.gov/gene/?term=269152' target="_blank"> 269152 </a>	kinesin family member 26B	retained_intron	protein_coding	-0.652495	-1.57188	0.0411355	0.756275	Not regulated	0.828	1.007	0.757	0.619	1.006	0.932	1.386	2.526
C330018D20Rik	<a href='https://www.ncbi.nlm.nih.gov/gene/?term=77422' target="_blank"> 77422 </a>	RIKEN cDNA C330018D20 gene	protein_coding	protein_coding	-0.267135	-1.20342	0.0411878	0.756275	Not regulated	7.531	8.431	11.348	11.596	10.984	12.03	13.73	15.306
Kcnip2	<a href='https://www.ncbi.nlm.nih.gov/gene/?term=80906' target="_blank"> 80906 </a>	Kv channel-interacting protein 2	protein_coding	protein_coding	0.50669	1.42079	0.0412544	0.756275	Not regulated	79.397	64.647	43.334	70.403	53.077	57.614	39.367	54.139
Rpp30	<a href='https://www.ncbi.nlm.nih.gov/gene/?term=54364' target="_blank"> 54364 </a>	ribonuclease P/MRP 30 subunit	protein_coding	protein_coding	-0.255157	-1.19347	0.0412844	0.756275	Not regulated	22.308	19.428	28.521	24.302	32.507	31.055	32.504	34.92
Serpini1	<a href='https://www.ncbi.nlm.nih.gov/gene/?term=20713' target="_blank"> 20713 </a>	serine (or cysteine) peptidase inhibitor, clade I, member 1	protein_coding	protein_coding	0.548583	1.46265	0.0413189	0.756275	Not regulated	88.82	58.7	120.438	100.618	86.713	71.347	55.666	57.215
Dnal1	<a href='https://www.ncbi.nlm.nih.gov/gene/?term=105000' target="_blank"> 105000 </a>	dynein, axonemal, light chain 1	processed_transcript	protein_coding	0.219414	1.16426	0.0413296	0.756275	Not regulated	45.579	42.836	45.137	52.739	43.974	44.46	46.307	46.31
Kctd17	<a href='https://www.ncbi.nlm.nih.gov/gene/?term=72844' target="_blank"> 72844 </a>	potassium channel tetramerisation domain containing 17	protein_coding	protein_coding	0.29	1.22264	0.041434	0.756275	Not regulated	157.529	146.844	147.082	176.94	159.226	148.963	138.543	124.015
Speg	<a href='https://www.ncbi.nlm.nih.gov/gene/?term=11790' target="_blank"> 11790 </a>	SPEG complex locus	protein_coding	protein_coding	0.247914	1.18749	0.041453	0.756275	Not regulated	51.056	45.7	44.775	51.501	50.19	40.488	48.067	39.299
Ramac	<a href='https://www.ncbi.nlm.nih.gov/gene/?term=67148' target="_blank"> 67148 </a>	RNA guanine-7 methyltransferase activating subunit			0.340022	1.26578	0.0414716	0.756275	Not regulated	71.868	61.978	73.389	82.577	68.699	65.525	56.691	61.774
4732496C06Rik	<a href='https://www.ncbi.nlm.nih.gov/gene/?term=319685' target="_blank"> 319685 </a>	RIKEN cDNA 4732496C06 gene			0.807429	1.75009	0.0415129	0.756275	Not regulated	1.319	1.279	2.779	2.065	0.949	1.738	0.943	0.971
Nme2	<a href='https://www.ncbi.nlm.nih.gov/gene/?term=18103' target="_blank"> 18103 </a>	NME/NM23 nucleoside diphosphate kinase 2	protein_coding	protein_coding	-0.587015	-1.50214	0.0415397	0.756275	Not regulated	52.344	64.45	104.885	58.896	92.186	73.422	150.553	160.15
Cox6b2	<a href='https://www.ncbi.nlm.nih.gov/gene/?term=333182' target="_blank"> 333182 </a>	cytochrome c oxidase subunit 6B2	protein_coding	protein_coding	-0.689803	-1.61306	0.0415897	0.756275	Not regulated	8.526	12.539	9.938	10.635	11.031	15.47	20.882	26.012
Pde8b	<a href='https://www.ncbi.nlm.nih.gov/gene/?term=218461' target="_blank"> 218461 </a>	phosphodiesterase 8B	protein_coding	protein_coding	0.231834	1.17433	0.0416276	0.756275	Not regulated	19.902	18.934	20.029	20.887	20.619	18.385	17.505	20.394
Eif2s3y	<a href='https://www.ncbi.nlm.nih.gov/gene/?term=26908' target="_blank"> 26908 </a>	eukaryotic translation initiation factor 2, subunit 3, structural gene Y-linked	protein_coding	protein_coding	-0.690352	-1.61368	0.0416767	0.756298	Not regulated	19.788	31.569	38.526	34.779	72.021	20.713	59.55	77.272
Zdhhc4	<a href='https://www.ncbi.nlm.nih.gov/gene/?term=72881' target="_blank"> 72881 </a>	zinc finger, DHHC domain containing 4	protein_coding	protein_coding	-0.231223	-1.17383	0.0418917	0.759087	Not regulated	35.293	39.128	43.497	45.603	44.742	50.64	58.984	58.879
Rnf138	<a href='https://www.ncbi.nlm.nih.gov/gene/?term=56515' target="_blank"> 56515 </a>	ring finger protein 138	protein_coding	protein_coding	-0.268606	-1.20464	0.041984	0.759087	Not regulated	14.798	19.02	23.411	16.345	20.934	22.128	22.737	35.173
Gtse1	<a href='https://www.ncbi.nlm.nih.gov/gene/?term=29870' target="_blank"> 29870 </a>	G two S phase expressed protein 1	protein_coding	protein_coding	-1.00051	-2.00071	0.042005	0.759087	Not regulated	2.83	1.586	3.308	3.062	5.022	2.523	3.75	13.079
Ncor2	<a href='https://www.ncbi.nlm.nih.gov/gene/?term=20602' target="_blank"> 20602 </a>	nuclear receptor co-repressor 2	protein_coding	protein_coding	0.437518	1.35427	0.0420589	0.759087	Not regulated	103.764	114.676	92.603	87.374	96.983	97.533	73.107	60.287
Dnaja4	<a href='https://www.ncbi.nlm.nih.gov/gene/?term=58233' target="_blank"> 58233 </a>	DnaJ heat shock protein family (Hsp40) member A4	protein_coding	protein_coding	-0.294956	-1.22685	0.04209	0.759087	Not regulated	21.106	25.654	22.729	28.248	33.206	32.607	26.575	37.103
Gtf3c4	<a href='https://www.ncbi.nlm.nih.gov/gene/?term=269252' target="_blank"> 269252 </a>	general transcription factor IIIC, polypeptide 4	protein_coding	protein_coding	-0.198019	-1.14712	0.0421621	0.759087	Not regulated	25.276	26.767	31.962	25.567	35.37	31.724	29.978	42.21
Pde9a	<a href='https://www.ncbi.nlm.nih.gov/gene/?term=18585' target="_blank"> 18585 </a>	phosphodiesterase 9A	protein_coding	protein_coding	0.514231	1.42823	0.0421709	0.759087	Not regulated	7.201	6.684	10.004	9.909	6.485	6.445	8.348	4.757
Gpkow	<a href='https://www.ncbi.nlm.nih.gov/gene/?term=209416' target="_blank"> 209416 </a>	G patch domain and KOW motifs	protein_coding	protein_coding	-0.298009	-1.22945	0.0422429	0.759087	Not regulated	24.305	27.026	40.174	30.533	39.582	36.2	37.45	57.685
Npr2	<a href='https://www.ncbi.nlm.nih.gov/gene/?term=230103' target="_blank"> 230103 </a>	natriuretic peptide receptor 2	protein_coding	protein_coding	-0.343582	-1.2689	0.0422688	0.759087	Not regulated	15.698	22.362	20.4	21.068	25.04	25.457	32.719	38.612
Pcdh15	<a href='https://www.ncbi.nlm.nih.gov/gene/?term=11994' target="_blank"> 11994 </a>	protocadherin 15	retained_intron	protein_coding	0.698424	1.62273	0.0423288	0.759087	Not regulated	3.326	5.784	4.664	3.135	2.179	4.09	2.708	1.511
Cyb5r2	<a href='https://www.ncbi.nlm.nih.gov/gene/?term=320635' target="_blank"> 320635 </a>	cytochrome b5 reductase 2	protein_coding	protein_coding	-1.37697	-2.59722	0.042358	0.759087	Not regulated	1.023	0.733	2.445	0.793	1.402	2.044	2.429	9.056
Atl3	<a href='https://www.ncbi.nlm.nih.gov/gene/?term=109168' target="_blank"> 109168 </a>	atlastin GTPase 3	protein_coding	protein_coding	-0.211627	-1.15799	0.0425478	0.761146	Not regulated	12.771	15.163	14.138	15.634	17.947	18.31	20.48	19.256
Mrpl21	<a href='https://www.ncbi.nlm.nih.gov/gene/?term=353242' target="_blank"> 353242 </a>	mitochondrial ribosomal protein L21	protein_coding	protein_coding	-0.22272	-1.16693	0.0426391	0.761146	Not regulated	47.881	49.022	63.972	54.543	65.661	63.6	79.699	73.719
1700034H15Rik	<a href='https://www.ncbi.nlm.nih.gov/gene/?term=98736' target="_blank"> 98736 </a>	RIKEN cDNA 1700034H15 gene	antisense	antisense	-0.720011	-1.64719	0.0427411	0.761146	Not regulated	1.29	0.754	2.881	1.25	1.191	1.627	1.842	2.853
Npm3	<a href='https://www.ncbi.nlm.nih.gov/gene/?term=18150' target="_blank"> 18150 </a>	nucleoplasmin 3	protein_coding	protein_coding	-0.411828	-1.33037	0.0427493	0.761146	Not regulated	14.056	14.438	15.895	14.074	18.862	17.394	20.394	30.008
Bc1	<a href='https://www.ncbi.nlm.nih.gov/gene/?term=100568459' target="_blank"> 100568459 </a>	brain cytoplasmic RNA 1			0.483971	1.39859	0.0427499	0.761146	Not regulated	3712.03	3108.78	4971.48	6297.58	4288.98	4280.34	2850.28	2621.08
Robo2	<a href='https://www.ncbi.nlm.nih.gov/gene/?term=268902' target="_blank"> 268902 </a>	roundabout guidance receptor 2	protein_coding	protein_coding	0.403088	1.32234	0.042778	0.761146	Not regulated	25.314	20.273	27.35	27.959	25.674	23.146	17.264	18.293
Prickle1	<a href='https://www.ncbi.nlm.nih.gov/gene/?term=106042' target="_blank"> 106042 </a>	prickle planar cell polarity protein 1	protein_coding	protein_coding	0.394945	1.31489	0.0428491	0.761146	Not regulated	16.483	16.558	31.501	21.058	20.018	17.858	15.299	17.944
Pum1	<a href='https://www.ncbi.nlm.nih.gov/gene/?term=80912' target="_blank"> 80912 </a>	pumilio RNA-binding family member 1	protein_coding	protein_coding	0.207787	1.15491	0.0428986	0.761146	Not regulated	34.237	36.614	36.826	40.736	33.442	35.179	31.715	41.73
Pcdh9	<a href='https://www.ncbi.nlm.nih.gov/gene/?term=211712' target="_blank"> 211712 </a>	protocadherin 9	protein_coding	protein_coding	0.500362	1.41457	0.0429059	0.761146	Not regulated	52.434	31.876	44.067	53.468	42.994	36.975	28.925	28.216
Dxo	<a href='https://www.ncbi.nlm.nih.gov/gene/?term=112403' target="_blank"> 112403 </a>	decapping exoribonuclease	protein_coding	protein_coding	0.254984	1.19332	0.0429907	0.761706	Not regulated	18.844	21.536	27.673	21.102	17.54	19.372	19.241	20.011
Sspo	<a href='https://www.ncbi.nlm.nih.gov/gene/?term=243369' target="_blank"> 243369 </a>	SCO-spondin	protein_coding	protein_coding	-1.19187	-2.28449	0.0433281	0.761706	Not regulated	0.064	0.04	0.22	0.121	0.096	0.605	0.361	0.221
Apcdd1	<a href='https://www.ncbi.nlm.nih.gov/gene/?term=494504' target="_blank"> 494504 </a>	adenomatosis polyposis coli down-regulated 1	protein_coding	protein_coding	-0.610408	-1.52669	0.0433561	0.761706	Not regulated	5.541	7.131	8.011	5.81	6.946	7.643	17.158	12.721
Sart3	<a href='https://www.ncbi.nlm.nih.gov/gene/?term=53890' target="_blank"> 53890 </a>	squamous cell carcinoma antigen recognized by T cells 3	protein_coding	protein_coding	0.172257	1.12682	0.0434263	0.761706	Not regulated	14.916	13.442	15.427	16.266	16.649	15.697	14.963	17.698
6330418K02Rik	<a href='https://www.ncbi.nlm.nih.gov/gene/?term=69004' target="_blank"> 69004 </a>	RIKEN cDNA 6330418K02 gene	processed_transcript	processed_transcript	-0.449405	-1.36548	0.0434878	0.761706	Not regulated	5.847	7.295	9.787	9.573	10.636	11.886	13.232	12.036
Zfp280d	<a href='https://www.ncbi.nlm.nih.gov/gene/?term=235469' target="_blank"> 235469 </a>	zinc finger protein 280D	protein_coding	protein_coding	0.20515	1.15281	0.0435397	0.761706	Not regulated	16.922	15.144	19.804	19.663	18.302	18.337	19.652	24.519
Ctcf	<a href='https://www.ncbi.nlm.nih.gov/gene/?term=13018' target="_blank"> 13018 </a>	CCCTC-binding factor	processed_transcript	protein_coding	0.185455	1.13718	0.0436494	0.761706	Not regulated	30.18	28.523	30.252	33.656	32.997	26.235	27.487	35.135
Cachd1	<a href='https://www.ncbi.nlm.nih.gov/gene/?term=320508' target="_blank"> 320508 </a>	cache domain containing 1	protein_coding	protein_coding	0.286624	1.21978	0.0436693	0.761706	Not regulated	17.968	12.263	21.427	16.866	17.56	10.76	13.477	14.065
Nbea	<a href='https://www.ncbi.nlm.nih.gov/gene/?term=26422' target="_blank"> 26422 </a>	neurobeachin	protein_coding	protein_coding	0.302094	1.23293	0.0436706	0.761706	Not regulated	64.003	48.005	79.369	75.03	58.049	55.433	47.081	66.02
Arhgef1	<a href='https://www.ncbi.nlm.nih.gov/gene/?term=16801' target="_blank"> 16801 </a>	Rho guanine nucleotide exchange factor (GEF) 1	protein_coding	protein_coding	-0.393245	-1.31334	0.0436866	0.761706	Not regulated	15.501	17.369	18.842	20.456	26.479	20.497	33.73	34.324
Amd2	<a href='https://www.ncbi.nlm.nih.gov/gene/?term=100041585' target="_blank"> 100041585 </a>	S-adenosylmethionine decarboxylase 2	protein_coding	protein_coding	0.291702	1.22408	0.0438152	0.761706	Not regulated	5.308	4.939	5.377	5.299	5.3	4.472	4.553	4.675
Adh5	<a href='https://www.ncbi.nlm.nih.gov/gene/?term=11532' target="_blank"> 11532 </a>	alcohol dehydrogenase 5 (class III), chi polypeptide	protein_coding	protein_coding	-0.3237	-1.25154	0.043833	0.761706	Not regulated	54.954	62.336	84.121	76.492	82.756	76.322	103.097	127.595
Mrps10	<a href='https://www.ncbi.nlm.nih.gov/gene/?term=64657' target="_blank"> 64657 </a>	mitochondrial ribosomal protein S10	protein_coding	protein_coding	-0.358569	-1.28215	0.0438341	0.761706	Not regulated	46.174	44.373	75.154	67.646	74.558	70.376	87.178	96.644
Coa4	<a href='https://www.ncbi.nlm.nih.gov/gene/?term=68185' target="_blank"> 68185 </a>	cytochrome c oxidase assembly factor 4	protein_coding	protein_coding	-0.451403	-1.36737	0.043847	0.761706	Not regulated	4.832	3.355	7.907	6.553	9.631	10.366	10.41	9.021
Rtn3	<a href='https://www.ncbi.nlm.nih.gov/gene/?term=20168' target="_blank"> 20168 </a>	reticulon 3	protein_coding	protein_coding	0.289921	1.22257	0.0438785	0.761706	Not regulated	830.332	675.628	881.893	802.514	804.917	788.937	609.726	694.054
Dyrk1b	<a href='https://www.ncbi.nlm.nih.gov/gene/?term=13549' target="_blank"> 13549 </a>	dual-specificity tyrosine-(Y)-phosphorylation regulated kinase 1b	protein_coding	protein_coding	0.290198	1.22281	0.0439534	0.761706	Not regulated	13.069	13.033	16.805	19.697	13.656	12.953	13.638	15.443
E2f2	<a href='https://www.ncbi.nlm.nih.gov/gene/?term=242705' target="_blank"> 242705 </a>	E2F transcription factor 2	protein_coding	protein_coding	1.18301	2.27051	0.0439893	0.761706	Not regulated	0.429	0.426	0.115	0.279	0.155	0.171	0.16	0.144
Pcdhb10	<a href='https://www.ncbi.nlm.nih.gov/gene/?term=93881' target="_blank"> 93881 </a>	protocadherin beta 10	protein_coding	protein_coding	0.611779	1.52814	0.044037	0.761706	Not regulated	5.615	4.695	4.139	5.23	4.384	3.598	4.122	2.202
Gstm4	<a href='https://www.ncbi.nlm.nih.gov/gene/?term=14865' target="_blank"> 14865 </a>	glutathione S-transferase, mu 4	protein_coding	protein_coding	-1.14302	-2.20843	0.0440813	0.761706	Not regulated	1.607	3.439	6.326	2.623	3.17	4.676	7.871	17.032
Dusp12	<a href='https://www.ncbi.nlm.nih.gov/gene/?term=80915' target="_blank"> 80915 </a>	dual specificity phosphatase 12	nonsense_mediated_decay	protein_coding	-0.462159	-1.3776	0.0440853	0.761706	Not regulated	10.062	11.301	18.329	17.273	16.81	16.97	22.111	31.664
Atp8a2	<a href='https://www.ncbi.nlm.nih.gov/gene/?term=50769' target="_blank"> 50769 </a>	ATPase, aminophospholipid transporter-like, class I, type 8A, member 2	protein_coding	protein_coding	0.294644	1.22658	0.0441163	0.761706	Not regulated	18.589	16.569	20.108	18.898	20.12	18.998	15.584	17.331
Fancc	<a href='https://www.ncbi.nlm.nih.gov/gene/?term=14088' target="_blank"> 14088 </a>	Fanconi anemia, complementation group C	protein_coding	protein_coding	0.337819	1.26384	0.0442153	0.761706	Not regulated	4.096	3.486	4.243	4.396	3.173	3.376	3.33	4.179
Gm11960	<a href='https://www.ncbi.nlm.nih.gov/gene/?term=100041006' target="_blank"> 100041006 </a>	glyceraldehyde-3-phosphate dehydrogenase pseudogene	processed_transcript	transcribed_processed_pseudogene	0.384747	1.30563	0.0442154	0.761706	Not regulated	19.566	22.489	20.463	25.755	16.319	22.013	20.273	16.802
Nkain2	<a href='https://www.ncbi.nlm.nih.gov/gene/?term=432450' target="_blank"> 432450 </a>	Na+/K+ transporting ATPase interacting 2	protein_coding	protein_coding	0.392781	1.31292	0.0442447	0.761706	Not regulated	29.613	19.175	23.928	27.23	25.692	22.287	19.906	25.992
Cecr2	<a href='https://www.ncbi.nlm.nih.gov/gene/?term=330409' target="_blank"> 330409 </a>	CECR2, histone acetyl-lysine reader	protein_coding	protein_coding	0.722001	1.64947	0.0442459	0.761706	Not regulated	1.107	1.706	1.032	2.948	0.89	0.503	1.012	1.12
Mettl17	<a href='https://www.ncbi.nlm.nih.gov/gene/?term=52535' target="_blank"> 52535 </a>	methyltransferase like 17	protein_coding	protein_coding	-0.341764	-1.26731	0.0444928	0.761706	Not regulated	12.921	11.014	17.076	15.781	15.787	17.107	23.226	26.405
Ccng2	<a href='https://www.ncbi.nlm.nih.gov/gene/?term=12452' target="_blank"> 12452 </a>	cyclin G2	protein_coding	protein_coding	0.301196	1.23217	0.0445458	0.761706	Not regulated	25.614	23.61	23.365	29.089	23.15	25.235	19.656	25.805
Cdc5l	<a href='https://www.ncbi.nlm.nih.gov/gene/?term=71702' target="_blank"> 71702 </a>	cell division cycle 5-like (S. pombe)	protein_coding	protein_coding	0.149832	1.10944	0.0446981	0.761706	Not regulated	23.683	27.567	28.898	29.898	27.411	25.501	28.315	29.352
Zfp438	<a href='https://www.ncbi.nlm.nih.gov/gene/?term=240186' target="_blank"> 240186 </a>	zinc finger protein 438	protein_coding	protein_coding	-0.400601	-1.32006	0.0447044	0.761706	Not regulated	1.731	2.217	3.317	3.202	3.748	3.262	4.055	4.381
Nelfe	<a href='https://www.ncbi.nlm.nih.gov/gene/?term=27632' target="_blank"> 27632 </a>	negative elongation factor complex member E, Rdbp	protein_coding	protein_coding	-0.200292	-1.14893	0.0448404	0.761706	Not regulated	29	32.246	43.615	35.482	43.102	46.065	40.32	58.69
Srpr	<a href='https://www.ncbi.nlm.nih.gov/gene/?term=67398' target="_blank"> 67398 </a>	signal recognition particle receptor ('docking protein')	protein_coding	protein_coding	-0.328551	-1.25575	0.0448449	0.761706	Not regulated	53.22	53.671	65.576	63.89	68.645	69.679	68.353	117.021
Ppm1d	<a href='https://www.ncbi.nlm.nih.gov/gene/?term=53892' target="_blank"> 53892 </a>	protein phosphatase 1D magnesium-dependent, delta isoform	protein_coding	protein_coding	0.304363	1.23487	0.0449444	0.761706	Not regulated	10.784	9.164	11.854	8.882	9.761	8.768	8.253	10.143
Lman2l	<a href='https://www.ncbi.nlm.nih.gov/gene/?term=214895' target="_blank"> 214895 </a>	lectin, mannose-binding 2-like	protein_coding	protein_coding	-0.232175	-1.1746	0.0449819	0.761706	Not regulated	27.832	32.284	41.853	38.871	42.961	40.746	44.675	55.851
Hibch	<a href='https://www.ncbi.nlm.nih.gov/gene/?term=227095' target="_blank"> 227095 </a>	3-hydroxyisobutyryl-Coenzyme A hydrolase	retained_intron	protein_coding	-0.412462	-1.33095	0.0449972	0.761706	Not regulated	9.599	15.602	17.274	16.415	18.332	17.94	21.491	29.847
Pparg	<a href='https://www.ncbi.nlm.nih.gov/gene/?term=19016' target="_blank"> 19016 </a>	peroxisome proliferator activated receptor gamma	protein_coding	protein_coding	-0.61197	-1.52835	0.0450348	0.761706	Not regulated	0.766	0.848	1.317	0.704	1.348	1.271	1.547	1.696
Tom1l2	<a href='https://www.ncbi.nlm.nih.gov/gene/?term=216810' target="_blank"> 216810 </a>	target of myb1-like 2 (chicken)	processed_transcript	protein_coding	0.225247	1.16898	0.0450953	0.761706	Not regulated	101.49	98.902	106.693	131.32	103.448	98.105	100.057	117.867
Camk2a	<a href='https://www.ncbi.nlm.nih.gov/gene/?term=12322' target="_blank"> 12322 </a>	calcium/calmodulin-dependent protein kinase II alpha	protein_coding	protein_coding	0.613126	1.52957	0.0452357	0.761706	Not regulated	1057.61	696.193	495.268	902.334	725.12	679.312	425.042	511.754
Myo19	<a href='https://www.ncbi.nlm.nih.gov/gene/?term=66196' target="_blank"> 66196 </a>	myosin XIX	protein_coding	protein_coding	-0.448646	-1.36476	0.0452401	0.761706	Not regulated	1.702	1.637	2.197	2.225	2.176	2.38	3.512	3.418
Exoc6	<a href='https://www.ncbi.nlm.nih.gov/gene/?term=107371' target="_blank"> 107371 </a>	exocyst complex component 6	protein_coding	protein_coding	0.164295	1.12062	0.0452463	0.761706	Not regulated	26.543	26.05	29.325	32.217	27.848	26.608	28.447	29.687
Dynll2	<a href='https://www.ncbi.nlm.nih.gov/gene/?term=68097' target="_blank"> 68097 </a>	dynein light chain LC8-type 2	protein_coding	protein_coding	0.171125	1.12594	0.045274	0.761706	Not regulated	309.223	295.223	316.667	357.012	312.43	290.594	298.246	353.837
Gm45809	<a href='https://www.ncbi.nlm.nih.gov/gene/?term=NA' target="_blank"> NA </a>				-1.12386	-2.17929	0.0452754	0.761706	Not regulated	0.134	0.135	0.179	0.418	0.458	0.319	0.488	0.878
Pggt1b	<a href='https://www.ncbi.nlm.nih.gov/gene/?term=225467' target="_blank"> 225467 </a>	protein geranylgeranyltransferase type I, beta subunit	protein_coding	protein_coding	-0.208003	-1.15509	0.045297	0.761706	Not regulated	9.506	10.698	13.226	10.941	13.518	11.786	13.177	16.933
Tcp11l2	<a href='https://www.ncbi.nlm.nih.gov/gene/?term=216198' target="_blank"> 216198 </a>	t-complex 11 (mouse) like 2	retained_intron	protein_coding	0.415255	1.33353	0.0452995	0.761706	Not regulated	16.674	26.087	24.1	25.271	17.147	20.499	14.176	26.2
Cbfa2t2	<a href='https://www.ncbi.nlm.nih.gov/gene/?term=12396' target="_blank"> 12396 </a>	CBFA2/RUNX1 translocation partner 2	protein_coding	protein_coding	0.235438	1.17726	0.0453079	0.761706	Not regulated	16.939	15.702	14.064	16.59	16.043	12.224	14.157	13.759
Smox	<a href='https://www.ncbi.nlm.nih.gov/gene/?term=228608' target="_blank"> 228608 </a>	spermine oxidase	protein_coding	protein_coding	0.550592	1.46469	0.0453865	0.761706	Not regulated	61.453	59.127	41.345	41.36	47.804	34.985	32.09	31.473
Kcnmb4os2	<a href='https://www.ncbi.nlm.nih.gov/gene/?term=100504412' target="_blank"> 100504412 </a>	potassium large conductance calcium-activated channel, subfamily M, beta member 4, opposite strand 2	antisense	antisense	0.728508	1.65692	0.0454197	0.761706	Not regulated	8.203	3.224	6.067	5.029	4.319	4.936	3.363	3.599
Synj1	<a href='https://www.ncbi.nlm.nih.gov/gene/?term=104015' target="_blank"> 104015 </a>	synaptojanin 1	protein_coding	protein_coding	0.262767	1.19978	0.0454209	0.761706	Not regulated	196.297	164.591	204.827	222.936	205.837	189.973	153.258	195.864
Tmem268	<a href='https://www.ncbi.nlm.nih.gov/gene/?term=230279' target="_blank"> 230279 </a>	transmembrane protein 268			-0.647555	-1.56651	0.0454988	0.761706	Not regulated	3.489	4.183	7.567	6.93	9.073	7.925	8.463	18.975
Grik3	<a href='https://www.ncbi.nlm.nih.gov/gene/?term=14807' target="_blank"> 14807 </a>	glutamate receptor, ionotropic, kainate 3	protein_coding	protein_coding	0.926679	1.9009	0.0455161	0.761706	Not regulated	3.483	2.52	15.696	7.642	3.854	3.211	4.597	4.784
Gm14169	<a href='https://www.ncbi.nlm.nih.gov/gene/?term=100504350' target="_blank"> 100504350 </a>	predicted gene 14169	processed_transcript	processed_transcript	0.820113	1.76554	0.0455904	0.761706	Not regulated	5.433	4.749	4.058	4.672	3.496	4.17	2.947	1.217
Zfp954	<a href='https://www.ncbi.nlm.nih.gov/gene/?term=232853' target="_blank"> 232853 </a>	zinc finger protein 954	protein_coding	protein_coding	0.318452	1.24699	0.0456041	0.761706	Not regulated	9.44	8.989	10.223	8.931	8.336	9.6	7.104	9.613
Fam219b	<a href='https://www.ncbi.nlm.nih.gov/gene/?term=78323' target="_blank"> 78323 </a>	family with sequence similarity 219, member B	protein_coding	protein_coding	-0.480989	-1.3957	0.0456079	0.761706	Not regulated	14.782	23.564	26.659	24.869	26.899	25.663	28.019	60.22
Bsn	<a href='https://www.ncbi.nlm.nih.gov/gene/?term=12217' target="_blank"> 12217 </a>	bassoon	protein_coding	protein_coding	0.336055	1.2623	0.0456368	0.761706	Not regulated	96.599	70.978	98.418	108.666	91.328	85.161	71.817	71.411
Htr1a	<a href='https://www.ncbi.nlm.nih.gov/gene/?term=15550' target="_blank"> 15550 </a>	5-hydroxytryptamine (serotonin) receptor 1A	protein_coding	protein_coding	0.806009	1.74837	0.0459985	0.761706	Not regulated	1.832	1.483	0.927	2.141	1.506	0.866	0.65	1.079
Slc9a5	<a href='https://www.ncbi.nlm.nih.gov/gene/?term=277973' target="_blank"> 277973 </a>	solute carrier family 9 (sodium/hydrogen exchanger), member 5	protein_coding	protein_coding	-0.538451	-1.45241	0.0461112	0.761706	Not regulated	7.229	8.133	13.937	14.769	13.433	14.246	16.376	26.324
Rexo2	<a href='https://www.ncbi.nlm.nih.gov/gene/?term=104444' target="_blank"> 104444 </a>	RNA exonuclease 2	protein_coding	protein_coding	-0.158796	-1.11636	0.0462007	0.761706	Not regulated	67.875	73.802	72.253	73.48	82.958	84.409	92.479	94.326
Rdh9	<a href='https://www.ncbi.nlm.nih.gov/gene/?term=103142' target="_blank"> 103142 </a>	retinol dehydrogenase 9	processed_transcript	protein_coding	-2.51389	-5.71157	0.0462108	0.761706	Not regulated	0.568	0.728	0	0	2.146	1.937	1.739	3.219
Arhgef25	<a href='https://www.ncbi.nlm.nih.gov/gene/?term=52666' target="_blank"> 52666 </a>	Rho guanine nucleotide exchange factor (GEF) 25	protein_coding	protein_coding	0.431309	1.34846	0.0462478	0.761706	Not regulated	62.764	66.048	54.217	105.276	60.018	59.118	52.524	71.173
Clec18a	<a href='https://www.ncbi.nlm.nih.gov/gene/?term=353287' target="_blank"> 353287 </a>	C-type lectin domain family 18, member A	nonsense_mediated_decay	protein_coding	0.762722	1.69669	0.0463203	0.761706	Not regulated	1.921	1.612	4.2	3.279	2.188	2.009	1.767	1.192
Fam210b	<a href='https://www.ncbi.nlm.nih.gov/gene/?term=67017' target="_blank"> 67017 </a>	family with sequence similarity 210, member B	protein_coding	protein_coding	-0.307697	-1.23773	0.0463808	0.761706	Not regulated	29.228	22.59	33.372	35.483	39.825	40.192	33.93	51.532
Gm49599	<a href='https://www.ncbi.nlm.nih.gov/gene/?term=NA' target="_blank"> NA </a>				-0.939766	-1.91822	0.0464302	0.761706	Not regulated	0.438	0.582	0.694	1.293	1.204	0.721	1.864	2.702
Gm29216	<a href='https://www.ncbi.nlm.nih.gov/gene/?term=NA' target="_blank"> NA </a>		unprocessed_pseudogene	unprocessed_pseudogene	0.488426	1.40291	0.0464403	0.761706	Not regulated	6281.71	9204.36	5006.46	6025.82	6159.13	5289.85	5191.06	4660.81
Amdhd2	<a href='https://www.ncbi.nlm.nih.gov/gene/?term=245847' target="_blank"> 245847 </a>	amidohydrolase domain containing 2	processed_transcript	protein_coding	-0.451639	-1.36759	0.0464458	0.761706	Not regulated	14.904	20.995	32.523	25.756	27.232	27.645	37.623	45.112
Bag5	<a href='https://www.ncbi.nlm.nih.gov/gene/?term=70369' target="_blank"> 70369 </a>	BCL2-associated athanogene 5	protein_coding	protein_coding	0.188483	1.13956	0.0464753	0.761706	Not regulated	33.062	32.632	42.307	36.125	34.116	37.863	32.009	37.26
Tusc3	<a href='https://www.ncbi.nlm.nih.gov/gene/?term=80286' target="_blank"> 80286 </a>	tumor suppressor candidate 3	protein_coding	protein_coding	0.439524	1.35616	0.0465124	0.761706	Not regulated	217.623	178.197	221.678	192.257	202.772	191.816	142.671	122.419
Gpt	<a href='https://www.ncbi.nlm.nih.gov/gene/?term=76282' target="_blank"> 76282 </a>	glutamic pyruvic transaminase, soluble	protein_coding	protein_coding	-0.70007	-1.62458	0.0465279	0.761706	Not regulated	0.797	1.206	1.167	1.51	1.487	1.87	2.338	3.179
Foxred1	<a href='https://www.ncbi.nlm.nih.gov/gene/?term=235169' target="_blank"> 235169 </a>	FAD-dependent oxidoreductase domain containing 1	nonsense_mediated_decay	protein_coding	-0.233513	-1.17569	0.0465377	0.761706	Not regulated	31.007	32.603	37.456	36.753	37.642	38.219	46.47	56.533
Csrnp2	<a href='https://www.ncbi.nlm.nih.gov/gene/?term=207785' target="_blank"> 207785 </a>	cysteine-serine-rich nuclear protein 2	protein_coding	protein_coding	0.401791	1.32115	0.0465475	0.761706	Not regulated	16.954	15.512	22.31	12.486	15.127	15.828	11.584	13.813
Baiap2	<a href='https://www.ncbi.nlm.nih.gov/gene/?term=108100' target="_blank"> 108100 </a>	brain-specific angiogenesis inhibitor 1-associated protein 2	protein_coding	protein_coding	0.39506	1.315	0.0467115	0.761706	Not regulated	117.602	82.679	83.133	72.974	79.268	77.427	71.519	76.504
Pitpnm2	<a href='https://www.ncbi.nlm.nih.gov/gene/?term=19679' target="_blank"> 19679 </a>	phosphatidylinositol transfer protein, membrane-associated 2	protein_coding	protein_coding	0.156954	1.11493	0.0467706	0.761706	Not regulated	42.848	45.18	47.076	47.177	44.511	43.352	47.66	50.822
Grm5	<a href='https://www.ncbi.nlm.nih.gov/gene/?term=108071' target="_blank"> 108071 </a>	glutamate receptor, metabotropic 5	protein_coding	protein_coding	0.390532	1.31088	0.04681	0.761706	Not regulated	84.135	51.168	70.104	95.67	67.618	57.924	56.078	77.452
Fam189a1	<a href='https://www.ncbi.nlm.nih.gov/gene/?term=70638' target="_blank"> 70638 </a>	family with sequence similarity 189, member A1	protein_coding	protein_coding	0.416767	1.33493	0.0468174	0.761706	Not regulated	37.266	20.622	33.931	33.518	29.767	28.101	20.92	26.881
Zfp1	<a href='https://www.ncbi.nlm.nih.gov/gene/?term=22640' target="_blank"> 22640 </a>	zinc finger protein 1	protein_coding	protein_coding	0.317865	1.24648	0.0468795	0.761706	Not regulated	16.912	19.209	20.635	19.16	18.044	18.474	17.091	14.376
Paxbp1	<a href='https://www.ncbi.nlm.nih.gov/gene/?term=67367' target="_blank"> 67367 </a>	PAX3 and PAX7 binding protein 1	protein_coding	protein_coding	-0.401566	-1.32094	0.046909	0.761706	Not regulated	37.817	35.44	61.296	52.405	68.737	55.133	64.56	109.087
Cldn2	<a href='https://www.ncbi.nlm.nih.gov/gene/?term=12738' target="_blank"> 12738 </a>	claudin 2	protein_coding	protein_coding	1.48472	2.79862	0.0469774	0.761706	Not regulated	0.427	0.605	0.218	0.134	0.239	0.123	0.103	0.104
Agpat2	<a href='https://www.ncbi.nlm.nih.gov/gene/?term=67512' target="_blank"> 67512 </a>	1-acylglycerol-3-phosphate O-acyltransferase 2 (lysophosphatidic acid acyltransferase, beta)	processed_transcript	protein_coding	-1.04702	-2.06626	0.0470247	0.761706	Not regulated	1	2.224	2.671	2.244	1.737	3.357	4.938	11.332
Pnpt1	<a href='https://www.ncbi.nlm.nih.gov/gene/?term=71701' target="_blank"> 71701 </a>	polyribonucleotide nucleotidyltransferase 1	processed_transcript	protein_coding	-0.197113	-1.1464	0.0470741	0.761706	Not regulated	11.188	12.099	14.467	13.785	14.053	15.009	19.411	18.072
Ddi2	<a href='https://www.ncbi.nlm.nih.gov/gene/?term=68817' target="_blank"> 68817 </a>	DNA-damage inducible protein 2	protein_coding	protein_coding	-0.238367	-1.17966	0.0470842	0.761706	Not regulated	20.736	21.08	28.5	21.29	23.875	27.845	31.361	38.385
Cyp4f13	<a href='https://www.ncbi.nlm.nih.gov/gene/?term=170716' target="_blank"> 170716 </a>	cytochrome P450, family 4, subfamily f, polypeptide 13	protein_coding	protein_coding	-0.532678	-1.44661	0.0470948	0.761706	Not regulated	8.799	13.806	11.352	13.707	13.633	16.676	25.696	24.229
Lrrc29	<a href='https://www.ncbi.nlm.nih.gov/gene/?term=234684' target="_blank"> 234684 </a>	leucine rich repeat containing 29	protein_coding	protein_coding	-0.655168	-1.5748	0.0471176	0.761706	Not regulated	1.317	1.66	1.278	1.326	1.343	1.478	3.099	2.193
Ahdc1	<a href='https://www.ncbi.nlm.nih.gov/gene/?term=230793' target="_blank"> 230793 </a>	AT hook, DNA binding motif, containing 1	protein_coding	protein_coding	0.280518	1.21463	0.0471549	0.761706	Not regulated	40.392	54.999	55.913	49.94	39.921	54.618	42.386	48.738
Prmt7	<a href='https://www.ncbi.nlm.nih.gov/gene/?term=214572' target="_blank"> 214572 </a>	protein arginine N-methyltransferase 7	protein_coding	protein_coding	-0.389977	-1.31037	0.0471804	0.761706	Not regulated	12.56	13.85	22.179	20.639	20.341	19.091	23.378	35.328
Cd36	<a href='https://www.ncbi.nlm.nih.gov/gene/?term=12491' target="_blank"> 12491 </a>	CD36 molecule	protein_coding	protein_coding	-2.28456	-4.87215	0.047183	0.761706	Not regulated	1.737	2.289	0.081	0.339	0.688	1.509	22.08	2.018
Klf16	<a href='https://www.ncbi.nlm.nih.gov/gene/?term=118445' target="_blank"> 118445 </a>	Kruppel-like factor 16	protein_coding	protein_coding	0.262057	1.19919	0.0472221	0.761706	Not regulated	33.806	33.095	36.913	36.153	28.984	31.785	27.629	41.871
Dnm3	<a href='https://www.ncbi.nlm.nih.gov/gene/?term=103967' target="_blank"> 103967 </a>	dynamin 3	protein_coding	protein_coding	0.39926	1.31883	0.0472368	0.761706	Not regulated	45.51	29.631	38.346	48.02	36.648	32.947	27.315	40.084
Adam12	<a href='https://www.ncbi.nlm.nih.gov/gene/?term=11489' target="_blank"> 11489 </a>	a disintegrin and metallopeptidase domain 12 (meltrin alpha)	protein_coding	protein_coding	0.94571	1.92614	0.0472781	0.761706	Not regulated	11.445	6.269	4.236	4.874	6.206	2.945	4.022	2.786
Med26	<a href='https://www.ncbi.nlm.nih.gov/gene/?term=70625' target="_blank"> 70625 </a>	mediator complex subunit 26	protein_coding	protein_coding	0.253459	1.19206	0.0473517	0.761706	Not regulated	9.13	9.435	11.14	9.096	8.047	9.989	8.091	10.062
Ak6	<a href='https://www.ncbi.nlm.nih.gov/gene/?term=102216272' target="_blank"> 102216272 </a>	adenylate kinase 6	protein_coding	protein_coding	0.24936	1.18868	0.0473659	0.761706	Not regulated	128.145	95.918	124.611	123.668	113.005	112.124	101.536	114.849
Cfap54	<a href='https://www.ncbi.nlm.nih.gov/gene/?term=380654' target="_blank"> 380654 </a>	cilia and flagella associated protein 54	protein_coding	protein_coding	1.76604	3.40118	0.0473702	0.761706	Not regulated	1.544	7.923	2.094	1.223	0.837	3.173	0.79	0.109
Efnb2	<a href='https://www.ncbi.nlm.nih.gov/gene/?term=13642' target="_blank"> 13642 </a>	ephrin B2	protein_coding	protein_coding	0.436786	1.35359	0.047432	0.761706	Not regulated	34.405	17.832	36.781	26.121	26.245	21.307	20.196	25.08
Klhl10	<a href='https://www.ncbi.nlm.nih.gov/gene/?term=66720' target="_blank"> 66720 </a>	kelch-like 10	protein_coding	protein_coding	-1.1693	-2.24903	0.0474331	0.761706	Not regulated	0.242	0.448	0.957	0.704	1.232	0.602	1.382	2.411
Tafa5	<a href='https://www.ncbi.nlm.nih.gov/gene/?term=106014' target="_blank"> 106014 </a>	TAFA chemokine like family member 5			0.372716	1.29479	0.0474488	0.761706	Not regulated	87.687	90.051	66.103	89.137	77.903	77.692	67.741	64.737
Dmpk	<a href='https://www.ncbi.nlm.nih.gov/gene/?term=13400' target="_blank"> 13400 </a>	dystrophia myotonica-protein kinase	protein_coding	protein_coding	-0.510203	-1.42425	0.0474993	0.761706	Not regulated	10.793	6.941	9.338	6.769	6.942	12.579	15.711	15.543
Cracr2a	<a href='https://www.ncbi.nlm.nih.gov/gene/?term=381812' target="_blank"> 381812 </a>	calcium release activated channel regulator 2A	protein_coding	protein_coding	-0.68429	-1.60691	0.0475965	0.761706	Not regulated	0.277	0.342	0.482	0.874	0.669	0.445	0.889	1.012
Lactb2	<a href='https://www.ncbi.nlm.nih.gov/gene/?term=212442' target="_blank"> 212442 </a>	lactamase, beta 2	protein_coding	protein_coding	-0.287074	-1.22016	0.04763	0.761706	Not regulated	8.378	11.02	8.819	9.46	12.933	16.341	19.654	14.553
Tmem59l	<a href='https://www.ncbi.nlm.nih.gov/gene/?term=67937' target="_blank"> 67937 </a>	transmembrane protein 59-like	protein_coding	protein_coding	0.205442	1.15304	0.0476786	0.761706	Not regulated	376.833	401.755	465.053	543.453	424.377	422.091	403.629	475.21
Zfp831	<a href='https://www.ncbi.nlm.nih.gov/gene/?term=100043757' target="_blank"> 100043757 </a>	zinc finger protein 831	protein_coding	protein_coding	0.848382	1.80048	0.0476872	0.761706	Not regulated	0.599	0.312	0.458	0.757	0.477	0.298	0.175	0.36
Mgat3	<a href='https://www.ncbi.nlm.nih.gov/gene/?term=17309' target="_blank"> 17309 </a>	mannoside acetylglucosaminyltransferase 3	protein_coding	protein_coding	0.360743	1.28409	0.0477986	0.761706	Not regulated	102.8	82.844	89.671	93.042	93.24	88.744	68.272	68.163
Ablim3	<a href='https://www.ncbi.nlm.nih.gov/gene/?term=319713' target="_blank"> 319713 </a>	actin binding LIM protein family, member 3	protein_coding	protein_coding	-0.521791	-1.43574	0.0478139	0.761706	Not regulated	10.229	7.794	12.58	9.623	12.65	11.277	14.652	26.728
Snx33	<a href='https://www.ncbi.nlm.nih.gov/gene/?term=235406' target="_blank"> 235406 </a>	sorting nexin 33	protein_coding	protein_coding	-0.499956	-1.41417	0.0479068	0.761706	Not regulated	4.711	4.896	3.965	5.633	6.802	5.089	7.538	11.326
Kcng3	<a href='https://www.ncbi.nlm.nih.gov/gene/?term=225030' target="_blank"> 225030 </a>	potassium voltage-gated channel, subfamily G, member 3	protein_coding	protein_coding	0.625143	1.54236	0.0479686	0.761706	Not regulated	3.05	2.123	5.296	5.826	3.263	2.901	2.475	2.818
Aen	<a href='https://www.ncbi.nlm.nih.gov/gene/?term=68048' target="_blank"> 68048 </a>	apoptosis enhancing nuclease	processed_transcript	protein_coding	-0.604998	-1.52098	0.0480358	0.761706	Not regulated	35.015	36.077	75.564	58.001	65.934	60.573	76.837	143.614
Gm42732	<a href='https://www.ncbi.nlm.nih.gov/gene/?term=NA' target="_blank"> NA </a>				0.312651	1.24199	0.0480752	0.761706	Not regulated	15.936	13.069	17.431	17.87	15.947	13.613	13.329	14.534
Pak1	<a href='https://www.ncbi.nlm.nih.gov/gene/?term=18479' target="_blank"> 18479 </a>	p21 (RAC1) activated kinase 1	protein_coding	protein_coding	0.270878	1.20654	0.0481363	0.761706	Not regulated	117.269	94.758	151.767	149.166	117.205	109.975	96.898	134.847
Prokr1	<a href='https://www.ncbi.nlm.nih.gov/gene/?term=58182' target="_blank"> 58182 </a>	prokineticin receptor 1	protein_coding	protein_coding	-0.98073	-1.97346	0.048181	0.761706	Not regulated	0.213	0.177	0.411	0.106	0.445	0.4	0.592	0.52
Wdr17	<a href='https://www.ncbi.nlm.nih.gov/gene/?term=244484' target="_blank"> 244484 </a>	WD repeat domain 17	protein_coding	protein_coding	0.450876	1.36687	0.0482619	0.761706	Not regulated	15.198	11.786	20.735	22.943	19.807	15.539	13.169	11.593
Cenpb	<a href='https://www.ncbi.nlm.nih.gov/gene/?term=12616' target="_blank"> 12616 </a>	centromere protein B	protein_coding	protein_coding	0.187077	1.13845	0.0483032	0.761706	Not regulated	48.751	47.384	46.76	48.093	45.8	47.154	45.092	48.875
Sp3	<a href='https://www.ncbi.nlm.nih.gov/gene/?term=20687' target="_blank"> 20687 </a>	trans-acting transcription factor 3	protein_coding	protein_coding	0.138328	1.10063	0.0483223	0.761706	Not regulated	28.591	28.831	34.761	32.148	27.888	29.482	31.152	38.616
Cntn1	<a href='https://www.ncbi.nlm.nih.gov/gene/?term=12805' target="_blank"> 12805 </a>	contactin 1	protein_coding	protein_coding	0.348518	1.27325	0.048356	0.761706	Not regulated	268.045	223.798	234.81	248.606	240.847	235.123	180.853	192.093
Ildr2	<a href='https://www.ncbi.nlm.nih.gov/gene/?term=100039795' target="_blank"> 100039795 </a>	immunoglobulin-like domain containing receptor 2	protein_coding	protein_coding	0.507101	1.42119	0.0484633	0.761706	Not regulated	61.048	43.318	38.078	41.512	40.697	42.209	34.084	28.946
Echs1	<a href='https://www.ncbi.nlm.nih.gov/gene/?term=93747' target="_blank"> 93747 </a>	enoyl Coenzyme A hydratase, short chain, 1, mitochondrial	protein_coding	protein_coding	-0.209855	-1.15657	0.0485119	0.761706	Not regulated	55.683	65.07	76.019	64.684	75.191	75.841	92.833	89.725
Cacnb1	<a href='https://www.ncbi.nlm.nih.gov/gene/?term=12295' target="_blank"> 12295 </a>	calcium channel, voltage-dependent, beta 1 subunit	protein_coding	protein_coding	0.287451	1.22048	0.0486023	0.761706	Not regulated	84.611	63.398	83.072	80.107	77.157	77.291	62.96	69.443
Gpr27	<a href='https://www.ncbi.nlm.nih.gov/gene/?term=14761' target="_blank"> 14761 </a>	G protein-coupled receptor 27	protein_coding	protein_coding	0.249679	1.18894	0.0486181	0.761706	Not regulated	21.901	20.062	32.084	26.87	22.992	23.996	20.433	26.305
Sult4a1	<a href='https://www.ncbi.nlm.nih.gov/gene/?term=29859' target="_blank"> 29859 </a>	sulfotransferase family 4A, member 1	protein_coding	protein_coding	0.261373	1.19862	0.0486266	0.761706	Not regulated	290.225	259.226	282.342	354.032	299.462	286.989	244.947	267.613
Rps6kb2	<a href='https://www.ncbi.nlm.nih.gov/gene/?term=58988' target="_blank"> 58988 </a>	ribosomal protein S6 kinase, polypeptide 2	protein_coding	protein_coding	-0.278802	-1.21319	0.0486554	0.761706	Not regulated	18.279	19.28	31.486	34.115	25.681	23.55	26.597	23.53
Chid1	<a href='https://www.ncbi.nlm.nih.gov/gene/?term=68038' target="_blank"> 68038 </a>	chitinase domain containing 1	protein_coding	protein_coding	-0.134712	-1.09787	0.0486702	0.761706	Not regulated	53.378	63.577	68.762	61.887	70.554	71.743	77.761	88.389
Fkbp7	<a href='https://www.ncbi.nlm.nih.gov/gene/?term=14231' target="_blank"> 14231 </a>	FK506 binding protein 7	protein_coding	protein_coding	-0.640479	-1.55885	0.0486833	0.761706	Not regulated	5.096	7.913	6.161	12.43	10.095	12.639	13.188	18.532
St8sia3	<a href='https://www.ncbi.nlm.nih.gov/gene/?term=20451' target="_blank"> 20451 </a>	ST8 alpha-N-acetyl-neuraminide alpha-2,8-sialyltransferase 3	protein_coding	protein_coding	0.24438	1.18458	0.0487326	0.761706	Not regulated	66.393	51.387	68.396	64.264	65.657	58.77	51.086	56.321
Amer3	<a href='https://www.ncbi.nlm.nih.gov/gene/?term=211383' target="_blank"> 211383 </a>	APC membrane recruitment 3	protein_coding	protein_coding	0.229183	1.17217	0.0487642	0.761706	Not regulated	17.541	18.678	22.566	21.869	17.279	19.31	16.333	23.627
Ndrg3	<a href='https://www.ncbi.nlm.nih.gov/gene/?term=29812' target="_blank"> 29812 </a>	N-myc downstream regulated gene 3	protein_coding	protein_coding	0.387012	1.30768	0.048866	0.761706	Not regulated	444.986	324.528	349.89	438.496	388.924	340.861	318.996	271.854
6330403L08Rik	<a href='https://www.ncbi.nlm.nih.gov/gene/?term=70744' target="_blank"> 70744 </a>	RIKEN cDNA 6330403L08 gene	lincRNA	lincRNA	0.454281	1.3701	0.0488687	0.761706	Not regulated	13.363	9.521	7.929	12.604	9.438	9.138	9.132	7.676
Spin1	<a href='https://www.ncbi.nlm.nih.gov/gene/?term=20729' target="_blank"> 20729 </a>	spindlin 1	protein_coding	protein_coding	0.251107	1.19012	0.0488888	0.761706	Not regulated	83.964	67.965	100.333	96.42	87.746	81.111	72.048	82.222
3110040N11Rik	<a href='https://www.ncbi.nlm.nih.gov/gene/?term=67290' target="_blank"> 67290 </a>	RIKEN cDNA 3110040N11 gene	protein_coding	protein_coding	-0.605058	-1.52104	0.0488961	0.761706	Not regulated	14.668	23.389	34.426	33.552	33.494	35.583	42.798	63.621
Gse1	<a href='https://www.ncbi.nlm.nih.gov/gene/?term=382034' target="_blank"> 382034 </a>	genetic suppressor element 1, coiled-coil protein	protein_coding	protein_coding	0.527394	1.44132	0.0489063	0.761706	Not regulated	44.418	47.544	47.641	38.395	32.266	49.773	31.695	22.945
Krt77	<a href='https://www.ncbi.nlm.nih.gov/gene/?term=406220' target="_blank"> 406220 </a>	keratin 77	protein_coding	protein_coding	0.955087	1.9387	0.0489919	0.762003	Not regulated	2.069	1.454	1.295	1.262	0.91	0.503	1.33	0.703
Avil	<a href='https://www.ncbi.nlm.nih.gov/gene/?term=11567' target="_blank"> 11567 </a>	advillin	protein_coding	protein_coding	-1.03098	-2.04341	0.0490217	0.762003	Not regulated	1.35	1.78	4.684	2.823	3.837	3.138	4.461	12.001
Rpl10-ps5	<a href='https://www.ncbi.nlm.nih.gov/gene/?term=100041555' target="_blank"> 100041555 </a>	ribosomal protein L10, pseudogene 5			-0.680574	-1.60278	0.0492802	0.764577	Not regulated	2.236	3.567	5.515	4.586	8.255	7.606	6.39	5.7
Naprt	<a href='https://www.ncbi.nlm.nih.gov/gene/?term=223646' target="_blank"> 223646 </a>	nicotinate phosphoribosyltransferase	protein_coding	protein_coding	-0.610977	-1.52729	0.0492839	0.764577	Not regulated	3.705	5.72	3.791	4.839	6.699	6.561	12.487	7.245
Ftsj1	<a href='https://www.ncbi.nlm.nih.gov/gene/?term=54632' target="_blank"> 54632 </a>	FtsJ RNA methyltransferase homolog 1 (E. coli)	protein_coding	protein_coding	-0.275524	-1.21043	0.0493666	0.76511	Not regulated	11.879	13.974	17.493	18.003	19.128	17.759	21.516	24.929
Flrt3	<a href='https://www.ncbi.nlm.nih.gov/gene/?term=71436' target="_blank"> 71436 </a>	fibronectin leucine rich transmembrane protein 3	processed_transcript	protein_coding	0.534502	1.44844	0.0495197	0.766119	Not regulated	29.183	15.866	23.451	35.927	23.694	16.075	16.176	25.033
Dusp28	<a href='https://www.ncbi.nlm.nih.gov/gene/?term=67446' target="_blank"> 67446 </a>	dual specificity phosphatase 28	protein_coding	protein_coding	0.463988	1.37935	0.0495286	0.766119	Not regulated	14.99	15.433	16.637	27.625	14.084	13.501	13.774	18.882
Plch2	<a href='https://www.ncbi.nlm.nih.gov/gene/?term=269615' target="_blank"> 269615 </a>	phospholipase C, eta 2	protein_coding	protein_coding	0.410396	1.32905	0.0496023	0.76616	Not regulated	41.089	37.162	44.21	59.407	46.315	38.174	36.091	28.517
Gm38431	<a href='https://www.ncbi.nlm.nih.gov/gene/?term=100568458' target="_blank"> 100568458 </a>	predicted gene, 38431			-0.497803	-1.41206	0.0496342	0.76616	Not regulated	1.303	2.355	4.002	3.098	3.847	4.76	3.321	4.972
Magee1	<a href='https://www.ncbi.nlm.nih.gov/gene/?term=107528' target="_blank"> 107528 </a>	MAGE family member E1	protein_coding	protein_coding	0.215276	1.16093	0.0496878	0.76616	Not regulated	81.081	69.42	92.036	83.969	84.796	77.52	74.403	74.29
BC029722	<a href='https://www.ncbi.nlm.nih.gov/gene/?term=613262' target="_blank"> 613262 </a>	cDNA sequence BC029722	processed_transcript	processed_transcript	0.253632	1.1922	0.049848	0.76616	Not regulated	73.675	71.755	63.568	75.581	64.447	68.128	68.548	65.782
Kctd15	<a href='https://www.ncbi.nlm.nih.gov/gene/?term=233107' target="_blank"> 233107 </a>	potassium channel tetramerisation domain containing 15	protein_coding	protein_coding	-0.564038	-1.4784	0.0498695	0.76616	Not regulated	11.318	16.206	30.724	14.304	25.327	28.643	25.435	39.649
Tnxb	<a href='https://www.ncbi.nlm.nih.gov/gene/?term=81877' target="_blank"> 81877 </a>	tenascin XB	protein_coding	protein_coding	-1.28531	-2.43734	0.0498781	0.76616	Not regulated	0.154	0.161	0.354	0.346	0.379	0.215	0.417	1.87
Borcs7	<a href='https://www.ncbi.nlm.nih.gov/gene/?term=66439' target="_blank"> 66439 </a>	BLOC-1 related complex subunit 7			0.560865	1.47515	0.0499018	0.76616	Not regulated	9.056	10.063	10.578	7.261	8.234	8.553	6.291	4.633
Spaca6	<a href='https://www.ncbi.nlm.nih.gov/gene/?term=75202' target="_blank"> 75202 </a>	sperm acrosome associated 6	processed_transcript	protein_coding	-0.453326	-1.36919	0.0499302	0.76616	Not regulated	23.437	23.885	23.116	22.682	29.422	29.762	43.531	29.299
Nhlrc3	<a href='https://www.ncbi.nlm.nih.gov/gene/?term=212114' target="_blank"> 212114 </a>	NHL repeat containing 3	protein_coding	protein_coding	-0.240311	-1.18125	0.0500157	0.76616	Not regulated	6.132	7.524	7.445	6.323	7.678	7.773	9.137	9.581
Hyi	<a href='https://www.ncbi.nlm.nih.gov/gene/?term=68180' target="_blank"> 68180 </a>	hydroxypyruvate isomerase (putative)	polymorphic_pseudogene	polymorphic_pseudogene	-0.643784	-1.56242	0.0500528	0.76616	Not regulated	4.511	4.711	3.876	4.006	5.364	5.772	10.16	8.328
Klf13	<a href='https://www.ncbi.nlm.nih.gov/gene/?term=50794' target="_blank"> 50794 </a>	Kruppel-like factor 13	protein_coding	protein_coding	0.256611	1.19467	0.0500885	0.76616	Not regulated	59.066	53.114	58.962	68.666	60.361	55.101	52.256	47.636
Arhgap11a	<a href='https://www.ncbi.nlm.nih.gov/gene/?term=228482' target="_blank"> 228482 </a>	Rho GTPase activating protein 11A	protein_coding	protein_coding	-0.665316	-1.58592	0.0501901	0.76616	Not regulated	6.059	4.054	7.498	7.376	11.08	7.859	6.24	19.333
Rbm15b	<a href='https://www.ncbi.nlm.nih.gov/gene/?term=109095' target="_blank"> 109095 </a>	RNA binding motif protein 15B	protein_coding	protein_coding	0.229822	1.17269	0.0502152	0.76616	Not regulated	19.589	15.713	26.431	21.18	15.994	17.241	12.999	29.017
Atp6v1e1	<a href='https://www.ncbi.nlm.nih.gov/gene/?term=11973' target="_blank"> 11973 </a>	ATPase, H+ transporting, lysosomal V1 subunit E1	protein_coding	protein_coding	0.211145	1.15761	0.0502655	0.76616	Not regulated	418.815	364.447	481.137	441.918	449.599	417.29	376.146	392.366
Ppp1r13b	<a href='https://www.ncbi.nlm.nih.gov/gene/?term=21981' target="_blank"> 21981 </a>	protein phosphatase 1, regulatory subunit 13B	protein_coding	protein_coding	0.266646	1.20301	0.0502672	0.76616	Not regulated	41.318	38.647	43.382	45.57	40.143	41.871	30.935	42.949
Lzts1	<a href='https://www.ncbi.nlm.nih.gov/gene/?term=211134' target="_blank"> 211134 </a>	leucine zipper, putative tumor suppressor 1	protein_coding	protein_coding	0.215933	1.16145	0.0503515	0.76616	Not regulated	21.185	22.798	27.479	26.045	18.091	22.71	24.945	26.783
Ptprv	<a href='https://www.ncbi.nlm.nih.gov/gene/?term=13924' target="_blank"> 13924 </a>	protein tyrosine phosphatase, receptor type, V	retained_intron	processed_transcript	-0.994551	-1.99246	0.0504475	0.76616	Not regulated	0.413	0.27	0.276	0.657	0.715	0.379	0.456	0.224
Map1a	<a href='https://www.ncbi.nlm.nih.gov/gene/?term=17754' target="_blank"> 17754 </a>	microtubule-associated protein 1 A	protein_coding	protein_coding	0.323106	1.25102	0.0504822	0.76616	Not regulated	168.559	128.077	139.852	161.445	147.554	144.46	114.762	124.49
Cdkn1b	<a href='https://www.ncbi.nlm.nih.gov/gene/?term=12576' target="_blank"> 12576 </a>	cyclin-dependent kinase inhibitor 1B	protein_coding	protein_coding	0.230301	1.17308	0.0504922	0.76616	Not regulated	51.871	47.585	68.719	55.942	55.997	49.399	45.542	63.613
Bccip	<a href='https://www.ncbi.nlm.nih.gov/gene/?term=66165' target="_blank"> 66165 </a>	BRCA2 and CDKN1A interacting protein	protein_coding	protein_coding	-0.184752	-1.13662	0.0505458	0.76616	Not regulated	40.957	44.911	62.867	54.986	60.601	60.439	64.92	68.623
Syt1	<a href='https://www.ncbi.nlm.nih.gov/gene/?term=20979' target="_blank"> 20979 </a>	synaptotagmin I	protein_coding	protein_coding	0.541703	1.45569	0.050548	0.76616	Not regulated	682.126	389.157	531.337	665.278	592.237	463.684	320.911	339.472
Psmd2	<a href='https://www.ncbi.nlm.nih.gov/gene/?term=21762' target="_blank"> 21762 </a>	proteasome (prosome, macropain) 26S subunit, non-ATPase, 2	protein_coding	protein_coding	-0.178347	-1.13159	0.0506875	0.766718	Not regulated	166.484	157.906	224.998	217.459	224.302	224.502	241.096	261.557
Slc41a3	<a href='https://www.ncbi.nlm.nih.gov/gene/?term=71699' target="_blank"> 71699 </a>	solute carrier family 41, member 3	protein_coding	protein_coding	-0.919449	-1.89139	0.0506962	0.766718	Not regulated	2.908	4.72	13.696	5.297	9.912	9.078	11.161	24.781
Trmt2a	<a href='https://www.ncbi.nlm.nih.gov/gene/?term=15547' target="_blank"> 15547 </a>	TRM2 tRNA methyltransferase 2A	retained_intron	protein_coding	-0.22412	-1.16806	0.0507459	0.766718	Not regulated	30.271	23.968	40.209	30.722	36.9	31.115	40.653	53.582
Gm5507	<a href='https://www.ncbi.nlm.nih.gov/gene/?term=433184' target="_blank"> 433184 </a>	glyceraldehyde-3-phosphate dehydrogenase pseudogene	processed_pseudogene	processed_pseudogene	0.486427	1.40097	0.0508104	0.766718	Not regulated	6.851	6.015	6.482	6.06	5.726	5.179	5.451	3.819
P2ry4	<a href='https://www.ncbi.nlm.nih.gov/gene/?term=57385' target="_blank"> 57385 </a>	pyrimidinergic receptor P2Y, G-protein coupled, 4	protein_coding	protein_coding	-2.33783	-5.05543	0.0508573	0.766718	Not regulated	0.014	0	0.043	0.107	0.09	0.074	0.16	0.613
Ogdhl	<a href='https://www.ncbi.nlm.nih.gov/gene/?term=239017' target="_blank"> 239017 </a>	oxoglutarate dehydrogenase-like	protein_coding	protein_coding	0.305365	1.23573	0.0508785	0.766718	Not regulated	34.535	41.006	45.33	53.549	39.502	39.712	43.764	33.61
Fbxw7	<a href='https://www.ncbi.nlm.nih.gov/gene/?term=50754' target="_blank"> 50754 </a>	F-box and WD-40 domain protein 7	protein_coding	protein_coding	0.38832	1.30887	0.0509239	0.766718	Not regulated	85.695	74.31	69.014	80.687	71.75	74.838	58.933	53.268
Tagap	<a href='https://www.ncbi.nlm.nih.gov/gene/?term=72536' target="_blank"> 72536 </a>	T cell activation Rho GTPase activating protein	protein_coding	protein_coding	-1.32989	-2.51383	0.0509883	0.766957	Not regulated	0.484	0.575	0.302	0.228	0.469	0.647	2.581	0.811
Mks1	<a href='https://www.ncbi.nlm.nih.gov/gene/?term=380718' target="_blank"> 380718 </a>	MKS transition zone complex subunit 1	protein_coding	protein_coding	-0.499889	-1.4141	0.0510507	0.767111	Not regulated	3.823	4.583	5.331	7.335	5.081	7.734	11.306	9.705
Urgcp	<a href='https://www.ncbi.nlm.nih.gov/gene/?term=72046' target="_blank"> 72046 </a>	upregulator of cell proliferation	protein_coding	protein_coding	0.220769	1.16535	0.0510955	0.767111	Not regulated	26.839	29.676	33.161	38.628	29.643	32.683	29.273	32.552
Ets2	<a href='https://www.ncbi.nlm.nih.gov/gene/?term=23872' target="_blank"> 23872 </a>	E26 avian leukemia oncogene 2, 3' domain	protein_coding	protein_coding	0.370825	1.29309	0.0512058	0.768038	Not regulated	68.054	62.88	64.646	50.779	62.636	63.545	46.736	49.587
Htr2a	<a href='https://www.ncbi.nlm.nih.gov/gene/?term=15558' target="_blank"> 15558 </a>	5-hydroxytryptamine (serotonin) receptor 2A	protein_coding	protein_coding	1.03274	2.0459	0.0513052	0.768432	Not regulated	3.543	1.158	4.551	3.701	2.94	1.667	1.426	0.731
Gm10639	<a href='https://www.ncbi.nlm.nih.gov/gene/?term=NA' target="_blank"> NA </a>		protein_coding	protein_coding	1.32497	2.50529	0.0513661	0.768432	Not regulated	3.524	8.089	1.444	3.645	1.988	2.661	1.479	0.94
Brd7	<a href='https://www.ncbi.nlm.nih.gov/gene/?term=26992' target="_blank"> 26992 </a>	bromodomain containing 7	protein_coding	protein_coding	-0.214998	-1.1607	0.0513777	0.768432	Not regulated	37.189	41.033	47.931	56.102	52.302	56.455	71.193	77.313
Rprm	<a href='https://www.ncbi.nlm.nih.gov/gene/?term=67874' target="_blank"> 67874 </a>	reprimo, TP53 dependent G2 arrest mediator candidate	protein_coding	protein_coding	0.604948	1.52092	0.0515638	0.770487	Not regulated	23.907	12.662	25	14.142	17.51	10.924	9.884	17.028
Slain1	<a href='https://www.ncbi.nlm.nih.gov/gene/?term=105439' target="_blank"> 105439 </a>	SLAIN motif family, member 1	protein_coding	protein_coding	0.248406	1.18789	0.0516446	0.770856	Not regulated	23.096	23.5	24.246	25.928	21.996	23.298	18.7	26.839
Pgp	<a href='https://www.ncbi.nlm.nih.gov/gene/?term=67078' target="_blank"> 67078 </a>	phosphoglycolate phosphatase	protein_coding	protein_coding	0.407712	1.32658	0.0516979	0.770856	Not regulated	49.376	37.887	40.383	38.492	42.663	39.473	28.933	29.187
Pxylp1	<a href='https://www.ncbi.nlm.nih.gov/gene/?term=235534' target="_blank"> 235534 </a>	2-phosphoxylose phosphatase 1	protein_coding	protein_coding	0.353401	1.27757	0.0517346	0.770856	Not regulated	4.784	6.567	10.883	7.129	5.371	6.212	5.683	6.552
Gm10557	<a href='https://www.ncbi.nlm.nih.gov/gene/?term=383374' target="_blank"> 383374 </a>	cadherin 11 pseudogene	pseudogene	pseudogene	-0.358718	-1.28229	0.0518017	0.771129	Not regulated	90.966	73.909	154.683	116.033	152.606	139.233	144.59	173.96
Gm14698	<a href='https://www.ncbi.nlm.nih.gov/gene/?term=NA' target="_blank"> NA </a>		protein_coding	protein_coding	-0.408687	-1.32748	0.0518673	0.77138	Not regulated	1.548	2.089	2.3	1.703	3.121	2.287	2.672	3.34
Ankrd11	<a href='https://www.ncbi.nlm.nih.gov/gene/?term=77087' target="_blank"> 77087 </a>	ankyrin repeat domain 11	protein_coding	protein_coding	0.161868	1.11873	0.0519606	0.771689	Not regulated	88.164	82.054	98.978	94.981	100.615	95.66	85.871	98.083
Zfyve19	<a href='https://www.ncbi.nlm.nih.gov/gene/?term=72008' target="_blank"> 72008 </a>	zinc finger, FYVE domain containing 19	processed_transcript	protein_coding	-0.316539	-1.24534	0.0519856	0.771689	Not regulated	16.961	18.658	25.805	25.392	26.551	28.086	29.53	30.562
Hemk1	<a href='https://www.ncbi.nlm.nih.gov/gene/?term=69536' target="_blank"> 69536 </a>	HemK methyltransferase family member 1	protein_coding	protein_coding	-0.361876	-1.2851	0.0520652	0.771768	Not regulated	8.985	6.121	13.442	14.656	15.526	14.357	19.504	21.144
Mllt6	<a href='https://www.ncbi.nlm.nih.gov/gene/?term=246198' target="_blank"> 246198 </a>	myeloid/lymphoid or mixed-lineage leukemia; translocated to, 6	protein_coding	protein_coding	0.205792	1.15332	0.0520889	0.771768	Not regulated	20.888	22.194	23.098	25.452	20.693	20.007	21.478	27.108
Cdnf	<a href='https://www.ncbi.nlm.nih.gov/gene/?term=227526' target="_blank"> 227526 </a>	cerebral dopamine neurotrophic factor	protein_coding	protein_coding	-0.530549	-1.44448	0.0522924	0.771768	Not regulated	1.054	1.615	1.937	2.426	2.596	2.468	2.736	4.071
Nedd4l	<a href='https://www.ncbi.nlm.nih.gov/gene/?term=83814' target="_blank"> 83814 </a>	neural precursor cell expressed, developmentally down-regulated gene 4-like	protein_coding	protein_coding	0.301093	1.23208	0.0522948	0.771768	Not regulated	68.34	64.151	61.313	62.029	70.706	68.636	54.451	69.441
Wscd2	<a href='https://www.ncbi.nlm.nih.gov/gene/?term=320916' target="_blank"> 320916 </a>	WSC domain containing 2	retained_intron	protein_coding	0.310739	1.24034	0.0523226	0.771768	Not regulated	20.764	16.101	30.123	20.073	19.586	18.713	16.797	20.609
Zbtb45	<a href='https://www.ncbi.nlm.nih.gov/gene/?term=232879' target="_blank"> 232879 </a>	zinc finger and BTB domain containing 45	protein_coding	protein_coding	0.261429	1.19867	0.0523551	0.771768	Not regulated	16.241	13.085	20.878	22.4	16.464	17.621	15.568	18.207
Chodl	<a href='https://www.ncbi.nlm.nih.gov/gene/?term=246048' target="_blank"> 246048 </a>	chondrolectin	protein_coding	protein_coding	2.20936	4.62471	0.0524065	0.771768	Not regulated	0.158	0.126	1.145	0.07	0.05	0.144	0.035	0.128
Klhl11	<a href='https://www.ncbi.nlm.nih.gov/gene/?term=217194' target="_blank"> 217194 </a>	kelch-like 11	protein_coding	protein_coding	0.212525	1.15871	0.0524187	0.771768	Not regulated	26.525	29.876	30.566	33.486	25.666	30.653	26.359	32.836
Ralgapa2	<a href='https://www.ncbi.nlm.nih.gov/gene/?term=241694' target="_blank"> 241694 </a>	Ral GTPase activating protein, alpha subunit 2 (catalytic)	protein_coding	protein_coding	-0.298171	-1.22958	0.0524304	0.771768	Not regulated	5.578	4.211	8.206	5.198	6.525	7.003	6.474	9.77
Gspt2	<a href='https://www.ncbi.nlm.nih.gov/gene/?term=14853' target="_blank"> 14853 </a>	G1 to S phase transition 2	protein_coding	protein_coding	0.28754	1.22056	0.052692	0.771768	Not regulated	27.727	21.689	25.932	24.679	25.089	23.994	19.984	21.971
Unc79	<a href='https://www.ncbi.nlm.nih.gov/gene/?term=217843' target="_blank"> 217843 </a>	unc-79 homolog	protein_coding	protein_coding	0.341931	1.26745	0.0527253	0.771768	Not regulated	17.381	16.861	18.229	18.696	18.283	15.765	12.464	12.419
Sema6d	<a href='https://www.ncbi.nlm.nih.gov/gene/?term=214968' target="_blank"> 214968 </a>	sema domain, transmembrane domain (TM), and cytoplasmic domain, (semaphorin) 6D	protein_coding	protein_coding	0.630063	1.54763	0.0527491	0.771768	Not regulated	32.567	27.705	16.533	29.569	27.882	18.954	15.909	13.759
Atp1b1	<a href='https://www.ncbi.nlm.nih.gov/gene/?term=11931' target="_blank"> 11931 </a>	ATPase, Na+/K+ transporting, beta 1 polypeptide	protein_coding	protein_coding	0.387006	1.30768	0.0527524	0.771768	Not regulated	2058.93	1680.02	1845.55	1835.23	1805.54	1826.49	1450.92	1341.37
Nfxl1	<a href='https://www.ncbi.nlm.nih.gov/gene/?term=100978' target="_blank"> 100978 </a>	nuclear transcription factor, X-box binding-like 1	protein_coding	protein_coding	-0.481149	-1.39586	0.052784	0.771768	Not regulated	3.951	5.711	9.985	5.986	8.137	8.486	10.173	14.325
Fam171a1	<a href='https://www.ncbi.nlm.nih.gov/gene/?term=269233' target="_blank"> 269233 </a>	family with sequence similarity 171, member A1	protein_coding	protein_coding	0.461178	1.37667	0.0527912	0.771768	Not regulated	43.529	35.184	32.062	38.793	35.851	35.77	26.098	22.032
Gls	<a href='https://www.ncbi.nlm.nih.gov/gene/?term=14660' target="_blank"> 14660 </a>	glutaminase	protein_coding	protein_coding	0.416566	1.33475	0.0527951	0.771768	Not regulated	204.15	217.115	183.461	187.634	187.73	198.856	143.045	157.782
Stn1	<a href='https://www.ncbi.nlm.nih.gov/gene/?term=108689' target="_blank"> 108689 </a>	STN1, CST complex subunit			-0.376185	-1.29791	0.05282	0.771768	Not regulated	8.257	6.634	12.723	9.709	12.039	9.932	11.74	16.868
Wbp1	<a href='https://www.ncbi.nlm.nih.gov/gene/?term=22377' target="_blank"> 22377 </a>	WW domain binding protein 1	protein_coding	protein_coding	-0.290812	-1.22333	0.0529108	0.772057	Not regulated	35.031	38.128	51.046	41.17	45.531	56.992	50.467	73.394
Trmt61a	<a href='https://www.ncbi.nlm.nih.gov/gene/?term=328162' target="_blank"> 328162 </a>	tRNA methyltransferase 61A	protein_coding	protein_coding	-0.450226	-1.36625	0.0529852	0.772057	Not regulated	11.868	11.278	14.394	14.452	13.771	14.053	17.161	33.754
Akain1	<a href='https://www.ncbi.nlm.nih.gov/gene/?term=320722' target="_blank"> 320722 </a>	A kinase (PRKA) anchor inhibitor 1			0.417955	1.33603	0.0529862	0.772057	Not regulated	10.87	8.647	16.542	18.105	10.628	10.758	11.552	11.479
Bckdhb	<a href='https://www.ncbi.nlm.nih.gov/gene/?term=12040' target="_blank"> 12040 </a>	branched chain ketoacid dehydrogenase E1, beta polypeptide	protein_coding	protein_coding	-0.19985	-1.14858	0.053053	0.772319	Not regulated	20.485	22.466	26.923	26.713	29.465	29.43	33.385	31.286
Anks1b	<a href='https://www.ncbi.nlm.nih.gov/gene/?term=77531' target="_blank"> 77531 </a>	ankyrin repeat and sterile alpha motif domain containing 1B	protein_coding	protein_coding	0.2764	1.21117	0.053141	0.772889	Not regulated	158.142	115.786	158.206	168.339	128.597	128.284	116.924	166.742
Cox8a	<a href='https://www.ncbi.nlm.nih.gov/gene/?term=12868' target="_blank"> 12868 </a>	cytochrome c oxidase subunit 8A	protein_coding	protein_coding	0.262682	1.19971	0.0533646	0.774809	Not regulated	1274.25	1185.09	1089.12	1353.74	1181.49	1192.79	1165.26	1030.74
Hyou1	<a href='https://www.ncbi.nlm.nih.gov/gene/?term=12282' target="_blank"> 12282 </a>	hypoxia up-regulated 1	protein_coding	protein_coding	-0.243246	-1.18365	0.0534213	0.774809	Not regulated	53.797	57.059	83.517	75.531	81.44	84.571	80.294	110.532
Gucy2g	<a href='https://www.ncbi.nlm.nih.gov/gene/?term=73707' target="_blank"> 73707 </a>	guanylate cyclase 2g	protein_coding	protein_coding	1.40159	2.64193	0.0535865	0.774809	Not regulated	0.314	0.532	0.608	0.435	0.268	0.378	0.09	0.04
Shisa2	<a href='https://www.ncbi.nlm.nih.gov/gene/?term=219134' target="_blank"> 219134 </a>	shisa family member 2	protein_coding	protein_coding	1.26245	2.39904	0.0536826	0.774809	Not regulated	21.621	5.34	4.439	8.851	9.193	5.74	1.763	2.446
Naa80	<a href='https://www.ncbi.nlm.nih.gov/gene/?term=56441' target="_blank"> 56441 </a>	N(alpha)-acetyltransferase 80, NatH catalytic subunit			-0.309807	-1.23954	0.0538154	0.774809	Not regulated	11.752	11.869	12.546	13.025	15.371	12.803	17.321	20.2
Prrc1	<a href='https://www.ncbi.nlm.nih.gov/gene/?term=73137' target="_blank"> 73137 </a>	proline-rich coiled-coil 1	protein_coding	protein_coding	-0.439017	-1.35568	0.0539084	0.774809	Not regulated	12.432	12.455	26.187	15.607	23.576	16.796	22.303	43.852
Pcdh1	<a href='https://www.ncbi.nlm.nih.gov/gene/?term=75599' target="_blank"> 75599 </a>	protocadherin 1	protein_coding	protein_coding	0.260536	1.19792	0.0540522	0.774809	Not regulated	179.229	155.004	169.154	189.784	171.256	181.316	139.746	153.304
Slc25a40	<a href='https://www.ncbi.nlm.nih.gov/gene/?term=319653' target="_blank"> 319653 </a>	solute carrier family 25, member 40	protein_coding	protein_coding	-0.246316	-1.18617	0.0540638	0.774809	Not regulated	6.641	6.65	10.389	7.718	9.87	9.392	10.255	10.739
G3bp2	<a href='https://www.ncbi.nlm.nih.gov/gene/?term=23881' target="_blank"> 23881 </a>	GTPase activating protein (SH3 domain) binding protein 2	protein_coding	protein_coding	0.359371	1.28287	0.0540653	0.774809	Not regulated	157.28	133.444	129.754	137.505	137.157	130.34	113.718	105.315
Mrps12	<a href='https://www.ncbi.nlm.nih.gov/gene/?term=24030' target="_blank"> 24030 </a>	mitochondrial ribosomal protein S12	processed_transcript	protein_coding	0.220373	1.16503	0.0541408	0.774809	Not regulated	97.281	85.978	106.408	101.254	96.979	98.105	94.83	85.608
Myt1l	<a href='https://www.ncbi.nlm.nih.gov/gene/?term=17933' target="_blank"> 17933 </a>	myelin transcription factor 1-like	protein_coding	protein_coding	0.160265	1.11749	0.0541894	0.774809	Not regulated	58.916	52.283	64.379	62.873	62.154	55.414	56.673	66.544
Micu1	<a href='https://www.ncbi.nlm.nih.gov/gene/?term=216001' target="_blank"> 216001 </a>	mitochondrial calcium uptake 1	protein_coding	protein_coding	0.197326	1.14657	0.0542329	0.774809	Not regulated	88.175	88.286	81.299	104.609	87.491	78.543	78.688	95.264
Tada2b	<a href='https://www.ncbi.nlm.nih.gov/gene/?term=231151' target="_blank"> 231151 </a>	transcriptional adaptor 2B	protein_coding	protein_coding	0.423924	1.34157	0.0542435	0.774809	Not regulated	24.435	23.85	25.443	20.112	20.952	24.977	15.063	18.689
Gm19410	<a href='https://www.ncbi.nlm.nih.gov/gene/?term=100502846' target="_blank"> 100502846 </a>	predicted gene, 19410			-0.890515	-1.85384	0.0542832	0.774809	Not regulated	0.466	0.253	0.896	0.494	1.102	0.833	0.571	1.79
Egr3	<a href='https://www.ncbi.nlm.nih.gov/gene/?term=13655' target="_blank"> 13655 </a>	early growth response 3	protein_coding	protein_coding	0.861395	1.81679	0.0542898	0.774809	Not regulated	146.32	62.958	63.019	42.555	71.105	53.032	42.476	32.535
Hspb7	<a href='https://www.ncbi.nlm.nih.gov/gene/?term=29818' target="_blank"> 29818 </a>	heat shock protein family, member 7 (cardiovascular)	protein_coding	protein_coding	0.8377	1.7872	0.0543093	0.774809	Not regulated	0.541	0.801	0.768	1.104	0.591	0.648	0.457	0.286
Zfp983	<a href='https://www.ncbi.nlm.nih.gov/gene/?term=73229' target="_blank"> 73229 </a>	zinc finger protein 983			-0.534399	-1.44834	0.0543815	0.774809	Not regulated	2.371	1.499	4.308	2.297	2.715	2.243	5.187	4.612
Gm38077	<a href='https://www.ncbi.nlm.nih.gov/gene/?term=NA' target="_blank"> NA </a>				-0.368626	-1.29112	0.054393	0.774809	Not regulated	2.067	2.093	2.656	3.428	3.513	3.3	3.919	3.878
Sh3d19	<a href='https://www.ncbi.nlm.nih.gov/gene/?term=27059' target="_blank"> 27059 </a>	SH3 domain protein D19	processed_transcript	protein_coding	0.308447	1.23837	0.0544	0.774809	Not regulated	5.775	5.586	6.889	4.467	4.649	4.768	4.531	6.638
Tnfaip1	<a href='https://www.ncbi.nlm.nih.gov/gene/?term=21927' target="_blank"> 21927 </a>	tumor necrosis factor, alpha-induced protein 1 (endothelial)	protein_coding	protein_coding	-0.17013	-1.12516	0.0544076	0.774809	Not regulated	29.261	31.773	33.938	31.711	37.542	37.462	36.35	47.078
Tmem267	<a href='https://www.ncbi.nlm.nih.gov/gene/?term=633640' target="_blank"> 633640 </a>	transmembrane protein 267			0.511159	1.42519	0.0544445	0.774809	Not regulated	41.643	28.895	31.582	66.386	29.875	31.321	31.939	39.923
Setmar	<a href='https://www.ncbi.nlm.nih.gov/gene/?term=74729' target="_blank"> 74729 </a>	SET domain without mariner transposase fusion	protein_coding	protein_coding	0.58549	1.50055	0.0544543	0.774809	Not regulated	2.029	2.674	2.07	3.612	2.041	1.831	2.085	1.692
Peli1	<a href='https://www.ncbi.nlm.nih.gov/gene/?term=67245' target="_blank"> 67245 </a>	pellino 1	protein_coding	protein_coding	0.561722	1.47603	0.0545445	0.774809	Not regulated	69.201	39.196	39.174	35.206	40.44	33.72	31.596	35.737
Syngr3	<a href='https://www.ncbi.nlm.nih.gov/gene/?term=20974' target="_blank"> 20974 </a>	synaptogyrin 3	protein_coding	protein_coding	0.226584	1.17006	0.054585	0.774809	Not regulated	189.239	161.857	212.18	186.942	187.068	186.94	147.496	187.996
Id2	<a href='https://www.ncbi.nlm.nih.gov/gene/?term=15902' target="_blank"> 15902 </a>	inhibitor of DNA binding 2	protein_coding	protein_coding	0.720124	1.64732	0.0546036	0.774809	Not regulated	141.213	117.555	101.921	101.028	107.893	84.467	82.838	34.483
Itpka	<a href='https://www.ncbi.nlm.nih.gov/gene/?term=228550' target="_blank"> 228550 </a>	inositol 1,4,5-trisphosphate 3-kinase A	protein_coding	protein_coding	0.50582	1.41993	0.0546045	0.774809	Not regulated	95.815	50.088	47.484	73.791	51.17	47.23	56.388	57.135
Fjx1	<a href='https://www.ncbi.nlm.nih.gov/gene/?term=14221' target="_blank"> 14221 </a>	four jointed box 1	protein_coding	protein_coding	0.376824	1.29848	0.0546397	0.774809	Not regulated	40.746	26.757	32.972	34.575	33.263	26.606	32.232	23.443
Caln1	<a href='https://www.ncbi.nlm.nih.gov/gene/?term=140904' target="_blank"> 140904 </a>	calneuron 1	protein_coding	protein_coding	0.335756	1.26204	0.054644	0.774809	Not regulated	60.85	40.489	43.229	43.539	49.429	49.603	36.002	40.805
A330093E20Rik	<a href='https://www.ncbi.nlm.nih.gov/gene/?term=107003' target="_blank"> 107003 </a>	RIKEN cDNA A330093E20 gene	antisense	antisense	0.979879	1.9723	0.0548571	0.777134	Not regulated	0.696	1.013	0.891	1.68	0.792	0.901	0.436	0.421
A230072E10Rik	<a href='https://www.ncbi.nlm.nih.gov/gene/?term=331547' target="_blank"> 331547 </a>	RIKEN cDNA A230072E10 gene	antisense	antisense	-0.763383	-1.69747	0.0549653	0.77797	Not regulated	0.226	0.368	0.377	0.432	0.463	0.554	0.826	0.731
Rarg	<a href='https://www.ncbi.nlm.nih.gov/gene/?term=19411' target="_blank"> 19411 </a>	retinoic acid receptor, gamma	protein_coding	protein_coding	-0.897592	-1.86295	0.055206	0.780679	Not regulated	1.324	2.138	3.081	3.426	2.855	2.804	5.423	10.46
Tmem147	<a href='https://www.ncbi.nlm.nih.gov/gene/?term=69804' target="_blank"> 69804 </a>	transmembrane protein 147	protein_coding	protein_coding	-0.184403	-1.13635	0.0552573	0.780707	Not regulated	93.301	99.363	114.417	120.832	127.261	122.359	145.347	150.32
AI837181	<a href='https://www.ncbi.nlm.nih.gov/gene/?term=107242' target="_blank"> 107242 </a>	expressed sequence AI837181	protein_coding	protein_coding	0.266809	1.20314	0.0554228	0.782346	Not regulated	46.31	50.269	48.426	58.087	48.491	51.457	38.189	49.946
Gm6192	<a href='https://www.ncbi.nlm.nih.gov/gene/?term=620946' target="_blank"> 620946 </a>	eukaryotic translation elongation factor 1 alpha 1 pseudogene			-1.05038	-2.07108	0.0556356	0.784304	Not regulated	0.287	0.354	0.387	0.735	0.879	0.719	0.823	1.615
Gm14634	<a href='https://www.ncbi.nlm.nih.gov/gene/?term=552913' target="_blank"> 552913 </a>	predicted gene 14634	processed_transcript	processed_transcript	-0.888052	-1.85068	0.0556606	0.784304	Not regulated	0.614	0.937	2.025	1.33	2.063	1.375	2.499	3.971
Wipf2	<a href='https://www.ncbi.nlm.nih.gov/gene/?term=68524' target="_blank"> 68524 </a>	WAS/WASL interacting protein family, member 2	protein_coding	protein_coding	0.172627	1.12711	0.0557759	0.784809	Not regulated	21.605	21.817	24.395	28.233	25.684	25.168	17.97	27.949
Cpne7	<a href='https://www.ncbi.nlm.nih.gov/gene/?term=102278' target="_blank"> 102278 </a>	copine VII	retained_intron	protein_coding	0.532014	1.44595	0.0558088	0.784809	Not regulated	117.772	100.678	182.076	200.931	126.159	147.353	93.797	75.597
Gm43844	<a href='https://www.ncbi.nlm.nih.gov/gene/?term=NA' target="_blank"> NA </a>				-0.925787	-1.89972	0.0558915	0.784809	Not regulated	0.204	0.197	0.655	0.362	0.536	0.431	0.884	1.095
Snurf	<a href='https://www.ncbi.nlm.nih.gov/gene/?term=84704' target="_blank"> 84704 </a>	SNRPN upstream reading frame	protein_coding	protein_coding	0.373421	1.29542	0.0558949	0.784809	Not regulated	576.893	391.357	457.341	458.244	512.623	395.413	346.398	355.747
Dynll1	<a href='https://www.ncbi.nlm.nih.gov/gene/?term=56455' target="_blank"> 56455 </a>	dynein light chain LC8-type 1	protein_coding	protein_coding	0.393039	1.31316	0.0561686	0.785727	Not regulated	734.404	630.555	634.11	607.697	630.569	579.167	555.36	409.701
Magi3	<a href='https://www.ncbi.nlm.nih.gov/gene/?term=99470' target="_blank"> 99470 </a>	membrane associated guanylate kinase, WW and PDZ domain containing 3	protein_coding	protein_coding	0.277095	1.21175	0.0562003	0.785727	Not regulated	8.763	9.841	13.47	12.701	11.05	9.871	9.955	9.191
Wfs1	<a href='https://www.ncbi.nlm.nih.gov/gene/?term=22393' target="_blank"> 22393 </a>	wolframin ER transmembrane glycoprotein	protein_coding	protein_coding	-0.511276	-1.42531	0.0563295	0.785727	Not regulated	31.996	25.999	66.207	32.685	58.853	54.098	50.036	82.798
Spen	<a href='https://www.ncbi.nlm.nih.gov/gene/?term=56381' target="_blank"> 56381 </a>	spen family transcription repressor	protein_coding	protein_coding	0.237453	1.17891	0.0563853	0.785727	Not regulated	17.052	20.386	18.945	18.179	17.499	19.015	18.701	19.749
Cercam	<a href='https://www.ncbi.nlm.nih.gov/gene/?term=99151' target="_blank"> 99151 </a>	cerebral endothelial cell adhesion molecule	protein_coding	protein_coding	-0.713615	-1.63991	0.0564017	0.785727	Not regulated	4.146	4.032	6.47	6.882	5.498	5.173	10.419	14.924
Gm16485	<a href='https://www.ncbi.nlm.nih.gov/gene/?term=791396' target="_blank"> 791396 </a>	predicted gene 16485	protein_coding	protein_coding	0.318603	1.24712	0.056402	0.785727	Not regulated	3.104	4.19	4.427	4.681	3.532	3.521	4.079	3.364
Cgref1	<a href='https://www.ncbi.nlm.nih.gov/gene/?term=68567' target="_blank"> 68567 </a>	cell growth regulator with EF hand domain 1	protein_coding	protein_coding	-0.666586	-1.58731	0.0564847	0.785727	Not regulated	14.637	9.058	33.028	18.474	39.149	22.439	28.109	40.066
B230334C09Rik	<a href='https://www.ncbi.nlm.nih.gov/gene/?term=319537' target="_blank"> 319537 </a>	RIKEN cDNA B230334C09 gene			0.360088	1.2835	0.056535	0.785727	Not regulated	21.645	17.176	24.483	29.147	22.204	20.31	19.587	16.846
3830408C21Rik	<a href='https://www.ncbi.nlm.nih.gov/gene/?term=100040322' target="_blank"> 100040322 </a>	RIKEN cDNA 3830408C21 gene	protein_coding	protein_coding	-0.516856	-1.43083	0.056612	0.785727	Not regulated	5.175	3.44	5.346	7.23	6.248	6.83	9.928	11.452
Gm8707	<a href='https://www.ncbi.nlm.nih.gov/gene/?term=667566' target="_blank"> 667566 </a>	glyceraldehyde-3-phosphate dehydrogenase pseudogene	processed_pseudogene	processed_pseudogene	3.66788	12.7099	0.0566258	0.785727	Not regulated	2.381	0.461	2.774	0	0.474	1.937	0	0
Cdk5rap2	<a href='https://www.ncbi.nlm.nih.gov/gene/?term=214444' target="_blank"> 214444 </a>	CDK5 regulatory subunit associated protein 2	processed_transcript	protein_coding	0.454897	1.37069	0.0566774	0.785727	Not regulated	66.959	89.088	85.224	81.737	72.976	63.386	63.416	70.796
Fam155a	<a href='https://www.ncbi.nlm.nih.gov/gene/?term=NA' target="_blank"> NA </a>		protein_coding	protein_coding	0.312878	1.24218	0.0566802	0.785727	Not regulated	42.254	33.527	58.116	49.113	47.247	40.908	36.447	40.261
Pld3	<a href='https://www.ncbi.nlm.nih.gov/gene/?term=18807' target="_blank"> 18807 </a>	phospholipase D family, member 3	protein_coding	protein_coding	0.177513	1.13093	0.0566872	0.785727	Not regulated	332.699	312.461	465.828	404.089	362.221	389.571	364.19	379.538
Tmc4	<a href='https://www.ncbi.nlm.nih.gov/gene/?term=353499' target="_blank"> 353499 </a>	transmembrane channel-like gene family 4	protein_coding	protein_coding	-0.803519	-1.74535	0.0566959	0.785727	Not regulated	1.302	1.142	2.557	2.321	2.214	2.599	3.231	6.388
Ina	<a href='https://www.ncbi.nlm.nih.gov/gene/?term=226180' target="_blank"> 226180 </a>	internexin neuronal intermediate filament protein, alpha	protein_coding	protein_coding	0.225947	1.16955	0.0567488	0.785727	Not regulated	102.345	85.883	111.566	92.536	96.163	89.397	79.107	109.481
Nradd	<a href='https://www.ncbi.nlm.nih.gov/gene/?term=67169' target="_blank"> 67169 </a>	neurotrophin receptor associated death domain	protein_coding	protein_coding	-0.981684	-1.97477	0.0568319	0.785727	Not regulated	1.188	1.505	1.287	1.188	1.535	2.482	4.886	3.524
Man1a2	<a href='https://www.ncbi.nlm.nih.gov/gene/?term=17156' target="_blank"> 17156 </a>	mannosidase, alpha, class 1A, member 2	protein_coding	protein_coding	0.359699	1.28316	0.0568468	0.785727	Not regulated	34.258	31.263	31.997	33.054	32.276	35.097	25.745	23.799
Wnt7b	<a href='https://www.ncbi.nlm.nih.gov/gene/?term=22422' target="_blank"> 22422 </a>	wingless-type MMTV integration site family, member 7B	protein_coding	protein_coding	0.340389	1.2661	0.056854	0.785727	Not regulated	41.236	43.387	54.89	39.635	44.784	38.04	45.027	31.07
Ptprd	<a href='https://www.ncbi.nlm.nih.gov/gene/?term=19266' target="_blank"> 19266 </a>	protein tyrosine phosphatase, receptor type, D	protein_coding	protein_coding	0.639069	1.55732	0.0569246	0.786016	Not regulated	46.934	15.374	35.158	28.512	29.434	18.615	15.397	22.821
Dlgap4	<a href='https://www.ncbi.nlm.nih.gov/gene/?term=228836' target="_blank"> 228836 </a>	DLG associated protein 4	protein_coding	protein_coding	0.251591	1.19052	0.056988	0.786206	Not regulated	126.283	102.426	149.2	131.484	132.132	126.323	118.126	122.413
Adamts9	<a href='https://www.ncbi.nlm.nih.gov/gene/?term=101401' target="_blank"> 101401 </a>	a disintegrin-like and metallopeptidase (reprolysin type) with thrombospondin type 1 motif, 9	protein_coding	protein_coding	0.763672	1.69781	0.0571068	0.787132	Not regulated	4.863	4.816	3.028	3.479	3.793	3.668	1.844	1.281
Shisa7	<a href='https://www.ncbi.nlm.nih.gov/gene/?term=232813' target="_blank"> 232813 </a>	shisa family member 7	protein_coding	protein_coding	0.229066	1.17208	0.0572605	0.787132	Not regulated	41.122	34.004	52.815	46.003	35.289	38.603	38.796	50.889
Spata2l	<a href='https://www.ncbi.nlm.nih.gov/gene/?term=78779' target="_blank"> 78779 </a>	spermatogenesis associated 2-like	protein_coding	protein_coding	0.511714	1.42574	0.0573416	0.787132	Not regulated	41.207	29.022	32.993	26.301	30.466	28.608	23.427	16.219
Gal3st3	<a href='https://www.ncbi.nlm.nih.gov/gene/?term=545276' target="_blank"> 545276 </a>	galactose-3-O-sulfotransferase 3	protein_coding	protein_coding	0.423754	1.34141	0.0573437	0.787132	Not regulated	64.022	54.222	44.538	51.867	51.199	53.08	35.941	38.663
Dus2	<a href='https://www.ncbi.nlm.nih.gov/gene/?term=66369' target="_blank"> 66369 </a>	dihydrouridine synthase 2	protein_coding	protein_coding	-0.49803	-1.41228	0.0573466	0.787132	Not regulated	8.615	9.411	21.815	14.75	20.647	17.557	18.315	25.569
Gm2223	<a href='https://www.ncbi.nlm.nih.gov/gene/?term=100039419' target="_blank"> 100039419 </a>	predicted pseudogene 2223	processed_pseudogene	processed_pseudogene	-0.165917	-1.12188	0.0574238	0.787132	Not regulated	53.168	48.747	57.258	60.184	63.408	70.24	67.841	70.075
Brf1	<a href='https://www.ncbi.nlm.nih.gov/gene/?term=72308' target="_blank"> 72308 </a>	BRF1, RNA polymerase III transcription initiation factor 90 kDa subunit	protein_coding	protein_coding	0.15912	1.11661	0.0575093	0.787132	Not regulated	23.362	25.305	28.916	29.727	26.931	27.46	26.272	25.442
Morc4	<a href='https://www.ncbi.nlm.nih.gov/gene/?term=75746' target="_blank"> 75746 </a>	microrchidia 4	protein_coding	protein_coding	-0.269757	-1.2056	0.0575219	0.787132	Not regulated	7.613	6.345	7.189	7.49	11.201	10.293	7.895	9.692
Map11	<a href='https://www.ncbi.nlm.nih.gov/gene/?term=NA' target="_blank"> NA </a>				-0.326726	-1.25416	0.0575529	0.787132	Not regulated	48.728	49.927	81.77	80.675	77.117	76.424	85.709	112.901
Abat	<a href='https://www.ncbi.nlm.nih.gov/gene/?term=268860' target="_blank"> 268860 </a>	4-aminobutyrate aminotransferase	protein_coding	protein_coding	0.499423	1.41365	0.057649	0.787132	Not regulated	159.178	141.544	118.408	141.516	140.451	124.998	105.79	69.901
Rcor1	<a href='https://www.ncbi.nlm.nih.gov/gene/?term=217864' target="_blank"> 217864 </a>	REST corepressor 1	protein_coding	protein_coding	0.284729	1.21818	0.057689	0.787132	Not regulated	8.45	7.839	7.7	7.5	6.669	7.975	6.88	7.741
Fbxl15	<a href='https://www.ncbi.nlm.nih.gov/gene/?term=68431' target="_blank"> 68431 </a>	F-box and leucine-rich repeat protein 15	protein_coding	protein_coding	0.314097	1.24323	0.0577471	0.787132	Not regulated	23.731	23.999	21.349	24.31	24.091	21.494	19.407	18.779
Fam76a	<a href='https://www.ncbi.nlm.nih.gov/gene/?term=230789' target="_blank"> 230789 </a>	family with sequence similarity 76, member A	protein_coding	protein_coding	0.229496	1.17243	0.0577605	0.787132	Not regulated	21.047	27.79	29.769	26.128	21.904	27.273	24.528	27.18
Luzp1	<a href='https://www.ncbi.nlm.nih.gov/gene/?term=269593' target="_blank"> 269593 </a>	leucine zipper protein 1	protein_coding	protein_coding	0.309724	1.23947	0.0577746	0.787132	Not regulated	28.722	23.582	23.736	28.948	26.986	23.942	21.561	22.317
Gng7	<a href='https://www.ncbi.nlm.nih.gov/gene/?term=14708' target="_blank"> 14708 </a>	guanine nucleotide binding protein (G protein), gamma 7	protein_coding	protein_coding	0.342022	1.26753	0.0578013	0.787132	Not regulated	73.889	49.02	61.543	57.212	57.694	55.271	46.57	51.496
Xylt1	<a href='https://www.ncbi.nlm.nih.gov/gene/?term=233781' target="_blank"> 233781 </a>	xylosyltransferase 1	protein_coding	protein_coding	0.550962	1.46506	0.0578709	0.787232	Not regulated	27.783	22.027	21.392	16.074	21.701	18.128	14.674	11.536
Cux2	<a href='https://www.ncbi.nlm.nih.gov/gene/?term=13048' target="_blank"> 13048 </a>	cut-like homeobox 2	protein_coding	protein_coding	0.353743	1.27787	0.0579081	0.787232	Not regulated	6.58	5.085	6.558	8.105	5.769	4.579	4.525	5.664
Cdh20	<a href='https://www.ncbi.nlm.nih.gov/gene/?term=23836' target="_blank"> 23836 </a>	cadherin 20	protein_coding	protein_coding	1.13394	2.19457	0.0580499	0.788482	Not regulated	16.053	8.06	5.799	13.273	12.223	4.399	3.538	1.607
Chchd1	<a href='https://www.ncbi.nlm.nih.gov/gene/?term=66121' target="_blank"> 66121 </a>	coiled-coil-helix-coiled-coil-helix domain containing 1	protein_coding	protein_coding	-0.395011	-1.31495	0.0581233	0.788802	Not regulated	59.716	78.264	102.249	88.367	96.254	94.707	126.623	163.664
Srcin1	<a href='https://www.ncbi.nlm.nih.gov/gene/?term=56013' target="_blank"> 56013 </a>	SRC kinase signaling inhibitor 1	protein_coding	protein_coding	0.194473	1.14431	0.0582642	0.790037	Not regulated	132.948	98.911	125.698	137.654	120.616	112.091	110.272	133.83
Pclo	<a href='https://www.ncbi.nlm.nih.gov/gene/?term=26875' target="_blank"> 26875 </a>	piccolo (presynaptic cytomatrix protein)	protein_coding	protein_coding	0.310095	1.23979	0.0584105	0.790955	Not regulated	34.476	27.271	40.795	49.205	35.826	32.8	31.288	32.76
Agap2	<a href='https://www.ncbi.nlm.nih.gov/gene/?term=216439' target="_blank"> 216439 </a>	ArfGAP with GTPase domain, ankyrin repeat and PH domain 2	protein_coding	protein_coding	0.43823	1.35494	0.0584319	0.790955	Not regulated	313.927	237.772	220.568	269.436	249.344	263.406	190.7	153.792
Ptk7	<a href='https://www.ncbi.nlm.nih.gov/gene/?term=71461' target="_blank"> 71461 </a>	PTK7 protein tyrosine kinase 7	protein_coding	protein_coding	-0.519378	-1.43334	0.0585801	0.791903	Not regulated	6.817	7.968	8.04	6.29	8.534	9.315	9.662	19.966
Ghdc	<a href='https://www.ncbi.nlm.nih.gov/gene/?term=80860' target="_blank"> 80860 </a>	GH3 domain containing	protein_coding	protein_coding	-0.363774	-1.28679	0.0586072	0.791903	Not regulated	4.839	5.789	4.484	4.365	6.603	6.155	8.27	8.169
Wwp1	<a href='https://www.ncbi.nlm.nih.gov/gene/?term=107568' target="_blank"> 107568 </a>	WW domain containing E3 ubiquitin protein ligase 1	protein_coding	protein_coding	-0.275964	-1.2108	0.0586521	0.791903	Not regulated	13.814	16.283	20.082	14.83	21.899	19.14	26.594	22.751
Pcdhb20	<a href='https://www.ncbi.nlm.nih.gov/gene/?term=93891' target="_blank"> 93891 </a>	protocadherin beta 20	protein_coding	protein_coding	0.490989	1.40541	0.0587031	0.791917	Not regulated	7.054	5.791	5.619	7.673	6.386	4.891	5.412	3.851
Stard5	<a href='https://www.ncbi.nlm.nih.gov/gene/?term=170460' target="_blank"> 170460 </a>	StAR-related lipid transfer (START) domain containing 5	protein_coding	protein_coding	-0.808056	-1.75085	0.058831	0.792938	Not regulated	9.791	11.212	21.364	18.291	21.978	17.187	17.544	66.533
Haus7	<a href='https://www.ncbi.nlm.nih.gov/gene/?term=73738' target="_blank"> 73738 </a>	HAUS augmin-like complex, subunit 7	protein_coding	protein_coding	-0.424981	-1.34256	0.0589031	0.792938	Not regulated	10.161	8.712	12.977	8.016	17.81	11.18	15.09	15.964
Map3k10	<a href='https://www.ncbi.nlm.nih.gov/gene/?term=269881' target="_blank"> 269881 </a>	mitogen-activated protein kinase kinase kinase 10	protein_coding	protein_coding	0.189331	1.14023	0.0590184	0.792938	Not regulated	113.269	93.911	110.027	111.152	110.078	110.835	92.749	115.105
Dusp7	<a href='https://www.ncbi.nlm.nih.gov/gene/?term=235584' target="_blank"> 235584 </a>	dual specificity phosphatase 7	protein_coding	protein_coding	0.263715	1.20057	0.0590303	0.792938	Not regulated	31.223	32.964	41.077	28.261	27.913	33.608	30.654	28.589
Grin2b	<a href='https://www.ncbi.nlm.nih.gov/gene/?term=14812' target="_blank"> 14812 </a>	glutamate receptor, ionotropic, NMDA2B (epsilon 2)	protein_coding	protein_coding	0.299963	1.23111	0.0590622	0.792938	Not regulated	57.879	46.558	56.158	74.989	54.212	57.589	49.879	58.657
Tbx2	<a href='https://www.ncbi.nlm.nih.gov/gene/?term=21385' target="_blank"> 21385 </a>	T-box 2	protein_coding	protein_coding	0.815328	1.7597	0.05912	0.792938	Not regulated	1.52	1.395	0.587	1.698	0.925	1.018	0.639	0.778
Vps37a	<a href='https://www.ncbi.nlm.nih.gov/gene/?term=52348' target="_blank"> 52348 </a>	vacuolar protein sorting 37A	protein_coding	protein_coding	-0.128524	-1.09317	0.0591296	0.792938	Not regulated	28.469	29.771	36.39	39.595	41.645	40.444	42.526	57.991
Slc35e3	<a href='https://www.ncbi.nlm.nih.gov/gene/?term=215436' target="_blank"> 215436 </a>	solute carrier family 35, member E3	protein_coding	protein_coding	0.173109	1.12749	0.0592252	0.793066	Not regulated	16.058	17.508	19.578	16.979	16.343	18.143	15.638	18.071
Abce1	<a href='https://www.ncbi.nlm.nih.gov/gene/?term=24015' target="_blank"> 24015 </a>	ATP-binding cassette, sub-family E (OABP), member 1	protein_coding	protein_coding	-0.148929	-1.10875	0.0592394	0.793066	Not regulated	62.517	61.475	77.839	67.939	85.972	74.758	80.664	94.801
Tbc1d30	<a href='https://www.ncbi.nlm.nih.gov/gene/?term=74694' target="_blank"> 74694 </a>	TBC1 domain family, member 30	protein_coding	protein_coding	0.27896	1.21332	0.0593057	0.793283	Not regulated	9.395	6.332	11.962	9.989	9.141	6.563	7.134	10.569
Fut9	<a href='https://www.ncbi.nlm.nih.gov/gene/?term=14348' target="_blank"> 14348 </a>	fucosyltransferase 9	protein_coding	protein_coding	0.379933	1.30128	0.0594187	0.793464	Not regulated	8.688	7.233	12.945	13.252	8.919	8.602	9.078	10.255
Gpr31c	<a href='https://www.ncbi.nlm.nih.gov/gene/?term=667359' target="_blank"> 667359 </a>	G protein-coupled receptor 31, D17Leh66c region			-2.57027	-5.93922	0.0594196	0.793464	Not regulated	0.027	0.082	0	0.012	0.215	0.097	0.613	0.024
Gm9762	<a href='https://www.ncbi.nlm.nih.gov/gene/?term=100041766' target="_blank"> 100041766 </a>	ubiquitin-conjugating enzyme E2D 2 pseudogene	processed_pseudogene	processed_pseudogene	0.16935	1.12455	0.0596141	0.794855	Not regulated	173.451	151.278	188.937	180.961	183.003	172.268	154.258	177.056
Lrrc49	<a href='https://www.ncbi.nlm.nih.gov/gene/?term=102747' target="_blank"> 102747 </a>	leucine rich repeat containing 49	nonsense_mediated_decay	protein_coding	0.299914	1.23107	0.0597262	0.794855	Not regulated	37.762	29.214	41.687	44.25	38.984	33.34	30.62	27.758
Tmem63b	<a href='https://www.ncbi.nlm.nih.gov/gene/?term=224807' target="_blank"> 224807 </a>	transmembrane protein 63b	protein_coding	protein_coding	0.202304	1.15053	0.0598287	0.794855	Not regulated	125.762	103.542	130.864	142.19	127.677	122.378	110.243	129.523
Cited2	<a href='https://www.ncbi.nlm.nih.gov/gene/?term=17684' target="_blank"> 17684 </a>	Cbp/p300-interacting transactivator, with Glu/Asp-rich carboxy-terminal domain, 2	protein_coding	protein_coding	0.767735	1.70259	0.0598739	0.794855	Not regulated	103.219	69.169	39.873	53.311	55.245	54.933	35.995	24.825
Pgam1-ps2	<a href='https://www.ncbi.nlm.nih.gov/gene/?term=668045' target="_blank"> 668045 </a>	phosphoglycerate mutase 1, pseudogene 2	processed_pseudogene	processed_pseudogene	0.274357	1.20945	0.0599156	0.794855	Not regulated	191.03	167.028	174.714	152.784	159.893	174.713	149.151	150.536
Gpr161	<a href='https://www.ncbi.nlm.nih.gov/gene/?term=240888' target="_blank"> 240888 </a>	G protein-coupled receptor 161	protein_coding	protein_coding	0.344099	1.26936	0.0599283	0.794855	Not regulated	5.912	4.579	8.836	7.706	5.073	5.947	5.464	6.96
Atad2	<a href='https://www.ncbi.nlm.nih.gov/gene/?term=70472' target="_blank"> 70472 </a>	ATPase family, AAA domain containing 2	protein_coding	protein_coding	-0.680474	-1.60267	0.0599498	0.794855	Not regulated	2.619	2.52	2.681	3.062	4.06	2.967	2.907	9.384
Gfod2	<a href='https://www.ncbi.nlm.nih.gov/gene/?term=70575' target="_blank"> 70575 </a>	glucose-fructose oxidoreductase domain containing 2	protein_coding	protein_coding	0.277334	1.21195	0.059981	0.794855	Not regulated	10.554	14.776	13.705	10.732	9.37	11.01	8.47	17.357
Ifi30	<a href='https://www.ncbi.nlm.nih.gov/gene/?term=65972' target="_blank"> 65972 </a>	interferon gamma inducible protein 30	protein_coding	protein_coding	-1.20224	-2.30096	0.0599931	0.794855	Not regulated	4.443	9.779	3.281	1.666	5.417	7.774	16.636	21.981
Hivep1	<a href='https://www.ncbi.nlm.nih.gov/gene/?term=110521' target="_blank"> 110521 </a>	human immunodeficiency virus type I enhancer binding protein 1	protein_coding	protein_coding	0.441446	1.35796	0.0600677	0.794855	Not regulated	15.718	14.291	24.445	19.805	19.305	14.304	14.604	11.756
Cep19	<a href='https://www.ncbi.nlm.nih.gov/gene/?term=66994' target="_blank"> 66994 </a>	centrosomal protein 19	protein_coding	protein_coding	0.244658	1.18481	0.0600762	0.794855	Not regulated	41.552	40.812	45.563	49.276	41.502	46.413	37.97	36.099
Cdk5r2	<a href='https://www.ncbi.nlm.nih.gov/gene/?term=12570' target="_blank"> 12570 </a>	cyclin-dependent kinase 5, regulatory subunit 2 (p39)	protein_coding	protein_coding	0.289686	1.22237	0.0603167	0.796765	Not regulated	152.355	150.138	128.577	131.523	126.025	147.066	122.727	120.761
Tspyl5	<a href='https://www.ncbi.nlm.nih.gov/gene/?term=239364' target="_blank"> 239364 </a>	testis-specific protein, Y-encoded-like 5	protein_coding	protein_coding	0.292044	1.22437	0.0603213	0.796765	Not regulated	15.293	11.27	15.571	13.424	14.352	11.074	11.8	13.136
Trp53i13	<a href='https://www.ncbi.nlm.nih.gov/gene/?term=216964' target="_blank"> 216964 </a>	transformation related protein 53 inducible protein 13	protein_coding	protein_coding	-0.567597	-1.48205	0.0603826	0.796909	Not regulated	4.486	6.434	6.075	6.409	6.093	8.037	9.128	15.127
Tmem14c	<a href='https://www.ncbi.nlm.nih.gov/gene/?term=66154' target="_blank"> 66154 </a>	transmembrane protein 14C	protein_coding	protein_coding	-0.206082	-1.15355	0.0605452	0.797903	Not regulated	60.775	65.908	66.79	64.169	73.502	76.666	88.548	93.304
Stambp	<a href='https://www.ncbi.nlm.nih.gov/gene/?term=70527' target="_blank"> 70527 </a>	STAM binding protein	protein_coding	protein_coding	-0.322801	-1.25076	0.0605848	0.797903	Not regulated	29.308	27.283	50.496	40.578	51.691	45.017	45.315	61.93
Magel2	<a href='https://www.ncbi.nlm.nih.gov/gene/?term=27385' target="_blank"> 27385 </a>	MAGE family member L2	protein_coding	protein_coding	1.49815	2.8248	0.0608137	0.797903	Not regulated	0.637	0.336	6.942	1.369	0.868	0.508	0.735	1.322
Srrm3	<a href='https://www.ncbi.nlm.nih.gov/gene/?term=58212' target="_blank"> 58212 </a>	serine/arginine repetitive matrix 3	retained_intron	protein_coding	0.16996	1.12503	0.0608172	0.797903	Not regulated	23.739	19.807	28.25	27.309	27.186	26.35	23.064	25.169
Arhgef2	<a href='https://www.ncbi.nlm.nih.gov/gene/?term=16800' target="_blank"> 16800 </a>	rho/rac guanine nucleotide exchange factor (GEF) 2	processed_transcript	protein_coding	-0.318697	-1.2472	0.0608468	0.797903	Not regulated	74.366	62.056	106.195	74.788	100.27	76.106	120.755	123.322
Psme2	<a href='https://www.ncbi.nlm.nih.gov/gene/?term=19188' target="_blank"> 19188 </a>	proteasome (prosome, macropain) activator subunit 2 (PA28 beta)	protein_coding	protein_coding	-0.30707	-1.23719	0.0608778	0.797903	Not regulated	20.77	30.495	39.134	30.997	35.503	34.071	48.102	47.055
Upp2	<a href='https://www.ncbi.nlm.nih.gov/gene/?term=76654' target="_blank"> 76654 </a>	uridine phosphorylase 2	protein_coding	protein_coding	0.297697	1.22918	0.0608953	0.797903	Not regulated	17.151	16.874	31.581	26.13	23.429	23.425	19.46	30.275
Eif6	<a href='https://www.ncbi.nlm.nih.gov/gene/?term=16418' target="_blank"> 16418 </a>	eukaryotic translation initiation factor 6	protein_coding	protein_coding	-0.275257	-1.21021	0.0609577	0.797903	Not regulated	48.949	49.939	74.834	62.807	73.961	69.648	70.886	101.074
Nectin1	<a href='https://www.ncbi.nlm.nih.gov/gene/?term=58235' target="_blank"> 58235 </a>	nectin cell adhesion molecule 1			0.343339	1.26869	0.0609586	0.797903	Not regulated	36.855	28.281	35.349	31.439	34.165	32.509	22.572	26.231
Extl3	<a href='https://www.ncbi.nlm.nih.gov/gene/?term=54616' target="_blank"> 54616 </a>	exostosin-like glycosyltransferase 3	protein_coding	protein_coding	0.159594	1.11697	0.0610156	0.797903	Not regulated	74.734	81.126	90.242	90.183	86.639	91.945	82.336	81.858
Dmrt3	<a href='https://www.ncbi.nlm.nih.gov/gene/?term=240590' target="_blank"> 240590 </a>	doublesex and mab-3 related transcription factor 3	protein_coding	protein_coding	0.467854	1.38305	0.0610691	0.797903	Not regulated	8.216	11.601	11.01	15.277	8.934	8.886	11.608	6.287
Pacc1	<a href='https://www.ncbi.nlm.nih.gov/gene/?term=66950' target="_blank"> 66950 </a>	proton activated chloride channel 1			-0.464091	-1.37945	0.0611112	0.797903	Not regulated	6.819	10.431	13.383	12.849	11.503	14.192	18.707	22.006
Rars	<a href='https://www.ncbi.nlm.nih.gov/gene/?term=104458' target="_blank"> 104458 </a>	arginyl-tRNA synthetase	protein_coding	protein_coding	-0.40963	-1.32835	0.0611554	0.797903	Not regulated	56.813	54.054	104.748	92.15	112.924	107.458	88.8	144.777
Fgf12	<a href='https://www.ncbi.nlm.nih.gov/gene/?term=14167' target="_blank"> 14167 </a>	fibroblast growth factor 12	protein_coding	protein_coding	0.435414	1.3523	0.061177	0.797903	Not regulated	121.605	64.537	141.618	135.67	108.119	78.495	99.398	90.521
Masp2	<a href='https://www.ncbi.nlm.nih.gov/gene/?term=17175' target="_blank"> 17175 </a>	mannan-binding lectin serine peptidase 2	protein_coding	protein_coding	-1.27235	-2.41554	0.0613674	0.797903	Not regulated	0.327	0.424	0.774	0.445	0.337	1.146	1.363	2.737
Zeb1	<a href='https://www.ncbi.nlm.nih.gov/gene/?term=21417' target="_blank"> 21417 </a>	zinc finger E-box binding homeobox 1	protein_coding	protein_coding	0.326343	1.25383	0.0614033	0.797903	Not regulated	42.471	42.815	38.005	53.054	42.561	38.252	33.007	35.636
Tcerg1l	<a href='https://www.ncbi.nlm.nih.gov/gene/?term=70571' target="_blank"> 70571 </a>	transcription elongation regulator 1-like	protein_coding	protein_coding	0.684533	1.60718	0.0614219	0.797903	Not regulated	4.716	4.593	13.292	6.165	4.502	5.29	5.969	3.459
Trim71	<a href='https://www.ncbi.nlm.nih.gov/gene/?term=636931' target="_blank"> 636931 </a>	tripartite motif-containing 71	protein_coding	protein_coding	0.513999	1.428	0.0614247	0.797903	Not regulated	0.882	0.646	1.062	0.873	0.669	0.912	0.54	0.542
Gabbr1	<a href='https://www.ncbi.nlm.nih.gov/gene/?term=54393' target="_blank"> 54393 </a>	gamma-aminobutyric acid (GABA) B receptor, 1	protein_coding	protein_coding	0.13891	1.10107	0.0614319	0.797903	Not regulated	367.662	351.606	419.717	455.9	400.786	393.169	357.252	415.092
Emc8	<a href='https://www.ncbi.nlm.nih.gov/gene/?term=18117' target="_blank"> 18117 </a>	ER membrane protein complex subunit 8	protein_coding	protein_coding	0.328109	1.25537	0.0615055	0.797903	Not regulated	32.23	30.734	27.664	30.511	27.846	29.868	32.355	24.048
Syngap1	<a href='https://www.ncbi.nlm.nih.gov/gene/?term=240057' target="_blank"> 240057 </a>	synaptic Ras GTPase activating protein 1 homolog (rat)	protein_coding	protein_coding	0.25762	1.1955	0.0616435	0.797903	Not regulated	181.516	143.932	153.742	159.911	145.38	154.896	140.811	152.851
2010300C02Rik	<a href='https://www.ncbi.nlm.nih.gov/gene/?term=NA' target="_blank"> NA </a>		protein_coding	protein_coding	0.531911	1.44584	0.0616726	0.797903	Not regulated	244.429	185.021	119.333	199.86	168.164	177.804	127.896	105.525
Xrcc6	<a href='https://www.ncbi.nlm.nih.gov/gene/?term=14375' target="_blank"> 14375 </a>	X-ray repair complementing defective repair in Chinese hamster cells 6	protein_coding	protein_coding	-0.37145	-1.29365	0.0617487	0.797903	Not regulated	10.246	10.677	14.178	12.784	12.165	13.806	15.904	24.179
Mecr	<a href='https://www.ncbi.nlm.nih.gov/gene/?term=26922' target="_blank"> 26922 </a>	mitochondrial trans-2-enoyl-CoA reductase	protein_coding	protein_coding	-0.198807	-1.14775	0.0617822	0.797903	Not regulated	17.501	16.388	19.175	23.44	27.163	25.621	24.754	26.942
Gpatch3	<a href='https://www.ncbi.nlm.nih.gov/gene/?term=242691' target="_blank"> 242691 </a>	G patch domain containing 3	protein_coding	protein_coding	0.326638	1.25409	0.061822	0.797903	Not regulated	4.927	4.636	6.889	5.518	4.461	5.469	4.901	4
Pdzd4	<a href='https://www.ncbi.nlm.nih.gov/gene/?term=245469' target="_blank"> 245469 </a>	PDZ domain containing 4	protein_coding	protein_coding	0.244595	1.18476	0.0619401	0.797903	Not regulated	59.971	45.939	64.323	71.362	56.147	54.931	49.678	66.495
Usp43	<a href='https://www.ncbi.nlm.nih.gov/gene/?term=216835' target="_blank"> 216835 </a>	ubiquitin specific peptidase 43	protein_coding	protein_coding	0.719893	1.64706	0.0620073	0.797903	Not regulated	0.631	0.383	0.686	0.455	0.465	0.349	0.239	0.403
Fam71e1	<a href='https://www.ncbi.nlm.nih.gov/gene/?term=75538' target="_blank"> 75538 </a>	family with sequence similarity 71, member E1	protein_coding	protein_coding	-0.308066	-1.23805	0.0620252	0.797903	Not regulated	22.206	27.205	39.479	29.608	32.829	38.094	48.972	47.801
Pde5a	<a href='https://www.ncbi.nlm.nih.gov/gene/?term=242202' target="_blank"> 242202 </a>	phosphodiesterase 5A, cGMP-specific	protein_coding	protein_coding	-0.765943	-1.70048	0.0620451	0.797903	Not regulated	1.016	0.48	0.393	0.553	0.841	0.866	1.575	1.494
Gm45799	<a href='https://www.ncbi.nlm.nih.gov/gene/?term=NA' target="_blank"> NA </a>				-0.374039	-1.29598	0.0621479	0.797903	Not regulated	8.475	6.304	15.015	16.928	9.789	11.08	12.401	15.082
St7	<a href='https://www.ncbi.nlm.nih.gov/gene/?term=64213' target="_blank"> 64213 </a>	suppression of tumorigenicity 7	retained_intron	protein_coding	0.235414	1.17724	0.0622168	0.797903	Not regulated	18.01	14.129	25.91	22.083	23.16	17.843	18.431	21.092
6430548M08Rik	<a href='https://www.ncbi.nlm.nih.gov/gene/?term=234797' target="_blank"> 234797 </a>	RIKEN cDNA 6430548M08 gene	protein_coding	protein_coding	0.272169	1.20762	0.0622198	0.797903	Not regulated	79.006	81.381	90.431	97.142	86.13	90.216	78.332	71.652
St8sia6	<a href='https://www.ncbi.nlm.nih.gov/gene/?term=241230' target="_blank"> 241230 </a>	ST8 alpha-N-acetyl-neuraminide alpha-2,8-sialyltransferase 6	protein_coding	protein_coding	0.780307	1.7175	0.0622249	0.797903	Not regulated	1.753	0.868	0.665	1.401	0.938	0.827	0.681	0.643
Fndc5	<a href='https://www.ncbi.nlm.nih.gov/gene/?term=384061' target="_blank"> 384061 </a>	fibronectin type III domain containing 5	protein_coding	protein_coding	0.763403	1.69749	0.062252	0.797903	Not regulated	29.694	21.171	12.284	23.609	22.15	15.042	12.828	7.286
Serinc1	<a href='https://www.ncbi.nlm.nih.gov/gene/?term=56442' target="_blank"> 56442 </a>	serine incorporator 1	protein_coding	protein_coding	0.317978	1.24658	0.0622632	0.797903	Not regulated	783.604	659.97	866.282	858.06	778.3	760.276	602.464	668.449
Nln	<a href='https://www.ncbi.nlm.nih.gov/gene/?term=75805' target="_blank"> 75805 </a>	neurolysin (metallopeptidase M3 family)	protein_coding	protein_coding	-0.201851	-1.15017	0.0622732	0.797903	Not regulated	35.236	30.842	39.27	30.408	43.086	40.071	45.52	46.267
Diaph2	<a href='https://www.ncbi.nlm.nih.gov/gene/?term=54004' target="_blank"> 54004 </a>	diaphanous related formin 2			0.279438	1.21372	0.0623909	0.798079	Not regulated	5.016	5.782	5.941	5.706	5.124	5.187	5.106	4.917
4921536K21Rik	<a href='https://www.ncbi.nlm.nih.gov/gene/?term=67430' target="_blank"> 67430 </a>	RIKEN cDNA 4921536K21 gene	protein_coding	protein_coding	-1.13476	-2.19582	0.0624283	0.798079	Not regulated	0.278	0.653	0.331	0.14	0.526	0.648	1.196	1.16
Sfxn3	<a href='https://www.ncbi.nlm.nih.gov/gene/?term=94280' target="_blank"> 94280 </a>	sideroflexin 3	protein_coding	protein_coding	-0.273774	-1.20897	0.0625238	0.798079	Not regulated	71.933	66.427	108.512	87.579	104.086	99.196	101.826	144.317
Tsn	<a href='https://www.ncbi.nlm.nih.gov/gene/?term=22099' target="_blank"> 22099 </a>	translin	protein_coding	protein_coding	-0.153135	-1.11198	0.0625304	0.798079	Not regulated	89.301	91.854	117.363	100.905	121.889	108.487	147.837	150.888
Bcat2	<a href='https://www.ncbi.nlm.nih.gov/gene/?term=12036' target="_blank"> 12036 </a>	branched chain aminotransferase 2, mitochondrial	protein_coding	protein_coding	-0.364025	-1.28701	0.0626173	0.798079	Not regulated	9.443	9.112	12.354	10.37	11.295	12.165	16.314	18.383
Agrn	<a href='https://www.ncbi.nlm.nih.gov/gene/?term=11603' target="_blank"> 11603 </a>	agrin	retained_intron	protein_coding	-0.246998	-1.18674	0.0626822	0.798079	Not regulated	38.025	38.587	52.5	45.228	46.422	49.093	66.429	68.399
Igf1r	<a href='https://www.ncbi.nlm.nih.gov/gene/?term=16001' target="_blank"> 16001 </a>	insulin-like growth factor I receptor	protein_coding	protein_coding	0.236973	1.17852	0.062728	0.798079	Not regulated	6.744	7.743	8.169	6.748	7.467	7.05	6.038	8.932
Smad9	<a href='https://www.ncbi.nlm.nih.gov/gene/?term=55994' target="_blank"> 55994 </a>	SMAD family member 9	protein_coding	protein_coding	-0.455411	-1.37117	0.0627319	0.798079	Not regulated	2.035	1.748	2.721	2.395	2.773	2.7	2.873	5.384
Ncald	<a href='https://www.ncbi.nlm.nih.gov/gene/?term=52589' target="_blank"> 52589 </a>	neurocalcin delta	protein_coding	protein_coding	0.380061	1.3014	0.0627605	0.798079	Not regulated	322.634	246.454	259.891	286.757	293.39	211.91	257.105	207.995
Pcdhb9	<a href='https://www.ncbi.nlm.nih.gov/gene/?term=93880' target="_blank"> 93880 </a>	protocadherin beta 9	protein_coding	protein_coding	0.390749	1.31107	0.0627912	0.798079	Not regulated	11.794	9.747	10.186	12.108	10.535	9.92	9.402	7.177
Fbxo34	<a href='https://www.ncbi.nlm.nih.gov/gene/?term=78938' target="_blank"> 78938 </a>	F-box protein 34	protein_coding	protein_coding	0.322651	1.25063	0.0629472	0.799419	Not regulated	62.701	44.071	50.227	50.662	49.845	47.833	36.08	45.294
Ccdc184	<a href='https://www.ncbi.nlm.nih.gov/gene/?term=239650' target="_blank"> 239650 </a>	coiled-coil domain containing 184	protein_coding	protein_coding	0.62605	1.54333	0.063024	0.7996	Not regulated	22.769	16.476	20.961	14.169	18.703	14.524	13.149	6.807
Tatdn3	<a href='https://www.ncbi.nlm.nih.gov/gene/?term=68972' target="_blank"> 68972 </a>	TatD DNase domain containing 3	protein_coding	protein_coding	-0.397902	-1.31759	0.0630625	0.7996	Not regulated	17.494	25.147	35.52	30.837	32.372	28.594	50.755	49.142
Kcnn2	<a href='https://www.ncbi.nlm.nih.gov/gene/?term=140492' target="_blank"> 140492 </a>	potassium intermediate/small conductance calcium-activated channel, subfamily N, member 2	processed_transcript	protein_coding	0.496485	1.41077	0.0631469	0.799863	Not regulated	51.774	41.271	40.784	58.793	50.077	36.591	37.987	24.903
Hdac7	<a href='https://www.ncbi.nlm.nih.gov/gene/?term=56233' target="_blank"> 56233 </a>	histone deacetylase 7	protein_coding	protein_coding	-0.434993	-1.3519	0.0632	0.799863	Not regulated	7.736	8.417	9.259	8.998	10.802	11.782	20.486	10.543
Inf2	<a href='https://www.ncbi.nlm.nih.gov/gene/?term=70435' target="_blank"> 70435 </a>	inverted formin, FH2 and WH2 domain containing	protein_coding	protein_coding	-0.525538	-1.43947	0.0632349	0.799863	Not regulated	16.263	18.376	12.794	11.808	15.538	20.133	32.224	28.026
Gpd1l	<a href='https://www.ncbi.nlm.nih.gov/gene/?term=333433' target="_blank"> 333433 </a>	glycerol-3-phosphate dehydrogenase 1-like	protein_coding	protein_coding	0.198174	1.14725	0.063309	0.800161	Not regulated	49.89	44.045	54.893	58.59	46.533	46.386	45.006	58.934
Palmd	<a href='https://www.ncbi.nlm.nih.gov/gene/?term=114301' target="_blank"> 114301 </a>	palmdelphin	protein_coding	protein_coding	0.815264	1.75962	0.0635444	0.801532	Not regulated	27.87	16.057	8.885	13.192	13.755	13.098	5.657	9.788
Pcdhga7	<a href='https://www.ncbi.nlm.nih.gov/gene/?term=93715' target="_blank"> 93715 </a>	protocadherin gamma subfamily A, 7	protein_coding	protein_coding	0.620149	1.53703	0.0635873	0.801532	Not regulated	19.774	19.055	14.531	12.596	14.026	17.014	9.697	7.398
Ccdc85a	<a href='https://www.ncbi.nlm.nih.gov/gene/?term=216613' target="_blank"> 216613 </a>	coiled-coil domain containing 85A	protein_coding	protein_coding	0.428073	1.34544	0.0636153	0.801532	Not regulated	21.416	16.909	17.17	26.199	20.021	13.049	14.664	19.494
Stim2	<a href='https://www.ncbi.nlm.nih.gov/gene/?term=116873' target="_blank"> 116873 </a>	stromal interaction molecule 2	protein_coding	protein_coding	0.449175	1.36526	0.0636245	0.801532	Not regulated	43.905	23.677	27.884	42.336	32.224	24.18	16.132	29.816
A330074K22Rik	<a href='https://www.ncbi.nlm.nih.gov/gene/?term=434353' target="_blank"> 434353 </a>	RIKEN cDNA A330074K22 gene	lincRNA	lincRNA	0.939441	1.91779	0.0637194	0.801532	Not regulated	1.615	2.522	1.836	5.975	2.003	2.423	1.164	1.214
Psph	<a href='https://www.ncbi.nlm.nih.gov/gene/?term=100678' target="_blank"> 100678 </a>	phosphoserine phosphatase	protein_coding	protein_coding	-0.352693	-1.27694	0.0637959	0.801532	Not regulated	21.053	22.898	47.953	34.344	40.559	40.732	43.971	40.2
Zdhhc2	<a href='https://www.ncbi.nlm.nih.gov/gene/?term=70546' target="_blank"> 70546 </a>	zinc finger, DHHC domain containing 2	protein_coding	protein_coding	0.518675	1.43264	0.063857	0.801532	Not regulated	30.601	18.779	33.032	21.898	24.016	20.821	19.894	16.611
Rnd2	<a href='https://www.ncbi.nlm.nih.gov/gene/?term=11858' target="_blank"> 11858 </a>	Rho family GTPase 2	processed_transcript	protein_coding	0.498278	1.41253	0.063907	0.801532	Not regulated	88.229	63.103	48.174	77.65	64.404	64.501	44.608	50.3
Nexmif	<a href='https://www.ncbi.nlm.nih.gov/gene/?term=245555' target="_blank"> 245555 </a>	neurite extension and migration factor			0.235271	1.17713	0.0639148	0.801532	Not regulated	13.429	11.65	13.338	15.142	14.09	11.766	11.192	14.821
Rasgef1c	<a href='https://www.ncbi.nlm.nih.gov/gene/?term=74563' target="_blank"> 74563 </a>	RasGEF domain family, member 1C	protein_coding	protein_coding	0.564429	1.4788	0.0640987	0.801532	Not regulated	4.924	7.161	7.744	8.342	4.295	8.168	4.146	4.406
Gm15590	<a href='https://www.ncbi.nlm.nih.gov/gene/?term=100270751' target="_blank"> 100270751 </a>	ferritin light chain 1 pseudogene	processed_pseudogene	processed_pseudogene	-0.704965	-1.63011	0.0642713	0.801532	Not regulated	14.772	26.965	26.787	16.759	22.784	26.232	52.028	54.797
Car9	<a href='https://www.ncbi.nlm.nih.gov/gene/?term=230099' target="_blank"> 230099 </a>	carbonic anhydrase 9	protein_coding	protein_coding	1.77344	3.41868	0.0642715	0.801532	Not regulated	2.133	5.509	0.588	0.652	0.691	1.735	0.688	0.081
Map7	<a href='https://www.ncbi.nlm.nih.gov/gene/?term=17761' target="_blank"> 17761 </a>	microtubule-associated protein 7	protein_coding	protein_coding	0.568693	1.48318	0.0642901	0.801532	Not regulated	10.584	8.657	19.196	17.957	10.088	8.804	7.559	18.096
Zmym2	<a href='https://www.ncbi.nlm.nih.gov/gene/?term=76007' target="_blank"> 76007 </a>	zinc finger, MYM-type 2	protein_coding	protein_coding	0.194839	1.1446	0.0642934	0.801532	Not regulated	51.558	57.866	78.227	71.503	58.96	53.704	68.103	77.535
Sema3a	<a href='https://www.ncbi.nlm.nih.gov/gene/?term=20346' target="_blank"> 20346 </a>	sema domain, immunoglobulin domain (Ig), short basic domain, secreted, (semaphorin) 3A	protein_coding	protein_coding	0.706199	1.6315	0.0642983	0.801532	Not regulated	1.229	1.105	1.67	1.247	1.007	1.129	0.805	0.491
Sdf4	<a href='https://www.ncbi.nlm.nih.gov/gene/?term=20318' target="_blank"> 20318 </a>	stromal cell derived factor 4	protein_coding	protein_coding	0.160154	1.11741	0.0644496	0.801532	Not regulated	160.186	177.243	164.109	180.708	171.295	174.808	199.684	183.758
Mpv17l2	<a href='https://www.ncbi.nlm.nih.gov/gene/?term=234384' target="_blank"> 234384 </a>	MPV17 mitochondrial membrane protein-like 2	protein_coding	protein_coding	-0.450498	-1.36651	0.0645049	0.801532	Not regulated	34.708	44.273	41.338	42.947	44.254	50.073	68.288	91.304
Cenpv	<a href='https://www.ncbi.nlm.nih.gov/gene/?term=73139' target="_blank"> 73139 </a>	centromere protein V	protein_coding	protein_coding	0.302759	1.2335	0.0645317	0.801532	Not regulated	23.522	22.042	33.832	28.931	21.528	21.172	25.174	30.454
Phykpl	<a href='https://www.ncbi.nlm.nih.gov/gene/?term=72947' target="_blank"> 72947 </a>	5-phosphohydroxy-L-lysine phospholyase	nonsense_mediated_decay	protein_coding	-0.538054	-1.45201	0.0645334	0.801532	Not regulated	2.696	4.143	5.328	2.966	3.164	4.448	7.893	6.534
Gnal	<a href='https://www.ncbi.nlm.nih.gov/gene/?term=14680' target="_blank"> 14680 </a>	guanine nucleotide binding protein, alpha stimulating, olfactory type	protein_coding	protein_coding	0.340075	1.26582	0.0646611	0.801532	Not regulated	62.218	37.875	53.927	57.728	52.343	44.247	40.939	48.094
Fam3c	<a href='https://www.ncbi.nlm.nih.gov/gene/?term=27999' target="_blank"> 27999 </a>	FAM3 metabolism regulating signaling molecule C	protein_coding	protein_coding	0.333638	1.26019	0.0646757	0.801532	Not regulated	49.288	37.667	42.815	39.981	43.113	35.167	38.886	33.105
H2-M5	<a href='https://www.ncbi.nlm.nih.gov/gene/?term=240095' target="_blank"> 240095 </a>	histocompatibility 2, M region locus 5	retained_intron	protein_coding	-1.05435	-2.07679	0.0647009	0.801532	Not regulated	0.202	0.157	0.496	0.351	0.453	0.389	0.802	1.116
Gm48623	<a href='https://www.ncbi.nlm.nih.gov/gene/?term=NA' target="_blank"> NA </a>				0.475264	1.39017	0.0647048	0.801532	Not regulated	54.982	37.589	42.04	54.777	52.404	35.035	37.105	28.715
Myo18b	<a href='https://www.ncbi.nlm.nih.gov/gene/?term=74376' target="_blank"> 74376 </a>	myosin XVIIIb	protein_coding	protein_coding	0.816512	1.76114	0.0647094	0.801532	Not regulated	0.523	1.09	0.555	0.475	0.338	0.564	0.229	0.12
Gm48865	<a href='https://www.ncbi.nlm.nih.gov/gene/?term=NA' target="_blank"> NA </a>				-1.5222	-2.87229	0.0647432	0.801532	Not regulated	0.077	0.246	0.438	0.709	0.559	0.374	0.848	3.086
Nrarp	<a href='https://www.ncbi.nlm.nih.gov/gene/?term=67122' target="_blank"> 67122 </a>	Notch-regulated ankyrin repeat protein	protein_coding	protein_coding	0.523023	1.43696	0.0647804	0.801532	Not regulated	3.46	4.273	2.646	4.153	2.96	2.241	2.438	3.82
Naa10	<a href='https://www.ncbi.nlm.nih.gov/gene/?term=56292' target="_blank"> 56292 </a>	N(alpha)-acetyltransferase 10, NatA catalytic subunit	processed_transcript	protein_coding	-0.203571	-1.15154	0.0647851	0.801532	Not regulated	28.527	26.907	37.434	32.261	36.334	36.901	40.23	48.641
Ostf1	<a href='https://www.ncbi.nlm.nih.gov/gene/?term=20409' target="_blank"> 20409 </a>	osteoclast stimulating factor 1	protein_coding	protein_coding	-0.531302	-1.44523	0.064965	0.802677	Not regulated	20.47	43.206	27.526	23.338	35.595	52.521	57.212	46.873
Gm10069	<a href='https://www.ncbi.nlm.nih.gov/gene/?term=791299' target="_blank"> 791299 </a>	predicted gene 10069	lincRNA	lincRNA	-1.1831	-2.27065	0.0649791	0.802677	Not regulated	0.142	0.543	0.369	0.515	0.801	0.442	1.001	3.497
6430584L05Rik	<a href='https://www.ncbi.nlm.nih.gov/gene/?term=330324' target="_blank"> 330324 </a>	RIKEN cDNA 6430584L05 gene			0.884544	1.84618	0.0652953	0.805787	Not regulated	0.885	0.765	0.463	0.538	0.518	0.442	0.415	0.237
Nsun3	<a href='https://www.ncbi.nlm.nih.gov/gene/?term=106338' target="_blank"> 106338 </a>	NOL1/NOP2/Sun domain family member 3	protein_coding	protein_coding	-0.191246	-1.14175	0.0653327	0.805787	Not regulated	7.426	8.377	8.145	8.425	10.05	9.97	10.075	12.403
Dok6	<a href='https://www.ncbi.nlm.nih.gov/gene/?term=623279' target="_blank"> 623279 </a>	docking protein 6	protein_coding	protein_coding	0.455929	1.37167	0.0654723	0.806104	Not regulated	12.584	8.565	10.421	14.782	11.071	8.89	7.492	10.588
Strip2	<a href='https://www.ncbi.nlm.nih.gov/gene/?term=320609' target="_blank"> 320609 </a>	striatin interacting protein 2	retained_intron	protein_coding	0.822112	1.76799	0.0655047	0.806104	Not regulated	19.108	15.092	6.049	13.069	12.207	10.432	4.505	6.969
Abcb9	<a href='https://www.ncbi.nlm.nih.gov/gene/?term=56325' target="_blank"> 56325 </a>	ATP-binding cassette, sub-family B (MDR/TAP), member 9	protein_coding	protein_coding	0.222125	1.16645	0.0655569	0.806104	Not regulated	11.015	11.994	11.008	13.012	11.653	10.818	10.59	12.357
Ppdpf	<a href='https://www.ncbi.nlm.nih.gov/gene/?term=66496' target="_blank"> 66496 </a>	pancreatic progenitor cell differentiation and proliferation factor	protein_coding	protein_coding	-0.212646	-1.15881	0.0655622	0.806104	Not regulated	132.743	145.166	173.539	125.449	166.573	187.558	200.342	191.336
Phrf1	<a href='https://www.ncbi.nlm.nih.gov/gene/?term=101471' target="_blank"> 101471 </a>	PHD and ring finger domains 1	nonsense_mediated_decay	protein_coding	0.149826	1.10944	0.0656794	0.806206	Not regulated	27.783	27.669	31.43	26.916	25.312	25.664	23.823	31.791
Kcnab3	<a href='https://www.ncbi.nlm.nih.gov/gene/?term=16499' target="_blank"> 16499 </a>	potassium voltage-gated channel, shaker-related subfamily, beta member 3	protein_coding	protein_coding	0.585662	1.50073	0.0658202	0.806206	Not regulated	2.323	2.294	2.936	5.219	2.887	1.94	1.996	3.428
Mxd1	<a href='https://www.ncbi.nlm.nih.gov/gene/?term=17119' target="_blank"> 17119 </a>	MAX dimerization protein 1	protein_coding	protein_coding	0.269846	1.20568	0.0659081	0.806206	Not regulated	6.101	6.101	5.892	5.94	6.436	5.812	5.797	5.766
Gm49594	<a href='https://www.ncbi.nlm.nih.gov/gene/?term=NA' target="_blank"> NA </a>				-0.419265	-1.33725	0.0659176	0.806206	Not regulated	11.618	10.561	17.147	13.026	20.483	13.984	18.769	24.154
Nrip1	<a href='https://www.ncbi.nlm.nih.gov/gene/?term=268903' target="_blank"> 268903 </a>	nuclear receptor interacting protein 1	protein_coding	protein_coding	0.377738	1.2993	0.0659659	0.806206	Not regulated	9.638	12.008	9.252	9.783	9.643	10.604	8.053	8.186
S100b	<a href='https://www.ncbi.nlm.nih.gov/gene/?term=20203' target="_blank"> 20203 </a>	S100 protein, beta polypeptide, neural	protein_coding	protein_coding	1.32364	2.50296	0.0661314	0.806206	Not regulated	21.718	24.533	8.002	9.345	10.11	10.923	6.856	0.723
C1qtnf4	<a href='https://www.ncbi.nlm.nih.gov/gene/?term=67445' target="_blank"> 67445 </a>	C1q and tumor necrosis factor related protein 4	protein_coding	protein_coding	0.336677	1.26284	0.0661728	0.806206	Not regulated	105.16	86.01	74.096	93.138	73.805	75.968	72.441	96.655
Phf12	<a href='https://www.ncbi.nlm.nih.gov/gene/?term=268448' target="_blank"> 268448 </a>	PHD finger protein 12	protein_coding	protein_coding	0.131536	1.09546	0.0661832	0.806206	Not regulated	25.768	24.014	28.431	27.641	21.873	25.23	27.463	32.596
Sez6	<a href='https://www.ncbi.nlm.nih.gov/gene/?term=20370' target="_blank"> 20370 </a>	seizure related gene 6	protein_coding	protein_coding	0.526785	1.44071	0.0662769	0.806206	Not regulated	95.561	60.307	116.866	88.203	87.496	68.785	70.916	38.38
Pcdh7	<a href='https://www.ncbi.nlm.nih.gov/gene/?term=54216' target="_blank"> 54216 </a>	protocadherin 7	protein_coding	protein_coding	0.399962	1.31947	0.0663621	0.806206	Not regulated	25.122	18.041	29.783	20.81	22.23	24.97	15.705	16.052
Nup160	<a href='https://www.ncbi.nlm.nih.gov/gene/?term=59015' target="_blank"> 59015 </a>	nucleoporin 160	protein_coding	protein_coding	-0.277445	-1.21205	0.0664211	0.806206	Not regulated	6.556	8.059	10.727	10.436	10.633	10.542	11.336	15.103
Pik3ca	<a href='https://www.ncbi.nlm.nih.gov/gene/?term=18706' target="_blank"> 18706 </a>	phosphatidylinositol-4,5-bisphosphate 3-kinase catalytic subunit alpha	protein_coding	protein_coding	0.163667	1.12013	0.0664391	0.806206	Not regulated	25.388	24.455	25.167	34.084	22.994	20.381	27.93	31.132
Smim20	<a href='https://www.ncbi.nlm.nih.gov/gene/?term=66278' target="_blank"> 66278 </a>	small integral membrane protein 20	protein_coding	protein_coding	-0.583309	-1.49828	0.0668069	0.806206	Not regulated	9.331	17.061	10.896	8.502	16.385	15.801	22.191	23.849
Cpd	<a href='https://www.ncbi.nlm.nih.gov/gene/?term=12874' target="_blank"> 12874 </a>	carboxypeptidase D	protein_coding	protein_coding	-0.214249	-1.1601	0.0668489	0.806206	Not regulated	47.249	56.8	56.128	46.21	61.307	62.071	73.099	66.601
Ttc37	<a href='https://www.ncbi.nlm.nih.gov/gene/?term=218343' target="_blank"> 218343 </a>	tetratricopeptide repeat domain 37	protein_coding	protein_coding	-0.335587	-1.26189	0.0669506	0.806206	Not regulated	6.788	7.674	12.184	10.447	11.757	11.982	10.317	16.651
Uvssa	<a href='https://www.ncbi.nlm.nih.gov/gene/?term=71101' target="_blank"> 71101 </a>	UV stimulated scaffold protein A	retained_intron	protein_coding	-0.44937	-1.36544	0.0670057	0.806206	Not regulated	4.215	4.679	7.815	8.334	8.101	7.112	9.394	14.19
Ndst3	<a href='https://www.ncbi.nlm.nih.gov/gene/?term=83398' target="_blank"> 83398 </a>	N-deacetylase/N-sulfotransferase (heparan glucosaminyl) 3	nonsense_mediated_decay	protein_coding	0.84998	1.80248	0.0670176	0.806206	Not regulated	3.113	1.716	5.218	3.377	2.051	2.996	2.239	0.752
Pink1	<a href='https://www.ncbi.nlm.nih.gov/gene/?term=68943' target="_blank"> 68943 </a>	PTEN induced putative kinase 1	protein_coding	protein_coding	0.311185	1.24073	0.0670338	0.806206	Not regulated	181.863	276.877	222.14	236.665	190.56	218.49	225.501	191.329
4921531C22Rik	<a href='https://www.ncbi.nlm.nih.gov/gene/?term=66730' target="_blank"> 66730 </a>	RIKEN cDNA 4921531C22 gene	processed_transcript	processed_transcript	-1.17006	-2.25021	0.0670851	0.806206	Not regulated	1.363	1.576	0.87	1.262	1.321	1.417	2.287	8.349
Gabra5	<a href='https://www.ncbi.nlm.nih.gov/gene/?term=110886' target="_blank"> 110886 </a>	gamma-aminobutyric acid (GABA) A receptor, subunit alpha 5	protein_coding	protein_coding	0.532629	1.44656	0.067234	0.806206	Not regulated	234.951	139.811	109.307	206.591	155.169	141.54	104.617	135.98
Ticrr	<a href='https://www.ncbi.nlm.nih.gov/gene/?term=77011' target="_blank"> 77011 </a>	TOPBP1-interacting checkpoint and replication regulator	protein_coding	protein_coding	1.25758	2.39094	0.0673851	0.806206	Not regulated	0.352	0.297	0.094	0.171	0.091	0.166	0.229	0.071
Npas2	<a href='https://www.ncbi.nlm.nih.gov/gene/?term=18143' target="_blank"> 18143 </a>	neuronal PAS domain protein 2	protein_coding	protein_coding	0.398507	1.31814	0.0673966	0.806206	Not regulated	9.742	11.709	13.498	10.385	8.42	10.634	13.452	8.241
Galnt13	<a href='https://www.ncbi.nlm.nih.gov/gene/?term=271786' target="_blank"> 271786 </a>	polypeptide N-acetylgalactosaminyltransferase 13	protein_coding	protein_coding	0.529895	1.44382	0.0674362	0.806206	Not regulated	3.844	1.949	2.593	2.367	1.763	2.198	1.291	1.679
Syp	<a href='https://www.ncbi.nlm.nih.gov/gene/?term=20977' target="_blank"> 20977 </a>	synaptophysin	protein_coding	protein_coding	0.256194	1.19432	0.0674506	0.806206	Not regulated	1100.3	918.414	1200.67	1227.19	1085.42	1078.89	790.879	1182.16
Pvt1	<a href='https://www.ncbi.nlm.nih.gov/gene/?term=19296' target="_blank"> 19296 </a>	Pvt1 oncogene	lincRNA	lincRNA	-0.634	-1.55186	0.0674582	0.806206	Not regulated	17.353	9.665	23.676	21.638	29.027	15.344	27.207	51.665
Akip1	<a href='https://www.ncbi.nlm.nih.gov/gene/?term=57373' target="_blank"> 57373 </a>	A kinase (PRKA) interacting protein 1	protein_coding	protein_coding	-0.585831	-1.5009	0.0674941	0.806206	Not regulated	5.095	10.909	10.082	6.424	10.147	11.081	14.484	17.999
Nmnat1	<a href='https://www.ncbi.nlm.nih.gov/gene/?term=66454' target="_blank"> 66454 </a>	nicotinamide nucleotide adenylyltransferase 1	protein_coding	protein_coding	-0.311	-1.24057	0.0675437	0.806206	Not regulated	5.97	6.774	6.427	7.775	8.501	6.865	9.921	11.357
Thbs3	<a href='https://www.ncbi.nlm.nih.gov/gene/?term=21827' target="_blank"> 21827 </a>	thrombospondin 3	protein_coding	protein_coding	-0.504751	-1.41888	0.0675994	0.806206	Not regulated	12.739	12.259	13.47	14.554	14.159	14.227	27.783	23.706
Scamp4	<a href='https://www.ncbi.nlm.nih.gov/gene/?term=56214' target="_blank"> 56214 </a>	secretory carrier membrane protein 4	protein_coding	protein_coding	0.175816	1.1296	0.0676061	0.806206	Not regulated	48.358	45.384	46.458	45.31	45.983	47.42	38.95	50.257
Imp4	<a href='https://www.ncbi.nlm.nih.gov/gene/?term=27993' target="_blank"> 27993 </a>	IMP4, U3 small nucleolar ribonucleoprotein	protein_coding	protein_coding	-0.238347	-1.17964	0.0676657	0.806206	Not regulated	18.23	17.466	18.228	18.239	19.644	20.834	26.455	22.105
Smarcd3	<a href='https://www.ncbi.nlm.nih.gov/gene/?term=66993' target="_blank"> 66993 </a>	SWI/SNF related, matrix associated, actin dependent regulator of chromatin, subfamily d, member 3	retained_intron	protein_coding	0.594411	1.50986	0.0677659	0.806206	Not regulated	44.682	42.765	41.276	46.048	41.611	41.405	35.095	17.038
Traf4	<a href='https://www.ncbi.nlm.nih.gov/gene/?term=22032' target="_blank"> 22032 </a>	TNF receptor associated factor 4	retained_intron	protein_coding	0.482043	1.39672	0.0677669	0.806206	Not regulated	16.51	12.635	14.377	16.677	12.691	8.803	8.041	17.115
Mapk8	<a href='https://www.ncbi.nlm.nih.gov/gene/?term=26419' target="_blank"> 26419 </a>	mitogen-activated protein kinase 8	protein_coding	protein_coding	0.315895	1.24478	0.0677771	0.806206	Not regulated	90.057	69.421	123.175	95.199	95.566	83.134	73.218	75.494
Rgs14	<a href='https://www.ncbi.nlm.nih.gov/gene/?term=51791' target="_blank"> 51791 </a>	regulator of G-protein signaling 14	protein_coding	protein_coding	0.990143	1.98638	0.0677792	0.806206	Not regulated	14.988	6.959	8.093	6.068	8.056	7.414	3.036	1.772
Gm7334	<a href='https://www.ncbi.nlm.nih.gov/gene/?term=654432' target="_blank"> 654432 </a>	B-cell translocation gene 3 pseudogene	protein_coding	protein_coding	0.245706	1.18567	0.067796	0.806206	Not regulated	26.796	31.185	34.048	36.693	31.109	32.184	26.528	30.632
Necab1	<a href='https://www.ncbi.nlm.nih.gov/gene/?term=69352' target="_blank"> 69352 </a>	N-terminal EF-hand calcium binding protein 1	protein_coding	protein_coding	0.664215	1.58471	0.067804	0.806206	Not regulated	9.683	8.001	17.604	28.494	11.205	7.126	13.264	13.549
Lrrc51	<a href='https://www.ncbi.nlm.nih.gov/gene/?term=69358' target="_blank"> 69358 </a>	leucine rich repeat containing 51	protein_coding	protein_coding	-0.671877	-1.59314	0.0678644	0.806206	Not regulated	6.596	20.145	20.619	19.08	20.36	28.33	27.696	42.771
Telo2	<a href='https://www.ncbi.nlm.nih.gov/gene/?term=71718' target="_blank"> 71718 </a>	telomere maintenance 2	retained_intron	protein_coding	-0.7059	-1.63116	0.0680049	0.806206	Not regulated	9.757	8.285	20.047	19.112	21.101	20.524	24.927	54.176
Timm44	<a href='https://www.ncbi.nlm.nih.gov/gene/?term=21856' target="_blank"> 21856 </a>	translocase of inner mitochondrial membrane 44	retained_intron	protein_coding	-0.39321	-1.31331	0.0681014	0.806206	Not regulated	34.158	34.149	55.168	66.982	69.036	57.694	76.157	84.333
Mterf3	<a href='https://www.ncbi.nlm.nih.gov/gene/?term=66410' target="_blank"> 66410 </a>	mitochondrial transcription termination factor 3	protein_coding	protein_coding	-0.200939	-1.14945	0.0681794	0.806206	Not regulated	25.089	25.823	36.332	35.82	39.011	33.029	42.244	39.115
Epha6	<a href='https://www.ncbi.nlm.nih.gov/gene/?term=13840' target="_blank"> 13840 </a>	Eph receptor A6	protein_coding	protein_coding	0.506515	1.42061	0.0682475	0.806206	Not regulated	32.98	19.455	22.736	37.645	27.939	21.856	16.356	23.888
Spry1	<a href='https://www.ncbi.nlm.nih.gov/gene/?term=24063' target="_blank"> 24063 </a>	sprouty RTK signaling antagonist 1	protein_coding	protein_coding	0.559241	1.47349	0.068258	0.806206	Not regulated	24.791	20.943	19.131	13.659	20.211	16.57	11.006	11.797
Trir	<a href='https://www.ncbi.nlm.nih.gov/gene/?term=68544' target="_blank"> 68544 </a>	telomerase RNA component interacting RNase			0.270594	1.2063	0.0683196	0.806206	Not regulated	101.929	120.565	114.718	106.079	115.255	85.697	108.497	101.133
Thy1	<a href='https://www.ncbi.nlm.nih.gov/gene/?term=21838' target="_blank"> 21838 </a>	thymus cell antigen 1, theta	protein_coding	protein_coding	0.341639	1.2672	0.0684176	0.806206	Not regulated	941.362	670.18	941.605	856.692	877.761	800.391	546.923	850.067
Gpr6	<a href='https://www.ncbi.nlm.nih.gov/gene/?term=140741' target="_blank"> 140741 </a>	G protein-coupled receptor 6	protein_coding	protein_coding	1.02682	2.03753	0.0685136	0.806206	Not regulated	1.378	0.409	1.466	2.191	0.582	0.626	0.596	1.143
Rexo5	<a href='https://www.ncbi.nlm.nih.gov/gene/?term=434234' target="_blank"> 434234 </a>	RNA exonuclease 5			-0.681997	-1.60436	0.0685383	0.806206	Not regulated	1.196	1.773	2.412	2.072	3.354	2.785	5.844	6.908
Celsr1	<a href='https://www.ncbi.nlm.nih.gov/gene/?term=12614' target="_blank"> 12614 </a>	cadherin, EGF LAG seven-pass G-type receptor 1	protein_coding	protein_coding	-0.81241	-1.75614	0.0685542	0.806206	Not regulated	2.075	5.961	3.881	1.492	2.825	6.241	7.833	6.821
Relt	<a href='https://www.ncbi.nlm.nih.gov/gene/?term=320100' target="_blank"> 320100 </a>	RELT tumor necrosis factor receptor	protein_coding	protein_coding	-0.431068	-1.34823	0.0686259	0.806206	Not regulated	10.627	21.29	20.479	26.04	27.065	27.27	25.767	38.208
Npr3	<a href='https://www.ncbi.nlm.nih.gov/gene/?term=18162' target="_blank"> 18162 </a>	natriuretic peptide receptor 3	protein_coding	protein_coding	1.15115	2.22091	0.0686302	0.806206	Not regulated	4.877	0.786	10.393	6.364	3.936	1.889	1.284	3.812
Qtrt2	<a href='https://www.ncbi.nlm.nih.gov/gene/?term=106248' target="_blank"> 106248 </a>	queuine tRNA-ribosyltransferase accessory subunit 2			-0.257073	-1.19505	0.0686825	0.806206	Not regulated	8.135	11.692	10.127	8.776	11.876	16.252	18.852	24.027
Pcdhga3	<a href='https://www.ncbi.nlm.nih.gov/gene/?term=93711' target="_blank"> 93711 </a>	protocadherin gamma subfamily A, 3			0.301087	1.23207	0.0686931	0.806206	Not regulated	28.37	25.273	25.007	22.938	25.741	24.342	20.465	21.428
Foxn2	<a href='https://www.ncbi.nlm.nih.gov/gene/?term=14236' target="_blank"> 14236 </a>	forkhead box N2	protein_coding	protein_coding	0.332818	1.25947	0.0687075	0.806206	Not regulated	8.174	9.121	8.064	8.783	7.772	8.674	6.299	7.703
Pcdhga2	<a href='https://www.ncbi.nlm.nih.gov/gene/?term=93710' target="_blank"> 93710 </a>	protocadherin gamma subfamily A, 2	protein_coding	protein_coding	0.253945	1.19246	0.0687236	0.806206	Not regulated	17.537	16.344	18.017	21.431	17.961	18.587	13.995	17.74
Gm14317	<a href='https://www.ncbi.nlm.nih.gov/gene/?term=670507' target="_blank"> 670507 </a>	predicted gene 14317	lincRNA	lincRNA	1.20643	2.30767	0.0687549	0.806206	Not regulated	1.807	1.307	0.855	1.78	1.251	0.917	0.368	0.237
1700030J22Rik	<a href='https://www.ncbi.nlm.nih.gov/gene/?term=69528' target="_blank"> 69528 </a>	RIKEN cDNA 1700030J22 gene	protein_coding	protein_coding	0.378437	1.29993	0.0688055	0.806206	Not regulated	3.453	4.07	4.125	3.514	3.481	3.66	2.868	3.295
Tufm	<a href='https://www.ncbi.nlm.nih.gov/gene/?term=233870' target="_blank"> 233870 </a>	Tu translation elongation factor, mitochondrial	protein_coding	protein_coding	-0.177535	-1.13095	0.0688249	0.806206	Not regulated	62.145	56.2	63.065	67.492	70.693	73.237	77.94	86.112
Chn1	<a href='https://www.ncbi.nlm.nih.gov/gene/?term=108699' target="_blank"> 108699 </a>	chimerin 1	protein_coding	protein_coding	0.508629	1.4227	0.0688312	0.806206	Not regulated	609.358	424.696	316.108	580.93	441.488	433.977	312.639	331.294
Armcx6	<a href='https://www.ncbi.nlm.nih.gov/gene/?term=278097' target="_blank"> 278097 </a>	armadillo repeat containing, X-linked 6	protein_coding	protein_coding	-0.545049	-1.45907	0.0688979	0.806206	Not regulated	7.772	6.867	10.105	11.764	12.108	10.217	10.945	25.858
Mgmt	<a href='https://www.ncbi.nlm.nih.gov/gene/?term=17314' target="_blank"> 17314 </a>	O-6-methylguanine-DNA methyltransferase	protein_coding	protein_coding	-0.691232	-1.61466	0.0689274	0.806206	Not regulated	1.067	1.825	1.128	1.126	1.377	1.968	3.336	2.695
En1	<a href='https://www.ncbi.nlm.nih.gov/gene/?term=13798' target="_blank"> 13798 </a>	engrailed 1	protein_coding	protein_coding	1.08186	2.11676	0.0690118	0.806206	Not regulated	1.57	1.596	1.042	2.15	0.973	1.639	0.372	0.368
Rb1	<a href='https://www.ncbi.nlm.nih.gov/gene/?term=19645' target="_blank"> 19645 </a>	RB transcriptional corepressor 1	processed_transcript	protein_coding	-0.207495	-1.15468	0.0690131	0.806206	Not regulated	16.579	19.319	18.353	18.386	20.936	22.051	25.878	31.371
Gnl1	<a href='https://www.ncbi.nlm.nih.gov/gene/?term=14670' target="_blank"> 14670 </a>	guanine nucleotide binding protein-like 1	protein_coding	protein_coding	0.160693	1.11782	0.0690299	0.806206	Not regulated	110.268	98.498	134.004	133.454	125.817	113.437	105.202	123.641
Aftph	<a href='https://www.ncbi.nlm.nih.gov/gene/?term=216549' target="_blank"> 216549 </a>	aftiphilin	protein_coding	protein_coding	0.141867	1.10333	0.069107	0.806206	Not regulated	40.644	36.804	44.078	45.033	44.889	39.448	38.506	45.815
Cotl1	<a href='https://www.ncbi.nlm.nih.gov/gene/?term=72042' target="_blank"> 72042 </a>	coactosin-like 1 (Dictyostelium)	protein_coding	protein_coding	-0.472735	-1.38774	0.0691142	0.806206	Not regulated	94.16	171.78	116.11	138.223	135.724	174.944	254.566	244.898
Npbwr1	<a href='https://www.ncbi.nlm.nih.gov/gene/?term=226304' target="_blank"> 226304 </a>	neuropeptides B/W receptor 1	protein_coding	protein_coding	2.41676	5.33972	0.0691509	0.806206	Not regulated	0.05	0	0.69	0.174	0.047	0.03	0.039	0.061
Fbxw5	<a href='https://www.ncbi.nlm.nih.gov/gene/?term=30839' target="_blank"> 30839 </a>	F-box and WD-40 domain protein 5	protein_coding	protein_coding	-0.161726	-1.11862	0.0691837	0.806206	Not regulated	76.052	68.506	88.908	93.324	94.973	92.894	99.485	123.67
Rabep1	<a href='https://www.ncbi.nlm.nih.gov/gene/?term=54189' target="_blank"> 54189 </a>	rabaptin, RAB GTPase binding effector protein 1	protein_coding	protein_coding	0.172729	1.12719	0.0692108	0.806206	Not regulated	56.279	46.786	63.243	58.7	56.384	56.935	52.642	61.4
Scn2b	<a href='https://www.ncbi.nlm.nih.gov/gene/?term=72821' target="_blank"> 72821 </a>	sodium channel, voltage-gated, type II, beta	protein_coding	protein_coding	0.252006	1.19086	0.0692442	0.806206	Not regulated	102.337	93.989	102.674	134.017	97.709	99.063	86.323	122.661
Cacng2	<a href='https://www.ncbi.nlm.nih.gov/gene/?term=12300' target="_blank"> 12300 </a>	calcium channel, voltage-dependent, gamma subunit 2	protein_coding	protein_coding	0.44427	1.36063	0.0692621	0.806206	Not regulated	24.351	13.507	20.899	23.18	20.484	18.054	13.787	14.276
Tes3-ps	<a href='https://www.ncbi.nlm.nih.gov/gene/?term=54339' target="_blank"> 54339 </a>	testis derived transcript 3, pseudogene	processed_pseudogene	processed_pseudogene	0.431828	1.34894	0.0692734	0.806206	Not regulated	3.547	3.793	3.193	4.05	3.764	2.639	2.704	3.065
Itgb3	<a href='https://www.ncbi.nlm.nih.gov/gene/?term=16416' target="_blank"> 16416 </a>	integrin beta 3	protein_coding	protein_coding	-0.526127	-1.44006	0.0695471	0.806206	Not regulated	0.604	0.55	1.13	0.655	1.273	1.065	0.862	1.443
P3h1	<a href='https://www.ncbi.nlm.nih.gov/gene/?term=56401' target="_blank"> 56401 </a>	prolyl 3-hydroxylase 1			-0.330577	-1.25752	0.0695934	0.806206	Not regulated	5.424	6.335	5.777	5.197	6.468	8.429	7.817	10.106
Hs3st4	<a href='https://www.ncbi.nlm.nih.gov/gene/?term=628779' target="_blank"> 628779 </a>	heparan sulfate (glucosamine) 3-O-sulfotransferase 4	protein_coding	protein_coding	0.733928	1.66316	0.0696261	0.806206	Not regulated	24.302	8.426	25.493	27.162	21.364	9.266	8.322	17.496
Usp24	<a href='https://www.ncbi.nlm.nih.gov/gene/?term=329908' target="_blank"> 329908 </a>	ubiquitin specific peptidase 24	protein_coding	protein_coding	-0.190417	-1.14109	0.0696264	0.806206	Not regulated	19.965	24.299	26.333	26.13	26.338	27.613	33.732	33.517
H4c9	<a href='https://www.ncbi.nlm.nih.gov/gene/?term=319158' target="_blank"> 319158 </a>	H4 clustered histone 9			1.30793	2.47586	0.0697021	0.806206	Not regulated	11.409	11.597	2.262	3.553	4.61	5.395	1.717	1.748
Cutc	<a href='https://www.ncbi.nlm.nih.gov/gene/?term=66388' target="_blank"> 66388 </a>	cutC copper transporter	protein_coding	protein_coding	-0.445003	-1.36132	0.0697131	0.806206	Not regulated	5.028	5.445	8.167	6.402	9.189	7.064	8.992	14.062
Mkx	<a href='https://www.ncbi.nlm.nih.gov/gene/?term=210719' target="_blank"> 210719 </a>	mohawk homeobox	processed_transcript	protein_coding	-0.500252	-1.41446	0.0697585	0.806206	Not regulated	1.376	0.705	1.514	1.512	1.466	1.075	1.476	3.579
Rem2	<a href='https://www.ncbi.nlm.nih.gov/gene/?term=140743' target="_blank"> 140743 </a>	rad and gem related GTP binding protein 2	protein_coding	protein_coding	1.03982	2.05597	0.0697764	0.806206	Not regulated	13.317	11.858	39.82	17.038	18.308	13.466	7.042	2.692
Zfp462	<a href='https://www.ncbi.nlm.nih.gov/gene/?term=242466' target="_blank"> 242466 </a>	zinc finger protein 462	protein_coding	protein_coding	0.399141	1.31872	0.0698314	0.806206	Not regulated	6.764	8.694	4.874	7.744	5.462	5.949	5.033	7.023
Fxyd7	<a href='https://www.ncbi.nlm.nih.gov/gene/?term=57780' target="_blank"> 57780 </a>	FXYD domain-containing ion transport regulator 7	protein_coding	protein_coding	0.972264	1.96192	0.0699734	0.806206	Not regulated	10.724	8.785	47.236	22.517	16.656	7.34	8.263	16.594
Pxmp2	<a href='https://www.ncbi.nlm.nih.gov/gene/?term=19301' target="_blank"> 19301 </a>	peroxisomal membrane protein 2	protein_coding	protein_coding	0.684962	1.60766	0.0699924	0.806206	Not regulated	7.628	11.182	6.492	9.121	6.245	5.885	8.24	3.76
Snap25	<a href='https://www.ncbi.nlm.nih.gov/gene/?term=20614' target="_blank"> 20614 </a>	synaptosomal-associated protein 25	protein_coding	protein_coding	0.528105	1.44203	0.0700088	0.806206	Not regulated	1798.59	1386.07	1582.18	1719.76	1681.06	1452.69	1023.83	879.129
Alcam	<a href='https://www.ncbi.nlm.nih.gov/gene/?term=11658' target="_blank"> 11658 </a>	activated leukocyte cell adhesion molecule	protein_coding	protein_coding	0.377043	1.29868	0.0700636	0.806206	Not regulated	41.556	37.816	46.768	53.037	47.361	38.708	34.912	35.026
Scaf8	<a href='https://www.ncbi.nlm.nih.gov/gene/?term=106583' target="_blank"> 106583 </a>	SR-related CTD-associated factor 8	protein_coding	protein_coding	0.138271	1.10059	0.0701057	0.806206	Not regulated	31.707	27.907	33.953	31.854	30.449	33.951	31.608	36.074
Sdcbp2	<a href='https://www.ncbi.nlm.nih.gov/gene/?term=228765' target="_blank"> 228765 </a>	syndecan binding protein (syntenin) 2	protein_coding	protein_coding	-0.962945	-1.94928	0.070132	0.806206	Not regulated	0.688	1.727	2.515	3.484	3.217	2.983	3.589	8.371
Gm49601	<a href='https://www.ncbi.nlm.nih.gov/gene/?term=NA' target="_blank"> NA </a>				0.360043	1.28346	0.0701369	0.806206	Not regulated	54.487	40.127	42.788	49.992	40.268	40.218	40.879	50.375
Sec23b	<a href='https://www.ncbi.nlm.nih.gov/gene/?term=27054' target="_blank"> 27054 </a>	SEC23 homolog B, COPII coat complex component	protein_coding	protein_coding	-0.156284	-1.11441	0.0701378	0.806206	Not regulated	34.497	40.724	56.437	46.829	55.737	49.139	55.894	59.047
Glce	<a href='https://www.ncbi.nlm.nih.gov/gene/?term=93683' target="_blank"> 93683 </a>	glucuronyl C5-epimerase	protein_coding	protein_coding	-0.258	-1.19582	0.0702165	0.806206	Not regulated	21.324	19.827	26.741	19.886	28.095	28.486	25.64	40.076
Ctdp1	<a href='https://www.ncbi.nlm.nih.gov/gene/?term=67655' target="_blank"> 67655 </a>	CTD (carboxy-terminal domain, RNA polymerase II, polypeptide A) phosphatase, subunit 1	protein_coding	protein_coding	0.231457	1.17402	0.0702939	0.806206	Not regulated	14.215	11.249	15.347	10.6	11.954	11.647	10.302	11.428
Dusp13	<a href='https://www.ncbi.nlm.nih.gov/gene/?term=27389' target="_blank"> 27389 </a>	dual specificity phosphatase 13	protein_coding	protein_coding	-0.880111	-1.84052	0.0703188	0.806206	Not regulated	1.18	1.682	2.846	1.605	1.914	2.089	3.253	4.595
Mrpl41	<a href='https://www.ncbi.nlm.nih.gov/gene/?term=107733' target="_blank"> 107733 </a>	mitochondrial ribosomal protein L41	protein_coding	protein_coding	0.302535	1.23331	0.0703279	0.806206	Not regulated	94.182	89.088	119.217	154.861	111.959	101.857	96.79	97.661
Cxxc5	<a href='https://www.ncbi.nlm.nih.gov/gene/?term=67393' target="_blank"> 67393 </a>	CXXC finger 5	protein_coding	protein_coding	0.430533	1.34773	0.0703599	0.806206	Not regulated	28.173	49.01	37.022	38.767	28.268	38.95	37.218	24.504
Ciao2b	<a href='https://www.ncbi.nlm.nih.gov/gene/?term=68523' target="_blank"> 68523 </a>	cytosolic iron-sulfur assembly component 2B			-0.25338	-1.192	0.0704153	0.806206	Not regulated	26.59	23.634	39.279	33.309	37.705	41.155	39.073	44.95
Col7a1	<a href='https://www.ncbi.nlm.nih.gov/gene/?term=12836' target="_blank"> 12836 </a>	collagen, type VII, alpha 1	protein_coding	protein_coding	-0.972429	-1.96214	0.0704234	0.806206	Not regulated	4.494	8.27	2.941	1.369	6.551	8.715	9.202	5.854
Zfp319	<a href='https://www.ncbi.nlm.nih.gov/gene/?term=79233' target="_blank"> 79233 </a>	zinc finger protein 319	protein_coding	protein_coding	0.251733	1.19064	0.0704684	0.806206	Not regulated	6.309	7.229	10.758	8.248	6.861	7.907	6.93	8.387
Kifap3	<a href='https://www.ncbi.nlm.nih.gov/gene/?term=16579' target="_blank"> 16579 </a>	kinesin-associated protein 3	protein_coding	protein_coding	0.247221	1.18692	0.0705882	0.806206	Not regulated	125.707	106.04	128.238	129.118	125.585	122.323	97.233	112.927
AC109619.1	<a href='https://www.ncbi.nlm.nih.gov/gene/?term=NA' target="_blank"> NA </a>				0.712458	1.63859	0.0706016	0.806206	Not regulated	5.585	5.324	10.105	7.431	6.266	5.853	4.458	2.315
Zfp52	<a href='https://www.ncbi.nlm.nih.gov/gene/?term=22710' target="_blank"> 22710 </a>	zinc finger protein 52	protein_coding	protein_coding	-0.525499	-1.43943	0.0706681	0.806206	Not regulated	3.163	1.987	4.124	3.315	4.879	2.813	4.538	7.43
Mir124a-1hg	<a href='https://www.ncbi.nlm.nih.gov/gene/?term=268755' target="_blank"> 268755 </a>	Mir124-1 host gene (non-protein coding)			-0.292865	-1.22507	0.0706792	0.806206	Not regulated	21.627	16.843	25.313	26.55	27.906	26.175	37.456	31.341
1810030O07Rik	<a href='https://www.ncbi.nlm.nih.gov/gene/?term=69155' target="_blank"> 69155 </a>	RIKEN cDNA 1810030O07 gene	protein_coding	protein_coding	-0.23705	-1.17858	0.0707084	0.806206	Not regulated	10.837	11.351	12.21	12.741	14.389	12.392	17.298	17.825
Tango2	<a href='https://www.ncbi.nlm.nih.gov/gene/?term=27883' target="_blank"> 27883 </a>	transport and golgi organization 2	nonsense_mediated_decay	protein_coding	0.19796	1.14708	0.0707162	0.806206	Not regulated	84.012	67.152	74.23	78.786	81.258	68.962	71.848	77.558
Olfm1	<a href='https://www.ncbi.nlm.nih.gov/gene/?term=56177' target="_blank"> 56177 </a>	olfactomedin 1	protein_coding	protein_coding	0.283026	1.21674	0.0708148	0.806236	Not regulated	751.945	552.43	539.057	622.218	610.269	585.757	478.411	492.97
Rwdd3	<a href='https://www.ncbi.nlm.nih.gov/gene/?term=66568' target="_blank"> 66568 </a>	RWD domain containing 3	retained_intron	protein_coding	-0.600627	-1.51638	0.0708636	0.806236	Not regulated	3.311	3.332	6.726	6.305	5.951	6.587	8.207	13.311
Kank3	<a href='https://www.ncbi.nlm.nih.gov/gene/?term=80880' target="_blank"> 80880 </a>	KN motif and ankyrin repeat domains 3	protein_coding	protein_coding	-0.620439	-1.53734	0.0709661	0.806236	Not regulated	5.638	4.278	8.797	13.107	9.193	9.21	12.876	25.861
Slc2a8	<a href='https://www.ncbi.nlm.nih.gov/gene/?term=56017' target="_blank"> 56017 </a>	solute carrier family 2, (facilitated glucose transporter), member 8	retained_intron	protein_coding	-0.172689	-1.12716	0.0710323	0.806236	Not regulated	16.19	16.765	24.271	22.389	22.548	20.326	23.52	26.106
Sec11a	<a href='https://www.ncbi.nlm.nih.gov/gene/?term=56529' target="_blank"> 56529 </a>	SEC11 homolog A, signal peptidase complex subunit	processed_transcript	protein_coding	-0.198807	-1.14775	0.0711424	0.806236	Not regulated	35.773	47.673	50.123	45.89	53.22	52.02	63.094	67.936
Rcc2	<a href='https://www.ncbi.nlm.nih.gov/gene/?term=108911' target="_blank"> 108911 </a>	regulator of chromosome condensation 2	protein_coding	protein_coding	-0.274735	-1.20977	0.0711764	0.806236	Not regulated	68.319	79.118	107.778	70.804	90.067	105.725	93.593	119.72
Gpr137c	<a href='https://www.ncbi.nlm.nih.gov/gene/?term=70713' target="_blank"> 70713 </a>	G protein-coupled receptor 137C	processed_transcript	protein_coding	0.434278	1.35123	0.0712117	0.806236	Not regulated	22.991	14.183	18.941	26.75	20.364	16.974	11.728	21.764
Car8	<a href='https://www.ncbi.nlm.nih.gov/gene/?term=12319' target="_blank"> 12319 </a>	carbonic anhydrase 8	protein_coding	protein_coding	1.05054	2.0713	0.0712156	0.806236	Not regulated	0.303	0.847	0.411	0.299	0.301	0.305	0.229	0.163
Trim6	<a href='https://www.ncbi.nlm.nih.gov/gene/?term=94088' target="_blank"> 94088 </a>	tripartite motif-containing 6	retained_intron	protein_coding	-1.35606	-2.55985	0.0712453	0.806236	Not regulated	0.124	0.361	0.05	0.188	0.324	0.303	0.365	0.969
Stc2	<a href='https://www.ncbi.nlm.nih.gov/gene/?term=20856' target="_blank"> 20856 </a>	stanniocalcin 2	protein_coding	protein_coding	-0.486833	-1.40136	0.0713121	0.806236	Not regulated	11.679	8.277	15.259	9.712	20.472	15.899	9.829	22.767
Gm26777	<a href='https://www.ncbi.nlm.nih.gov/gene/?term=102632019' target="_blank"> 102632019 </a>	predicted gene, 26777	lincRNA	lincRNA	0.500221	1.41443	0.0714266	0.806236	Not regulated	1.963	2.494	1.541	1.889	1.544	1.519	1.658	1.549
Dok7	<a href='https://www.ncbi.nlm.nih.gov/gene/?term=231134' target="_blank"> 231134 </a>	docking protein 7	protein_coding	protein_coding	0.401752	1.32111	0.0714802	0.806236	Not regulated	5.108	5.411	4.544	4.534	2.884	4.317	4.594	4.803
Vxn	<a href='https://www.ncbi.nlm.nih.gov/gene/?term=76982' target="_blank"> 76982 </a>	vexin			0.549467	1.46354	0.0714822	0.806236	Not regulated	106.122	69.955	76.019	67.522	73.087	76.026	56.544	37.644
Tardbp	<a href='https://www.ncbi.nlm.nih.gov/gene/?term=230908' target="_blank"> 230908 </a>	TAR DNA binding protein	protein_coding	protein_coding	-0.244261	-1.18449	0.0716192	0.806236	Not regulated	132.217	124.247	141.05	144.478	174.203	143.057	178.457	211.332
Pgbd5	<a href='https://www.ncbi.nlm.nih.gov/gene/?term=209966' target="_blank"> 209966 </a>	piggyBac transposable element derived 5	protein_coding	protein_coding	0.42914	1.34643	0.0716659	0.806236	Not regulated	149.37	107.136	85.253	122.196	104.856	113.421	76.877	93.821
Fut7	<a href='https://www.ncbi.nlm.nih.gov/gene/?term=14347' target="_blank"> 14347 </a>	fucosyltransferase 7	protein_coding	protein_coding	-1.06757	-2.09589	0.0716853	0.806236	Not regulated	0.478	1.072	1.089	0.623	0.861	1.285	0.65	2.884
Dpf2	<a href='https://www.ncbi.nlm.nih.gov/gene/?term=19708' target="_blank"> 19708 </a>	D4, zinc and double PHD fingers family 2	protein_coding	protein_coding	-0.171317	-1.12609	0.0716952	0.806236	Not regulated	32.981	40.673	45.348	41.781	48.626	46.208	50.475	61.189
Insyn1	<a href='https://www.ncbi.nlm.nih.gov/gene/?term=319477' target="_blank"> 319477 </a>	inhibitory synaptic factor 1			0.322611	1.25059	0.0717744	0.806236	Not regulated	210.49	155.918	223.024	230.589	215.463	197.279	174.115	138.045
Asic4	<a href='https://www.ncbi.nlm.nih.gov/gene/?term=241118' target="_blank"> 241118 </a>	acid-sensing (proton-gated) ion channel family member 4	protein_coding	protein_coding	0.433277	1.3503	0.0717889	0.806236	Not regulated	4.449	6.081	6.504	5.987	4.121	3.14	5.21	6.367
Cbx2	<a href='https://www.ncbi.nlm.nih.gov/gene/?term=12416' target="_blank"> 12416 </a>	chromobox 2	processed_transcript	protein_coding	0.507983	1.42206	0.0718452	0.806236	Not regulated	1.017	1.285	1.332	1.638	0.975	0.752	1.068	1.653
Trp73	<a href='https://www.ncbi.nlm.nih.gov/gene/?term=22062' target="_blank"> 22062 </a>	transformation related protein 73	protein_coding	protein_coding	1.14625	2.21337	0.0718538	0.806236	Not regulated	0.369	0.983	3.541	1.37	0.472	1.403	1.107	0.607
Gm2115	<a href='https://www.ncbi.nlm.nih.gov/gene/?term=100039239' target="_blank"> 100039239 </a>	predicted gene 2115	lincRNA	lincRNA	0.813302	1.75723	0.0718794	0.806236	Not regulated	13.909	15.705	8.435	15.664	12.201	10.109	8.529	3.055
Sertad2	<a href='https://www.ncbi.nlm.nih.gov/gene/?term=58172' target="_blank"> 58172 </a>	SERTA domain containing 2	processed_transcript	protein_coding	0.283093	1.2168	0.0719058	0.806236	Not regulated	12.801	15.443	12.188	11.603	12.435	11.37	11.487	10.832
Prrt2	<a href='https://www.ncbi.nlm.nih.gov/gene/?term=69017' target="_blank"> 69017 </a>	proline-rich transmembrane protein 2	processed_transcript	protein_coding	0.517687	1.43166	0.0721284	0.806236	Not regulated	157.686	78.274	104.444	155.707	115.968	82.406	57.838	119.295
Fam122a	<a href='https://www.ncbi.nlm.nih.gov/gene/?term=68034' target="_blank"> 68034 </a>	family with sequence similarity 122, member A	protein_coding	protein_coding	0.183065	1.13529	0.0721433	0.806236	Not regulated	34.483	30.412	35.845	36.589	35.149	32.164	32.516	34.886
Mtap	<a href='https://www.ncbi.nlm.nih.gov/gene/?term=66902' target="_blank"> 66902 </a>	methylthioadenosine phosphorylase	protein_coding	protein_coding	-0.311381	-1.24089	0.0722514	0.806236	Not regulated	7.751	6.898	6.172	7	8.283	8.918	9.813	12.265
Serinc4	<a href='https://www.ncbi.nlm.nih.gov/gene/?term=574418' target="_blank"> 574418 </a>	serine incorporator 4	nonsense_mediated_decay	protein_coding	-0.987071	-1.98216	0.0722641	0.806236	Not regulated	0.313	0.231	0.902	0.465	0.488	0.466	0.762	1.508
Mib1	<a href='https://www.ncbi.nlm.nih.gov/gene/?term=225164' target="_blank"> 225164 </a>	mindbomb E3 ubiquitin protein ligase 1	protein_coding	protein_coding	0.260212	1.19765	0.0722826	0.806236	Not regulated	55.462	49.962	45.36	48.845	45.648	47.29	43.076	46.374
Ccdc92	<a href='https://www.ncbi.nlm.nih.gov/gene/?term=215707' target="_blank"> 215707 </a>	coiled-coil domain containing 92	protein_coding	protein_coding	0.243519	1.18388	0.0723611	0.806236	Not regulated	44.215	40.403	46.86	53.372	46.899	49.709	35.902	41.215
Cstb	<a href='https://www.ncbi.nlm.nih.gov/gene/?term=13014' target="_blank"> 13014 </a>	cystatin B	protein_coding	protein_coding	-0.414746	-1.33306	0.0724326	0.806236	Not regulated	69.721	104.493	83.269	62.752	113.519	117.058	141.438	104.249
Atic	<a href='https://www.ncbi.nlm.nih.gov/gene/?term=108147' target="_blank"> 108147 </a>	5-aminoimidazole-4-carboxamide ribonucleotide formyltransferase/IMP cyclohydrolase	protein_coding	protein_coding	-0.48126	-1.39596	0.0724656	0.806236	Not regulated	11.33	14.173	23.162	14.107	16.546	18.674	23.109	39.201
Zfp213	<a href='https://www.ncbi.nlm.nih.gov/gene/?term=449521' target="_blank"> 449521 </a>	zinc finger protein 213	protein_coding	protein_coding	0.303285	1.23395	0.072478	0.806236	Not regulated	3.523	4.086	5.756	4.548	4.437	3.843	3.705	3.97
Irf2bpl	<a href='https://www.ncbi.nlm.nih.gov/gene/?term=238330' target="_blank"> 238330 </a>	interferon regulatory factor 2 binding protein-like	protein_coding	protein_coding	0.181737	1.13425	0.0724811	0.806236	Not regulated	52.386	52.548	61.646	46.771	49.377	50.954	52.498	57.528
Nans	<a href='https://www.ncbi.nlm.nih.gov/gene/?term=94181' target="_blank"> 94181 </a>	N-acetylneuraminic acid synthase (sialic acid synthase)	protein_coding	protein_coding	-0.415238	-1.33352	0.072485	0.806236	Not regulated	13.204	12.432	19.064	12.218	16.605	16.132	17.991	31.357
Setd6	<a href='https://www.ncbi.nlm.nih.gov/gene/?term=66083' target="_blank"> 66083 </a>	SET domain containing 6	processed_transcript	protein_coding	-0.542305	-1.4563	0.0725021	0.806236	Not regulated	4.772	5.359	9.72	6.302	6.878	7.207	9.388	11.652
Zbtb16	<a href='https://www.ncbi.nlm.nih.gov/gene/?term=235320' target="_blank"> 235320 </a>	zinc finger and BTB domain containing 16	protein_coding	protein_coding	0.305877	1.23617	0.0725653	0.806371	Not regulated	18.994	17.741	24.131	28.753	19.778	15.412	23.323	21.207
Usp27x	<a href='https://www.ncbi.nlm.nih.gov/gene/?term=54651' target="_blank"> 54651 </a>	ubiquitin specific peptidase 27, X chromosome	nonsense_mediated_decay	protein_coding	0.260464	1.19786	0.0728936	0.809105	Not regulated	13.71	14.225	16.944	12.685	11.618	14.747	11.602	15.085
Nrxn2	<a href='https://www.ncbi.nlm.nih.gov/gene/?term=18190' target="_blank"> 18190 </a>	neurexin II	protein_coding	protein_coding	0.307928	1.23793	0.0729136	0.809105	Not regulated	378.011	308.898	327.581	325.951	339.763	313.255	270.318	321.06
Akap17b	<a href='https://www.ncbi.nlm.nih.gov/gene/?term=338351' target="_blank"> 338351 </a>	A kinase (PRKA) anchor protein 17B	protein_coding	protein_coding	-0.195015	-1.14474	0.0730302	0.809639	Not regulated	7.428	7.061	8.738	8.423	11.678	8.249	9.675	10.992
Grm7	<a href='https://www.ncbi.nlm.nih.gov/gene/?term=108073' target="_blank"> 108073 </a>	glutamate receptor, metabotropic 7	nonsense_mediated_decay	protein_coding	0.25149	1.19044	0.0730788	0.809639	Not regulated	23.709	27.275	27.052	29.094	26.473	30.346	22.797	25.541
Gm38372	<a href='https://www.ncbi.nlm.nih.gov/gene/?term=NA' target="_blank"> NA </a>				-0.511264	-1.4253	0.0731614	0.809639	Not regulated	1.945	2.895	2.639	4.406	3.735	3.63	6.395	5.185
Gm48161	<a href='https://www.ncbi.nlm.nih.gov/gene/?term=NA' target="_blank"> NA </a>				0.752389	1.68458	0.0731868	0.809639	Not regulated	2.68	2.625	2.023	1.324	1.718	1.873	1.058	1.132
Ttf2	<a href='https://www.ncbi.nlm.nih.gov/gene/?term=74044' target="_blank"> 74044 </a>	transcription termination factor, RNA polymerase II	protein_coding	protein_coding	-0.524869	-1.4388	0.0732954	0.809639	Not regulated	1.639	1.624	1.095	0.989	1.532	2.062	2.328	2.709
Uevld	<a href='https://www.ncbi.nlm.nih.gov/gene/?term=54122' target="_blank"> 54122 </a>	UEV and lactate/malate dehyrogenase domains	protein_coding	protein_coding	-0.369321	-1.29174	0.0733292	0.809639	Not regulated	5.932	6.912	9.495	10.927	9.319	10.515	11.384	15.747
Cdh11	<a href='https://www.ncbi.nlm.nih.gov/gene/?term=12552' target="_blank"> 12552 </a>	cadherin 11	protein_coding	protein_coding	0.399915	1.31943	0.0733295	0.809639	Not regulated	30.61	22.731	26.736	27.845	26.41	25.216	20.035	18.603
Nxt1	<a href='https://www.ncbi.nlm.nih.gov/gene/?term=56488' target="_blank"> 56488 </a>	NTF2-related export protein 1	protein_coding	protein_coding	0.256413	1.1945	0.0735224	0.809639	Not regulated	12.9	13.597	16.364	14.619	12.244	12.234	15.051	13.331
Srrt	<a href='https://www.ncbi.nlm.nih.gov/gene/?term=83701' target="_blank"> 83701 </a>	serrate RNA effector molecule homolog (Arabidopsis)	protein_coding	protein_coding	0.21258	1.15876	0.0735582	0.809639	Not regulated	66.691	60.47	67.671	82.876	69.354	65.99	71.971	58.229
Nat10	<a href='https://www.ncbi.nlm.nih.gov/gene/?term=98956' target="_blank"> 98956 </a>	N-acetyltransferase 10	protein_coding	protein_coding	-0.440475	-1.35705	0.073572	0.809639	Not regulated	11.622	13.931	23.08	16.633	21.281	17.273	19.843	41.054
Hnrnph3	<a href='https://www.ncbi.nlm.nih.gov/gene/?term=432467' target="_blank"> 432467 </a>	heterogeneous nuclear ribonucleoprotein H3	protein_coding	protein_coding	-0.439961	-1.35657	0.0735914	0.809639	Not regulated	23.296	24.423	39.978	36.705	33.855	32.778	48.035	65.508
Ryr2	<a href='https://www.ncbi.nlm.nih.gov/gene/?term=20191' target="_blank"> 20191 </a>	ryanodine receptor 2, cardiac	protein_coding	protein_coding	0.395528	1.31542	0.0736175	0.809639	Not regulated	43.142	31.78	32.571	48.934	40.175	33.98	27.946	29.764
Zranb3	<a href='https://www.ncbi.nlm.nih.gov/gene/?term=226409' target="_blank"> 226409 </a>	zinc finger, RAN-binding domain containing 3	protein_coding	protein_coding	0.270527	1.20625	0.073674	0.809639	Not regulated	4.623	6.155	5.163	6.468	4.22	5.179	5.639	5.127
Ecm1	<a href='https://www.ncbi.nlm.nih.gov/gene/?term=13601' target="_blank"> 13601 </a>	extracellular matrix protein 1	protein_coding	protein_coding	-0.764035	-1.69823	0.0737166	0.809639	Not regulated	9.276	13.186	6.593	3.527	11.064	18.916	18.703	11.577
Nxph1	<a href='https://www.ncbi.nlm.nih.gov/gene/?term=18231' target="_blank"> 18231 </a>	neurexophilin 1	protein_coding	protein_coding	0.681624	1.60394	0.0737292	0.809639	Not regulated	28.627	12.433	44.561	41.99	30.649	16.306	22.639	16.279
Gm46620	<a href='https://www.ncbi.nlm.nih.gov/gene/?term=108168376' target="_blank"> 108168376 </a>	predicted gene, 46620			0.573848	1.48849	0.0738757	0.809705	Not regulated	10.178	9.533	7.499	6.466	7.64	7.356	6.316	3.995
Dhx15	<a href='https://www.ncbi.nlm.nih.gov/gene/?term=13204' target="_blank"> 13204 </a>	DEAH (Asp-Glu-Ala-His) box polypeptide 15	protein_coding	protein_coding	0.149002	1.1088	0.0739303	0.809705	Not regulated	73.362	71.284	83.104	74.32	75.37	73.064	70.188	84.673
Zfyve16	<a href='https://www.ncbi.nlm.nih.gov/gene/?term=218441' target="_blank"> 218441 </a>	zinc finger, FYVE domain containing 16	protein_coding	protein_coding	-0.321439	-1.24958	0.0739493	0.809705	Not regulated	5.864	7.546	9.461	7.353	8.133	8.961	11.006	13.693
Astn1	<a href='https://www.ncbi.nlm.nih.gov/gene/?term=11899' target="_blank"> 11899 </a>	astrotactin 1	protein_coding	protein_coding	0.285855	1.21913	0.0739817	0.809705	Not regulated	109.48	84.738	89.455	106.692	95.42	93.046	74.048	95.521
Igf2r	<a href='https://www.ncbi.nlm.nih.gov/gene/?term=16004' target="_blank"> 16004 </a>	insulin-like growth factor 2 receptor	protein_coding	protein_coding	-0.355094	-1.27907	0.0740827	0.809705	Not regulated	15.729	17.696	26.848	21.301	25.963	24.426	23.511	43.556
Aaas	<a href='https://www.ncbi.nlm.nih.gov/gene/?term=223921' target="_blank"> 223921 </a>	achalasia, adrenocortical insufficiency, alacrimia	protein_coding	protein_coding	-0.56752	-1.48197	0.0741564	0.809705	Not regulated	18.412	16.897	30.985	37.406	32.82	27.17	37.479	72.286
Mrpl24	<a href='https://www.ncbi.nlm.nih.gov/gene/?term=67707' target="_blank"> 67707 </a>	mitochondrial ribosomal protein L24	protein_coding	protein_coding	-0.329219	-1.25633	0.0741605	0.809705	Not regulated	25.544	36.232	44.392	43.271	47.494	41.741	53.061	69.103
Mettl1	<a href='https://www.ncbi.nlm.nih.gov/gene/?term=17299' target="_blank"> 17299 </a>	methyltransferase like 1	protein_coding	protein_coding	-0.555684	-1.46987	0.0742647	0.809705	Not regulated	10.936	8.212	17.318	13.46	14.957	13.996	19.81	33.247
Slc7a6	<a href='https://www.ncbi.nlm.nih.gov/gene/?term=330836' target="_blank"> 330836 </a>	solute carrier family 7 (cationic amino acid transporter, y+ system), member 6	protein_coding	protein_coding	-0.262212	-1.19932	0.0743281	0.809705	Not regulated	10.968	9.555	11.327	10.787	12.21	11.983	13.36	17.747
Scrn1	<a href='https://www.ncbi.nlm.nih.gov/gene/?term=69938' target="_blank"> 69938 </a>	secernin 1	protein_coding	protein_coding	0.199594	1.14837	0.0743855	0.809705	Not regulated	119.556	133.594	138.92	118.848	116.324	133.548	124.656	117.245
Coq6	<a href='https://www.ncbi.nlm.nih.gov/gene/?term=217707' target="_blank"> 217707 </a>	coenzyme Q6 monooxygenase	protein_coding	protein_coding	-0.265687	-1.20221	0.0744065	0.809705	Not regulated	10.743	14.185	19.403	20.601	18.81	17.152	21.608	20.922
Fam222a	<a href='https://www.ncbi.nlm.nih.gov/gene/?term=433940' target="_blank"> 433940 </a>	family with sequence similarity 222, member A	protein_coding	protein_coding	0.961779	1.94771	0.0744304	0.809705	Not regulated	4.259	4.804	5.058	1.796	2.633	3.724	1.789	0.738
Myh10	<a href='https://www.ncbi.nlm.nih.gov/gene/?term=77579' target="_blank"> 77579 </a>	myosin, heavy polypeptide 10, non-muscle	protein_coding	protein_coding	0.0962509	1.06899	0.0744649	0.809705	Not regulated	87.055	79.454	105.942	91.236	88.115	94.111	89.665	101.993
Scarf2	<a href='https://www.ncbi.nlm.nih.gov/gene/?term=224024' target="_blank"> 224024 </a>	scavenger receptor class F, member 2	protein_coding	protein_coding	-0.855118	-1.80891	0.0744764	0.809705	Not regulated	1.947	3.334	1.698	0.766	2.23	3.396	4.311	5.288
Axin2	<a href='https://www.ncbi.nlm.nih.gov/gene/?term=12006' target="_blank"> 12006 </a>	axin 2	protein_coding	protein_coding	0.317743	1.24638	0.0745135	0.809705	Not regulated	8.564	10.675	14.936	16.441	8.245	10.007	11.571	12.895
Klf12	<a href='https://www.ncbi.nlm.nih.gov/gene/?term=16597' target="_blank"> 16597 </a>	Kruppel-like factor 12	protein_coding	protein_coding	0.333592	1.26015	0.0748583	0.809705	Not regulated	10.156	10.684	9.453	12.713	11.774	9.422	8.646	8.822
Hspb6	<a href='https://www.ncbi.nlm.nih.gov/gene/?term=243912' target="_blank"> 243912 </a>	heat shock protein, alpha-crystallin-related, B6	processed_transcript	protein_coding	-1.08383	-2.11965	0.0748867	0.809705	Not regulated	6.7	35.293	12.627	11.609	11.303	40.7	69.678	37.393
Lgi1	<a href='https://www.ncbi.nlm.nih.gov/gene/?term=56839' target="_blank"> 56839 </a>	leucine-rich repeat LGI family, member 1	protein_coding	protein_coding	0.350372	1.27489	0.0748909	0.809705	Not regulated	158.293	136.674	130.37	150.46	143.112	137.644	120.889	93.957
Srprb	<a href='https://www.ncbi.nlm.nih.gov/gene/?term=20818' target="_blank"> 20818 </a>	signal recognition particle receptor, B subunit	protein_coding	protein_coding	-0.368678	-1.29117	0.07494	0.809705	Not regulated	21.85	22.454	31.004	33.947	31.687	31.203	36.031	58.055
Mpped1	<a href='https://www.ncbi.nlm.nih.gov/gene/?term=223726' target="_blank"> 223726 </a>	metallophosphoesterase domain containing 1	protein_coding	protein_coding	0.691957	1.61547	0.0749855	0.809705	Not regulated	31.641	15.454	63.647	23.412	13.55	20.541	26.819	28.548
Nudt5	<a href='https://www.ncbi.nlm.nih.gov/gene/?term=53893' target="_blank"> 53893 </a>	nudix (nucleoside diphosphate linked moiety X)-type motif 5	protein_coding	protein_coding	-0.211379	-1.15779	0.0749925	0.809705	Not regulated	14.076	16.14	19.989	19.008	23.667	19.806	20.739	24.129
Gabrb3	<a href='https://www.ncbi.nlm.nih.gov/gene/?term=14402' target="_blank"> 14402 </a>	gamma-aminobutyric acid (GABA) A receptor, subunit beta 3	protein_coding	protein_coding	0.253017	1.1917	0.0751052	0.809705	Not regulated	163.886	135.976	142.707	154.9	146.838	142.621	130.303	139.822
Iah1	<a href='https://www.ncbi.nlm.nih.gov/gene/?term=67732' target="_blank"> 67732 </a>	isoamyl acetate-hydrolyzing esterase 1 homolog	protein_coding	protein_coding	-0.380576	-1.30186	0.0751602	0.809705	Not regulated	13.112	25.643	27.35	19.217	19.562	30.132	32.132	36.149
Fbxo11	<a href='https://www.ncbi.nlm.nih.gov/gene/?term=225055' target="_blank"> 225055 </a>	F-box protein 11	protein_coding	protein_coding	0.201513	1.1499	0.0752203	0.809705	Not regulated	66.099	67.186	79.866	88.505	68.731	76.009	62.575	89.182
Gtf2b	<a href='https://www.ncbi.nlm.nih.gov/gene/?term=229906' target="_blank"> 229906 </a>	general transcription factor IIB	protein_coding	protein_coding	0.173088	1.12747	0.0752214	0.809705	Not regulated	44.89	43.509	55.08	49.362	50.505	46.561	45.897	45.289
Olig2	<a href='https://www.ncbi.nlm.nih.gov/gene/?term=50913' target="_blank"> 50913 </a>	oligodendrocyte transcription factor 2	protein_coding	protein_coding	0.952786	1.93561	0.0752795	0.809705	Not regulated	29.184	34.433	7.544	12.328	17.323	16.232	9.107	7.066
Paip1	<a href='https://www.ncbi.nlm.nih.gov/gene/?term=218693' target="_blank"> 218693 </a>	polyadenylate binding protein-interacting protein 1	protein_coding	protein_coding	0.122002	1.08824	0.0753052	0.809705	Not regulated	67.696	71.615	82.478	74.648	70.605	71.61	78.914	82.298
Scfd1	<a href='https://www.ncbi.nlm.nih.gov/gene/?term=76983' target="_blank"> 76983 </a>	Sec1 family domain containing 1	protein_coding	protein_coding	-0.146348	-1.10676	0.075338	0.809705	Not regulated	26.928	29.41	36.007	31.487	33.555	35.973	38.311	42.745
Sema5a	<a href='https://www.ncbi.nlm.nih.gov/gene/?term=20356' target="_blank"> 20356 </a>	sema domain, seven thrombospondin repeats (type 1 and type 1-like), transmembrane domain (TM) and short cytoplasmic domain, (semaphorin) 5A	protein_coding	protein_coding	-0.442402	-1.35886	0.0754156	0.809705	Not regulated	11.889	8.354	7.509	7.404	13.654	9.6	15.775	15.42
Ank1	<a href='https://www.ncbi.nlm.nih.gov/gene/?term=11733' target="_blank"> 11733 </a>	ankyrin 1, erythroid	protein_coding	protein_coding	0.514961	1.42896	0.0754738	0.809705	Not regulated	8.724	4.662	14.848	14.975	9.121	6.407	8.755	6.288
Hs3st2	<a href='https://www.ncbi.nlm.nih.gov/gene/?term=195646' target="_blank"> 195646 </a>	heparan sulfate (glucosamine) 3-O-sulfotransferase 2	protein_coding	protein_coding	1.18498	2.2736	0.0755917	0.809705	Not regulated	2.417	1.301	16.119	9.533	4.716	3.661	3.338	2.404
Hspd1	<a href='https://www.ncbi.nlm.nih.gov/gene/?term=15510' target="_blank"> 15510 </a>	heat shock protein 1 (chaperonin)	protein_coding	protein_coding	-0.199594	-1.14838	0.0758681	0.809705	Not regulated	191.688	158.835	229.268	206.043	233.468	220.474	235.363	302.931
Glrx3	<a href='https://www.ncbi.nlm.nih.gov/gene/?term=30926' target="_blank"> 30926 </a>	glutaredoxin 3	protein_coding	protein_coding	-0.186801	-1.13824	0.0759006	0.809705	Not regulated	126.073	101.212	150.004	137.779	170.576	148.871	154.534	192.887
Lgi3	<a href='https://www.ncbi.nlm.nih.gov/gene/?term=213469' target="_blank"> 213469 </a>	leucine-rich repeat LGI family, member 3	protein_coding	protein_coding	0.357343	1.28106	0.0759098	0.809705	Not regulated	11.612	12.338	12.557	16.261	10.651	8.746	13.417	12.923
2210408I21Rik	<a href='https://www.ncbi.nlm.nih.gov/gene/?term=72371' target="_blank"> 72371 </a>	RIKEN cDNA 2210408I21 gene	protein_coding	protein_coding	0.265358	1.20193	0.0759321	0.809705	Not regulated	7.181	6.043	11.036	9.842	9.169	7.918	7.999	9.384
Tacc1	<a href='https://www.ncbi.nlm.nih.gov/gene/?term=320165' target="_blank"> 320165 </a>	transforming, acidic coiled-coil containing protein 1	protein_coding	protein_coding	0.244125	1.18437	0.0759951	0.809705	Not regulated	44.506	47.965	47.607	41.03	41.737	45.701	41.707	39.099
Col2a1	<a href='https://www.ncbi.nlm.nih.gov/gene/?term=12824' target="_blank"> 12824 </a>	collagen, type II, alpha 1	protein_coding	protein_coding	-1.30001	-2.4623	0.0760312	0.809705	Not regulated	0.215	0.865	2.767	0.257	1.536	1.942	4.463	3.352
Gm43305	<a href='https://www.ncbi.nlm.nih.gov/gene/?term=108168162' target="_blank"> 108168162 </a>	predicted gene 43305			0.465104	1.38042	0.0760329	0.809705	Not regulated	12.219	16.616	8.408	10.631	8.63	11.401	10.736	9.337
Jun	<a href='https://www.ncbi.nlm.nih.gov/gene/?term=16476' target="_blank"> 16476 </a>	jun proto-oncogene	protein_coding	protein_coding	0.505726	1.41984	0.0760585	0.809705	Not regulated	166.87	193.283	130.795	100.024	119.306	153.796	89.206	106.718
Col11a2	<a href='https://www.ncbi.nlm.nih.gov/gene/?term=12815' target="_blank"> 12815 </a>	collagen, type XI, alpha 2	protein_coding	protein_coding	-0.39244	-1.31261	0.076101	0.809705	Not regulated	3.805	2.122	4.721	3.303	3.045	3.214	5.055	4.397
Gfod1	<a href='https://www.ncbi.nlm.nih.gov/gene/?term=328232' target="_blank"> 328232 </a>	glucose-fructose oxidoreductase domain containing 1	protein_coding	protein_coding	0.439167	1.35582	0.076122	0.809705	Not regulated	34.645	19.369	21.154	24.05	24.103	22.108	16.867	19.055
Dffa	<a href='https://www.ncbi.nlm.nih.gov/gene/?term=13347' target="_blank"> 13347 </a>	DNA fragmentation factor, alpha subunit	protein_coding	protein_coding	0.252439	1.19122	0.076142	0.809705	Not regulated	30.857	27.131	38.801	39.516	33.897	32.217	31.24	27.132
Rhbdl3	<a href='https://www.ncbi.nlm.nih.gov/gene/?term=246104' target="_blank"> 246104 </a>	rhomboid like 3	protein_coding	protein_coding	0.605921	1.52195	0.0761477	0.809705	Not regulated	10.974	9.515	21.68	16.655	15.624	10.803	8.974	6.578
Syt2	<a href='https://www.ncbi.nlm.nih.gov/gene/?term=20980' target="_blank"> 20980 </a>	synaptotagmin II	protein_coding	protein_coding	1.56562	2.96004	0.0761634	0.809705	Not regulated	6.068	1.753	0.452	3.409	2.106	1.931	0.739	0.06
Dynlt3	<a href='https://www.ncbi.nlm.nih.gov/gene/?term=67117' target="_blank"> 67117 </a>	dynein light chain Tctex-type 3	protein_coding	protein_coding	-0.149461	-1.10916	0.0762031	0.809705	Not regulated	142.295	165.901	188.209	191.048	217.709	196.671	199.255	249.514
Ache	<a href='https://www.ncbi.nlm.nih.gov/gene/?term=11423' target="_blank"> 11423 </a>	acetylcholinesterase	protein_coding	protein_coding	0.359593	1.28306	0.0762233	0.809705	Not regulated	134.328	117.268	207.962	206.221	167.236	118.312	115.1	168.992
C130023A14Rik	<a href='https://www.ncbi.nlm.nih.gov/gene/?term=319747' target="_blank"> 319747 </a>	RIKEN cDNA C130023A14 gene			-0.55375	-1.4679	0.0762255	0.809705	Not regulated	0.781	0.834	1.261	1.629	1.892	1.382	1.779	2.437
Sez6l	<a href='https://www.ncbi.nlm.nih.gov/gene/?term=56747' target="_blank"> 56747 </a>	seizure related 6 homolog like	protein_coding	protein_coding	0.239645	1.1807	0.0763174	0.809705	Not regulated	133.961	117.067	135.692	129.01	138.443	128.367	107.508	111.014
Mapk1	<a href='https://www.ncbi.nlm.nih.gov/gene/?term=26413' target="_blank"> 26413 </a>	mitogen-activated protein kinase 1	protein_coding	protein_coding	0.281986	1.21587	0.0764113	0.809705	Not regulated	319.614	256.809	263.872	306.539	303.146	269.327	243.368	307.504
Zfp442	<a href='https://www.ncbi.nlm.nih.gov/gene/?term=668923' target="_blank"> 668923 </a>	zinc finger protein 442	protein_coding	protein_coding	-0.54234	-1.45633	0.0765397	0.809705	Not regulated	1.63	1.368	1.64	2.254	2.478	1.949	3.164	4.379
B4galt2	<a href='https://www.ncbi.nlm.nih.gov/gene/?term=53418' target="_blank"> 53418 </a>	UDP-Gal:betaGlcNAc beta 1,4- galactosyltransferase, polypeptide 2	nonsense_mediated_decay	protein_coding	0.191447	1.14191	0.0765875	0.809705	Not regulated	44.409	46.701	51.639	45.182	44.117	46.021	38.487	51.546
Ano10	<a href='https://www.ncbi.nlm.nih.gov/gene/?term=102566' target="_blank"> 102566 </a>	anoctamin 10	protein_coding	protein_coding	-0.21426	-1.16011	0.0765966	0.809705	Not regulated	19.566	23.016	28.63	26.095	28.643	30.294	28.998	38.793
Ttc7b	<a href='https://www.ncbi.nlm.nih.gov/gene/?term=104718' target="_blank"> 104718 </a>	tetratricopeptide repeat domain 7B	protein_coding	protein_coding	0.238289	1.17959	0.0766672	0.809705	Not regulated	73.996	59.817	75.591	87.905	76.169	73.392	61.123	70.405
Gid8	<a href='https://www.ncbi.nlm.nih.gov/gene/?term=76425' target="_blank"> 76425 </a>	GID complex subunit 8	protein_coding	protein_coding	0.176928	1.13047	0.0766976	0.809705	Not regulated	46.708	47.968	50.496	55.648	51.08	49.428	49.191	47.537
Tll2	<a href='https://www.ncbi.nlm.nih.gov/gene/?term=24087' target="_blank"> 24087 </a>	tolloid-like 2	protein_coding	protein_coding	1.96475	3.90344	0.0767063	0.809705	Not regulated	0.062	0.019	0.441	0.042	0.05	0.034	0.038	0.063
Phip	<a href='https://www.ncbi.nlm.nih.gov/gene/?term=83946' target="_blank"> 83946 </a>	pleckstrin homology domain interacting protein	protein_coding	protein_coding	0.139893	1.10182	0.0768664	0.809705	Not regulated	13.006	16.438	17.657	16.171	13.107	14.954	16.46	19.655
C030014I23Rik	<a href='https://www.ncbi.nlm.nih.gov/gene/?term=77381' target="_blank"> 77381 </a>	RIKEN cDNA C030014I23 gene	lincRNA	lincRNA	0.48678	1.40131	0.0769648	0.809705	Not regulated	6.363	5.043	9.684	9.574	5.228	5.371	5.035	8.439
Pacsin1	<a href='https://www.ncbi.nlm.nih.gov/gene/?term=23969' target="_blank"> 23969 </a>	protein kinase C and casein kinase substrate in neurons 1	protein_coding	protein_coding	0.343159	1.26853	0.0769995	0.809705	Not regulated	239.299	177.4	193.924	251.954	219.732	209.105	169.651	163.475
Gm10284	<a href='https://www.ncbi.nlm.nih.gov/gene/?term=100040634' target="_blank"> 100040634 </a>	glyceraldehyde-3-phosphate dehydrogenase pseudogene	processed_pseudogene	processed_pseudogene	0.426753	1.3442	0.0771062	0.809705	Not regulated	13.89	9.406	11.288	10.257	10.688	10.066	8.691	7.749
Jdp2	<a href='https://www.ncbi.nlm.nih.gov/gene/?term=81703' target="_blank"> 81703 </a>	Jun dimerization protein 2	protein_coding	protein_coding	0.363108	1.28619	0.0771083	0.809705	Not regulated	21.568	23.779	23.443	20.092	21.49	22.968	16.728	15.756
Itgbl1	<a href='https://www.ncbi.nlm.nih.gov/gene/?term=223272' target="_blank"> 223272 </a>	integrin, beta-like 1	protein_coding	protein_coding	0.722815	1.6504	0.0771548	0.809705	Not regulated	14.787	7.642	6.202	11.32	8.795	7.03	7.671	3.811
Rhbdf1	<a href='https://www.ncbi.nlm.nih.gov/gene/?term=13650' target="_blank"> 13650 </a>	rhomboid 5 homolog 1	protein_coding	protein_coding	-0.424813	-1.3424	0.0771746	0.809705	Not regulated	16.491	21.798	17.038	15.15	21.879	25.14	36.92	24.554
Gsx1	<a href='https://www.ncbi.nlm.nih.gov/gene/?term=14842' target="_blank"> 14842 </a>	GS homeobox 1	protein_coding	protein_coding	1.16627	2.2443	0.0773088	0.809705	Not regulated	1.273	0.9	0.384	0.679	0.398	0.735	0.252	0.26
Copb1	<a href='https://www.ncbi.nlm.nih.gov/gene/?term=70349' target="_blank"> 70349 </a>	coatomer protein complex, subunit beta 1	protein_coding	protein_coding	-0.15911	-1.1166	0.0774395	0.809705	Not regulated	41.336	42.811	57.128	49.164	56.124	55.892	53.12	70.609
Ndufaf5	<a href='https://www.ncbi.nlm.nih.gov/gene/?term=69487' target="_blank"> 69487 </a>	NADH:ubiquinone oxidoreductase complex assembly factor 5	protein_coding	protein_coding	-0.292095	-1.22442	0.0774962	0.809705	Not regulated	27.863	25.669	38.594	41.421	42.363	37.651	47.509	53.183
Homer2	<a href='https://www.ncbi.nlm.nih.gov/gene/?term=26557' target="_blank"> 26557 </a>	homer scaffolding protein 2	protein_coding	protein_coding	0.598467	1.51411	0.0776434	0.809705	Not regulated	30.39	19.243	11.208	18.162	15.238	15.544	13.79	13.215
R3hdm4	<a href='https://www.ncbi.nlm.nih.gov/gene/?term=109284' target="_blank"> 109284 </a>	R3H domain containing 4	protein_coding	protein_coding	0.412	1.33053	0.0776551	0.809705	Not regulated	284.082	150.685	212.088	232.639	222.146	187.48	144.238	182.42
Gm28438	<a href='https://www.ncbi.nlm.nih.gov/gene/?term=NA' target="_blank"> NA </a>		unprocessed_pseudogene	unprocessed_pseudogene	0.499358	1.41358	0.0776833	0.809705	Not regulated	561.053	327.462	330.41	379.493	287.947	333.718	408.53	228.695
Bcl7b	<a href='https://www.ncbi.nlm.nih.gov/gene/?term=12054' target="_blank"> 12054 </a>	B cell CLL/lymphoma 7B	protein_coding	protein_coding	0.234902	1.17683	0.0776865	0.809705	Not regulated	38.399	33.776	37.169	31.878	34.801	37.708	31.032	31.77
Ube2ql1	<a href='https://www.ncbi.nlm.nih.gov/gene/?term=76980' target="_blank"> 76980 </a>	ubiquitin-conjugating enzyme E2Q family-like 1	protein_coding	protein_coding	0.279242	1.21356	0.0777115	0.809705	Not regulated	225.215	149.729	261.207	200.596	215.85	194.235	166.14	185.376
Prr14	<a href='https://www.ncbi.nlm.nih.gov/gene/?term=233895' target="_blank"> 233895 </a>	proline rich 14	processed_transcript	protein_coding	-0.211749	-1.15809	0.077786	0.809705	Not regulated	23.088	22.5	31.373	25.928	33.771	27.672	31.84	36.071
Calm2	<a href='https://www.ncbi.nlm.nih.gov/gene/?term=12314' target="_blank"> 12314 </a>	calmodulin 2	protein_coding	protein_coding	0.448896	1.365	0.077798	0.809705	Not regulated	2417.61	1825.1	2038.52	2050.3	2111.27	1966.22	1484.11	1309.55
Tenm1	<a href='https://www.ncbi.nlm.nih.gov/gene/?term=23963' target="_blank"> 23963 </a>	teneurin transmembrane protein 1	retained_intron	protein_coding	0.414349	1.3327	0.0778139	0.809705	Not regulated	19.26	12.953	17.453	13.488	15.5	13.393	12.71	12.688
Ccdc8	<a href='https://www.ncbi.nlm.nih.gov/gene/?term=434130' target="_blank"> 434130 </a>	coiled-coil domain containing 8	protein_coding	protein_coding	-0.446216	-1.36246	0.0778681	0.809705	Not regulated	1.691	1.639	1.649	2.587	2.394	2.124	3.336	3.67
Tmem43	<a href='https://www.ncbi.nlm.nih.gov/gene/?term=74122' target="_blank"> 74122 </a>	transmembrane protein 43	protein_coding	protein_coding	-0.400031	-1.31954	0.0779095	0.809705	Not regulated	27.841	44.739	50.953	43.752	44.969	52.206	60.878	95.192
2810455O05Rik	<a href='https://www.ncbi.nlm.nih.gov/gene/?term=72822' target="_blank"> 72822 </a>	RIKEN cDNA 2810455O05 gene	antisense	antisense	0.322754	1.25072	0.0779313	0.809705	Not regulated	5.371	4.355	5.818	4.834	4.336	4.201	4.237	5.4
Polr2g	<a href='https://www.ncbi.nlm.nih.gov/gene/?term=67710' target="_blank"> 67710 </a>	polymerase (RNA) II (DNA directed) polypeptide G	protein_coding	protein_coding	-0.128273	-1.09298	0.0779394	0.809705	Not regulated	106.461	101.889	135.035	125.743	134.382	131.914	142.261	153.059
Mlxip	<a href='https://www.ncbi.nlm.nih.gov/gene/?term=208104' target="_blank"> 208104 </a>	MLX interacting protein	protein_coding	protein_coding	-0.199749	-1.1485	0.0779624	0.809705	Not regulated	8.981	8.266	10.23	8.383	12.104	10.436	10.698	12.814
Kcnk9	<a href='https://www.ncbi.nlm.nih.gov/gene/?term=223604' target="_blank"> 223604 </a>	potassium channel, subfamily K, member 9	protein_coding	protein_coding	0.632153	1.54988	0.0779632	0.809705	Not regulated	9.626	11.198	5.741	5.605	4.019	8.561	4.415	6.611
Reck	<a href='https://www.ncbi.nlm.nih.gov/gene/?term=53614' target="_blank"> 53614 </a>	reversion-inducing-cysteine-rich protein with kazal motifs	protein_coding	protein_coding	-0.251644	-1.19056	0.0780203	0.809705	Not regulated	2.168	2.487	2.346	2.307	3.05	2.928	3.169	3.223
Slc7a10	<a href='https://www.ncbi.nlm.nih.gov/gene/?term=53896' target="_blank"> 53896 </a>	solute carrier family 7 (cationic amino acid transporter, y+ system), member 10	protein_coding	protein_coding	1.39526	2.63036	0.0780409	0.809705	Not regulated	1.962	1.343	1.394	0.352	1.455	0.436	0.409	0.112
R3hdm2	<a href='https://www.ncbi.nlm.nih.gov/gene/?term=71750' target="_blank"> 71750 </a>	R3H domain containing 2	protein_coding	protein_coding	0.270676	1.20637	0.0780418	0.809705	Not regulated	140.959	118.243	191.034	162.329	148.553	145.383	120.554	101.68
Pidd1	<a href='https://www.ncbi.nlm.nih.gov/gene/?term=57913' target="_blank"> 57913 </a>	p53 induced death domain protein 1	nonsense_mediated_decay	protein_coding	-0.953962	-1.93719	0.0780459	0.809705	Not regulated	1.861	1.405	3.999	3.796	3.831	1.903	4.478	11.984
Mpp2	<a href='https://www.ncbi.nlm.nih.gov/gene/?term=50997' target="_blank"> 50997 </a>	membrane protein, palmitoylated 2 (MAGUK p55 subfamily member 2)	protein_coding	protein_coding	0.334635	1.26106	0.0781106	0.809705	Not regulated	97.735	74.208	72.642	94.128	79.751	76.517	61.917	75.598
Tmem178	<a href='https://www.ncbi.nlm.nih.gov/gene/?term=68027' target="_blank"> 68027 </a>	transmembrane protein 178	protein_coding	protein_coding	0.481047	1.39576	0.0782154	0.809705	Not regulated	87.011	54.435	46.733	60.749	62.73	54.369	40.251	43.411
Lnx1	<a href='https://www.ncbi.nlm.nih.gov/gene/?term=16924' target="_blank"> 16924 </a>	ligand of numb-protein X 1	protein_coding	protein_coding	0.449816	1.36587	0.0782754	0.809705	Not regulated	8.664	6.79	14.754	15.315	9.304	7.8	10.199	9.394
Cdk5rap3	<a href='https://www.ncbi.nlm.nih.gov/gene/?term=80280' target="_blank"> 80280 </a>	CDK5 regulatory subunit associated protein 3	protein_coding	protein_coding	-0.403835	-1.32302	0.0782994	0.809705	Not regulated	20.632	28.721	37.897	32.632	32.307	35.42	48.547	58.394
mt-Nd2	<a href='https://www.ncbi.nlm.nih.gov/gene/?term=NA' target="_blank"> NA </a>		protein_coding	protein_coding	0.574769	1.48944	0.0783192	0.809705	Not regulated	8990.96	9167.64	5749.02	5712.89	6949.39	6052.57	5827.65	3798.46
Pex10	<a href='https://www.ncbi.nlm.nih.gov/gene/?term=668173' target="_blank"> 668173 </a>	peroxisomal biogenesis factor 10	protein_coding	protein_coding	-0.325018	-1.25268	0.0783803	0.809705	Not regulated	9.907	12.86	16.855	15.963	16.175	15.418	17.631	23.407
Xrn2	<a href='https://www.ncbi.nlm.nih.gov/gene/?term=24128' target="_blank"> 24128 </a>	5'-3' exoribonuclease 2	protein_coding	protein_coding	0.212443	1.15865	0.0784745	0.809705	Not regulated	27.753	29.119	26.999	28.669	29.596	26.734	29.158	26.91
Galntl6	<a href='https://www.ncbi.nlm.nih.gov/gene/?term=270049' target="_blank"> 270049 </a>	UDP-N-acetyl-alpha-D-galactosamine:polypeptide N-acetylgalactosaminyltransferase-like 6	protein_coding	protein_coding	0.760786	1.69441	0.0785315	0.809705	Not regulated	19.625	6.393	18.772	19.658	16.632	8.82	5.8	8.296
Kitl	<a href='https://www.ncbi.nlm.nih.gov/gene/?term=17311' target="_blank"> 17311 </a>	kit ligand	protein_coding	protein_coding	1.02268	2.03168	0.0786498	0.809705	Not regulated	11.99	2.532	4.394	1.641	3.985	3.023	1.958	2.669
Pnkp	<a href='https://www.ncbi.nlm.nih.gov/gene/?term=59047' target="_blank"> 59047 </a>	polynucleotide kinase 3'- phosphatase	protein_coding	protein_coding	-0.269321	-1.20524	0.0786654	0.809705	Not regulated	19.832	25.763	39.75	27.616	41.068	33.603	36.011	38.034
[truncated: 14,358 more rows]

## Sheet: b- Regulated PValue<0.01
FeatureID	EntrezID	Gene Name	TranscriptType	GeneBiotype	logFC	FC	PValue	FDR	ko-0512-h	ko-0526-h	ko-0530-h	ko-0703-h	wt-0509-h	wt-0608-h	wt-0809-h	wt-0814-h
[truncated: 288 more rows]

## Sheet: c- UP in KO p<0.01
FeatureID	EntrezID	Gene Name	TranscriptType	GeneBiotype	logFC	FC	PValue	FDR
[truncated: 210 more rows]

[truncated: 2 more sheets: d- DOWN in KO p<0.01, e- Analysis specifics]
