# Supplementary material for: Glutamate-induced nuclear translocation of PYK2 in hippocampal neurons, interaction with MBD2, and role in cell death in a model of epilepsy
Source: Cell Death Dis. 2026 Apr 22;17(1):535. doi: 10.1038/s41419-026-08628-x (PMC13237024; doi:10.1038/s41419-026-08628-x)
Supplement: Supplementary file 7 — Supplementary Table 5: RNAseq differentially expressed genes in response to glutamate in WT and PYK2-KO embryonic mouse hippocampal neurons in culture [file 41419_2026_8628_MOESM7_ESM.xlsx]

## Sheet: a- Glu effects Results in WT
FeatureID	EntrezID	Gene Name	TranscriptType	GeneBiotype	logFC	FC	PValue	FDR	wt-0509-g	wt-0608-g	wt-0809-g	wt-0814-g	wt-0509-h	wt-0608-h	wt-0809-h	wt-0814-h
Gm7328	<a href='https://www.ncbi.nlm.nih.gov/gene/?term=654355' target="_blank"> 654355 </a>	glutamate receptor, ionotropic, NMDA2A (epsilon 1) pseudogene			-1.59684	-3.0248	4.90438e-13	3.36784e-09	2.228	3.275	2.148	2.492	8.911	8.473	6.617	7.359
Tanc2	<a href='https://www.ncbi.nlm.nih.gov/gene/?term=77097' target="_blank"> 77097 </a>	tetratricopeptide repeat, ankyrin repeat and coiled-coil containing 2	protein_coding	protein_coding	-0.676429	-1.59818	2.97021e-13	3.36784e-09	23.466	22.836	19.543	28.743	42.484	43.756	38.306	49.653
Ppargc1b	<a href='https://www.ncbi.nlm.nih.gov/gene/?term=170826' target="_blank"> 170826 </a>	peroxisome proliferative activated receptor, gamma, coactivator 1 beta	protein_coding	protein_coding	-0.882236	-1.84323	2.87536e-10	1.31634e-06	2.974	3.465	2.828	2.969	5.03	6.1	6.01	5.998
Lcor	<a href='https://www.ncbi.nlm.nih.gov/gene/?term=212391' target="_blank"> 212391 </a>	ligand dependent nuclear receptor corepressor	protein_coding	protein_coding	-0.628893	-1.54638	5.38223e-10	1.84799e-06	4.515	5.046	4.973	4.829	7.207	7.415	8.22	7.973
Kcnj6	<a href='https://www.ncbi.nlm.nih.gov/gene/?term=16522' target="_blank"> 16522 </a>	potassium inwardly-rectifying channel, subfamily J, member 6	protein_coding	protein_coding	-0.686358	-1.60922	1.05824e-09	2.90677e-06	9.695	10.023	8.573	10.008	16.382	15.798	13.62	15.483
Btbd3	<a href='https://www.ncbi.nlm.nih.gov/gene/?term=228662' target="_blank"> 228662 </a>	BTB (POZ) domain containing 3	protein_coding	protein_coding	-0.940274	-1.91889	3.69249e-09	8.45211e-06	47.963	62.084	44.946	45.076	95.074	89.371	113.307	94.444
Zfhx2	<a href='https://www.ncbi.nlm.nih.gov/gene/?term=239102' target="_blank"> 239102 </a>	zinc finger homeobox 2	protein_coding	protein_coding	-0.650629	-1.56985	9.27869e-09	1.82048e-05	7.657	6.831	7.526	7.403	11.522	9.314	12.229	13.881
Adcy9	<a href='https://www.ncbi.nlm.nih.gov/gene/?term=11515' target="_blank"> 11515 </a>	adenylate cyclase 9	protein_coding	protein_coding	-0.468753	-1.38391	1.40772e-08	2.14818e-05	12.833	12.359	10.702	14.594	18.001	17.366	17.115	18.804
Tnik	<a href='https://www.ncbi.nlm.nih.gov/gene/?term=665113' target="_blank"> 665113 </a>	TRAF2 and NCK interacting kinase	nonsense_mediated_decay	protein_coding	-0.412579	-1.33106	1.30978e-08	2.14818e-05	105.582	106.486	99.245	118.372	134.267	135.523	157.591	156.38
Caln1	<a href='https://www.ncbi.nlm.nih.gov/gene/?term=140904' target="_blank"> 140904 </a>	calneuron 1	protein_coding	protein_coding	-0.621475	-1.53845	1.60013e-08	2.19762e-05	27.827	31.725	20.413	34.039	49.429	49.603	36.002	40.805
Lrrc7	<a href='https://www.ncbi.nlm.nih.gov/gene/?term=242274' target="_blank"> 242274 </a>	leucine rich repeat containing 7	protein_coding	protein_coding	-0.726212	-1.65429	1.83554e-08	2.29175e-05	15.843	16.367	12.084	19.312	27.642	26.197	24.706	27.256
Slc9a7	<a href='https://www.ncbi.nlm.nih.gov/gene/?term=236727' target="_blank"> 236727 </a>	solute carrier family 9 (sodium/hydrogen exchanger), member 7	protein_coding	protein_coding	-0.651829	-1.57116	2.34021e-08	2.67837e-05	29.818	31.865	25.174	29.618	47	48.122	45.634	46.351
Myt1l	<a href='https://www.ncbi.nlm.nih.gov/gene/?term=17933' target="_blank"> 17933 </a>	myelin transcription factor 1-like	protein_coding	protein_coding	-0.511727	-1.42576	3.52273e-08	3.72162e-05	38.91	41.555	35.471	48.901	62.154	55.414	56.673	66.544
Gm18939	<a href='https://www.ncbi.nlm.nih.gov/gene/?term=100417999' target="_blank"> 100417999 </a>	ubiquitin specific peptidase 9, X chromosome pseudogene			-1.01931	-2.02695	7.02766e-08	6.40331e-05	10.643	15.302	13.516	18.556	29.429	28.368	28.909	36.82
Plxna2	<a href='https://www.ncbi.nlm.nih.gov/gene/?term=18845' target="_blank"> 18845 </a>	plexin A2	retained_intron	protein_coding	-0.458599	-1.37421	7.45981e-08	6.40331e-05	28.937	31.13	26.392	35.225	37.912	43.007	42.898	43.085
Slitrk3	<a href='https://www.ncbi.nlm.nih.gov/gene/?term=386750' target="_blank"> 386750 </a>	SLIT and NTRK-like family, member 3	protein_coding	protein_coding	-0.586022	-1.5011	7.29725e-08	6.40331e-05	22.375	20.439	19.654	27.78	35.53	31.217	38.244	37.542
Ncam2	<a href='https://www.ncbi.nlm.nih.gov/gene/?term=17968' target="_blank"> 17968 </a>	neural cell adhesion molecule 2	protein_coding	protein_coding	-0.435487	-1.35237	8.55902e-08	6.91468e-05	30.122	35.929	30.817	39.397	43.362	46.497	47.674	51.16
Usf3	<a href='https://www.ncbi.nlm.nih.gov/gene/?term=207806' target="_blank"> 207806 </a>	upstream transcription factor family member 3			-0.422324	-1.34008	1.02834e-07	7.84623e-05	9.042	9.131	7.983	11.404	12.944	12.469	12.14	15.029
Cdkl5	<a href='https://www.ncbi.nlm.nih.gov/gene/?term=382253' target="_blank"> 382253 </a>	cyclin-dependent kinase-like 5	protein_coding	protein_coding	-0.595979	-1.5115	1.18723e-07	8.58179e-05	44.555	47.557	45.301	65.169	84.353	78.596	84.192	91.197
Lzts1	<a href='https://www.ncbi.nlm.nih.gov/gene/?term=211134' target="_blank"> 211134 </a>	leucine zipper, putative tumor suppressor 1	protein_coding	protein_coding	-0.581764	-1.49668	2.35856e-07	0.000161962	12.517	15.938	13.289	16.117	18.091	22.71	24.945	26.783
Fam49a	<a href='https://www.ncbi.nlm.nih.gov/gene/?term=NA' target="_blank"> NA </a>		protein_coding	protein_coding	-0.379595	-1.30098	3.06252e-07	0.000200289	100.72	112.742	106.112	143.496	145.874	153.644	158.002	177.686
Huwe1	<a href='https://www.ncbi.nlm.nih.gov/gene/?term=59026' target="_blank"> 59026 </a>	HECT, UBA and WWE domain containing 1	processed_transcript	protein_coding	-0.32866	-1.25585	4.44935e-07	0.000265684	85.346	71.409	65.837	94.869	94.208	89.44	105.165	119.894
Sphkap	<a href='https://www.ncbi.nlm.nih.gov/gene/?term=77629' target="_blank"> 77629 </a>	SPHK1 interactor, AKAP domain containing	protein_coding	protein_coding	-0.581495	-1.4964	4.29143e-07	0.000265684	43.524	45.803	39.16	62.442	77.888	63.466	68.717	77.368
Celsr3	<a href='https://www.ncbi.nlm.nih.gov/gene/?term=107934' target="_blank"> 107934 </a>	cadherin, EGF LAG seven-pass G-type receptor 3	protein_coding	protein_coding	-0.635734	-1.55373	4.66577e-07	0.000266999	8.732	6.889	7.051	9.397	13.635	10.437	14.996	13.625
Ranbp2	<a href='https://www.ncbi.nlm.nih.gov/gene/?term=19386' target="_blank"> 19386 </a>	RAN binding protein 2	protein_coding	protein_coding	-0.257504	-1.19541	5.32793e-07	0.000292695	40.277	39.025	39.265	46.203	47.892	49.702	50.359	56.985
Kctd16	<a href='https://www.ncbi.nlm.nih.gov/gene/?term=383348' target="_blank"> 383348 </a>	potassium channel tetramerisation domain containing 16	protein_coding	protein_coding	-0.997455	-1.99648	5.6975e-07	0.00030096	14.901	11.065	11.639	17.193	31.552	24.045	19.781	31.081
Grin2a	<a href='https://www.ncbi.nlm.nih.gov/gene/?term=14811' target="_blank"> 14811 </a>	glutamate receptor, ionotropic, NMDA2A (epsilon 1)	protein_coding	protein_coding	-0.818085	-1.76306	5.95727e-07	0.000303026	15.313	15.227	10.732	15.581	28.562	28.409	22.461	25.146
Gm12715	<a href='https://www.ncbi.nlm.nih.gov/gene/?term=100039940' target="_blank"> 100039940 </a>	actin, gamma, cytoplasmic 1 pseudogene	processed_pseudogene	processed_pseudogene	-0.428977	-1.34628	7.17028e-07	0.000351702	234.989	273.646	271.337	276.723	358.321	350.013	353.548	401.019
Pura	<a href='https://www.ncbi.nlm.nih.gov/gene/?term=19290' target="_blank"> 19290 </a>	purine rich element binding protein A	protein_coding	protein_coding	-0.411913	-1.33045	1.0308e-06	0.000488174	26.738	29.669	26.693	28.71	33.788	38.866	38.876	43.035
Dlg3	<a href='https://www.ncbi.nlm.nih.gov/gene/?term=53310' target="_blank"> 53310 </a>	discs large MAGUK scaffold protein 3	protein_coding	protein_coding	-0.319205	-1.24764	1.44057e-06	0.000659492	55.515	54.182	51.037	61.267	63.713	61.227	70.6	77.154
Foxg1	<a href='https://www.ncbi.nlm.nih.gov/gene/?term=15228' target="_blank"> 15228 </a>	forkhead box G1	processed_transcript	protein_coding	-0.306798	-1.23696	1.50484e-06	0.000666694	91.188	90.077	82.726	100.149	113.761	105.769	107.672	124.277
Grin2b	<a href='https://www.ncbi.nlm.nih.gov/gene/?term=14812' target="_blank"> 14812 </a>	glutamate receptor, ionotropic, NMDA2B (epsilon 2)	protein_coding	protein_coding	-0.833688	-1.78224	1.59888e-06	0.000686218	27.506	28.016	20.771	39.673	54.212	57.589	49.879	58.657
Adam22	<a href='https://www.ncbi.nlm.nih.gov/gene/?term=11496' target="_blank"> 11496 </a>	a disintegrin and metallopeptidase domain 22	protein_coding	protein_coding	-0.277035	-1.2117	1.68765e-06	0.000702368	31.682	32.859	33.234	38.247	48.527	43.186	45.06	56.597
Dpp8	<a href='https://www.ncbi.nlm.nih.gov/gene/?term=74388' target="_blank"> 74388 </a>	dipeptidylpeptidase 8	protein_coding	protein_coding	-0.243785	-1.1841	1.90412e-06	0.000769152	75.967	74.834	75.467	86.637	90.784	87.751	92.859	108.26
Sema5a	<a href='https://www.ncbi.nlm.nih.gov/gene/?term=20356' target="_blank"> 20356 </a>	sema domain, seven thrombospondin repeats (type 1 and type 1-like), transmembrane domain (TM) and short cytoplasmic domain, (semaphorin) 5A	protein_coding	protein_coding	-0.741095	-1.67144	2.23186e-06	0.000851456	7.685	7.438	7.603	8.564	13.654	9.6	15.775	15.42
Zdbf2	<a href='https://www.ncbi.nlm.nih.gov/gene/?term=73884' target="_blank"> 73884 </a>	zinc finger, DBF-type containing 2	protein_coding	protein_coding	-0.672264	-1.59357	2.19006e-06	0.000851456	12.428	13.874	11.116	10.493	21.444	19.696	22.95	21.26
Chrm1	<a href='https://www.ncbi.nlm.nih.gov/gene/?term=12669' target="_blank"> 12669 </a>	cholinergic receptor, muscarinic 1, CNS	protein_coding	protein_coding	-0.575324	-1.49001	2.30594e-06	0.00085594	67.366	73.625	53.338	70.496	101.887	106.36	92.722	98.504
Auts2	<a href='https://www.ncbi.nlm.nih.gov/gene/?term=319974' target="_blank"> 319974 </a>	autism susceptibility candidate 2	processed_transcript	protein_coding	-0.631522	-1.5492	2.48375e-06	0.00089768	34.238	32.17	26.112	33.938	60.893	48.153	52.767	52.654
Slc8a1	<a href='https://www.ncbi.nlm.nih.gov/gene/?term=20541' target="_blank"> 20541 </a>	solute carrier family 8 (sodium/calcium exchanger), member 1	protein_coding	protein_coding	-0.64996	-1.56912	2.95101e-06	0.00103921	23.335	24.251	22.975	33.258	51.75	42.069	43.788	49.213
Gucy1a2	<a href='https://www.ncbi.nlm.nih.gov/gene/?term=234889' target="_blank"> 234889 </a>	guanylate cyclase 1, soluble, alpha 2	protein_coding	protein_coding	-0.802043	-1.74357	3.06296e-06	0.00105167	6.35	8.284	5.404	8.119	13.145	12.969	12.314	11.704
Shank1	<a href='https://www.ncbi.nlm.nih.gov/gene/?term=243961' target="_blank"> 243961 </a>	SH3 and multiple ankyrin repeat domains 1	protein_coding	protein_coding	-0.596935	-1.5125	4.06226e-06	0.00136076	51.035	56.182	38.094	55.562	82.996	75.297	76.117	89.263
Slc7a14	<a href='https://www.ncbi.nlm.nih.gov/gene/?term=241919' target="_blank"> 241919 </a>	solute carrier family 7 (cationic amino acid transporter, y+ system), member 14	protein_coding	protein_coding	-0.466153	-1.38142	4.33612e-06	0.00141791	34.886	35.188	28.084	37.791	50.728	47.526	46.753	48.156
Pclo	<a href='https://www.ncbi.nlm.nih.gov/gene/?term=26875' target="_blank"> 26875 </a>	piccolo (presynaptic cytomatrix protein)	protein_coding	protein_coding	-0.529228	-1.44316	4.56183e-06	0.00145698	31.983	26.787	24.906	33.947	35.826	32.8	31.288	32.76
Srrm4	<a href='https://www.ncbi.nlm.nih.gov/gene/?term=68955' target="_blank"> 68955 </a>	serine/arginine repetitive matrix 4	protein_coding	protein_coding	-0.516538	-1.43052	4.66777e-06	0.00145698	19.153	14.731	13.203	18.271	26.065	23.031	23.662	26.042
Aff2	<a href='https://www.ncbi.nlm.nih.gov/gene/?term=14266' target="_blank"> 14266 </a>	AF4/FMR2 family, member 2	protein_coding	protein_coding	-0.850528	-1.80316	4.77465e-06	0.00145722	3.239	3.706	2.905	5.786	7.041	6.386	6.644	8.732
Dgki	<a href='https://www.ncbi.nlm.nih.gov/gene/?term=320127' target="_blank"> 320127 </a>	diacylglycerol kinase, iota	protein_coding	protein_coding	-0.591766	-1.50709	5.3747e-06	0.00159604	6.843	7.741	6.431	6.616	9.857	11.049	11.401	10.087
Ntrk3	<a href='https://www.ncbi.nlm.nih.gov/gene/?term=18213' target="_blank"> 18213 </a>	neurotrophic tyrosine kinase, receptor, type 3	protein_coding	protein_coding	-0.664526	-1.58505	5.46192e-06	0.00159604	38.784	39.744	33.763	67.97	56.351	57.231	57.474	82.493
Csmd1	<a href='https://www.ncbi.nlm.nih.gov/gene/?term=94109' target="_blank"> 94109 </a>	CUB and Sushi multiple domains 1	processed_transcript	protein_coding	-0.475041	-1.38996	6.13033e-06	0.00171824	12.522	11.945	9.859	13.737	15.863	15.251	13.206	14.559
Zbtb20	<a href='https://www.ncbi.nlm.nih.gov/gene/?term=56490' target="_blank"> 56490 </a>	zinc finger and BTB domain containing 20	retained_intron	protein_coding	-0.518177	-1.43214	6.10214e-06	0.00171824	29.519	33.731	39.455	40.559	48.246	55.012	62.317	70.366
Kcng3	<a href='https://www.ncbi.nlm.nih.gov/gene/?term=225030' target="_blank"> 225030 </a>	potassium voltage-gated channel, subfamily G, member 3	protein_coding	protein_coding	-1.00091	-2.00126	6.8052e-06	0.00186925	1.728	1.42	1.178	1.314	3.263	2.901	2.475	2.818
Dyrk2	<a href='https://www.ncbi.nlm.nih.gov/gene/?term=69181' target="_blank"> 69181 </a>	dual-specificity tyrosine-(Y)-phosphorylation regulated kinase 2	protein_coding	protein_coding	-0.443	-1.35943	7.38798e-06	0.00198954	18.715	18.327	16.468	20.577	27.702	23.456	24.28	27.761
Kcna1	<a href='https://www.ncbi.nlm.nih.gov/gene/?term=16485' target="_blank"> 16485 </a>	potassium voltage-gated channel, shaker-related subfamily, member 1	protein_coding	protein_coding	-1.0205	-2.02862	7.99966e-06	0.00211283	46.616	55.593	36.16	34.368	102.332	94.585	90.203	71.187
Arid1b	<a href='https://www.ncbi.nlm.nih.gov/gene/?term=239985' target="_blank"> 239985 </a>	AT rich interactive domain 1B (SWI-like)	protein_coding	protein_coding	-0.374574	-1.29646	9.47e-06	0.00240854	20.384	20.143	17.86	24.871	28.422	25.281	27.369	31.236
Slc25a30	<a href='https://www.ncbi.nlm.nih.gov/gene/?term=67554' target="_blank"> 67554 </a>	solute carrier family 25, member 30	protein_coding	protein_coding	0.493179	1.40754	9.32261e-06	0.00240854	10.554	11.119	11.951	12.678	7.11	10.484	8.889	9.646
Nkain3	<a href='https://www.ncbi.nlm.nih.gov/gene/?term=269513' target="_blank"> 269513 </a>	Na+/K+ transporting ATPase interacting 3	protein_coding	protein_coding	-0.782319	-1.71989	9.82772e-06	0.00241025	5.129	5.361	3.681	6.964	9.292	8.577	8.176	10.577
Ppp1r7	<a href='https://www.ncbi.nlm.nih.gov/gene/?term=66385' target="_blank"> 66385 </a>	protein phosphatase 1, regulatory subunit 7	protein_coding	protein_coding	-0.256081	-1.19423	9.68307e-06	0.00241025	19.818	40.362	36.031	43.984	53.505	55.498	56.725	49.065
Gpr22	<a href='https://www.ncbi.nlm.nih.gov/gene/?term=73010' target="_blank"> 73010 </a>	G protein-coupled receptor 22	protein_coding	protein_coding	-0.781266	-1.71864	1.01924e-05	0.00245584	37.686	33.859	39.144	43.5	79.143	59.967	72.41	63.471
Junb	<a href='https://www.ncbi.nlm.nih.gov/gene/?term=16477' target="_blank"> 16477 </a>	jun B proto-oncogene	protein_coding	protein_coding	-0.722464	-1.65	1.26556e-05	0.00292648	79.417	102.651	84.806	80.599	154.301	122.344	126.892	171.067
Plekhg5	<a href='https://www.ncbi.nlm.nih.gov/gene/?term=269608' target="_blank"> 269608 </a>	pleckstrin homology domain containing, family G (with RhoGef domain) member 5	protein_coding	protein_coding	-0.553798	-1.46795	1.2785e-05	0.00292648	26.745	30.549	23.009	24.3	40.504	43.078	44.701	39.944
Scn2a	<a href='https://www.ncbi.nlm.nih.gov/gene/?term=110876' target="_blank"> 110876 </a>	sodium channel, voltage-gated, type II, alpha			-0.607955	-1.5241	1.26704e-05	0.00292648	66.143	60.636	51.127	70.808	117.653	101.609	91.172	94.34
Stxbp5l	<a href='https://www.ncbi.nlm.nih.gov/gene/?term=207227' target="_blank"> 207227 </a>	syntaxin binding protein 5-like	protein_coding	protein_coding	-0.851737	-1.80467	1.36978e-05	0.00308403	18.756	16.139	11.862	20.468	35.2	32.465	24.051	35.239
Herc2	<a href='https://www.ncbi.nlm.nih.gov/gene/?term=15204' target="_blank"> 15204 </a>	HECT and RLD domain containing E3 ubiquitin protein ligase 2	protein_coding	protein_coding	-0.471635	-1.38668	1.63179e-05	0.00361469	34.811	33.261	27.229	34.715	51.662	47.043	42.296	48.149
Bcl9	<a href='https://www.ncbi.nlm.nih.gov/gene/?term=77578' target="_blank"> 77578 </a>	B cell CLL/lymphoma 9	protein_coding	protein_coding	-0.372547	-1.29464	2.14717e-05	0.00460769	19.773	16.953	16.976	20.488	28.733	24.727	29.894	31.703
Zfp704	<a href='https://www.ncbi.nlm.nih.gov/gene/?term=170753' target="_blank"> 170753 </a>	zinc finger protein 704	protein_coding	protein_coding	-0.410516	-1.32916	2.11911e-05	0.00460769	9.457	8.426	7.2	9.823	11.918	11.755	11.317	13.057
Lmo7	<a href='https://www.ncbi.nlm.nih.gov/gene/?term=380928' target="_blank"> 380928 </a>	LIM domain only 7	protein_coding	protein_coding	-0.681222	-1.6035	2.36597e-05	0.00499911	25.62	26.734	18.477	30.363	41.906	37.577	33.955	50.938
A330023F24Rik	<a href='https://www.ncbi.nlm.nih.gov/gene/?term=320977' target="_blank"> 320977 </a>	RIKEN cDNA A330023F24 gene	lincRNA	lincRNA	-0.564063	-1.47843	2.46303e-05	0.00512534	4.757	4.934	3.882	5.412	6.323	7.082	6.843	8.721
Kbtbd11	<a href='https://www.ncbi.nlm.nih.gov/gene/?term=74901' target="_blank"> 74901 </a>	kelch repeat and BTB (POZ) domain containing 11	protein_coding	protein_coding	-0.334488	-1.26093	2.54931e-05	0.0052257	27.481	26.496	22.387	28.683	30.677	33.81	34.558	41.112
C1ql3	<a href='https://www.ncbi.nlm.nih.gov/gene/?term=227580' target="_blank"> 227580 </a>	C1q-like 3	protein_coding	protein_coding	-0.874995	-1.834	2.90028e-05	0.00577283	23.193	31.015	26.71	36.435	46.62	38.436	63.559	70.188
Usp29	<a href='https://www.ncbi.nlm.nih.gov/gene/?term=57775' target="_blank"> 57775 </a>	ubiquitin specific peptidase 29	protein_coding	protein_coding	-0.427115	-1.34454	2.87314e-05	0.00577283	10.02	9.473	9.614	11.676	16.244	14.744	16.393	18.508
Gm1043	<a href='https://www.ncbi.nlm.nih.gov/gene/?term=381634' target="_blank"> 381634 </a>	predicted gene 1043	protein_coding	protein_coding	-0.693709	-1.61744	2.95964e-05	0.00580682	3.231	2.066	2.035	3.005	4.423	3.182	3.542	3.91
Baz2a	<a href='https://www.ncbi.nlm.nih.gov/gene/?term=116848' target="_blank"> 116848 </a>	bromodomain adjacent to zinc finger domain, 2A	protein_coding	protein_coding	-0.247124	-1.18684	3.06553e-05	0.00592985	15.281	14.333	13.785	17.223	18.326	17.816	19.063	20.204
Meg3	<a href='https://www.ncbi.nlm.nih.gov/gene/?term=17263' target="_blank"> 17263 </a>	maternally expressed 3	lincRNA	lincRNA	-0.562058	-1.47637	3.16217e-05	0.00603185	867.1	858.67	985.372	1092.84	1130.88	1144.16	1407.68	1303.48
Syngap1	<a href='https://www.ncbi.nlm.nih.gov/gene/?term=240057' target="_blank"> 240057 </a>	synaptic Ras GTPase activating protein 1 homolog (rat)	protein_coding	protein_coding	-0.505514	-1.41963	3.48079e-05	0.00654866	107.246	114.213	83.704	106.789	145.38	154.896	140.811	152.851
Clasp2	<a href='https://www.ncbi.nlm.nih.gov/gene/?term=76499' target="_blank"> 76499 </a>	CLIP associating protein 2	protein_coding	protein_coding	-0.252188	-1.19101	3.5977e-05	0.00664806	114.048	115.833	104.724	127.696	142.636	135.347	136.359	156.841
Nacad	<a href='https://www.ncbi.nlm.nih.gov/gene/?term=192950' target="_blank"> 192950 </a>	NAC alpha domain containing	protein_coding	protein_coding	-0.415567	-1.33382	3.63044e-05	0.00664806	18.514	25.754	19.851	28.467	20.484	17.781	22.396	24.38
Sowaha	<a href='https://www.ncbi.nlm.nih.gov/gene/?term=237761' target="_blank"> 237761 </a>	sosondowah ankyrin repeat domain family member A	protein_coding	protein_coding	-0.535709	-1.44965	4.19473e-05	0.00758032	11.866	12.228	10.342	12.879	17.467	19.621	14.884	16.901
Mex3b	<a href='https://www.ncbi.nlm.nih.gov/gene/?term=108797' target="_blank"> 108797 </a>	mex3 RNA binding family member B	protein_coding	protein_coding	-0.726551	-1.65468	4.40467e-05	0.00785633	8.09	11.49	6.773	10.013	14.371	15.523	14.132	16.712
Gabrb2	<a href='https://www.ncbi.nlm.nih.gov/gene/?term=14401' target="_blank"> 14401 </a>	gamma-aminobutyric acid (GABA) A receptor, subunit beta 2	protein_coding	protein_coding	-0.483382	-1.39802	4.46339e-05	0.00785901	37.319	31.914	32.926	40.655	58.001	42.974	49.69	55.66
Kmt2d	<a href='https://www.ncbi.nlm.nih.gov/gene/?term=381022' target="_blank"> 381022 </a>	lysine (K)-specific methyltransferase 2D	protein_coding	protein_coding	-0.320883	-1.24909	4.56542e-05	0.00793689	14.399	11.832	11.372	12.813	15.512	10.147	12.75	17.096
Hdac9	<a href='https://www.ncbi.nlm.nih.gov/gene/?term=79221' target="_blank"> 79221 </a>	histone deacetylase 9	protein_coding	protein_coding	-0.406967	-1.3259	4.68435e-05	0.00804187	67.635	86.164	72.491	91.2	115.902	111.842	120.991	117.076
Chrna7	<a href='https://www.ncbi.nlm.nih.gov/gene/?term=11441' target="_blank"> 11441 </a>	cholinergic receptor, nicotinic, alpha polypeptide 7	protein_coding	protein_coding	-0.441658	-1.35816	4.9708e-05	0.00835857	26.611	25.306	25.902	30.273	39.418	36.553	39.215	34.129
Heatr5b	<a href='https://www.ncbi.nlm.nih.gov/gene/?term=320473' target="_blank"> 320473 </a>	HEAT repeat containing 5B	protein_coding	protein_coding	-0.292324	-1.22461	4.99055e-05	0.00835857	20.745	19.156	17.229	22.981	24.766	26.022	22.463	26.819
D8Ertd738e	<a href='https://www.ncbi.nlm.nih.gov/gene/?term=101966' target="_blank"> 101966 </a>	DNA segment, Chr 8, ERATO Doi 738, expressed	protein_coding	protein_coding	0.292058	1.22439	5.3561e-05	0.00886273	181.106	178.946	185.625	188.829	145.465	151.951	154.612	162.096
Akap11	<a href='https://www.ncbi.nlm.nih.gov/gene/?term=219181' target="_blank"> 219181 </a>	A kinase (PRKA) anchor protein 11	protein_coding	protein_coding	-0.400522	-1.31999	5.59042e-05	0.00914033	73.775	73.182	68.007	90.604	105.27	98.58	91.123	109.531
Gm49601	<a href='https://www.ncbi.nlm.nih.gov/gene/?term=NA' target="_blank"> NA </a>				-0.677459	-1.59932	5.69922e-05	0.00920859	30.855	32.027	27.621	33.744	40.268	40.218	40.879	50.375
Celf3	<a href='https://www.ncbi.nlm.nih.gov/gene/?term=78784' target="_blank"> 78784 </a>	CUGBP, Elav-like family member 3	protein_coding	protein_coding	-0.357224	-1.28096	5.78458e-05	0.00923784	84.132	96.279	72.642	98.069	128.036	129.457	123.127	131.891
Atp2b3	<a href='https://www.ncbi.nlm.nih.gov/gene/?term=320707' target="_blank"> 320707 </a>	ATPase, Ca++ transporting, plasma membrane 3	protein_coding	protein_coding	-0.609017	-1.52522	6.19405e-05	0.00977805	25.146	21.405	20.839	32.751	38.326	34.647	35.602	48.226
Dicer1	<a href='https://www.ncbi.nlm.nih.gov/gene/?term=192119' target="_blank"> 192119 </a>	dicer 1, ribonuclease type III	protein_coding	protein_coding	-0.270821	-1.20649	6.65866e-05	0.0103921	18.603	18.238	18.988	21.865	25.557	24.69	25.589	28.46
Ash1l	<a href='https://www.ncbi.nlm.nih.gov/gene/?term=192195' target="_blank"> 192195 </a>	ASH1 like histone lysine methyltransferase	protein_coding	protein_coding	-0.271576	-1.20713	7.53677e-05	0.0116303	19.011	18.348	17.784	18.61	22.77	22.613	22.552	23.552
Ints1	<a href='https://www.ncbi.nlm.nih.gov/gene/?term=68510' target="_blank"> 68510 </a>	integrator complex subunit 1	protein_coding	protein_coding	-0.267856	-1.20402	8.71828e-05	0.0130149	27.632	25.486	25.211	26.211	30.094	31.679	31.392	34.931
Map1b	<a href='https://www.ncbi.nlm.nih.gov/gene/?term=17755' target="_blank"> 17755 </a>	microtubule-associated protein 1B	protein_coding	protein_coding	-0.563706	-1.47806	8.6822e-05	0.0130149	144.057	126.97	103.029	152.564	225.98	190.173	170.752	215.678
Ppm1l	<a href='https://www.ncbi.nlm.nih.gov/gene/?term=242083' target="_blank"> 242083 </a>	protein phosphatase 1 (formerly 2C)-like	protein_coding	protein_coding	-0.378625	-1.3001	8.70128e-05	0.0130149	32.515	37.907	30.709	36.08	44.571	49.176	44.397	44.991
Gabrb1	<a href='https://www.ncbi.nlm.nih.gov/gene/?term=14400' target="_blank"> 14400 </a>	gamma-aminobutyric acid (GABA) A receptor, subunit beta 1	protein_coding	protein_coding	-0.432149	-1.34924	9.08114e-05	0.0134108	51.831	64.292	68.234	70.553	81.575	89.385	90.652	93.4
Zc3h13	<a href='https://www.ncbi.nlm.nih.gov/gene/?term=67302' target="_blank"> 67302 </a>	zinc finger CCCH type containing 13	protein_coding	protein_coding	-0.282211	-1.21606	0.00010405	0.0152023	27.347	24.989	24.017	27.44	31.856	28.888	30.095	37.418
Vps13d	<a href='https://www.ncbi.nlm.nih.gov/gene/?term=230895' target="_blank"> 230895 </a>	vacuolar protein sorting 13D	protein_coding	protein_coding	-0.315516	-1.24446	0.000114345	0.0165307	50.807	47.98	41.067	54.884	42.562	27.23	28.834	47.048
Ank3	<a href='https://www.ncbi.nlm.nih.gov/gene/?term=11735' target="_blank"> 11735 </a>	ankyrin 3, epithelial	processed_transcript	protein_coding	-0.662874	-1.58323	0.00012628	0.0180659	131.657	130.252	89.579	146.257	202.975	187.027	145.05	174.55
Btrc	<a href='https://www.ncbi.nlm.nih.gov/gene/?term=12234' target="_blank"> 12234 </a>	beta-transducin repeat containing protein	protein_coding	protein_coding	-0.250986	-1.19002	0.000130728	0.0185094	44.628	48.559	41.545	53.359	55.146	54.582	55.348	58.469
Srrm2	<a href='https://www.ncbi.nlm.nih.gov/gene/?term=75956' target="_blank"> 75956 </a>	serine/arginine repetitive matrix 2	protein_coding	protein_coding	-0.31588	-1.24477	0.000135275	0.0189578	156.448	140.335	184.178	167.742	183.477	175.526	240.456	236.068
Ankrd34a	<a href='https://www.ncbi.nlm.nih.gov/gene/?term=545554' target="_blank"> 545554 </a>	ankyrin repeat domain 34A	protein_coding	protein_coding	-0.521209	-1.43516	0.000139231	0.0193151	22.452	23.467	17.483	21.432	33.493	31.816	27.417	29.878
Setbp1	<a href='https://www.ncbi.nlm.nih.gov/gene/?term=240427' target="_blank"> 240427 </a>	SET binding protein 1	protein_coding	protein_coding	-0.429752	-1.347	0.000141956	0.0194963	6.167	6.483	7.331	7.553	9.533	8.075	9.859	10.824
Lrp1b	<a href='https://www.ncbi.nlm.nih.gov/gene/?term=94217' target="_blank"> 94217 </a>	low density lipoprotein-related protein 1B	protein_coding	protein_coding	-0.511555	-1.42559	0.000143463	0.0195081	10.866	13.186	12.831	15.535	16.044	15.531	17.7	14.393
Tcp11l1	<a href='https://www.ncbi.nlm.nih.gov/gene/?term=320554' target="_blank"> 320554 </a>	t-complex 11 like 1	protein_coding	protein_coding	-0.438268	-1.35498	0.0001474	0.019847	18.862	24.621	22.92	20.625	21.47	21.594	25.815	27.742
Tulp4	<a href='https://www.ncbi.nlm.nih.gov/gene/?term=68842' target="_blank"> 68842 </a>	tubby like protein 4	processed_transcript	protein_coding	-0.327712	-1.25502	0.000148977	0.0198646	65.756	66.301	56.946	66.889	87.043	85.074	84.498	87.395
Eml5	<a href='https://www.ncbi.nlm.nih.gov/gene/?term=319670' target="_blank"> 319670 </a>	echinoderm microtubule associated protein like 5	protein_coding	protein_coding	-0.380796	-1.30206	0.000153752	0.0203042	17.202	15.353	17.197	19.841	21.67	16.832	21.675	18.688
Cox6a1	<a href='https://www.ncbi.nlm.nih.gov/gene/?term=12861' target="_blank"> 12861 </a>	cytochrome c oxidase subunit 6A1	protein_coding	protein_coding	0.268944	1.20493	0.000158884	0.0207821	1471.34	1250.2	1186.62	1391.99	1150.77	1086.6	1049.54	1129.65
Abl2	<a href='https://www.ncbi.nlm.nih.gov/gene/?term=11352' target="_blank"> 11352 </a>	v-abl Abelson murine leukemia viral oncogene 2 (arg, Abelson-related gene)	protein_coding	protein_coding	-0.477405	-1.39224	0.000171567	0.0220403	24.294	30.199	18.111	25.061	40.057	37.037	36.089	43.205
Mecp2	<a href='https://www.ncbi.nlm.nih.gov/gene/?term=17257' target="_blank"> 17257 </a>	methyl CpG binding protein 2	protein_coding	protein_coding	-0.379061	-1.3005	0.000171713	0.0220403	23.253	23.129	20.279	23.477	32.56	30.37	30.538	35.287
Map3k9	<a href='https://www.ncbi.nlm.nih.gov/gene/?term=338372' target="_blank"> 338372 </a>	mitogen-activated protein kinase kinase kinase 9	protein_coding	protein_coding	-0.780234	-1.71741	0.00017621	0.0224081	20.457	24.025	15.236	17.58	38.248	37.076	34.765	26.328
Bsn	<a href='https://www.ncbi.nlm.nih.gov/gene/?term=12217' target="_blank"> 12217 </a>	bassoon	protein_coding	protein_coding	-0.699233	-1.62364	0.000178587	0.0224518	68.104	71.588	46.399	58.985	91.328	85.161	71.817	71.411
Tiam1	<a href='https://www.ncbi.nlm.nih.gov/gene/?term=21844' target="_blank"> 21844 </a>	T cell lymphoma invasion and metastasis 1	protein_coding	protein_coding	-0.551022	-1.46512	0.000179823	0.0224518	21.029	20.513	16.046	17.842	28.582	27.97	25.878	23.163
Egr1	<a href='https://www.ncbi.nlm.nih.gov/gene/?term=13653' target="_blank"> 13653 </a>	early growth response 1	protein_coding	protein_coding	-1.09227	-2.13209	0.000184422	0.0228185	77.635	99.718	45.123	87.255	242.258	131.699	127.813	160.759
Ksr2	<a href='https://www.ncbi.nlm.nih.gov/gene/?term=333050' target="_blank"> 333050 </a>	kinase suppressor of ras 2	retained_intron	protein_coding	-0.600063	-1.51578	0.00019044	0.0230047	6.611	6.845	5.084	9.098	10.591	10.073	9.308	12.864
Map3k13	<a href='https://www.ncbi.nlm.nih.gov/gene/?term=71751' target="_blank"> 71751 </a>	mitogen-activated protein kinase kinase kinase 13	protein_coding	protein_coding	-0.669013	-1.58998	0.000192627	0.0230047	5.628	4.725	3.253	5.306	8.529	6.854	7.046	8.446
Trp53bp1	<a href='https://www.ncbi.nlm.nih.gov/gene/?term=27223' target="_blank"> 27223 </a>	transformation related protein 53 binding protein 1	processed_transcript	protein_coding	-0.322117	-1.25016	0.000189214	0.0230047	51.002	49.27	45.33	65.88	75.295	69.729	65.415	86.836
Zfp597	<a href='https://www.ncbi.nlm.nih.gov/gene/?term=71063' target="_blank"> 71063 </a>	zinc finger protein 597	processed_transcript	protein_coding	-0.307251	-1.23735	0.000191751	0.0230047	13.102	14.278	11.485	14.947	16.773	15.984	15.702	19.102
Kmt2a	<a href='https://www.ncbi.nlm.nih.gov/gene/?term=214162' target="_blank"> 214162 </a>	lysine (K)-specific methyltransferase 2A	protein_coding	protein_coding	-0.338669	-1.26459	0.000194653	0.0230462	13.499	10.654	11.715	14.407	16.229	14.279	16.569	20.186
Ralgapa1	<a href='https://www.ncbi.nlm.nih.gov/gene/?term=56784' target="_blank"> 56784 </a>	Ral GTPase activating protein, alpha subunit 1	protein_coding	protein_coding	-0.427383	-1.34479	0.000208632	0.0244902	54.204	44.33	50.46	55.703	74.93	60.955	58.275	60.331
Prox1	<a href='https://www.ncbi.nlm.nih.gov/gene/?term=19130' target="_blank"> 19130 </a>	prospero homeobox 1	protein_coding	protein_coding	-0.920429	-1.89268	0.000225462	0.0262415	8.553	9.235	11.276	14.427	14.551	16.054	27.435	28.798
Ppp1r12b	<a href='https://www.ncbi.nlm.nih.gov/gene/?term=329251' target="_blank"> 329251 </a>	protein phosphatase 1, regulatory subunit 12B	protein_coding	protein_coding	-0.372173	-1.2943	0.000228924	0.0264205	26.173	26.831	24.272	27.295	37.813	35.527	33.326	33.765
Cntnap5b	<a href='https://www.ncbi.nlm.nih.gov/gene/?term=241175' target="_blank"> 241175 </a>	contactin associated protein-like 5B	protein_coding	protein_coding	-1.05711	-2.08075	0.000241687	0.027661	1.016	1.079	0.698	0.772	2.433	1.386	1.97	1.799
Ryr2	<a href='https://www.ncbi.nlm.nih.gov/gene/?term=20191' target="_blank"> 20191 </a>	ryanodine receptor 2, cardiac	protein_coding	protein_coding	-0.726298	-1.65439	0.00024903	0.0282659	23.73	21.689	12.942	20.855	40.175	33.98	27.946	29.764
Celf1	<a href='https://www.ncbi.nlm.nih.gov/gene/?term=13046' target="_blank"> 13046 </a>	CUGBP, Elav-like family member 1	processed_transcript	protein_coding	-0.290593	-1.22314	0.000258139	0.0290596	50.903	50.528	42.89	55.887	58.9	66.117	56.361	66.115
Ajm1	<a href='https://www.ncbi.nlm.nih.gov/gene/?term=381353' target="_blank"> 381353 </a>	apical junction component 1			-0.379858	-1.30121	0.000267427	0.0298605	22.977	20.989	22.095	28.476	30.975	27.131	33.837	33.569
Kcna3	<a href='https://www.ncbi.nlm.nih.gov/gene/?term=16491' target="_blank"> 16491 </a>	potassium voltage-gated channel, shaker-related subfamily, member 3	protein_coding	protein_coding	-0.864742	-1.82101	0.000273953	0.0300997	5.325	4.499	5.011	7.114	8.307	7.285	11.498	12.966
Kcnd2	<a href='https://www.ncbi.nlm.nih.gov/gene/?term=16508' target="_blank"> 16508 </a>	potassium voltage-gated channel, Shal-related family, member 2	protein_coding	protein_coding	-0.472149	-1.38717	0.000273333	0.0300997	12.173	15.806	11.502	16.589	19.045	21.138	18.675	21.325
Gm13370	<a href='https://www.ncbi.nlm.nih.gov/gene/?term=100046290' target="_blank"> 100046290 </a>	ribosomal protein L21 pseudogene	processed_pseudogene	processed_pseudogene	-5.00865	-32.1925	0.00028577	0.031149	0	0	3.706	0	35.914	25.053	46.946	22.778
Trank1	<a href='https://www.ncbi.nlm.nih.gov/gene/?term=320429' target="_blank"> 320429 </a>	tetratricopeptide repeat and ankyrin repeat containing 1	protein_coding	protein_coding	-0.48293	-1.39758	0.000289967	0.0313576	54.385	55.743	41.938	59.442	78.821	74.369	68.284	63.738
Camk4	<a href='https://www.ncbi.nlm.nih.gov/gene/?term=12326' target="_blank"> 12326 </a>	calcium/calmodulin-dependent protein kinase IV	protein_coding	protein_coding	-0.887415	-1.84986	0.000292353	0.0313686	26.058	20.083	15.78	18.584	51.437	38.592	32.812	30.184
Klhl11	<a href='https://www.ncbi.nlm.nih.gov/gene/?term=217194' target="_blank"> 217194 </a>	kelch-like 11	protein_coding	protein_coding	-0.465899	-1.38118	0.000300768	0.0320213	18.349	23.365	17.73	22.464	25.666	30.653	26.359	32.836
Rasd1	<a href='https://www.ncbi.nlm.nih.gov/gene/?term=19416' target="_blank"> 19416 </a>	RAS, dexamethasone-induced 1	protein_coding	protein_coding	-0.832487	-1.78075	0.000306012	0.032329	5.915	7.416	5.67	7.387	14.743	7.983	12.911	12.523
Btbd8	<a href='https://www.ncbi.nlm.nih.gov/gene/?term=100503185' target="_blank"> 100503185 </a>	BTB (POZ) domain containing 8	protein_coding	protein_coding	-0.47244	-1.38745	0.000311709	0.0326795	68.4	66.551	54.501	73.588	108.726	92.205	78.703	95.048
Taok1	<a href='https://www.ncbi.nlm.nih.gov/gene/?term=216965' target="_blank"> 216965 </a>	TAO kinase 1	protein_coding	protein_coding	-0.250862	-1.18992	0.000315117	0.0327864	34.551	36.314	34.858	41.849	42.69	45.621	45.615	48.205
Dock3	<a href='https://www.ncbi.nlm.nih.gov/gene/?term=208869' target="_blank"> 208869 </a>	dedicator of cyto-kinesis 3	protein_coding	protein_coding	-0.467331	-1.38255	0.000340807	0.0351928	30.448	29.349	21.486	23.248	31.009	31.119	31.759	28.495
Tenm4	<a href='https://www.ncbi.nlm.nih.gov/gene/?term=23966' target="_blank"> 23966 </a>	teneurin transmembrane protein 4	protein_coding	protein_coding	-0.515206	-1.4292	0.000348157	0.0356835	41.934	39.808	30.918	46.49	78.788	60.831	55.967	60.049
Neurod1	<a href='https://www.ncbi.nlm.nih.gov/gene/?term=18012' target="_blank"> 18012 </a>	neurogenic differentiation 1	protein_coding	protein_coding	-0.744941	-1.67591	0.000364389	0.0370705	14.653	13.064	11.258	20.769	24.369	18.082	26.113	36.124
Gm29216	<a href='https://www.ncbi.nlm.nih.gov/gene/?term=NA' target="_blank"> NA </a>		unprocessed_pseudogene	unprocessed_pseudogene	0.744014	1.67483	0.00036787	0.0371494	11182.2	8594.53	8626.22	6298.2	6159.13	5289.85	5191.06	4660.81
Mtor	<a href='https://www.ncbi.nlm.nih.gov/gene/?term=56717' target="_blank"> 56717 </a>	mechanistic target of rapamycin kinase	retained_intron	protein_coding	-0.328806	-1.25597	0.000373271	0.0374197	22.377	26.475	19.276	25.344	27.724	28.966	27.675	32.845
Fam135b	<a href='https://www.ncbi.nlm.nih.gov/gene/?term=70363' target="_blank"> 70363 </a>	family with sequence similarity 135, member B	protein_coding	protein_coding	-0.458711	-1.37431	0.000383098	0.0381265	6.731	9.785	7.274	11.529	15.97	14.53	13.999	18.266
Ubn2	<a href='https://www.ncbi.nlm.nih.gov/gene/?term=320538' target="_blank"> 320538 </a>	ubinuclein 2	protein_coding	protein_coding	-0.280883	-1.21494	0.000387414	0.0382787	9.968	8.739	9.331	10.657	10.761	11.998	13.104	14.179
Slit3	<a href='https://www.ncbi.nlm.nih.gov/gene/?term=20564' target="_blank"> 20564 </a>	slit guidance ligand 3	protein_coding	protein_coding	-0.62465	-1.54184	0.000394884	0.0387381	27.741	33.379	21.018	35.077	50.222	49.301	41.173	41.861
Gramd1b	<a href='https://www.ncbi.nlm.nih.gov/gene/?term=235283' target="_blank"> 235283 </a>	GRAM domain containing 1B	protein_coding	protein_coding	-0.377992	-1.29953	0.000403833	0.0393351	59.588	60.648	52.809	56.748	83.115	78.041	74.76	72.401
Gm10240	<a href='https://www.ncbi.nlm.nih.gov/gene/?term=100503563' target="_blank"> 100503563 </a>	ribosomal protein L21 pseudogene	processed_pseudogene	processed_pseudogene	9.64334	799.714	0.000414373	0.0400774	0	27.532	41.751	24.015	0	0	0	0
Gm38020	<a href='https://www.ncbi.nlm.nih.gov/gene/?term=NA' target="_blank"> NA </a>				-0.964638	-1.95157	0.000438174	0.0420831	0.769	0.626	0.565	1.034	1.71	1.104	1.391	1.877
Mn1	<a href='https://www.ncbi.nlm.nih.gov/gene/?term=433938' target="_blank"> 433938 </a>	meningioma 1	processed_transcript	protein_coding	-0.746895	-1.67818	0.000446256	0.0425617	4.002	6.249	4.236	3.668	7.678	7.893	8.967	7.95
Ptpro	<a href='https://www.ncbi.nlm.nih.gov/gene/?term=19277' target="_blank"> 19277 </a>	protein tyrosine phosphatase, receptor type, O	protein_coding	protein_coding	-0.494524	-1.40886	0.000463094	0.043863	33.053	34.236	26.105	34.652	48.314	42.466	38.324	41.542
Nav1	<a href='https://www.ncbi.nlm.nih.gov/gene/?term=215690' target="_blank"> 215690 </a>	neuron navigator 1	protein_coding	protein_coding	-0.509919	-1.42397	0.00047172	0.044374	31.919	26.415	24.637	31.14	47.943	40.351	38.899	40.794
Abca2	<a href='https://www.ncbi.nlm.nih.gov/gene/?term=11305' target="_blank"> 11305 </a>	ATP-binding cassette, sub-family A (ABC1), member 2	protein_coding	protein_coding	-0.220953	-1.1655	0.000474952	0.0443741	60.531	59.604	51.215	61.348	61.644	69.154	70.508	71.169
Kcnj2	<a href='https://www.ncbi.nlm.nih.gov/gene/?term=16518' target="_blank"> 16518 </a>	potassium inwardly-rectifying channel, subfamily J, member 2	protein_coding	protein_coding	-1.4297	-2.69391	0.000494896	0.0453127	2.2	1.924	4.341	2.33	7.2	4.262	12.89	6.214
Pcdh1	<a href='https://www.ncbi.nlm.nih.gov/gene/?term=75599' target="_blank"> 75599 </a>	protocadherin 1	protein_coding	protein_coding	-0.648346	-1.56737	0.000493624	0.0453127	99.884	126.574	73.379	98.237	171.256	181.316	139.746	153.304
Wdfy3	<a href='https://www.ncbi.nlm.nih.gov/gene/?term=72145' target="_blank"> 72145 </a>	WD repeat and FYVE domain containing 3	protein_coding	protein_coding	-0.332585	-1.25927	0.000494215	0.0453127	34.837	35.155	33.779	43.874	41.983	41.279	41.101	51.8
Adam11	<a href='https://www.ncbi.nlm.nih.gov/gene/?term=11488' target="_blank"> 11488 </a>	a disintegrin and metallopeptidase domain 11	protein_coding	protein_coding	-0.324475	-1.25221	0.000507776	0.046184	74.443	81.391	77.81	87.209	106.725	108.774	109.855	108.05
Pak3	<a href='https://www.ncbi.nlm.nih.gov/gene/?term=18481' target="_blank"> 18481 </a>	p21 (RAC1) activated kinase 3	protein_coding	protein_coding	-0.482642	-1.3973	0.000522667	0.0470167	49.018	52.645	36.616	57.614	84.99	74.682	71.278	79.578
Sun2	<a href='https://www.ncbi.nlm.nih.gov/gene/?term=223697' target="_blank"> 223697 </a>	Sad1 and UNC84 domain containing 2	retained_intron	protein_coding	0.361966	1.28518	0.000523777	0.0470167	29.039	25.981	24.203	25.703	20.011	19.38	19.086	24.904
B3galt2	<a href='https://www.ncbi.nlm.nih.gov/gene/?term=26878' target="_blank"> 26878 </a>	UDP-Gal:betaGlcNAc beta 1,3-galactosyltransferase, polypeptide 2	protein_coding	protein_coding	-0.931775	-1.90762	0.000547028	0.0487849	4.722	3.648	3.865	3.586	10.305	5.268	8.474	7.64
Kcnb2	<a href='https://www.ncbi.nlm.nih.gov/gene/?term=98741' target="_blank"> 98741 </a>	potassium voltage gated channel, Shab-related subfamily, member 2	protein_coding	protein_coding	-0.774697	-1.71083	0.0005713	0.0506208	2.124	2.507	2.3	1.813	4.475	4.627	5.162	3.181
Mars2	<a href='https://www.ncbi.nlm.nih.gov/gene/?term=212679' target="_blank"> 212679 </a>	methionine-tRNA synthetase 2 (mitochondrial)	protein_coding	protein_coding	-0.289063	-1.22185	0.000582481	0.0512808	5.229	5.192	4.979	6.24	6.108	5.882	7.368	8.345
Gabrb3	<a href='https://www.ncbi.nlm.nih.gov/gene/?term=14402' target="_blank"> 14402 </a>	gamma-aminobutyric acid (GABA) A receptor, subunit beta 3	protein_coding	protein_coding	-0.431048	-1.34821	0.000596864	0.0522123	95.378	102.168	81.404	119.866	146.838	142.621	130.303	139.822
Adgrl1	<a href='https://www.ncbi.nlm.nih.gov/gene/?term=330814' target="_blank"> 330814 </a>	adhesion G protein-coupled receptor L1			-0.335811	-1.26209	0.000603614	0.0524364	122.72	130.096	97.306	139.782	157.359	158.732	144.735	169.377
Yod1	<a href='https://www.ncbi.nlm.nih.gov/gene/?term=226418' target="_blank"> 226418 </a>	YOD1 deubiquitinase	protein_coding	protein_coding	-0.411657	-1.33021	0.000607062	0.0524364	5.604	4.877	5.204	5.922	7.439	6.868	7.256	8.507
Gm43843	<a href='https://www.ncbi.nlm.nih.gov/gene/?term=NA' target="_blank"> NA </a>				-1.0853	-2.12181	0.000619634	0.0531358	3.82	2.747	3.884	4.139	9.802	6.811	9.492	5.765
Tnrc6c	<a href='https://www.ncbi.nlm.nih.gov/gene/?term=217351' target="_blank"> 217351 </a>	trinucleotide repeat containing 6C	retained_intron	protein_coding	-0.393244	-1.31334	0.000622897	0.0531358	23.16	20.426	17.204	25.423	28.346	24.874	27.839	33.759
Fam120c	<a href='https://www.ncbi.nlm.nih.gov/gene/?term=207375' target="_blank"> 207375 </a>	family with sequence similarity 120, member C	protein_coding	protein_coding	-0.272206	-1.20765	0.000628817	0.0533097	21.118	20.578	22.231	24.831	25.583	25.184	28.792	30.804
Kmt2b	<a href='https://www.ncbi.nlm.nih.gov/gene/?term=75410' target="_blank"> 75410 </a>	lysine (K)-specific methyltransferase 2B	protein_coding	protein_coding	-0.306272	-1.23651	0.000656092	0.0549437	18.8	13.601	13.617	19.24	18.857	19.091	20.646	24.631
M5C1000I18Rik	<a href='https://www.ncbi.nlm.nih.gov/gene/?term=102633151' target="_blank"> 102633151 </a>	RIKEN cDNA M5C1000I18 gene	protein_coding	protein_coding	-0.392409	-1.31258	0.000654424	0.0549437	13.981	14.335	11.695	14.84	16.807	18.079	16.955	20.698
Nexmif	<a href='https://www.ncbi.nlm.nih.gov/gene/?term=245555' target="_blank"> 245555 </a>	neurite extension and migration factor			-0.547761	-1.46181	0.00066643	0.0551371	8.79	7.259	6.565	10.836	14.09	11.766	11.192	14.821
Zfp382	<a href='https://www.ncbi.nlm.nih.gov/gene/?term=233060' target="_blank"> 233060 </a>	zinc finger protein 382	protein_coding	protein_coding	-0.658922	-1.5789	0.000664641	0.0551371	9.622	9.883	6.651	11.259	11.782	12.423	12.851	17.338
Cnot1	<a href='https://www.ncbi.nlm.nih.gov/gene/?term=234594' target="_blank"> 234594 </a>	CCR4-NOT transcription complex, subunit 1	protein_coding	protein_coding	-0.290332	-1.22292	0.000680806	0.0553164	46.873	41.633	47.434	58.237	60.733	51.667	61.062	63.997
Myh10	<a href='https://www.ncbi.nlm.nih.gov/gene/?term=77579' target="_blank"> 77579 </a>	myosin, heavy polypeptide 10, non-muscle	protein_coding	protein_coding	-0.290407	-1.22299	0.000681046	0.0553164	83.361	93.9	77.997	103.128	88.115	94.111	89.665	101.993
Srcin1	<a href='https://www.ncbi.nlm.nih.gov/gene/?term=56013' target="_blank"> 56013 </a>	SRC kinase signaling inhibitor 1	protein_coding	protein_coding	-0.344485	-1.2697	0.000684709	0.0553164	84.848	96.644	76.934	101.632	120.616	112.091	110.272	133.83
St6galnac5	<a href='https://www.ncbi.nlm.nih.gov/gene/?term=26938' target="_blank"> 26938 </a>	ST6 (alpha-N-acetyl-neuraminyl-2,3-beta-galactosyl-1,3)-N-acetylgalactosaminide alpha-2,6-sialyltransferase 5	protein_coding	protein_coding	-0.294243	-1.22624	0.00067814	0.0553164	28.779	27.427	25.015	35.1	36.127	34.993	35.722	38.122
Ptchd1	<a href='https://www.ncbi.nlm.nih.gov/gene/?term=211612' target="_blank"> 211612 </a>	patched domain containing 1	protein_coding	protein_coding	-0.992883	-1.99016	0.00068977	0.0553994	2.27	2.682	1.514	3.404	5.804	4.192	3.696	6.228
Cacna1c	<a href='https://www.ncbi.nlm.nih.gov/gene/?term=12288' target="_blank"> 12288 </a>	calcium channel, voltage-dependent, L type, alpha 1C subunit	protein_coding	protein_coding	-0.675353	-1.59699	0.000697912	0.0557275	16.994	15.165	9.943	21.328	27.775	24.276	21.502	30.169
Ppp1r9a	<a href='https://www.ncbi.nlm.nih.gov/gene/?term=243725' target="_blank"> 243725 </a>	protein phosphatase 1, regulatory subunit 9A	protein_coding	protein_coding	-0.334022	-1.26052	0.000739409	0.0582732	19.709	20.306	17.641	19.105	27.127	25.03	23.642	24.994
Vps8	<a href='https://www.ncbi.nlm.nih.gov/gene/?term=209018' target="_blank"> 209018 </a>	VPS8 CORVET complex subunit	protein_coding	protein_coding	-0.249926	-1.18915	0.000742523	0.0582732	21.87	23.687	24.493	28.755	31.166	30.538	28.411	38.681
Zfp169	<a href='https://www.ncbi.nlm.nih.gov/gene/?term=67911' target="_blank"> 67911 </a>	zinc finger protein 169	protein_coding	protein_coding	-0.600739	-1.51649	0.000736757	0.0582732	6.994	4.824	4.23	9.325	8.767	7.47	9.291	12.975
Birc6	<a href='https://www.ncbi.nlm.nih.gov/gene/?term=12211' target="_blank"> 12211 </a>	baculoviral IAP repeat-containing 6	protein_coding	protein_coding	-0.385496	-1.30631	0.000750893	0.0585953	67.484	49.517	53.978	74.213	83.775	68.617	55.648	71.884
Brwd1	<a href='https://www.ncbi.nlm.nih.gov/gene/?term=93871' target="_blank"> 93871 </a>	bromodomain and WD repeat domain containing 1	protein_coding	protein_coding	-0.222904	-1.16708	0.000762569	0.0588378	63.247	53.936	58.453	70.073	70.437	67.624	68.414	72.461
Grm5	<a href='https://www.ncbi.nlm.nih.gov/gene/?term=108071' target="_blank"> 108071 </a>	glutamate receptor, metabotropic 5	protein_coding	protein_coding	-0.527069	-1.441	0.000760854	0.0588378	39.349	37.894	33.054	53.179	67.618	57.924	56.078	77.452
Plppr4	<a href='https://www.ncbi.nlm.nih.gov/gene/?term=229791' target="_blank"> 229791 </a>	phospholipid phosphatase related 4			-0.581262	-1.49616	0.000772844	0.0592974	91.634	95.5	72.253	91.145	165.661	147.504	124.846	129.536
Tmod2	<a href='https://www.ncbi.nlm.nih.gov/gene/?term=50876' target="_blank"> 50876 </a>	tropomodulin 2	protein_coding	protein_coding	-0.242157	-1.18276	0.000790077	0.0602829	95.656	94.736	100.38	106.701	123.741	115.438	115.577	131.655
Rnf217	<a href='https://www.ncbi.nlm.nih.gov/gene/?term=268291' target="_blank"> 268291 </a>	ring finger protein 217	protein_coding	protein_coding	-0.809333	-1.7524	0.000813741	0.0617454	8.719	7.766	5.325	8.3	15.703	9.463	11.492	18.997
Per2	<a href='https://www.ncbi.nlm.nih.gov/gene/?term=18627' target="_blank"> 18627 </a>	period circadian clock 2	protein_coding	protein_coding	-0.347535	-1.27238	0.000854854	0.0641561	11.341	10.795	10.97	10.278	14.263	14.499	13.861	13.92
Srcap	<a href='https://www.ncbi.nlm.nih.gov/gene/?term=100043597' target="_blank"> 100043597 </a>	Snf2-related CREBBP activator protein	retained_intron	protein_coding	-0.313133	-1.2424	0.00085334	0.0641561	21.554	22.92	17.099	21.42	27.027	25.351	25.378	30.648
Gm49450	<a href='https://www.ncbi.nlm.nih.gov/gene/?term=NA' target="_blank"> NA </a>				-1.22646	-2.33992	0.000883481	0.0655877	6.333	8.012	11.117	9.975	13.318	18.499	16.456	38.613
Kcna4	<a href='https://www.ncbi.nlm.nih.gov/gene/?term=16492' target="_blank"> 16492 </a>	potassium voltage-gated channel, shaker-related subfamily, member 4	protein_coding	protein_coding	-0.876858	-1.83637	0.00088293	0.0655877	13.014	14.935	8.718	10.158	30.138	24.193	21.303	17.418
Drd1	<a href='https://www.ncbi.nlm.nih.gov/gene/?term=13488' target="_blank"> 13488 </a>	dopamine receptor D1			-0.588433	-1.50361	0.000897783	0.0662912	1.212	1.587	1.938	1.716	2.098	2.212	2.444	3.192
Cntn5	<a href='https://www.ncbi.nlm.nih.gov/gene/?term=244682' target="_blank"> 244682 </a>	contactin 5	protein_coding	protein_coding	-0.686867	-1.60978	0.000908537	0.0667264	1.017	1.235	1.736	1.551	1.927	1.617	2.599	1.881
Vcp-rs	<a href='https://www.ncbi.nlm.nih.gov/gene/?term=236937' target="_blank"> 236937 </a>	valosin containing protein, related sequence	processed_pseudogene	processed_pseudogene	-0.199052	-1.14794	0.000927423	0.0677512	35.758	38.297	36.741	41.217	43.844	43.791	43.712	47.744
AI593442	<a href='https://www.ncbi.nlm.nih.gov/gene/?term=330941' target="_blank"> 330941 </a>	expressed sequence AI593442	protein_coding	protein_coding	-0.905163	-1.87276	0.000989219	0.071265	26.061	16.826	23.884	19.86	38.139	27.559	63.939	42.223
Bach2	<a href='https://www.ncbi.nlm.nih.gov/gene/?term=12014' target="_blank"> 12014 </a>	BTB and CNC homology, basic leucine zipper transcription factor 2	protein_coding	protein_coding	-0.385096	-1.30595	0.00098133	0.071265	4.996	4.28	4.006	5.262	5.714	5.615	5.893	7.082
Fam126b	<a href='https://www.ncbi.nlm.nih.gov/gene/?term=213056' target="_blank"> 213056 </a>	family with sequence similarity 126, member B	protein_coding	protein_coding	-0.632808	-1.55058	0.000991984	0.071265	31.956	32.461	26.791	32.731	60.016	49.869	48.424	45.834
Gm47694	<a href='https://www.ncbi.nlm.nih.gov/gene/?term=NA' target="_blank"> NA </a>				-0.537749	-1.45171	0.0010068	0.071265	2.008	1.887	1.493	2.367	3.157	2.669	2.774	2.856
Nbea	<a href='https://www.ncbi.nlm.nih.gov/gene/?term=26422' target="_blank"> 26422 </a>	neurobeachin	protein_coding	protein_coding	-0.464073	-1.37943	0.00101184	0.071265	55.525	50.407	44.643	62.411	58.049	55.433	47.081	66.02
Septin2	<a href='https://www.ncbi.nlm.nih.gov/gene/?term=18000' target="_blank"> 18000 </a>	septin 2			0.342521	1.26797	0.00100273	0.071265	73.734	71.438	84.946	85.788	55.615	61.885	70.235	72.755
Zfp608	<a href='https://www.ncbi.nlm.nih.gov/gene/?term=269023' target="_blank"> 269023 </a>	zinc finger protein 608	protein_coding	protein_coding	-0.4445	-1.36084	0.00100279	0.071265	13.428	10.677	12.035	12.683	18.053	14.384	16.303	19.487
Ankrd33b	<a href='https://www.ncbi.nlm.nih.gov/gene/?term=67434' target="_blank"> 67434 </a>	ankyrin repeat domain 33B	protein_coding	protein_coding	-0.855293	-1.80913	0.00105243	0.0734083	9.021	10.281	6.827	5.422	15.262	13.472	14.685	11.333
Fry	<a href='https://www.ncbi.nlm.nih.gov/gene/?term=320365' target="_blank"> 320365 </a>	FRY microtubule binding protein	protein_coding	protein_coding	-0.567553	-1.48201	0.00105469	0.0734083	29.716	25.831	17.892	29.434	36.7	33.624	29.081	39.023
Pcdhgc4	<a href='https://www.ncbi.nlm.nih.gov/gene/?term=93707' target="_blank"> 93707 </a>	protocadherin gamma subfamily C, 4	protein_coding	protein_coding	0.609236	1.52545	0.00105831	0.0734083	82.791	115.146	67.64	72.191	43.618	58.409	44.206	39.446
Shisa7	<a href='https://www.ncbi.nlm.nih.gov/gene/?term=232813' target="_blank"> 232813 </a>	shisa family member 7	protein_coding	protein_coding	-0.437588	-1.35434	0.00106521	0.0735152	28.571	28.456	24.163	40.148	35.289	38.603	38.796	50.889
Gm7292	<a href='https://www.ncbi.nlm.nih.gov/gene/?term=640370' target="_blank"> 640370 </a>	predicted gene 7292			-0.69225	-1.6158	0.00113783	0.0758408	13.06	10.982	10.138	17.702	26.44	23.017	15.885	27.006
Ikbip	<a href='https://www.ncbi.nlm.nih.gov/gene/?term=67454' target="_blank"> 67454 </a>	IKBKB interacting protein	protein_coding	protein_coding	0.361961	1.28517	0.00113144	0.0758408	26.628	28.124	28.544	29.565	17.798	20.593	20.651	30.037
Lrfn5	<a href='https://www.ncbi.nlm.nih.gov/gene/?term=238205' target="_blank"> 238205 </a>	leucine rich repeat and fibronectin type III domain containing 5	processed_transcript	protein_coding	-0.450882	-1.36688	0.00114145	0.0758408	36.027	43.15	33.087	45.359	59.875	60.205	55.133	49.751
Plxna4	<a href='https://www.ncbi.nlm.nih.gov/gene/?term=243743' target="_blank"> 243743 </a>	plexin A4	protein_coding	protein_coding	-0.680764	-1.60299	0.00110692	0.0758408	24.96	35.652	23.126	24.441	48.546	50.397	42.696	35.44
Rai1	<a href='https://www.ncbi.nlm.nih.gov/gene/?term=19377' target="_blank"> 19377 </a>	retinoic acid induced 1	processed_transcript	protein_coding	-0.343705	-1.26901	0.00112381	0.0758408	35.665	31.925	27.758	34.806	34.064	37.931	33.723	41.833
Rell1	<a href='https://www.ncbi.nlm.nih.gov/gene/?term=100532' target="_blank"> 100532 </a>	RELT-like 1	protein_coding	protein_coding	0.444252	1.36061	0.00114308	0.0758408	9.996	10.429	10.673	11.269	6.048	8.316	8.327	9.043
Rnf150	<a href='https://www.ncbi.nlm.nih.gov/gene/?term=330812' target="_blank"> 330812 </a>	ring finger protein 150	protein_coding	protein_coding	-0.481161	-1.39587	0.00113147	0.0758408	14.783	16.039	12.558	16.354	23.654	23.51	18.256	19.638
Zfp398	<a href='https://www.ncbi.nlm.nih.gov/gene/?term=272347' target="_blank"> 272347 </a>	zinc finger protein 398	retained_intron	protein_coding	-0.31699	-1.24573	0.00112754	0.0758408	8.725	9.44	7.59	9.192	10.763	10.502	10.789	13.302
Med14	<a href='https://www.ncbi.nlm.nih.gov/gene/?term=26896' target="_blank"> 26896 </a>	mediator complex subunit 14	protein_coding	protein_coding	-0.350014	-1.27457	0.00115518	0.0762749	33.431	33.43	27.604	32.329	43.536	41.03	39.939	38.78
Cald1	<a href='https://www.ncbi.nlm.nih.gov/gene/?term=109624' target="_blank"> 109624 </a>	caldesmon 1	protein_coding	protein_coding	0.291828	1.22419	0.00116557	0.0765928	38.81	38.253	37.207	37.729	27.809	31.903	35.559	39.284
Mlip	<a href='https://www.ncbi.nlm.nih.gov/gene/?term=69642' target="_blank"> 69642 </a>	muscular LMNA-interacting protein	retained_intron	protein_coding	-0.484783	-1.39938	0.00118103	0.0767877	18.104	29.067	24.073	23.609	36.03	30.081	33.542	32.293
Ncoa4-ps	<a href='https://www.ncbi.nlm.nih.gov/gene/?term=627557' target="_blank"> 627557 </a>	nuclear receptor coactivator 4, pseudogene			-0.385205	-1.30605	0.00117982	0.0767877	11.01	11.491	11.788	12.846	14.648	14.553	14.793	19.501
Rnf165	<a href='https://www.ncbi.nlm.nih.gov/gene/?term=225743' target="_blank"> 225743 </a>	ring finger protein 165	protein_coding	protein_coding	-0.415748	-1.33399	0.00118531	0.0767877	22.377	21.917	16.026	24.929	27.263	30.073	26.036	35.773
Hecw2	<a href='https://www.ncbi.nlm.nih.gov/gene/?term=329152' target="_blank"> 329152 </a>	HECT, C2 and WW domain containing E3 ubiquitin protein ligase 2	protein_coding	protein_coding	-0.525151	-1.43908	0.00123574	0.0793082	7.627	9.671	8.887	7.402	13.497	14.557	12.334	11.91
Mrtfb	<a href='https://www.ncbi.nlm.nih.gov/gene/?term=239719' target="_blank"> 239719 </a>	myocardin related transcription factor B			-0.549044	-1.46312	0.00123576	0.0793082	33.77	36.189	23.78	35.64	55.192	52.711	41.205	48.968
Igsf9b	<a href='https://www.ncbi.nlm.nih.gov/gene/?term=235086' target="_blank"> 235086 </a>	immunoglobulin superfamily, member 9B	protein_coding	protein_coding	-0.361348	-1.28463	0.00124293	0.0793972	9.261	8.3	7.438	8.945	12.717	10.48	11.47	12.282
Prrc2c	<a href='https://www.ncbi.nlm.nih.gov/gene/?term=226562' target="_blank"> 226562 </a>	proline-rich coiled-coil 2C	protein_coding	protein_coding	-0.334877	-1.26127	0.00125614	0.0798693	67.514	56.981	52.331	74.529	76.067	72.085	71.909	92.791
Epha4	<a href='https://www.ncbi.nlm.nih.gov/gene/?term=13838' target="_blank"> 13838 </a>	Eph receptor A4	nonsense_mediated_decay	protein_coding	-0.485972	-1.40053	0.00127323	0.0805831	80.083	82.604	60.517	101.332	120.567	121.899	99.498	124.498
Sobp	<a href='https://www.ncbi.nlm.nih.gov/gene/?term=109205' target="_blank"> 109205 </a>	sine oculis binding protein	protein_coding	protein_coding	-0.393589	-1.31366	0.00128829	0.0811626	22.138	16.797	16.125	20.003	25.943	22.794	22.735	26.413
Supt6	<a href='https://www.ncbi.nlm.nih.gov/gene/?term=20926' target="_blank"> 20926 </a>	SPT6, histone chaperone and transcription elongation factor	protein_coding	protein_coding	-0.395126	-1.31506	0.00129591	0.0812693	71.124	75.155	54.113	84.984	92.679	88.145	83.142	105.205
Lrrtm4	<a href='https://www.ncbi.nlm.nih.gov/gene/?term=243499' target="_blank"> 243499 </a>	leucine rich repeat transmembrane neuronal 4	protein_coding	protein_coding	-0.813903	-1.75796	0.0013651	0.0852198	8.665	6.877	7.526	7.062	18.076	9.423	15.633	13.228
Dnal1	<a href='https://www.ncbi.nlm.nih.gov/gene/?term=105000' target="_blank"> 105000 </a>	dynein, axonemal, light chain 1	processed_transcript	protein_coding	-0.247467	-1.18712	0.00143837	0.0892563	32.699	36.869	33.001	37.389	43.974	44.46	46.307	46.31
Pgr	<a href='https://www.ncbi.nlm.nih.gov/gene/?term=18667' target="_blank"> 18667 </a>	progesterone receptor	protein_coding	protein_coding	-0.590409	-1.50567	0.00144417	0.0892563	3.987	5.379	4.24	3.945	6.602	7.064	7.575	6.416
Zfp229	<a href='https://www.ncbi.nlm.nih.gov/gene/?term=381067' target="_blank"> 381067 </a>	zinc finger protein 229	protein_coding	protein_coding	0.550686	1.46478	0.00144926	0.0892563	2.281	2.036	3.839	3.794	2.19	1.358	1.698	2.233
Prickle2	<a href='https://www.ncbi.nlm.nih.gov/gene/?term=243548' target="_blank"> 243548 </a>	prickle planar cell polarity protein 2	protein_coding	protein_coding	-0.609474	-1.5257	0.00146649	0.0899144	61.493	66.794	41.907	52.914	100.856	101.899	77.63	80.757
Gnptab	<a href='https://www.ncbi.nlm.nih.gov/gene/?term=432486' target="_blank"> 432486 </a>	N-acetylglucosamine-1-phosphate transferase, alpha and beta subunits	protein_coding	protein_coding	-0.171564	-1.12628	0.00147748	0.0901853	34.552	37.829	33.174	39.27	42.363	40.91	43.026	48.472
Mmp16	<a href='https://www.ncbi.nlm.nih.gov/gene/?term=17389' target="_blank"> 17389 </a>	matrix metallopeptidase 16	nonsense_mediated_decay	protein_coding	-0.436306	-1.35313	0.00148556	0.0902773	6.84	9.162	7.687	9.268	11.659	11.795	11.999	19.141
Gria2	<a href='https://www.ncbi.nlm.nih.gov/gene/?term=14800' target="_blank"> 14800 </a>	glutamate receptor, ionotropic, AMPA2 (alpha 2)	protein_coding	protein_coding	-0.376998	-1.29864	0.00151951	0.0919334	171.247	167.813	158.69	195.793	253.891	232.036	222.173	239.766
Tpt1	<a href='https://www.ncbi.nlm.nih.gov/gene/?term=22070' target="_blank"> 22070 </a>	tumor protein, translationally-controlled 1	protein_coding	protein_coding	0.22908	1.17209	0.00152903	0.0921042	794.441	823.182	889.389	962.764	733.345	729.229	722.132	783.154
Tmem181b-ps	<a href='https://www.ncbi.nlm.nih.gov/gene/?term=547127' target="_blank"> 547127 </a>	transmembrane protein 181B, pseudogene	processed_transcript	transcribed_unprocessed_pseudogene	-0.380786	-1.30205	0.00154511	0.0926659	28.241	25.525	24.527	28.44	39.978	34.805	36.243	32.633
Chd5	<a href='https://www.ncbi.nlm.nih.gov/gene/?term=269610' target="_blank"> 269610 </a>	chromodomain helicase DNA binding protein 5	protein_coding	protein_coding	-0.453403	-1.36927	0.0015845	0.0946152	37.768	40.83	29.196	37.705	52.339	49.713	42.97	45.702
Usp9x	<a href='https://www.ncbi.nlm.nih.gov/gene/?term=22284' target="_blank"> 22284 </a>	ubiquitin specific peptidase 9, X chromosome	protein_coding	protein_coding	-0.281276	-1.21527	0.0016062	0.0950844	107.76	117.95	112.415	141.045	139.406	144.722	143.396	171.106
Zfp871	<a href='https://www.ncbi.nlm.nih.gov/gene/?term=208292' target="_blank"> 208292 </a>	zinc finger protein 871	protein_coding	protein_coding	-0.196845	-1.14619	0.00160372	0.0950844	23.61	22.1	22.829	27.187	27.511	29.294	30.148	32.184
Dock4	<a href='https://www.ncbi.nlm.nih.gov/gene/?term=238130' target="_blank"> 238130 </a>	dedicator of cytokinesis 4	protein_coding	protein_coding	-0.496035	-1.41033	0.00164488	0.0965417	41.484	42.023	30.307	45.756	61.957	62.062	48.815	59.954
Zfp799	<a href='https://www.ncbi.nlm.nih.gov/gene/?term=240064' target="_blank"> 240064 </a>	zinc finger protein 799	protein_coding	protein_coding	-0.280592	-1.21469	0.00164149	0.0965417	12.703	10.88	11.353	13	13.58	11.648	15.348	15.45
Herc1	<a href='https://www.ncbi.nlm.nih.gov/gene/?term=235439' target="_blank"> 235439 </a>	HECT and RLD domain containing E3 ubiquitin protein ligase family member 1	protein_coding	protein_coding	-0.396631	-1.31643	0.00166778	0.096647	42.19	38.502	34.353	50.188	59.608	54.025	49.271	61.066
Jpt2	<a href='https://www.ncbi.nlm.nih.gov/gene/?term=52009' target="_blank"> 52009 </a>	Jupiter microtubule associated homolog 2			0.466349	1.38161	0.00165963	0.096647	10.822	10.325	12.777	11.792	6.787	8.349	9.486	9.826
Lncppara	<a href='https://www.ncbi.nlm.nih.gov/gene/?term=102800312' target="_blank"> 102800312 </a>	long noncoding RNA near Ppara			-0.69335	-1.61703	0.00166457	0.096647	4.886	5.438	4.851	6.57	9.469	12.838	9.735	8.41
B3glct	<a href='https://www.ncbi.nlm.nih.gov/gene/?term=381694' target="_blank"> 381694 </a>	beta-3-glucosyltransferase	protein_coding	protein_coding	0.423306	1.341	0.00168873	0.0968515	10.147	9.082	9.762	9.703	7.221	8.271	7.496	7.668
Manf	<a href='https://www.ncbi.nlm.nih.gov/gene/?term=74840' target="_blank"> 74840 </a>	mesencephalic astrocyte-derived neurotrophic factor	protein_coding	protein_coding	0.218492	1.16352	0.00168365	0.0968515	121.547	123.718	126.549	132.899	105.873	109.568	109.414	111.544
Ralgapb	<a href='https://www.ncbi.nlm.nih.gov/gene/?term=228850' target="_blank"> 228850 </a>	Ral GTPase activating protein, beta subunit (non-catalytic)	protein_coding	protein_coding	-0.237549	-1.17899	0.00169247	0.0968515	31.913	30.365	31.02	38.061	42.271	38.975	41.425	47.852
Cacna1e	<a href='https://www.ncbi.nlm.nih.gov/gene/?term=12290' target="_blank"> 12290 </a>	calcium channel, voltage-dependent, R type, alpha 1E subunit	protein_coding	protein_coding	-0.686002	-1.60882	0.0017247	0.0974774	28.576	23.612	16.244	27.754	55.168	38.218	33.813	42.901
Foxo4	<a href='https://www.ncbi.nlm.nih.gov/gene/?term=54601' target="_blank"> 54601 </a>	forkhead box O4	protein_coding	protein_coding	0.430008	1.34724	0.00171956	0.0974774	6.858	6.877	8.115	7.254	4.873	5.628	5.826	6.841
Pabpc5	<a href='https://www.ncbi.nlm.nih.gov/gene/?term=93728' target="_blank"> 93728 </a>	poly(A) binding protein, cytoplasmic 5	protein_coding	protein_coding	-0.809435	-1.75253	0.00172272	0.0974774	2.357	1.739	2.159	2.778	4.296	3.476	4.907	3.611
Zswim8	<a href='https://www.ncbi.nlm.nih.gov/gene/?term=268721' target="_blank"> 268721 </a>	zinc finger SWIM-type containing 8	protein_coding	protein_coding	-0.227351	-1.17068	0.00175136	0.0985789	62.084	58.739	53.051	62.485	70.703	61.312	70.447	76.828
Mgat4a	<a href='https://www.ncbi.nlm.nih.gov/gene/?term=269181' target="_blank"> 269181 </a>	mannoside acetylglucosaminyltransferase 4, isoenzyme A	protein_coding	protein_coding	-0.283195	-1.21689	0.00176093	0.0987129	8.297	8.345	7.3	9.523	10.581	10.708	10.651	13.77
Cttnbp2	<a href='https://www.ncbi.nlm.nih.gov/gene/?term=30785' target="_blank"> 30785 </a>	cortactin binding protein 2	retained_intron	protein_coding	-0.403538	-1.32275	0.00178507	0.0996591	37.521	35.738	31.768	36.7	51.661	45.967	48.847	42.521
Map9	<a href='https://www.ncbi.nlm.nih.gov/gene/?term=213582' target="_blank"> 213582 </a>	microtubule-associated protein 9	protein_coding	protein_coding	-0.386351	-1.30708	0.00181646	0.100594	44.558	41.714	36.499	55.553	63.741	53.048	52.311	71.458
Zbtb16	<a href='https://www.ncbi.nlm.nih.gov/gene/?term=235320' target="_blank"> 235320 </a>	zinc finger and BTB domain containing 16	protein_coding	protein_coding	-0.436673	-1.35348	0.00181571	0.100594	14.156	13.808	14.582	13.19	19.778	15.412	23.323	21.207
Cdc37l1	<a href='https://www.ncbi.nlm.nih.gov/gene/?term=67072' target="_blank"> 67072 </a>	cell division cycle 37-like 1	protein_coding	protein_coding	-0.198758	-1.14771	0.00183689	0.101317	68.319	65.93	64.578	79.065	82.443	73.404	83.049	88.724
Myo5a	<a href='https://www.ncbi.nlm.nih.gov/gene/?term=17918' target="_blank"> 17918 </a>	myosin VA	retained_intron	protein_coding	-0.277706	-1.21227	0.00185999	0.10218	108.967	108.476	108.384	130.772	136.571	131.079	129.078	156.53
Nr4a3	<a href='https://www.ncbi.nlm.nih.gov/gene/?term=18124' target="_blank"> 18124 </a>	nuclear receptor subfamily 4, group A, member 3	protein_coding	protein_coding	-0.829458	-1.77702	0.00187856	0.102789	86.609	73.235	48.722	43.05	141.611	103.462	96.278	122.441
Apba1	<a href='https://www.ncbi.nlm.nih.gov/gene/?term=319924' target="_blank"> 319924 </a>	amyloid beta (A4) precursor protein binding, family A, member 1	protein_coding	protein_coding	-0.333262	-1.25986	0.00189131	0.103076	71.074	71.159	58.075	81.969	95.989	83.723	80.784	100.659
Kcnj3	<a href='https://www.ncbi.nlm.nih.gov/gene/?term=16519' target="_blank"> 16519 </a>	potassium inwardly-rectifying channel, subfamily J, member 3	protein_coding	protein_coding	-0.529089	-1.44302	0.00191709	0.104068	32.316	39.167	32.943	30.265	56.418	54.039	53.501	49.586
Kalrn	<a href='https://www.ncbi.nlm.nih.gov/gene/?term=545156' target="_blank"> 545156 </a>	kalirin, RhoGEF kinase	protein_coding	protein_coding	-0.449605	-1.36567	0.00196836	0.105599	82.92	80.535	57.452	92.034	112.818	101.38	92.298	117.336
Rtn4rl2	<a href='https://www.ncbi.nlm.nih.gov/gene/?term=269295' target="_blank"> 269295 </a>	reticulon 4 receptor-like 2	protein_coding	protein_coding	-0.641224	-1.55965	0.00195915	0.105599	52.487	62.203	45.17	47.534	96.787	77.718	73.606	64.808
Snx30	<a href='https://www.ncbi.nlm.nih.gov/gene/?term=209131' target="_blank"> 209131 </a>	sorting nexin family member 30	protein_coding	protein_coding	-0.426254	-1.34374	0.00196668	0.105599	14.47	14.88	13.24	20.166	20.866	18.931	18.96	27.322
Atxn7l2	<a href='https://www.ncbi.nlm.nih.gov/gene/?term=72522' target="_blank"> 72522 </a>	ataxin 7-like 2	protein_coding	protein_coding	-0.319507	-1.2479	0.00200731	0.10727	8.547	7.193	7.427	8.834	9.215	9.255	11.032	11.022
Ppil1	<a href='https://www.ncbi.nlm.nih.gov/gene/?term=68816' target="_blank"> 68816 </a>	peptidylprolyl isomerase (cyclophilin)-like 1	protein_coding	protein_coding	0.336204	1.26243	0.00204534	0.108603	23.6	20.168	17.773	20.929	16.254	16.162	15.662	16.716
Zfp652	<a href='https://www.ncbi.nlm.nih.gov/gene/?term=268469' target="_blank"> 268469 </a>	zinc finger protein 652	protein_coding	protein_coding	-0.229949	-1.17279	0.00204808	0.108603	12.268	12.585	10.68	11.642	16.105	12.922	13.366	16.026
Coprs	<a href='https://www.ncbi.nlm.nih.gov/gene/?term=66423' target="_blank"> 66423 </a>	coordinator of PRMT5, differentiation stimulator	protein_coding	protein_coding	0.296326	1.22801	0.00208864	0.110328	60.262	54.451	54.606	69.661	51.394	46.198	48.361	53.884
Nsd1	<a href='https://www.ncbi.nlm.nih.gov/gene/?term=18193' target="_blank"> 18193 </a>	nuclear receptor-binding SET-domain protein 1	protein_coding	protein_coding	-0.377188	-1.29881	0.00217178	0.113845	28.618	24.749	25.214	41.037	35.42	32.132	37.599	52.733
Smarcc2	<a href='https://www.ncbi.nlm.nih.gov/gene/?term=68094' target="_blank"> 68094 </a>	SWI/SNF related, matrix associated, actin dependent regulator of chromatin, subfamily c, member 2	protein_coding	protein_coding	-0.171662	-1.12635	0.00216772	0.113845	93.074	90.166	88.181	97.066	109.447	102.035	110.119	117.022
Rab11fip4	<a href='https://www.ncbi.nlm.nih.gov/gene/?term=268451' target="_blank"> 268451 </a>	RAB11 family interacting protein 4 (class II)	protein_coding	protein_coding	-0.325521	-1.25312	0.00218764	0.11424	46.072	65.786	54.029	58.472	69.616	72.599	75.528	71.962
Sptbn1	<a href='https://www.ncbi.nlm.nih.gov/gene/?term=20742' target="_blank"> 20742 </a>	spectrin beta, non-erythrocytic 1	protein_coding	protein_coding	-0.282352	-1.21618	0.00223933	0.116496	197.714	197.971	170.098	212.554	249.585	238.297	212.702	255.186
Ankrd12	<a href='https://www.ncbi.nlm.nih.gov/gene/?term=106585' target="_blank"> 106585 </a>	ankyrin repeat domain 12	protein_coding	protein_coding	-0.322589	-1.25057	0.00228659	0.118198	17.929	15.48	17.942	23.249	22.234	18.888	22.908	31.241
Zbtb18	<a href='https://www.ncbi.nlm.nih.gov/gene/?term=30928' target="_blank"> 30928 </a>	zinc finger and BTB domain containing 18	protein_coding	protein_coding	-0.351354	-1.27576	0.00228925	0.118198	168.769	157.639	137.354	199.822	222.236	206.231	203.321	235.903
Ago2	<a href='https://www.ncbi.nlm.nih.gov/gene/?term=239528' target="_blank"> 239528 </a>	argonaute RISC catalytic subunit 2	protein_coding	protein_coding	-0.447288	-1.36347	0.00230707	0.118672	31.996	33.698	24.592	30.009	48.681	42.915	38.114	39.784
Ppm1h	<a href='https://www.ncbi.nlm.nih.gov/gene/?term=319468' target="_blank"> 319468 </a>	protein phosphatase 1H (PP2C domain containing)	protein_coding	protein_coding	-0.37611	-1.29784	0.00237196	0.121102	57.067	60.462	46.818	64.733	84.13	76.327	74.688	72.851
Zfp318	<a href='https://www.ncbi.nlm.nih.gov/gene/?term=57908' target="_blank"> 57908 </a>	zinc finger protein 318	protein_coding	protein_coding	-0.304258	-1.23478	0.00237007	0.121102	24.273	21.287	18.974	27.548	28.096	29.294	28.771	36.382
Bptf	<a href='https://www.ncbi.nlm.nih.gov/gene/?term=207165' target="_blank"> 207165 </a>	bromodomain PHD finger transcription factor	protein_coding	protein_coding	-0.290626	-1.22317	0.00238326	0.121229	21.082	19.334	17.353	21.751	25.437	24.039	22.822	27.661
Gfod1	<a href='https://www.ncbi.nlm.nih.gov/gene/?term=328232' target="_blank"> 328232 </a>	glucose-fructose oxidoreductase domain containing 1	protein_coding	protein_coding	-0.622532	-1.53957	0.00245371	0.124351	13.48	16.683	9.427	12.911	24.103	22.108	16.867	19.055
Ryr3	<a href='https://www.ncbi.nlm.nih.gov/gene/?term=20192' target="_blank"> 20192 </a>	ryanodine receptor 3	processed_transcript	protein_coding	-0.508592	-1.42266	0.00249781	0.126121	7.82	8.086	6.298	7.382	11.302	10.558	8.763	8.177
Atxn1	<a href='https://www.ncbi.nlm.nih.gov/gene/?term=20238' target="_blank"> 20238 </a>	ataxin 1	protein_coding	protein_coding	-0.397217	-1.31696	0.00255158	0.127896	13.653	14.644	13.501	13.295	21.814	21.396	17.33	17.304
Prkaa2	<a href='https://www.ncbi.nlm.nih.gov/gene/?term=108079' target="_blank"> 108079 </a>	protein kinase, AMP-activated, alpha 2 catalytic subunit	protein_coding	protein_coding	-0.389638	-1.31006	0.00254331	0.127896	12.429	11.64	9.575	14.899	15.897	16.578	14.821	18.512
Kcnk10	<a href='https://www.ncbi.nlm.nih.gov/gene/?term=72258' target="_blank"> 72258 </a>	potassium channel, subfamily K, member 10	protein_coding	protein_coding	-0.52434	-1.43828	0.00261314	0.130505	6.142	8.464	7.031	10.165	11.273	10.76	9.505	13.044
Ubr1	<a href='https://www.ncbi.nlm.nih.gov/gene/?term=22222' target="_blank"> 22222 </a>	ubiquitin protein ligase E3 component n-recognin 1	protein_coding	protein_coding	-0.257028	-1.19501	0.00262925	0.130834	19.118	18.258	16.443	22.126	21.605	20.69	22.233	25.723
Gas7	<a href='https://www.ncbi.nlm.nih.gov/gene/?term=14457' target="_blank"> 14457 </a>	growth arrest specific 7	protein_coding	protein_coding	-0.57709	-1.49184	0.00268784	0.132214	115.094	128.815	100.339	99.665	219.734	189.138	175.972	139.85
Map2	<a href='https://www.ncbi.nlm.nih.gov/gene/?term=17756' target="_blank"> 17756 </a>	microtubule-associated protein 2	protein_coding	protein_coding	-0.427426	-1.34483	0.0026834	0.132214	367.674	385.397	313.454	380.462	563.588	532.667	443.809	476.57
Sipa1l1	<a href='https://www.ncbi.nlm.nih.gov/gene/?term=217692' target="_blank"> 217692 </a>	signal-induced proliferation-associated 1 like 1	protein_coding	protein_coding	-0.434346	-1.3513	0.00267484	0.132214	52.53	62.534	41.681	61.446	79.936	84.173	70.136	80.8
Synj1	<a href='https://www.ncbi.nlm.nih.gov/gene/?term=104015' target="_blank"> 104015 </a>	synaptojanin 1	protein_coding	protein_coding	-0.388867	-1.30936	0.0026955	0.132214	161.497	159.756	125.527	182.296	205.837	189.973	153.258	195.864
Exoc6	<a href='https://www.ncbi.nlm.nih.gov/gene/?term=107371' target="_blank"> 107371 </a>	exocyst complex component 6	protein_coding	protein_coding	-0.295496	-1.22731	0.00273402	0.133626	21.288	19.945	20.55	27.279	27.848	26.608	28.447	29.687
Med13	<a href='https://www.ncbi.nlm.nih.gov/gene/?term=327987' target="_blank"> 327987 </a>	mediator complex subunit 13	protein_coding	protein_coding	-0.250559	-1.18967	0.0027528	0.134067	17.802	19.123	18.792	21.161	22.985	24.313	23.19	23.388
Dmxl2	<a href='https://www.ncbi.nlm.nih.gov/gene/?term=235380' target="_blank"> 235380 </a>	Dmx-like 2	protein_coding	protein_coding	-0.429449	-1.34672	0.00278002	0.134915	73.799	63.459	57.401	100.85	107.77	97.496	85.449	120.339
Xkr4	<a href='https://www.ncbi.nlm.nih.gov/gene/?term=497097' target="_blank"> 497097 </a>	X-linked Kx blood group related 4	processed_transcript	protein_coding	-0.699852	-1.62434	0.00280476	0.135636	19.871	14.905	14.932	29.397	35.187	26.976	27.875	43.279
Bcl11b	<a href='https://www.ncbi.nlm.nih.gov/gene/?term=58208' target="_blank"> 58208 </a>	B cell leukemia/lymphoma 11B	protein_coding	protein_coding	-0.72264	-1.6502	0.00282133	0.135958	6.893	7.944	9.1	12.72	11.899	11.937	20.879	23.675
B230334C09Rik	<a href='https://www.ncbi.nlm.nih.gov/gene/?term=319537' target="_blank"> 319537 </a>	RIKEN cDNA B230334C09 gene			-0.474836	-1.38976	0.00287557	0.137691	14.952	13.878	12.186	14.46	22.204	20.31	19.587	16.846
Dlgap2	<a href='https://www.ncbi.nlm.nih.gov/gene/?term=244310' target="_blank"> 244310 </a>	DLG associated protein 2	protein_coding	protein_coding	-0.73173	-1.66063	0.00287733	0.137691	20.227	21.063	13.97	15.633	39.198	32.718	25.554	26.224
Slitrk4	<a href='https://www.ncbi.nlm.nih.gov/gene/?term=245446' target="_blank"> 245446 </a>	SLIT and NTRK-like family, member 4	protein_coding	protein_coding	-0.554604	-1.46877	0.0029111	0.138823	16.78	16.233	13.947	19.729	29.739	23.528	23.887	26.126
C230034O21Rik	<a href='https://www.ncbi.nlm.nih.gov/gene/?term=102632538' target="_blank"> 102632538 </a>	RIKEN cDNA C230034O21 gene	processed_transcript	processed_transcript	-0.632768	-1.55054	0.002929	0.138927	2.879	3.047	1.876	3.315	4.07	3.608	4.603	5.169
Camk2b	<a href='https://www.ncbi.nlm.nih.gov/gene/?term=12323' target="_blank"> 12323 </a>	calcium/calmodulin-dependent protein kinase II, beta	protein_coding	protein_coding	-0.344268	-1.26951	0.0029335	0.138927	240.926	244.718	189.826	287.146	324.235	311.118	278.106	347.834
Cdk5r1	<a href='https://www.ncbi.nlm.nih.gov/gene/?term=12569' target="_blank"> 12569 </a>	cyclin-dependent kinase 5, regulatory subunit 1 (p35)	protein_coding	protein_coding	-0.33328	-1.25987	0.00295103	0.139276	101.719	125.345	110.959	163.656	152.435	156.855	168.369	210.114
Shisa9	<a href='https://www.ncbi.nlm.nih.gov/gene/?term=72555' target="_blank"> 72555 </a>	shisa family member 9	processed_transcript	protein_coding	-0.20689	-1.1542	0.00303323	0.142666	28.713	33.371	27.848	34.263	38.771	38.718	38.279	37.537
Gm11518	<a href='https://www.ncbi.nlm.nih.gov/gene/?term=NA' target="_blank"> NA </a>		processed_pseudogene	processed_pseudogene	1.00788	2.01095	0.00306195	0.143525	266.669	142.049	215.897	289.22	196.095	95.842	71.197	97.255
Ankrd17	<a href='https://www.ncbi.nlm.nih.gov/gene/?term=81702' target="_blank"> 81702 </a>	ankyrin repeat domain 17	protein_coding	protein_coding	-0.306852	-1.23701	0.00309714	0.144681	50.094	50.697	43.71	61.068	63.751	60.918	58.638	77.439
Rasl11a	<a href='https://www.ncbi.nlm.nih.gov/gene/?term=68895' target="_blank"> 68895 </a>	RAS-like, family 11, member A	protein_coding	protein_coding	-0.674448	-1.59599	0.00333712	0.155363	40.748	49.336	35.942	27.096	70.593	63.444	65.049	55.784
4932438A13Rik	<a href='https://www.ncbi.nlm.nih.gov/gene/?term=229227' target="_blank"> 229227 </a>	RIKEN cDNA 4932438A13 gene	retained_intron	protein_coding	-0.36294	-1.28604	0.0033829	0.156456	43.116	38.208	37.732	55.158	49.759	44.083	47.887	57.836
Tmem131	<a href='https://www.ncbi.nlm.nih.gov/gene/?term=56030' target="_blank"> 56030 </a>	transmembrane protein 131	protein_coding	protein_coding	-0.195093	-1.1448	0.00340617	0.156456	25.985	25.225	25.004	31.2	31.766	29.205	31.672	35.759
Ttll7	<a href='https://www.ncbi.nlm.nih.gov/gene/?term=70892' target="_blank"> 70892 </a>	tubulin tyrosine ligase-like family, member 7	protein_coding	protein_coding	-0.407665	-1.32654	0.00340342	0.156456	63.553	67.313	54.76	69.811	101.02	91.493	86.129	83.141
Txn1	<a href='https://www.ncbi.nlm.nih.gov/gene/?term=22166' target="_blank"> 22166 </a>	thioredoxin 1	protein_coding	protein_coding	0.236839	1.17841	0.00338683	0.156456	182.385	167.318	185.348	201.416	157.373	145.232	169.19	174.649
Celf2	<a href='https://www.ncbi.nlm.nih.gov/gene/?term=14007' target="_blank"> 14007 </a>	CUGBP, Elav-like family member 2	protein_coding	protein_coding	-0.412014	-1.33054	0.0034213	0.156627	133.458	138.81	98.102	163.11	198.598	202.616	172.143	217.511
Cd47	<a href='https://www.ncbi.nlm.nih.gov/gene/?term=16423' target="_blank"> 16423 </a>	CD47 antigen (Rh-related antigen, integrin-associated signal transducer)	protein_coding	protein_coding	-0.267411	-1.20365	0.00355119	0.159908	96.58	103.601	98.715	130.463	139.797	128.425	133.913	148.855
Kcns2	<a href='https://www.ncbi.nlm.nih.gov/gene/?term=16539' target="_blank"> 16539 </a>	K+ voltage-gated channel, subfamily S, 2	protein_coding	protein_coding	-0.52847	-1.4424	0.00354177	0.159908	2.792	2.701	2.747	4.284	5.077	4.089	4.336	4.493
Nrcam	<a href='https://www.ncbi.nlm.nih.gov/gene/?term=319504' target="_blank"> 319504 </a>	neuronal cell adhesion molecule	protein_coding	protein_coding	-0.299903	-1.23106	0.003538	0.159908	328.091	296.089	272.01	361.159	459.198	388.037	344.495	416.011
Prickle1	<a href='https://www.ncbi.nlm.nih.gov/gene/?term=106042' target="_blank"> 106042 </a>	prickle planar cell polarity protein 1	protein_coding	protein_coding	-0.476037	-1.39092	0.00351397	0.159908	13.696	13.937	9.44	12.885	20.018	17.858	15.299	17.944
Psat1	<a href='https://www.ncbi.nlm.nih.gov/gene/?term=107272' target="_blank"> 107272 </a>	phosphoserine aminotransferase 1	protein_coding	protein_coding	0.154675	1.11317	0.0035492	0.159908	176.846	177.921	166.964	180.4	160.762	159.208	157.929	166.164
Gm4202	<a href='https://www.ncbi.nlm.nih.gov/gene/?term=100418460' target="_blank"> 100418460 </a>	tyrosine 3-monooxygenase/tryptophan 5-monooxygenase activation protein, beta polypeptide pseudogene	processed_pseudogene	processed_pseudogene	-0.308996	-1.23885	0.00356917	0.160193	412.706	444.981	380.842	467.272	574.795	577.244	485.549	513.485
Dennd5b	<a href='https://www.ncbi.nlm.nih.gov/gene/?term=320560' target="_blank"> 320560 </a>	DENN/MADD domain containing 5B	protein_coding	protein_coding	-0.357406	-1.28112	0.00359649	0.160893	21.255	21.598	15.771	26.534	30.279	28.306	28.862	32.789
Slc4a7	<a href='https://www.ncbi.nlm.nih.gov/gene/?term=218756' target="_blank"> 218756 </a>	solute carrier family 4, sodium bicarbonate cotransporter, member 7	protein_coding	protein_coding	-0.295699	-1.22748	0.00365194	0.162843	23.893	28.59	23.136	30.849	29.418	36.25	34.665	38.982
Atp2b1	<a href='https://www.ncbi.nlm.nih.gov/gene/?term=67972' target="_blank"> 67972 </a>	ATPase, Ca++ transporting, plasma membrane 1	protein_coding	protein_coding	-0.489886	-1.40433	0.00366534	0.162853	140.004	134.092	118.563	126.164	238.227	215.339	176.895	163.719
Glg1	<a href='https://www.ncbi.nlm.nih.gov/gene/?term=20340' target="_blank"> 20340 </a>	golgi apparatus protein 1	protein_coding	protein_coding	-0.244824	-1.18495	0.00367587	0.162853	85.422	96.321	77.802	97.378	101.44	113.511	101.313	119.718
Dync1h1	<a href='https://www.ncbi.nlm.nih.gov/gene/?term=13424' target="_blank"> 13424 </a>	dynein cytoplasmic 1 heavy chain 1	protein_coding	protein_coding	-0.362728	-1.28585	0.00374023	0.164533	153.706	134.253	95.954	149.542	166.996	147.808	133.015	161.188
Nr3c2	<a href='https://www.ncbi.nlm.nih.gov/gene/?term=110784' target="_blank"> 110784 </a>	nuclear receptor subfamily 3, group C, member 2	protein_coding	protein_coding	-0.406695	-1.32565	0.00374974	0.164533	32.626	32.181	24.104	32.825	46.747	40.563	36.877	42.567
Txndc12	<a href='https://www.ncbi.nlm.nih.gov/gene/?term=66073' target="_blank"> 66073 </a>	thioredoxin domain containing 12 (endoplasmic reticulum)	protein_coding	protein_coding	0.220682	1.16528	0.00373765	0.164533	76.759	74.676	80.485	84.206	66.546	68.938	71.593	72.499
Asxl2	<a href='https://www.ncbi.nlm.nih.gov/gene/?term=75302' target="_blank"> 75302 </a>	ASXL transcriptional regulator 2	protein_coding	protein_coding	-0.24297	-1.18343	0.00383135	0.167579	9.643	10.136	10.031	11.202	12.636	12.2	13.628	15.797
Vps13c	<a href='https://www.ncbi.nlm.nih.gov/gene/?term=320528' target="_blank"> 320528 </a>	vacuolar protein sorting 13C	protein_coding	protein_coding	-0.416603	-1.33478	0.00395548	0.172459	17.239	14.26	14.165	20.48	23.848	18.793	17.473	26.089
Gm27032	<a href='https://www.ncbi.nlm.nih.gov/gene/?term=118568482' target="_blank"> 118568482 </a>	predicted gene, 27032	lincRNA	lincRNA	-0.503618	-1.41776	0.00401319	0.174421	18.697	23.32	21.796	21.946	26.423	26.438	36.06	33.131
Gpr63	<a href='https://www.ncbi.nlm.nih.gov/gene/?term=81006' target="_blank"> 81006 </a>	G protein-coupled receptor 63	processed_transcript	protein_coding	-0.666724	-1.58746	0.00406983	0.176325	6.11	6.924	4.281	4.534	11.064	8.183	8.043	7.595
Atp8a1	<a href='https://www.ncbi.nlm.nih.gov/gene/?term=11980' target="_blank"> 11980 </a>	ATPase, aminophospholipid transporter (APLT), class I, type 8A, member 1	protein_coding	protein_coding	-0.442438	-1.3589	0.00409289	0.176767	49.877	51.454	40.92	65.253	81.071	72.607	58.647	79.255
Dgkd	<a href='https://www.ncbi.nlm.nih.gov/gene/?term=227333' target="_blank"> 227333 </a>	diacylglycerol kinase, delta	protein_coding	protein_coding	-0.245141	-1.18521	0.00411899	0.176782	51.107	59.149	48.065	59.468	66.559	69.754	63.928	66.8
Pde4a	<a href='https://www.ncbi.nlm.nih.gov/gene/?term=18577' target="_blank"> 18577 </a>	phosphodiesterase 4A, cAMP specific	protein_coding	protein_coding	-0.265909	-1.20239	0.00410638	0.176782	32.548	32.407	26.494	40.618	37.179	38.234	41.4	49.062
Etv3	<a href='https://www.ncbi.nlm.nih.gov/gene/?term=27049' target="_blank"> 27049 </a>	ets variant 3	protein_coding	protein_coding	-0.52138	-1.43533	0.00415008	0.177561	20.877	21.846	17.12	17.702	31.766	30.289	28.111	22.911
Il1rapl1	<a href='https://www.ncbi.nlm.nih.gov/gene/?term=331461' target="_blank"> 331461 </a>	interleukin 1 receptor accessory protein-like 1	protein_coding	protein_coding	-0.801303	-1.74267	0.00421385	0.17973	1.024	1.075	1.195	0.858	2.042	1.655	2.441	1.477
Ctr9	<a href='https://www.ncbi.nlm.nih.gov/gene/?term=22083' target="_blank"> 22083 </a>	CTR9 homolog, Paf1/RNA polymerase II complex component	protein_coding	protein_coding	-0.278435	-1.21288	0.00423332	0.180001	28.714	30.574	28.784	29.44	36.714	37.321	35.392	35.36
Mcm4	<a href='https://www.ncbi.nlm.nih.gov/gene/?term=17217' target="_blank"> 17217 </a>	minichromosome maintenance complex component 4	protein_coding	protein_coding	0.365543	1.28837	0.00427596	0.180695	14.4	12.764	12.454	13.293	8.213	10.695	10.473	12.936
Nfix	<a href='https://www.ncbi.nlm.nih.gov/gene/?term=18032' target="_blank"> 18032 </a>	nuclear factor I/X	processed_transcript	protein_coding	-0.260726	-1.19808	0.004271	0.180695	155.264	174.454	174.889	184.438	187.641	199.427	230.153	244.809
Cbr3	<a href='https://www.ncbi.nlm.nih.gov/gene/?term=109857' target="_blank"> 109857 </a>	carbonyl reductase 3	protein_coding	protein_coding	0.499085	1.41332	0.00429972	0.180928	12.716	14.472	16.643	13.345	10.109	9.638	11.08	10.362
Tmem59	<a href='https://www.ncbi.nlm.nih.gov/gene/?term=56374' target="_blank"> 56374 </a>	transmembrane protein 59	protein_coding	protein_coding	0.235881	1.17763	0.00430781	0.180928	270.516	251.115	276.078	272.361	214.461	238.783	239.718	256.741
Cobll1	<a href='https://www.ncbi.nlm.nih.gov/gene/?term=319876' target="_blank"> 319876 </a>	Cobl-like 1	protein_coding	protein_coding	0.392352	1.31253	0.00437953	0.183379	8.602	7.458	7.574	7.721	4.569	5.821	5.741	6.254
Akap9	<a href='https://www.ncbi.nlm.nih.gov/gene/?term=100986' target="_blank"> 100986 </a>	A kinase (PRKA) anchor protein (yotiao) 9	retained_intron	protein_coding	-0.226496	-1.16999	0.00442191	0.183476	15.208	16.919	14.524	20.419	15.461	15.86	15.509	21.663
Crebbp	<a href='https://www.ncbi.nlm.nih.gov/gene/?term=12914' target="_blank"> 12914 </a>	CREB binding protein	protein_coding	protein_coding	-0.403888	-1.32307	0.0044144	0.183476	9.683	9.94	8.156	8.425	13.362	13.471	12.722	12.002
Myo9a	<a href='https://www.ncbi.nlm.nih.gov/gene/?term=270163' target="_blank"> 270163 </a>	myosin IXa	protein_coding	protein_coding	-0.302588	-1.23336	0.00441396	0.183476	17.671	17.189	16.299	25.562	23.555	20.337	23.944	26.892
Drap1	<a href='https://www.ncbi.nlm.nih.gov/gene/?term=66556' target="_blank"> 66556 </a>	Dr1 associated protein 1 (negative cofactor 2 alpha)	retained_intron	protein_coding	0.188648	1.1397	0.00447776	0.183575	312.753	309.715	266.598	328.422	269.386	256.022	266.24	304.815
Gprin1	<a href='https://www.ncbi.nlm.nih.gov/gene/?term=26913' target="_blank"> 26913 </a>	G protein-regulated inducer of neurite outgrowth 1	protein_coding	protein_coding	-0.404172	-1.32333	0.00447194	0.183575	50.761	51.995	36.294	54.577	65.289	60.137	55.854	77.149
Nufip2	<a href='https://www.ncbi.nlm.nih.gov/gene/?term=68564' target="_blank"> 68564 </a>	nuclear fragile X mental retardation protein interacting protein 2	protein_coding	protein_coding	-0.272014	-1.20749	0.00446178	0.183575	26.491	27.489	23.564	33.075	32.625	36.274	34.292	41.728
Slc22a5	<a href='https://www.ncbi.nlm.nih.gov/gene/?term=20520' target="_blank"> 20520 </a>	solute carrier family 22 (organic cation transporter), member 5	protein_coding	protein_coding	0.259428	1.197	0.00446513	0.183575	10.84	9.979	9.091	12.132	7.937	8.818	8.545	9.878
Selenon	<a href='https://www.ncbi.nlm.nih.gov/gene/?term=74777' target="_blank"> 74777 </a>	selenoprotein N			0.299648	1.23084	0.0045388	0.185523	17.833	16.377	18.239	17.548	12.63	12.981	15.75	16.216
Setx	<a href='https://www.ncbi.nlm.nih.gov/gene/?term=269254' target="_blank"> 269254 </a>	senataxin	protein_coding	protein_coding	-0.245304	-1.18534	0.00457974	0.186397	15.834	16.97	13.978	16.059	20.442	21.136	19.451	19.525
Ubr3	<a href='https://www.ncbi.nlm.nih.gov/gene/?term=68795' target="_blank"> 68795 </a>	ubiquitin protein ligase E3 component n-recognin 3	protein_coding	protein_coding	-0.309091	-1.23893	0.00458733	0.186397	91.04	94.227	76.198	129.003	113.324	110.797	106.937	140.24
Gpr26	<a href='https://www.ncbi.nlm.nih.gov/gene/?term=233919' target="_blank"> 233919 </a>	G protein-coupled receptor 26	protein_coding	protein_coding	-0.644963	-1.5637	0.00461162	0.186832	24.231	25.734	17.83	21.84	45.822	39.594	30.374	26.311
Rbfox1	<a href='https://www.ncbi.nlm.nih.gov/gene/?term=268859' target="_blank"> 268859 </a>	RNA binding protein, fox-1 homolog (C. elegans) 1	protein_coding	protein_coding	-0.342873	-1.26828	0.00472888	0.190566	90.315	97.523	71.878	108.749	129.32	123.153	109.312	129.084
St8sia3	<a href='https://www.ncbi.nlm.nih.gov/gene/?term=20451' target="_blank"> 20451 </a>	ST8 alpha-N-acetyl-neuraminide alpha-2,8-sialyltransferase 3	protein_coding	protein_coding	-0.343481	-1.26881	0.00473154	0.190566	43.691	44.597	34.439	50.141	65.657	58.77	51.086	56.321
Emc3	<a href='https://www.ncbi.nlm.nih.gov/gene/?term=66087' target="_blank"> 66087 </a>	ER membrane protein complex subunit 3	protein_coding	protein_coding	0.183409	1.13556	0.00475023	0.190759	84.711	82.225	76.654	94.547	76.54	74.794	70.448	82.997
Celsr2	<a href='https://www.ncbi.nlm.nih.gov/gene/?term=53883' target="_blank"> 53883 </a>	cadherin, EGF LAG seven-pass G-type receptor 2	protein_coding	protein_coding	-0.386133	-1.30689	0.00484843	0.192653	46.633	52.711	37.013	47.21	51.172	58.772	50.825	57.82
Pcnx	<a href='https://www.ncbi.nlm.nih.gov/gene/?term=54604' target="_blank"> 54604 </a>	pecanex homolog	protein_coding	protein_coding	-0.361674	-1.28492	0.00485351	0.192653	42.829	48.251	46.22	54.622	66.429	48.411	45.037	65.613
Tenm1	<a href='https://www.ncbi.nlm.nih.gov/gene/?term=23963' target="_blank"> 23963 </a>	teneurin transmembrane protein 1	retained_intron	protein_coding	-0.62361	-1.54073	0.00482829	0.192653	9.493	7.332	6.969	6.839	15.5	13.393	12.71	12.688
Ube2o	<a href='https://www.ncbi.nlm.nih.gov/gene/?term=217342' target="_blank"> 217342 </a>	ubiquitin-conjugating enzyme E2O	protein_coding	protein_coding	-0.364855	-1.28775	0.0048512	0.192653	60.977	59.603	46.663	67.197	76.508	69.008	61.568	85.018
Smad7	<a href='https://www.ncbi.nlm.nih.gov/gene/?term=17131' target="_blank"> 17131 </a>	SMAD family member 7	protein_coding	protein_coding	-0.892471	-1.85635	0.00491078	0.194365	5.699	6.434	5.934	4.574	14.101	7.709	11.704	6.843
Phf5a	<a href='https://www.ncbi.nlm.nih.gov/gene/?term=68479' target="_blank"> 68479 </a>	PHD finger protein 5A	protein_coding	protein_coding	0.210248	1.15689	0.0049291	0.19453	44.079	44.58	42.732	53.541	38.431	41.709	40.834	52.405
Prrc2a	<a href='https://www.ncbi.nlm.nih.gov/gene/?term=53761' target="_blank"> 53761 </a>	proline-rich coiled-coil 2A	protein_coding	protein_coding	-0.197109	-1.1464	0.00495186	0.194868	165.295	148.899	128.365	157.312	142.957	140.802	139.179	153.806
Egr4	<a href='https://www.ncbi.nlm.nih.gov/gene/?term=13656' target="_blank"> 13656 </a>	early growth response 4	protein_coding	protein_coding	-1.11624	-2.16781	0.00497869	0.195364	40.387	47.563	22.334	14.851	97.179	64.29	53.611	53.709
Rfx3	<a href='https://www.ncbi.nlm.nih.gov/gene/?term=19726' target="_blank"> 19726 </a>	regulatory factor X, 3 (influences HLA class II expression)	protein_coding	protein_coding	-0.491797	-1.4062	0.00504291	0.19732	12.299	11.118	14.62	14.253	17.255	14.348	24.363	23.875
Tmem129	<a href='https://www.ncbi.nlm.nih.gov/gene/?term=68366' target="_blank"> 68366 </a>	transmembrane protein 129	protein_coding	protein_coding	0.227104	1.17048	0.00505768	0.197336	38.767	40.066	40.873	39.287	34.966	35.749	36.007	36.531
Aak1	<a href='https://www.ncbi.nlm.nih.gov/gene/?term=269774' target="_blank"> 269774 </a>	AP2 associated kinase 1	protein_coding	protein_coding	-0.366547	-1.28926	0.00507898	0.197605	130.821	132.303	95.532	168.653	221.19	189.425	170.983	248.086
Phf3	<a href='https://www.ncbi.nlm.nih.gov/gene/?term=213109' target="_blank"> 213109 </a>	PHD finger protein 3	protein_coding	protein_coding	-0.165278	-1.12138	0.00510401	0.197898	31.793	33.232	29.857	37.513	36.782	41.328	37.347	47.724
Slc30a6	<a href='https://www.ncbi.nlm.nih.gov/gene/?term=210148' target="_blank"> 210148 </a>	solute carrier family 30 (zinc transporter), member 6	protein_coding	protein_coding	0.299786	1.23096	0.00511532	0.197898	13.848	14.006	15.43	18.575	10.639	12.567	13.838	14.189
Adcy1	<a href='https://www.ncbi.nlm.nih.gov/gene/?term=432530' target="_blank"> 432530 </a>	adenylate cyclase 1	protein_coding	protein_coding	-0.732895	-1.66197	0.00534526	0.205072	38.319	38.253	37.241	22.561	65.541	60.371	66.288	41.485
Baiap2	<a href='https://www.ncbi.nlm.nih.gov/gene/?term=108100' target="_blank"> 108100 </a>	brain-specific angiogenesis inhibitor 1-associated protein 2	protein_coding	protein_coding	-0.325518	-1.25311	0.00534555	0.205072	65.22	65.23	51.318	58.725	79.268	77.427	71.519	76.504
Fat4	<a href='https://www.ncbi.nlm.nih.gov/gene/?term=329628' target="_blank"> 329628 </a>	FAT atypical cadherin 4	protein_coding	protein_coding	-0.556813	-1.47102	0.00533021	0.205072	2.565	2.13	2.226	2.973	3.598	2.658	4.21	4.652
Ildr2	<a href='https://www.ncbi.nlm.nih.gov/gene/?term=100039795' target="_blank"> 100039795 </a>	immunoglobulin-like domain containing receptor 2	protein_coding	protein_coding	-0.61128	-1.52761	0.00539689	0.206465	20.843	29.176	23.045	19.174	40.697	42.209	34.084	28.946
Mir124a-1hg	<a href='https://www.ncbi.nlm.nih.gov/gene/?term=268755' target="_blank"> 268755 </a>	Mir124-1 host gene (non-protein coding)			-0.513227	-1.42724	0.00544241	0.207628	21.398	14.889	22.11	24.565	27.906	26.175	37.456	31.341
U2surp	<a href='https://www.ncbi.nlm.nih.gov/gene/?term=67958' target="_blank"> 67958 </a>	U2 snRNP-associated SURP domain containing	protein_coding	protein_coding	-0.24197	-1.18261	0.00550169	0.209308	33.061	33.645	38.097	39.352	41.945	39.449	45.191	50.51
Oxnad1	<a href='https://www.ncbi.nlm.nih.gov/gene/?term=218885' target="_blank"> 218885 </a>	oxidoreductase NAD-binding domain containing 1	protein_coding	protein_coding	0.267095	1.20338	0.00553336	0.209353	32.986	31.39	33.657	33.772	26.342	28.996	29.625	29.939
Usp34	<a href='https://www.ncbi.nlm.nih.gov/gene/?term=17847' target="_blank"> 17847 </a>	ubiquitin specific peptidase 34	protein_coding	protein_coding	-0.305046	-1.23546	0.00552856	0.209353	56.19	51.443	52.368	75.703	69.194	61.526	66.485	81.395
Gm43517	<a href='https://www.ncbi.nlm.nih.gov/gene/?term=NA' target="_blank"> NA </a>				-0.810119	-1.75336	0.00561383	0.211234	0.781	0.678	0.779	1.331	1.578	1.112	1.839	1.88
Yap1	<a href='https://www.ncbi.nlm.nih.gov/gene/?term=22601' target="_blank"> 22601 </a>	yes-associated protein 1	protein_coding	protein_coding	0.405988	1.325	0.00560114	0.211234	20.908	25.019	21.472	18.933	12.673	18.211	17.195	17.966
Itpka	<a href='https://www.ncbi.nlm.nih.gov/gene/?term=228550' target="_blank"> 228550 </a>	inositol 1,4,5-trisphosphate 3-kinase A	protein_coding	protein_coding	-0.323125	-1.25104	0.00568846	0.212875	40.911	36.417	38.798	52.281	51.17	47.23	56.388	57.135
Svbp	<a href='https://www.ncbi.nlm.nih.gov/gene/?term=69216' target="_blank"> 69216 </a>	small vasohibin binding protein			0.447927	1.36408	0.00568375	0.212875	29.07	29.85	32.394	28.784	21.418	24.588	23.79	20.333
Rgs7bp	<a href='https://www.ncbi.nlm.nih.gov/gene/?term=52882' target="_blank"> 52882 </a>	regulator of G-protein signalling 7 binding protein	protein_coding	protein_coding	-0.468507	-1.38368	0.00575565	0.214375	48.285	44.595	32.291	50.376	68.976	61.042	52.657	67.986
Wnk2	<a href='https://www.ncbi.nlm.nih.gov/gene/?term=75607' target="_blank"> 75607 </a>	WNK lysine deficient protein kinase 2	protein_coding	protein_coding	-0.27463	-1.20968	0.00575975	0.214375	39.801	40.3	33.72	46.881	45.927	43.448	44.448	51.472
Atp8a2	<a href='https://www.ncbi.nlm.nih.gov/gene/?term=50769' target="_blank"> 50769 </a>	ATPase, aminophospholipid transporter-like, class I, type 8A, member 2	protein_coding	protein_coding	-0.475328	-1.39023	0.0058356	0.21499	15.259	13.558	7.869	14.661	20.12	18.998	15.584	17.331
Frrs1l	<a href='https://www.ncbi.nlm.nih.gov/gene/?term=230235' target="_blank"> 230235 </a>	ferric-chelate reductase 1 like	protein_coding	protein_coding	-0.416889	-1.33505	0.00580644	0.21499	53.868	49.964	41.203	59.247	79.238	71.454	62.303	70.803
Rsf1	<a href='https://www.ncbi.nlm.nih.gov/gene/?term=233532' target="_blank"> 233532 </a>	remodeling and spacing factor 1	protein_coding	protein_coding	-0.249291	-1.18862	0.00581312	0.21499	15.722	14.756	16.245	18.872	18.61	17.007	18.015	22.557
Serpinh1	<a href='https://www.ncbi.nlm.nih.gov/gene/?term=12406' target="_blank"> 12406 </a>	serine (or cysteine) peptidase inhibitor, clade H, member 1	protein_coding	protein_coding	0.388205	1.30876	0.00583888	0.21499	90.449	105.263	109.697	97.325	61.46	78.406	85.276	89.283
Mrip-ps	<a href='https://www.ncbi.nlm.nih.gov/gene/?term=666407' target="_blank"> 666407 </a>	Mom radiation induced polyposis, pseudogene			-0.563166	-1.47751	0.00592986	0.217203	30.272	40.123	27.893	24.714	50.208	48.918	45.713	42.453
Slc35a4	<a href='https://www.ncbi.nlm.nih.gov/gene/?term=67843' target="_blank"> 67843 </a>	solute carrier family 35, member A4	protein_coding	protein_coding	0.166078	1.122	0.00593063	0.217203	68.117	69.098	68.226	76.657	56.313	64.446	66.085	74.613
Chd8	<a href='https://www.ncbi.nlm.nih.gov/gene/?term=67772' target="_blank"> 67772 </a>	chromodomain helicase DNA binding protein 8	protein_coding	protein_coding	-0.247748	-1.18735	0.00597757	0.217761	49.046	47.436	40.004	53.773	54.073	55.531	48.554	65.715
Wtip	<a href='https://www.ncbi.nlm.nih.gov/gene/?term=101543' target="_blank"> 101543 </a>	WT1 interacting protein	protein_coding	protein_coding	0.339764	1.26555	0.00596423	0.217761	14.42	11.934	11.87	13.116	8.727	11.161	10.458	9.171
Prkg1	<a href='https://www.ncbi.nlm.nih.gov/gene/?term=19091' target="_blank"> 19091 </a>	protein kinase, cGMP-dependent, type I	protein_coding	protein_coding	-0.477806	-1.39262	0.00605606	0.220037	4.79	5.919	3.959	7.216	8.517	7.682	6.958	10.199
Slc35a1	<a href='https://www.ncbi.nlm.nih.gov/gene/?term=24060' target="_blank"> 24060 </a>	solute carrier family 35 (CMP-sialic acid transporter), member 1	protein_coding	protein_coding	0.343975	1.26925	0.00609364	0.220818	22.858	21.846	22.981	32.341	17.324	19.853	23.031	23.984
Zkscan1	<a href='https://www.ncbi.nlm.nih.gov/gene/?term=74570' target="_blank"> 74570 </a>	zinc finger with KRAB and SCAN domains 1	protein_coding	protein_coding	-0.293992	-1.22603	0.00611649	0.221063	19.947	20.414	14.966	19.626	24.605	23.952	21.949	28.294
Hectd1	<a href='https://www.ncbi.nlm.nih.gov/gene/?term=207304' target="_blank"> 207304 </a>	HECT domain E3 ubiquitin protein ligase 1	protein_coding	protein_coding	-0.170434	-1.1254	0.00615189	0.221759	32.287	34.713	31.512	37.317	39.044	38.642	36.511	42.389
Scn1a	<a href='https://www.ncbi.nlm.nih.gov/gene/?term=20265' target="_blank"> 20265 </a>	sodium channel, voltage-gated, type I, alpha	protein_coding	protein_coding	-0.316048	-1.24492	0.00619977	0.2229	18.509	15.041	17.486	22.176	23.837	20.117	22.727	23.877
Egr3	<a href='https://www.ncbi.nlm.nih.gov/gene/?term=13655' target="_blank"> 13655 </a>	early growth response 3	protein_coding	protein_coding	-1.04464	-2.06285	0.00636497	0.228242	32.169	31.759	18.882	13.722	71.105	53.032	42.476	32.535
Slitrk5	<a href='https://www.ncbi.nlm.nih.gov/gene/?term=75409' target="_blank"> 75409 </a>	SLIT and NTRK-like family, member 5	protein_coding	protein_coding	-0.416294	-1.33449	0.00639249	0.228631	31.472	34.165	24.521	38.167	52.344	44.501	37.17	48.992
Ccnd3	<a href='https://www.ncbi.nlm.nih.gov/gene/?term=12445' target="_blank"> 12445 </a>	cyclin D3	protein_coding	protein_coding	0.417509	1.33562	0.00642059	0.22904	64.79	60.749	66.932	76.384	40.654	47.39	51.321	65.856
Mcm3	<a href='https://www.ncbi.nlm.nih.gov/gene/?term=17215' target="_blank"> 17215 </a>	minichromosome maintenance complex component 3	protein_coding	protein_coding	0.526925	1.44086	0.0064576	0.229763	6.194	4.573	6.493	5.299	4.905	3.734	3.623	5.155
Rpa3	<a href='https://www.ncbi.nlm.nih.gov/gene/?term=68240' target="_blank"> 68240 </a>	replication protein A3	protein_coding	protein_coding	0.377052	1.29869	0.00647693	0.229856	30.399	27.306	32.875	32.832	24.49	23.618	23.925	26.594
Kif21b	<a href='https://www.ncbi.nlm.nih.gov/gene/?term=16565' target="_blank"> 16565 </a>	kinesin family member 21B	protein_coding	protein_coding	-0.372107	-1.29424	0.00664522	0.23522	44.966	42.14	31.479	38.807	56.735	51.98	50.712	52.125
Eif2b5	<a href='https://www.ncbi.nlm.nih.gov/gene/?term=224045' target="_blank"> 224045 </a>	eukaryotic translation initiation factor 2B, subunit 5 epsilon	protein_coding	protein_coding	-0.207202	-1.15445	0.00669361	0.236324	43.475	50.053	43.774	52.205	53.766	53.056	57.369	57.943
Lmf2	<a href='https://www.ncbi.nlm.nih.gov/gene/?term=105847' target="_blank"> 105847 </a>	lipase maturation factor 2	protein_coding	protein_coding	0.290008	1.22265	0.00671386	0.236431	19.221	18.223	18.08	21.929	13.406	14.991	16.043	19.054
Aldh4a1	<a href='https://www.ncbi.nlm.nih.gov/gene/?term=212647' target="_blank"> 212647 </a>	aldehyde dehydrogenase 4 family, member A1	protein_coding	protein_coding	0.205807	1.15333	0.00684702	0.23989	25.406	24.094	22.798	23.639	19.985	20.682	20.814	22.557
Sptan1	<a href='https://www.ncbi.nlm.nih.gov/gene/?term=20740' target="_blank"> 20740 </a>	spectrin alpha, non-erythrocytic 1	protein_coding	protein_coding	-0.324143	-1.25192	0.00684272	0.23989	314.232	288.764	238.671	295.606	341.539	320.997	283.579	307.345
Frmd4a	<a href='https://www.ncbi.nlm.nih.gov/gene/?term=209630' target="_blank"> 209630 </a>	FERM domain containing 4A	processed_transcript	protein_coding	-0.312468	-1.24183	0.00695764	0.243146	16.3	17.066	18.713	14.653	21.594	22.61	23.628	21.773
Chd3	<a href='https://www.ncbi.nlm.nih.gov/gene/?term=216848' target="_blank"> 216848 </a>	chromodomain helicase DNA binding protein 3	retained_intron	protein_coding	-0.344221	-1.26947	0.00700556	0.243754	145.341	140.319	122.375	178.419	178.869	159.765	155.822	188.595
Ep300	<a href='https://www.ncbi.nlm.nih.gov/gene/?term=328572' target="_blank"> 328572 </a>	E1A binding protein p300	retained_intron	protein_coding	-0.239944	-1.18095	0.00702829	0.243754	15.292	15.496	13.681	13.798	18.355	17.244	17.912	20.989
Gm3888	<a href='https://www.ncbi.nlm.nih.gov/gene/?term=100042529' target="_blank"> 100042529 </a>	leucine-rich repeat LGI family, member 1 pseudogene			-0.56282	-1.47715	0.00701627	0.243754	20.962	24.37	15.811	17.974	36.687	28.165	28.688	25.876
Arid1a	<a href='https://www.ncbi.nlm.nih.gov/gene/?term=93760' target="_blank"> 93760 </a>	AT rich interactive domain 1A (SWI-like)	protein_coding	protein_coding	-0.296852	-1.22846	0.00705973	0.244228	26.539	25.5	23.497	31.834	30.662	29.27	33.068	41.244
Ghdc	<a href='https://www.ncbi.nlm.nih.gov/gene/?term=80860' target="_blank"> 80860 </a>	GH3 domain containing	protein_coding	protein_coding	0.373902	1.29585	0.00721286	0.248662	7.69	9.796	8.813	9.699	6.603	6.155	8.27	8.169
Tgds	<a href='https://www.ncbi.nlm.nih.gov/gene/?term=76355' target="_blank"> 76355 </a>	TDP-glucose 4,6-dehydratase	protein_coding	protein_coding	0.40492	1.32402	0.00722412	0.248662	6.789	6.59	8.62	7.408	5.762	4.913	6.882	7.36
Tro	<a href='https://www.ncbi.nlm.nih.gov/gene/?term=56191' target="_blank"> 56191 </a>	trophinin	protein_coding	protein_coding	-0.402816	-1.32209	0.00727163	0.249671	53.308	53.772	43.045	75.878	92.862	86.442	80.14	106.664
Shank2	<a href='https://www.ncbi.nlm.nih.gov/gene/?term=210274' target="_blank"> 210274 </a>	SH3 and multiple ankyrin repeat domains 2	protein_coding	protein_coding	-0.492365	-1.40675	0.00729404	0.249816	40.713	44.32	26.353	46.843	64.206	57.533	47.947	62.098
Trrap	<a href='https://www.ncbi.nlm.nih.gov/gene/?term=100683' target="_blank"> 100683 </a>	transformation/transcription domain-associated protein	protein_coding	protein_coding	-0.244055	-1.18432	0.00732299	0.250184	61.165	55.997	54.182	78.923	59.96	55.037	56.528	75.947
Sntb2	<a href='https://www.ncbi.nlm.nih.gov/gene/?term=20650' target="_blank"> 20650 </a>	syntrophin, basic 2	protein_coding	protein_coding	-0.536667	-1.45062	0.00735236	0.250564	4.629	3.739	3.102	5.567	6.272	5.921	5.211	8.55
Gmeb2	<a href='https://www.ncbi.nlm.nih.gov/gene/?term=229004' target="_blank"> 229004 </a>	glucocorticoid modulatory element binding protein 2	protein_coding	protein_coding	-0.328157	-1.25541	0.00739675	0.251453	10.991	10.395	9.233	10.164	13.615	12.506	12.747	15.619
Tcf20	<a href='https://www.ncbi.nlm.nih.gov/gene/?term=21411' target="_blank"> 21411 </a>	transcription factor 20	protein_coding	protein_coding	-0.391527	-1.31178	0.00745886	0.252938	28.339	27.106	21.092	35.161	37.81	34.092	35.313	50.233
Bicd1	<a href='https://www.ncbi.nlm.nih.gov/gene/?term=12121' target="_blank"> 12121 </a>	BICD cargo adaptor 1	protein_coding	protein_coding	-0.306933	-1.23708	0.00753642	0.254939	15.083	16.212	13.755	18.564	20.392	20.032	19.1	22.243
Agtpbp1	<a href='https://www.ncbi.nlm.nih.gov/gene/?term=67269' target="_blank"> 67269 </a>	ATP/GTP binding protein 1	protein_coding	protein_coding	-0.322625	-1.2506	0.00766522	0.257578	115.01	98.27	91.596	149.39	137.155	129.385	138.039	143.728
Akap6	<a href='https://www.ncbi.nlm.nih.gov/gene/?term=238161' target="_blank"> 238161 </a>	A kinase (PRKA) anchor protein 6	protein_coding	protein_coding	-0.371718	-1.29389	0.00768944	0.257578	32.554	29.969	23.088	36.038	46.423	44.315	41.005	53.901
Epha6	<a href='https://www.ncbi.nlm.nih.gov/gene/?term=13840' target="_blank"> 13840 </a>	Eph receptor A6	protein_coding	protein_coding	-0.742256	-1.67279	0.00763787	0.257578	15.815	11.635	7.021	15.943	27.939	21.856	16.356	23.888
Tap2	<a href='https://www.ncbi.nlm.nih.gov/gene/?term=21355' target="_blank"> 21355 </a>	transporter 2, ATP-binding cassette, sub-family B (MDR/TAP)	protein_coding	protein_coding	0.38796	1.30854	0.00768463	0.257578	11.639	15.842	13.195	14.717	9.154	10.302	10.678	13.123
1500004A13Rik	<a href='https://www.ncbi.nlm.nih.gov/gene/?term=319830' target="_blank"> 319830 </a>	RIKEN cDNA 1500004A13 gene	lincRNA	processed_transcript	-0.198364	-1.1474	0.00781084	0.260559	74.125	64.163	66.515	69.334	88.518	75.548	76.61	65.394
Plcxd3	<a href='https://www.ncbi.nlm.nih.gov/gene/?term=239318' target="_blank"> 239318 </a>	phosphatidylinositol-specific phospholipase C, X domain containing 3	nonsense_mediated_decay	protein_coding	-0.635952	-1.55396	0.0078164	0.260559	4.002	2.833	4.431	4.005	7.22	5.229	6.559	5.606
Rnf130	<a href='https://www.ncbi.nlm.nih.gov/gene/?term=59044' target="_blank"> 59044 </a>	ring finger protein 130	protein_coding	protein_coding	-0.235768	-1.17753	0.0078827	0.262133	65.396	93.292	102.542	66.783	75.792	88.024	90.67	77.348
Lmtk2	<a href='https://www.ncbi.nlm.nih.gov/gene/?term=231876' target="_blank"> 231876 </a>	lemur tyrosine kinase 2	protein_coding	protein_coding	-0.313944	-1.2431	0.00796701	0.263947	24.554	23.296	18.634	27.931	31.317	29.939	26.895	31.604
Nrg1	<a href='https://www.ncbi.nlm.nih.gov/gene/?term=211323' target="_blank"> 211323 </a>	neuregulin 1	protein_coding	protein_coding	-0.367972	-1.29054	0.00797568	0.263947	6.719	7.609	6.743	9.29	9.107	10.462	10.018	9.571
Abhd5	<a href='https://www.ncbi.nlm.nih.gov/gene/?term=67469' target="_blank"> 67469 </a>	abhydrolase domain containing 5	protein_coding	protein_coding	0.270899	1.20656	0.00803898	0.264795	22.31	22.215	23.994	25.025	21.549	21.649	19.888	21.04
Creld2	<a href='https://www.ncbi.nlm.nih.gov/gene/?term=76737' target="_blank"> 76737 </a>	cysteine-rich with EGF-like domains 2	protein_coding	protein_coding	0.369514	1.29192	0.00803985	0.264795	18.814	20.925	17.908	19.85	12.353	14.705	16.368	18.147
Elovl6	<a href='https://www.ncbi.nlm.nih.gov/gene/?term=170439' target="_blank"> 170439 </a>	ELOVL family member 6, elongation of long chain fatty acids (yeast)	protein_coding	protein_coding	-0.364523	-1.28746	0.00810514	0.266306	35.98	35.24	29.905	37.242	54.032	47.9	41.513	43.904
Cadm1	<a href='https://www.ncbi.nlm.nih.gov/gene/?term=54725' target="_blank"> 54725 </a>	cell adhesion molecule 1	protein_coding	protein_coding	-0.322444	-1.25045	0.00819478	0.268609	100.078	94.578	108.405	142.917	150.02	127.417	147.494	167.787
Polr2m	<a href='https://www.ncbi.nlm.nih.gov/gene/?term=28015' target="_blank"> 28015 </a>	polymerase (RNA) II (DNA directed) polypeptide M	protein_coding	protein_coding	0.123284	1.08921	0.00831477	0.269345	142.752	139.43	129.431	156.801	130.005	127.046	133.115	144.91
Rnf13	<a href='https://www.ncbi.nlm.nih.gov/gene/?term=24017' target="_blank"> 24017 </a>	ring finger protein 13	protein_coding	protein_coding	0.280437	1.21456	0.00833491	0.269345	93.971	96.821	117.378	115.055	80.141	87.812	95.576	102.459
Sez6l	<a href='https://www.ncbi.nlm.nih.gov/gene/?term=56747' target="_blank"> 56747 </a>	seizure related 6 homolog like	protein_coding	protein_coding	-0.417876	-1.33596	0.00824617	0.269345	92.315	100.497	68.003	94.823	138.443	128.367	107.508	111.014
Soga3	<a href='https://www.ncbi.nlm.nih.gov/gene/?term=67412' target="_blank"> 67412 </a>	SOGA family member 3	protein_coding	protein_coding	-0.271296	-1.20689	0.0082641	0.269345	38.871	46.766	39.054	42.511	57.318	48.65	53.119	64.243
Trim44	<a href='https://www.ncbi.nlm.nih.gov/gene/?term=80985' target="_blank"> 80985 </a>	tripartite motif-containing 44	protein_coding	protein_coding	-0.164071	-1.12044	0.00830462	0.269345	102.242	98.006	93.97	115.982	120.413	110.881	112.027	127.026
Zfp275	<a href='https://www.ncbi.nlm.nih.gov/gene/?term=27081' target="_blank"> 27081 </a>	zinc finger protein 275	protein_coding	protein_coding	-0.332401	-1.25911	0.00833444	0.269345	19.56	15.786	16.458	19.537	26.119	18.167	23.977	25.753
Cers6	<a href='https://www.ncbi.nlm.nih.gov/gene/?term=241447' target="_blank"> 241447 </a>	ceramide synthase 6	protein_coding	protein_coding	-0.384186	-1.30512	0.00849548	0.273889	44.393	40.723	32.23	54.664	60.878	56.082	52.89	74.888
Acad8	<a href='https://www.ncbi.nlm.nih.gov/gene/?term=66948' target="_blank"> 66948 </a>	acyl-Coenzyme A dehydrogenase family, member 8	protein_coding	protein_coding	0.254401	1.19284	0.00859426	0.275343	16.97	16.138	18.511	20.529	16.376	14.12	19.389	20.42
Frmpd4	<a href='https://www.ncbi.nlm.nih.gov/gene/?term=333605' target="_blank"> 333605 </a>	FERM and PDZ domain containing 4	protein_coding	protein_coding	-0.393965	-1.314	0.00860071	0.275343	28.841	26.116	22.317	36.746	42.361	33.091	35.94	45.51
Polr2l	<a href='https://www.ncbi.nlm.nih.gov/gene/?term=66491' target="_blank"> 66491 </a>	polymerase (RNA) II (DNA directed) polypeptide L	protein_coding	protein_coding	0.263045	1.20001	0.00858679	0.275343	34.495	38.97	35.392	38.964	27.437	30.35	31.677	37.136
Ppp1r3e	<a href='https://www.ncbi.nlm.nih.gov/gene/?term=105651' target="_blank"> 105651 </a>	protein phosphatase 1, regulatory subunit 3E	processed_transcript	protein_coding	-0.324818	-1.25251	0.00880257	0.28115	13.876	13.695	13.013	15.024	17.929	19.082	14.195	19.259
Kcna2	<a href='https://www.ncbi.nlm.nih.gov/gene/?term=16490' target="_blank"> 16490 </a>	potassium voltage-gated channel, shaker-related subfamily, member 2	protein_coding	protein_coding	-0.360536	-1.2839	0.00883431	0.281509	19.88	15.752	13.737	16.977	23.452	22.569	21.183	22.107
Amigo1	<a href='https://www.ncbi.nlm.nih.gov/gene/?term=229715' target="_blank"> 229715 </a>	adhesion molecule with Ig like domain 1	protein_coding	protein_coding	-0.275165	-1.21013	0.00897458	0.28474	25.951	26.048	22.302	23.565	31.463	32.978	29.925	28.757
Zfp281	<a href='https://www.ncbi.nlm.nih.gov/gene/?term=226442' target="_blank"> 226442 </a>	zinc finger protein 281	protein_coding	protein_coding	-0.400283	-1.31977	0.00897718	0.28474	18.997	20.633	18.624	16.607	24.272	25.641	28.658	23.549
Nedd4l	<a href='https://www.ncbi.nlm.nih.gov/gene/?term=83814' target="_blank"> 83814 </a>	neural precursor cell expressed, developmentally down-regulated gene 4-like	protein_coding	protein_coding	-0.323519	-1.25138	0.0091399	0.289234	52.349	51.969	41.747	59.292	70.706	68.636	54.451	69.441
Scn8a	<a href='https://www.ncbi.nlm.nih.gov/gene/?term=20273' target="_blank"> 20273 </a>	sodium channel, voltage-gated, type VIII, alpha	protein_coding	protein_coding	-0.487864	-1.40237	0.00920514	0.290628	32.245	32.21	21.933	30.703	54.437	47.712	38.68	42.935
Ppp1r14b	<a href='https://www.ncbi.nlm.nih.gov/gene/?term=18938' target="_blank"> 18938 </a>	protein phosphatase 1, regulatory inhibitor subunit 14B	protein_coding	protein_coding	0.385871	1.30665	0.00929935	0.292259	114.652	96.106	117.124	114.584	75.261	73.184	90.676	100.356
Zkscan2	<a href='https://www.ncbi.nlm.nih.gov/gene/?term=210162' target="_blank"> 210162 </a>	zinc finger with KRAB and SCAN domains 2	protein_coding	protein_coding	-0.36349	-1.28653	0.00928647	0.292259	5.952	3.944	4.924	5.611	6.96	6.248	7.595	7.702
Ppm1e	<a href='https://www.ncbi.nlm.nih.gov/gene/?term=320472' target="_blank"> 320472 </a>	protein phosphatase 1E (PP2C domain containing)	protein_coding	protein_coding	-0.45865	-1.37426	0.00933755	0.29279	125.61	128.121	98.897	131.841	202.964	179.57	138.209	162.012
Tmed1	<a href='https://www.ncbi.nlm.nih.gov/gene/?term=17083' target="_blank"> 17083 </a>	transmembrane p24 trafficking protein 1	protein_coding	protein_coding	0.386374	1.3071	0.0093788	0.293413	13.52	14.61	15.745	15.479	10.823	10.348	13.395	11.797
Hivep2	<a href='https://www.ncbi.nlm.nih.gov/gene/?term=15273' target="_blank"> 15273 </a>	human immunodeficiency virus type I enhancer binding protein 2	protein_coding	protein_coding	-0.491595	-1.406	0.00947972	0.295897	40.403	43.266	35.577	33.746	65.48	61.427	51.139	45.94
Tspyl1	<a href='https://www.ncbi.nlm.nih.gov/gene/?term=22110' target="_blank"> 22110 </a>	testis-specific protein, Y-encoded-like 1	protein_coding	protein_coding	-0.288691	-1.22153	0.00954527	0.297267	107.471	118.886	93.958	108.678	140.345	136.229	124.922	134.943
Cnksr2	<a href='https://www.ncbi.nlm.nih.gov/gene/?term=245684' target="_blank"> 245684 </a>	connector enhancer of kinase suppressor of Ras 2	protein_coding	protein_coding	-0.648728	-1.56778	0.00973597	0.30252	36.533	41.255	22.971	39.609	64.96	65.117	39.463	50.49
Relch	<a href='https://www.ncbi.nlm.nih.gov/gene/?term=227446' target="_blank"> 227446 </a>	RAB11 binding and LisH domain, coiled-coil and HEAT repeat containing			-0.249331	-1.18866	0.00979757	0.303747	40.996	39.781	35.265	43.76	51.286	44.58	43.102	53.941
Zfp827	<a href='https://www.ncbi.nlm.nih.gov/gene/?term=622675' target="_blank"> 622675 </a>	zinc finger protein 827	protein_coding	protein_coding	-0.243038	-1.18348	0.0098273	0.303982	9.892	9.706	7.861	11.576	9.99	11.901	10.58	12.123
Slc8a2	<a href='https://www.ncbi.nlm.nih.gov/gene/?term=110891' target="_blank"> 110891 </a>	solute carrier family 8 (sodium/calcium exchanger), member 2	protein_coding	protein_coding	-0.456113	-1.37184	0.00991482	0.306	65.817	54.594	44.558	76.957	96.146	76.26	68.931	93.007
Pcdh8	<a href='https://www.ncbi.nlm.nih.gov/gene/?term=18530' target="_blank"> 18530 </a>	protocadherin 8	protein_coding	protein_coding	-0.726122	-1.65419	0.0100419	0.309226	94.545	108.416	61.905	59.21	174.438	142.642	118.904	102.093
Tmed8	<a href='https://www.ncbi.nlm.nih.gov/gene/?term=382620' target="_blank"> 382620 </a>	transmembrane p24 trafficking protein 8	protein_coding	protein_coding	-0.212694	-1.15885	0.01007	0.309398	15.848	15.85	14.333	17.241	19.537	18.757	18.035	19.055
Abi2	<a href='https://www.ncbi.nlm.nih.gov/gene/?term=329165' target="_blank"> 329165 </a>	abl interactor 2	protein_coding	protein_coding	-0.323247	-1.25114	0.0103589	0.316153	77.768	79.164	58.941	93.618	109.322	102.813	90.377	114.846
Axin2	<a href='https://www.ncbi.nlm.nih.gov/gene/?term=12006' target="_blank"> 12006 </a>	axin 2	protein_coding	protein_coding	-0.316982	-1.24572	0.0103379	0.316153	8.36	8.496	9.252	10.227	8.245	10.007	11.571	12.895
Cyp4f17	<a href='https://www.ncbi.nlm.nih.gov/gene/?term=208285' target="_blank"> 208285 </a>	cytochrome P450, family 4, subfamily f, polypeptide 17	protein_coding	protein_coding	0.410112	1.32879	0.0103482	0.316153	5.922	4.886	5.374	5.236	3.857	3.388	4.826	4.571
Pi4k2b	<a href='https://www.ncbi.nlm.nih.gov/gene/?term=67073' target="_blank"> 67073 </a>	phosphatidylinositol 4-kinase type 2 beta	protein_coding	protein_coding	0.419949	1.33788	0.0104174	0.317234	8.332	6.496	7.375	8.447	3.905	4.976	6.847	7.617
Gm10010	<a href='https://www.ncbi.nlm.nih.gov/gene/?term=434089' target="_blank"> 434089 </a>	predicted gene 10010	protein_coding	protein_coding	-0.592276	-1.50762	0.0105227	0.319026	6.028	5.963	5.566	9.723	8.591	8.182	11.059	14.03
Rbm14	<a href='https://www.ncbi.nlm.nih.gov/gene/?term=56275' target="_blank"> 56275 </a>	RNA binding motif protein 14	protein_coding	protein_coding	-0.235199	-1.17707	0.0105079	0.319026	16.738	16.789	15.203	17.475	20.525	17.245	19.787	22.193
Dip2c	<a href='https://www.ncbi.nlm.nih.gov/gene/?term=208440' target="_blank"> 208440 </a>	disco interacting protein 2 homolog C	protein_coding	protein_coding	-0.302471	-1.23326	0.0106006	0.320204	37.519	38.895	29.996	40.899	50.539	46.299	41.724	50.377
Igsf3	<a href='https://www.ncbi.nlm.nih.gov/gene/?term=78908' target="_blank"> 78908 </a>	immunoglobulin superfamily, member 3	protein_coding	protein_coding	-0.42036	-1.33826	0.0106315	0.320204	7.734	8.565	6.349	7.603	12.866	9.064	9.247	10.074
Rbm15	<a href='https://www.ncbi.nlm.nih.gov/gene/?term=229700' target="_blank"> 229700 </a>	RNA binding motif protein 15	protein_coding	protein_coding	-0.373903	-1.29585	0.0106211	0.320204	8.694	9.323	6.601	9.318	10.368	11.648	9.98	13.187
Apbb2	<a href='https://www.ncbi.nlm.nih.gov/gene/?term=11787' target="_blank"> 11787 </a>	amyloid beta (A4) precursor protein-binding, family B, member 2	protein_coding	protein_coding	-0.300523	-1.23159	0.0107902	0.321899	20.632	20.104	14.963	19.365	26.872	24.328	26.177	24.711
Disp2	<a href='https://www.ncbi.nlm.nih.gov/gene/?term=214240' target="_blank"> 214240 </a>	dispatched RND tramsporter family member 2	protein_coding	protein_coding	-0.25622	-1.19435	0.010804	0.321899	106.231	130.885	107.79	133.022	134.463	153.791	152.997	149.893
Dop1a	<a href='https://www.ncbi.nlm.nih.gov/gene/?term=320615' target="_blank"> 320615 </a>	DOP1 leucine zipper like protein A			-0.223291	-1.16739	0.010805	0.321899	22.216	18.703	21.111	23.849	23.788	20.327	21.89	29.245
Dscam	<a href='https://www.ncbi.nlm.nih.gov/gene/?term=13508' target="_blank"> 13508 </a>	DS cell adhesion molecule	protein_coding	protein_coding	-0.430177	-1.3474	0.01079	0.321899	24.995	31.892	19.864	32.059	31.716	36.313	29.349	35.962
Ogdh	<a href='https://www.ncbi.nlm.nih.gov/gene/?term=18293' target="_blank"> 18293 </a>	oxoglutarate (alpha-ketoglutarate) dehydrogenase (lipoamide)	protein_coding	protein_coding	-0.139847	-1.10179	0.0107412	0.321899	86.585	95.748	87.653	98.676	103.642	101.331	104.12	114.546
Exosc10	<a href='https://www.ncbi.nlm.nih.gov/gene/?term=50912' target="_blank"> 50912 </a>	exosome component 10	protein_coding	protein_coding	-0.142758	-1.10401	0.0109451	0.325369	38.285	37.669	38.124	43.328	42.04	41.031	44.651	48.289
Bet1	<a href='https://www.ncbi.nlm.nih.gov/gene/?term=12068' target="_blank"> 12068 </a>	Bet1 golgi vesicular membrane trafficking protein	protein_coding	protein_coding	0.357439	1.28115	0.0110614	0.327407	41.018	39.677	47.108	43.097	33.234	32.855	41.576	36.3
Dgkg	<a href='https://www.ncbi.nlm.nih.gov/gene/?term=110197' target="_blank"> 110197 </a>	diacylglycerol kinase, gamma	protein_coding	protein_coding	-0.548786	-1.46285	0.0110452	0.327407	62.13	68.535	37.739	73.965	102.704	95.841	68.881	97.978
Camsap2	<a href='https://www.ncbi.nlm.nih.gov/gene/?term=67886' target="_blank"> 67886 </a>	calmodulin regulated spectrin-associated protein family, member 2	protein_coding	protein_coding	-0.341248	-1.26685	0.0111673	0.329012	77.243	69.817	57.956	83.657	103.712	89.737	77.426	96.551
Has3	<a href='https://www.ncbi.nlm.nih.gov/gene/?term=15118' target="_blank"> 15118 </a>	hyaluronan synthase 3	protein_coding	protein_coding	-0.99307	-1.99042	0.0111875	0.329012	0.551	0.577	0.361	0.268	0.864	1.269	1.142	0.523
Hs6st3	<a href='https://www.ncbi.nlm.nih.gov/gene/?term=50787' target="_blank"> 50787 </a>	heparan sulfate 6-O-sulfotransferase 3	protein_coding	protein_coding	-0.742996	-1.67365	0.0111632	0.329012	3.239	5.22	3.397	4.927	6.088	10.156	5.577	6.532
Faxc	<a href='https://www.ncbi.nlm.nih.gov/gene/?term=76132' target="_blank"> 76132 </a>	failed axon connections homolog	processed_transcript	protein_coding	-0.370802	-1.29307	0.0112516	0.329134	22.979	21.79	17.558	26.16	32.587	26.916	26.56	36.576
Laptm4b	<a href='https://www.ncbi.nlm.nih.gov/gene/?term=114128' target="_blank"> 114128 </a>	lysosomal-associated protein transmembrane 4B	protein_coding	protein_coding	0.246551	1.18637	0.011266	0.329134	104.055	88.233	86.774	109.044	85.584	77.547	75.875	94.851
Nol4	<a href='https://www.ncbi.nlm.nih.gov/gene/?term=319211' target="_blank"> 319211 </a>	nucleolar protein 4	protein_coding	protein_coding	-0.531342	-1.44527	0.0113115	0.329134	29.387	30.039	20.808	28.187	45.116	46.215	34.547	36.331
Thsd7a	<a href='https://www.ncbi.nlm.nih.gov/gene/?term=330267' target="_blank"> 330267 </a>	thrombospondin, type I, domain containing 7A	protein_coding	protein_coding	-0.585153	-1.5002	0.0113023	0.329134	6.706	6.673	3.417	4.587	10.104	7.339	6.924	7.579
Zfp804a	<a href='https://www.ncbi.nlm.nih.gov/gene/?term=241514' target="_blank"> 241514 </a>	zinc finger protein 804A	protein_coding	protein_coding	-0.599552	-1.51525	0.0112429	0.329134	16.039	19.864	15.872	13.861	31.55	26.035	26.476	18.02
Mettl9	<a href='https://www.ncbi.nlm.nih.gov/gene/?term=59052' target="_blank"> 59052 </a>	methyltransferase like 9	protein_coding	protein_coding	0.18437	1.13632	0.0113975	0.330937	83.368	85.612	80.793	84.037	73.586	74.455	75.296	75.396
Ddx6	<a href='https://www.ncbi.nlm.nih.gov/gene/?term=13209' target="_blank"> 13209 </a>	DEAD (Asp-Glu-Ala-Asp) box polypeptide 6	protein_coding	protein_coding	-0.196058	-1.14556	0.0115168	0.333696	53.383	57.591	51.31	54.988	64.387	64.048	62.172	66.964
Htt	<a href='https://www.ncbi.nlm.nih.gov/gene/?term=15194' target="_blank"> 15194 </a>	huntingtin	retained_intron	protein_coding	-0.288184	-1.2211	0.0116465	0.336743	28.669	25.496	24.605	38.066	34.543	33.763	34.534	42.351
Ahdc1	<a href='https://www.ncbi.nlm.nih.gov/gene/?term=230793' target="_blank"> 230793 </a>	AT hook, DNA binding motif, containing 1	protein_coding	protein_coding	-0.364382	-1.28733	0.0118256	0.339154	34.991	39.346	27.902	33.503	39.921	54.618	42.386	48.738
Fundc1	<a href='https://www.ncbi.nlm.nih.gov/gene/?term=72018' target="_blank"> 72018 </a>	FUN14 domain containing 1	protein_coding	protein_coding	0.271897	1.20739	0.0118533	0.339154	47.435	48.106	58.303	60.626	38.539	45.766	49.911	50.203
Klf13	<a href='https://www.ncbi.nlm.nih.gov/gene/?term=50794' target="_blank"> 50794 </a>	Kruppel-like factor 13	protein_coding	protein_coding	-0.41649	-1.33468	0.011853	0.339154	41.371	42.347	38.425	31.099	60.361	55.101	52.256	47.636
Scai	<a href='https://www.ncbi.nlm.nih.gov/gene/?term=320271' target="_blank"> 320271 </a>	suppressor of cancer cell invasion	protein_coding	protein_coding	-0.36428	-1.28724	0.0118321	0.339154	14.78	16.481	18.104	25.408	21.845	23.721	30.768	33.684
Sptb	<a href='https://www.ncbi.nlm.nih.gov/gene/?term=20741' target="_blank"> 20741 </a>	spectrin beta, erythrocytic	protein_coding	protein_coding	-0.38083	-1.30209	0.0117762	0.339154	12.435	11.975	8.783	11.19	16.117	14.973	12.195	15.041
Hmgb2	<a href='https://www.ncbi.nlm.nih.gov/gene/?term=97165' target="_blank"> 97165 </a>	high mobility group box 2	protein_coding	protein_coding	0.475186	1.3901	0.0119442	0.341043	18.913	17.464	29.748	24.258	16.705	12.099	15.615	19.173
Mfn2	<a href='https://www.ncbi.nlm.nih.gov/gene/?term=170731' target="_blank"> 170731 </a>	mitofusin 2	protein_coding	protein_coding	-0.134878	-1.098	0.0121	0.344775	107.06	115.692	104.32	122.112	124.357	122.39	137.022	140.644
Kcnf1	<a href='https://www.ncbi.nlm.nih.gov/gene/?term=382571' target="_blank"> 382571 </a>	potassium voltage-gated channel, subfamily F, member 1	protein_coding	protein_coding	-0.564249	-1.47862	0.0121505	0.345496	9.712	17.179	16.96	15.579	20.47	20.089	27.983	21.421
Kif3a	<a href='https://www.ncbi.nlm.nih.gov/gene/?term=16568' target="_blank"> 16568 </a>	kinesin family member 3A	protein_coding	protein_coding	-0.223906	-1.16789	0.0122067	0.346378	83.006	85.783	79.855	102.562	113.558	105.551	98.72	121.71
Arl13b	<a href='https://www.ncbi.nlm.nih.gov/gene/?term=68146' target="_blank"> 68146 </a>	ADP-ribosylation factor-like 13B	protein_coding	protein_coding	0.478147	1.39295	0.0122607	0.347193	7.729	9.574	9.411	7.847	4.725	7.387	5.159	6.055
Ccsap	<a href='https://www.ncbi.nlm.nih.gov/gene/?term=73420' target="_blank"> 73420 </a>	centriole, cilia and spindle associated protein	protein_coding	protein_coding	-0.370066	-1.29241	0.0123079	0.347813	20.449	24.024	16.029	22.402	25.428	28.766	23.873	31.105
Rps13-ps2	<a href='https://www.ncbi.nlm.nih.gov/gene/?term=100039924' target="_blank"> 100039924 </a>	ribosomal protein S13, pseudogene 2	processed_pseudogene	processed_pseudogene	0.363622	1.28665	0.0123484	0.348239	111.781	107.153	133.657	138.713	87.923	87.588	106.341	107.409
Atrx	<a href='https://www.ncbi.nlm.nih.gov/gene/?term=22589' target="_blank"> 22589 </a>	ATRX, chromatin remodeler	protein_coding	protein_coding	-0.290228	-1.22283	0.0123832	0.348506	43.665	41.661	50.377	56.144	68.058	55.033	70.502	67.798
Chpf2	<a href='https://www.ncbi.nlm.nih.gov/gene/?term=100910' target="_blank"> 100910 </a>	chondroitin polymerizing factor 2	protein_coding	protein_coding	-0.263934	-1.20075	0.0124263	0.349004	31.053	38.799	26.892	30.747	36.242	38.21	41.603	39.701
Lrrtm2	<a href='https://www.ncbi.nlm.nih.gov/gene/?term=107065' target="_blank"> 107065 </a>	leucine rich repeat transmembrane neuronal 2	protein_coding	protein_coding	-0.509246	-1.42331	0.0124924	0.350144	23.095	26.199	30.023	25.986	39.753	35.976	53.291	32.947
Btd	<a href='https://www.ncbi.nlm.nih.gov/gene/?term=26363' target="_blank"> 26363 </a>	biotinidase	processed_transcript	protein_coding	0.456406	1.37212	0.0125496	0.350317	13.363	15.513	18.674	14.864	9.504	11.145	12.051	11.169
Rtl6	<a href='https://www.ncbi.nlm.nih.gov/gene/?term=223732' target="_blank"> 223732 </a>	retrotransposon Gag like 6			-0.218284	-1.16335	0.0125254	0.350317	22.882	24.911	19.737	24.027	27.267	27.116	25.631	28.831
Hdac6	<a href='https://www.ncbi.nlm.nih.gov/gene/?term=15185' target="_blank"> 15185 </a>	histone deacetylase 6	protein_coding	protein_coding	-0.199516	-1.14831	0.0126054	0.35116	31.047	28.795	24.478	33.496	35.129	34.328	32.162	39.276
Smcr8	<a href='https://www.ncbi.nlm.nih.gov/gene/?term=237782' target="_blank"> 237782 </a>	Smith-Magenis syndrome chromosome region, candidate 8 homolog (human)	protein_coding	protein_coding	-0.235179	-1.17705	0.012786	0.355472	14.276	15.36	12.358	14.651	17.38	17.984	15.496	17.18
Nipa1	<a href='https://www.ncbi.nlm.nih.gov/gene/?term=233280' target="_blank"> 233280 </a>	non imprinted in Prader-Willi/Angelman syndrome 1 homolog (human)	protein_coding	protein_coding	-0.219734	-1.16452	0.0129142	0.358311	36.596	37.185	37.204	43.905	48.607	45.674	42.244	49.991
Bmpr2	<a href='https://www.ncbi.nlm.nih.gov/gene/?term=12168' target="_blank"> 12168 </a>	bone morphogenetic protein receptor, type II (serine/threonine kinase)	protein_coding	protein_coding	-0.306138	-1.23639	0.0129523	0.358642	29.909	30.708	27.9	31.221	38.02	40.795	36.169	38.06
Epha7	<a href='https://www.ncbi.nlm.nih.gov/gene/?term=13841' target="_blank"> 13841 </a>	Eph receptor A7	protein_coding	protein_coding	-0.525451	-1.43938	0.0131014	0.361316	16.138	13.89	10.858	14.305	25.268	17.352	19.408	17.176
Pm20d2	<a href='https://www.ncbi.nlm.nih.gov/gene/?term=242377' target="_blank"> 242377 </a>	peptidase M20 domain containing 2	protein_coding	protein_coding	-0.379016	-1.30045	0.0130797	0.361316	6.412	6.333	5.386	6.55	7.681	7.372	8.018	8.853
Celf5	<a href='https://www.ncbi.nlm.nih.gov/gene/?term=319586' target="_blank"> 319586 </a>	CUGBP, Elav-like family member 5	protein_coding	protein_coding	-0.314321	-1.24343	0.0131623	0.361543	81.506	78.804	62.657	101.638	105.112	103.352	101.809	121.306
Ythdc2	<a href='https://www.ncbi.nlm.nih.gov/gene/?term=240255' target="_blank"> 240255 </a>	YTH domain containing 2	protein_coding	protein_coding	-0.326449	-1.25392	0.0131615	0.361543	10.622	10.76	8.24	11.697	14.386	11.072	12.682	13.004
Gm11687	<a href='https://www.ncbi.nlm.nih.gov/gene/?term=627160' target="_blank"> 627160 </a>	ribosomal protein S2 pseudogene	processed_pseudogene	processed_pseudogene	0.579982	1.49483	0.0132106	0.362146	10.465	8.828	7.912	13.305	6.063	5.801	6.576	9.176
Homer2	<a href='https://www.ncbi.nlm.nih.gov/gene/?term=26557' target="_blank"> 26557 </a>	homer scaffolding protein 2	protein_coding	protein_coding	-0.467352	-1.38257	0.0133028	0.363946	12.019	10.589	10.561	10.968	15.238	15.544	13.79	13.215
Zfp324	<a href='https://www.ncbi.nlm.nih.gov/gene/?term=243834' target="_blank"> 243834 </a>	zinc finger protein 324	protein_coding	protein_coding	-0.327467	-1.25481	0.0134766	0.367968	4.589	4.827	3.691	4.438	6.031	5.726	5.1	5.932
Prrc2b	<a href='https://www.ncbi.nlm.nih.gov/gene/?term=227723' target="_blank"> 227723 </a>	proline-rich coiled-coil 2B	protein_coding	protein_coding	-0.319684	-1.24806	0.0135454	0.369113	105.213	100.249	82.527	126.373	126.533	120.249	123.682	163.657
Akap5	<a href='https://www.ncbi.nlm.nih.gov/gene/?term=238276' target="_blank"> 238276 </a>	A kinase (PRKA) anchor protein 5	protein_coding	protein_coding	-0.454966	-1.37075	0.0137566	0.37265	10.82	7.72	8.877	10.334	17.575	12.164	12.332	13.84
Hectd2	<a href='https://www.ncbi.nlm.nih.gov/gene/?term=226098' target="_blank"> 226098 </a>	HECT domain E3 ubiquitin protein ligase 2	nonsense_mediated_decay	protein_coding	-0.488884	-1.40336	0.0137512	0.37265	40.076	41.239	32.519	37.318	62.531	58.824	57.067	44.849
Pdzd8	<a href='https://www.ncbi.nlm.nih.gov/gene/?term=107368' target="_blank"> 107368 </a>	PDZ domain containing 8	protein_coding	protein_coding	-0.183276	-1.13546	0.0137476	0.37265	26.059	27.271	24.055	29.536	31.127	31.025	28.571	34.163
Dst	<a href='https://www.ncbi.nlm.nih.gov/gene/?term=13518' target="_blank"> 13518 </a>	dystonin	protein_coding	protein_coding	-0.233226	-1.17546	0.0139845	0.375878	85.689	85.698	86.471	85.502	83.57	84.942	99.062	92.933
Gm47483	<a href='https://www.ncbi.nlm.nih.gov/gene/?term=NA' target="_blank"> NA </a>				-0.728765	-1.65722	0.0139853	0.375878	2.183	2.178	2.381	4.086	3.642	3.408	5.025	6.755
Raph1	<a href='https://www.ncbi.nlm.nih.gov/gene/?term=77300' target="_blank"> 77300 </a>	Ras association (RalGDS/AF-6) and pleckstrin homology domains 1	protein_coding	protein_coding	-0.317047	-1.24578	0.0139114	0.375878	14.572	13.384	12.679	19.65	20.512	19.416	21.007	26.805
Syt14	<a href='https://www.ncbi.nlm.nih.gov/gene/?term=329324' target="_blank"> 329324 </a>	synaptotagmin XIV	protein_coding	protein_coding	-0.439698	-1.35632	0.0139363	0.375878	5.224	5.107	3.601	7.073	8.655	7.613	7.201	9.508
Elfn2	<a href='https://www.ncbi.nlm.nih.gov/gene/?term=207393' target="_blank"> 207393 </a>	leucine rich repeat and fibronectin type III, extracellular 2	protein_coding	protein_coding	-0.360169	-1.28358	0.0140904	0.377677	33.607	37.772	25.645	32.983	46.503	48.596	39.527	41.242
Mob2	<a href='https://www.ncbi.nlm.nih.gov/gene/?term=101513' target="_blank"> 101513 </a>	MOB kinase activator 2	protein_coding	protein_coding	0.251214	1.19021	0.0141072	0.377677	25.175	26.899	26.809	32.984	21.936	23.737	21.484	27.748
Rn7sk	<a href='https://www.ncbi.nlm.nih.gov/gene/?term=19817' target="_blank"> 19817 </a>	RNA, 7SK, nuclear	misc_RNA	misc_RNA	0.996981	1.99582	0.0142087	0.379655	52.033	39.817	14.204	36.511	17.407	17.99	15.41	20.799
Helz	<a href='https://www.ncbi.nlm.nih.gov/gene/?term=78455' target="_blank"> 78455 </a>	helicase with zinc finger domain	protein_coding	protein_coding	-0.201154	-1.14962	0.0143625	0.382277	8.735	8.441	7.485	10.448	8.753	9.086	9.336	11.551
Ubr4	<a href='https://www.ncbi.nlm.nih.gov/gene/?term=69116' target="_blank"> 69116 </a>	ubiquitin protein ligase E3 component n-recognin 4	protein_coding	protein_coding	-0.303992	-1.23456	0.0143557	0.382277	86.518	76.799	65.885	120.04	84.039	74.396	75.853	112.93
Braf	<a href='https://www.ncbi.nlm.nih.gov/gene/?term=109880' target="_blank"> 109880 </a>	Braf transforming gene	protein_coding	protein_coding	-0.301007	-1.232	0.0145573	0.386712	44.211	43.091	31.251	53.803	59.794	61.765	54.685	62.896
Npas4	<a href='https://www.ncbi.nlm.nih.gov/gene/?term=225872' target="_blank"> 225872 </a>	neuronal PAS domain protein 4	protein_coding	protein_coding	-2.39904	-5.27453	0.0146375	0.388091	16.089	12.436	6.247	2.712	128.871	19.484	54.019	5.869
Sypl	<a href='https://www.ncbi.nlm.nih.gov/gene/?term=19027' target="_blank"> 19027 </a>	synaptophysin-like protein	protein_coding	protein_coding	0.246928	1.18668	0.0146689	0.388175	47.613	48.758	54.112	66.428	40.102	42.889	50.71	58.12
Hspa12a	<a href='https://www.ncbi.nlm.nih.gov/gene/?term=73442' target="_blank"> 73442 </a>	heat shock protein 12A	protein_coding	protein_coding	-0.323477	-1.25134	0.0148314	0.39172	59.104	54.865	47.069	66.673	85.327	68.659	65.565	76.584
Cd164	<a href='https://www.ncbi.nlm.nih.gov/gene/?term=53599' target="_blank"> 53599 </a>	CD164 antigen	protein_coding	protein_coding	0.253987	1.1925	0.0148904	0.392524	70.402	78.202	75.097	82.967	65.356	72.839	60.315	70.792
Cntnap5a	<a href='https://www.ncbi.nlm.nih.gov/gene/?term=636808' target="_blank"> 636808 </a>	contactin associated protein-like 5A	protein_coding	protein_coding	-0.497042	-1.41132	0.0149843	0.392733	0.805	0.753	0.746	0.967	1.388	0.832	1.218	1.362
Cryz	<a href='https://www.ncbi.nlm.nih.gov/gene/?term=12972' target="_blank"> 12972 </a>	crystallin, zeta	protein_coding	protein_coding	0.256257	1.19438	0.0149963	0.392733	25.902	20.794	24.017	26.482	20.006	20.138	20.233	25.554
Exoc6b	<a href='https://www.ncbi.nlm.nih.gov/gene/?term=75914' target="_blank"> 75914 </a>	exocyst complex component 6B	retained_intron	protein_coding	-0.318455	-1.24699	0.0150413	0.392733	32.629	36.115	28.319	34.736	47.225	47.273	38.305	40.483
Garem1	<a href='https://www.ncbi.nlm.nih.gov/gene/?term=381126' target="_blank"> 381126 </a>	GRB2 associated regulator of MAPK1 subtype 1			-0.424075	-1.34171	0.0150299	0.392733	15.557	16.648	12.878	12.484	22.247	20.853	18.501	17.558
Spcs2	<a href='https://www.ncbi.nlm.nih.gov/gene/?term=66624' target="_blank"> 66624 </a>	signal peptidase complex subunit 2 homolog (S. cerevisiae)	protein_coding	protein_coding	0.256992	1.19498	0.0149766	0.392733	121.628	138.886	158.59	148.494	119.455	124.344	134.955	136.419
Cks1b	<a href='https://www.ncbi.nlm.nih.gov/gene/?term=54124' target="_blank"> 54124 </a>	CDC28 protein kinase 1b	protein_coding	protein_coding	0.478992	1.39377	0.0151179	0.393625	12.273	12.674	11.096	17.591	9.042	10.154	8.099	11.981
Sbno1	<a href='https://www.ncbi.nlm.nih.gov/gene/?term=243272' target="_blank"> 243272 </a>	strawberry notch 1	protein_coding	protein_coding	-0.248191	-1.18772	0.0151328	0.393625	40.697	42.343	38.344	53.407	62.816	53.696	58.257	69.304
Acot9	<a href='https://www.ncbi.nlm.nih.gov/gene/?term=56360' target="_blank"> 56360 </a>	acyl-CoA thioesterase 9	processed_transcript	protein_coding	-0.260359	-1.19778	0.0152033	0.394588	17.306	15.13	17.594	21.668	22.798	20.854	19.977	24.134
Gm12346	<a href='https://www.ncbi.nlm.nih.gov/gene/?term=544800' target="_blank"> 544800 </a>	heat shock protein 1, alpha pseudogene	transcribed_processed_pseudogene	transcribed_processed_pseudogene	-0.248835	-1.18825	0.0152273	0.394588	29.721	32.013	26.735	38.474	40.028	35.86	37.228	42.485
Rprd2	<a href='https://www.ncbi.nlm.nih.gov/gene/?term=75137' target="_blank"> 75137 </a>	regulation of nuclear pre-mRNA domain containing 2	protein_coding	protein_coding	-0.299829	-1.231	0.015298	0.395673	20.726	22.058	17.355	25.433	25.359	22.578	24.405	36.556
Nlgn1	<a href='https://www.ncbi.nlm.nih.gov/gene/?term=192167' target="_blank"> 192167 </a>	neuroligin 1	protein_coding	protein_coding	-0.383261	-1.30429	0.015523	0.400737	39.07	35.792	31.041	50.582	54.965	49.474	42.274	57.803
Tcf4	<a href='https://www.ncbi.nlm.nih.gov/gene/?term=21413' target="_blank"> 21413 </a>	transcription factor 4	protein_coding	protein_coding	-0.16751	-1.12312	0.0155548	0.400805	227.454	238.608	261.436	247.12	281.354	274.076	309.24	339.593
Map1a	<a href='https://www.ncbi.nlm.nih.gov/gene/?term=17754' target="_blank"> 17754 </a>	microtubule-associated protein 1 A	protein_coding	protein_coding	-0.380792	-1.30206	0.0156416	0.402289	105.022	115.178	88.382	90.105	147.554	144.46	114.762	124.49
Hook3	<a href='https://www.ncbi.nlm.nih.gov/gene/?term=320191' target="_blank"> 320191 </a>	hook microtubule tethering protein 3	protein_coding	protein_coding	-0.192597	-1.14282	0.015705	0.403165	19.895	17.546	18.632	20.592	22.493	20.548	23.547	26.162
Nabp1	<a href='https://www.ncbi.nlm.nih.gov/gene/?term=109019' target="_blank"> 109019 </a>	nucleic acid binding protein 1	nonsense_mediated_decay	protein_coding	-0.362983	-1.28608	0.0158855	0.407036	54.841	66.694	55.59	80.765	98.137	68.824	79.956	91.648
5330434G04Rik	<a href='https://www.ncbi.nlm.nih.gov/gene/?term=100043213' target="_blank"> 100043213 </a>	RIKEN cDNA 5330434G04 gene	lincRNA	lincRNA	-0.449911	-1.36596	0.0160041	0.409311	7.083	6.862	6.429	6.362	11.201	8.42	9.245	7.473
Adgrb3	<a href='https://www.ncbi.nlm.nih.gov/gene/?term=210933' target="_blank"> 210933 </a>	adhesion G protein-coupled receptor B3			-0.216067	-1.16156	0.0160785	0.41045	28.615	25.323	28.805	31.393	33.177	29.254	31.867	33.834
Dusp8	<a href='https://www.ncbi.nlm.nih.gov/gene/?term=18218' target="_blank"> 18218 </a>	dual specificity phosphatase 8	protein_coding	protein_coding	-0.348794	-1.2735	0.0161272	0.41093	54.723	58.258	38.873	55.526	70.23	65.09	56.809	77.374
Dcc	<a href='https://www.ncbi.nlm.nih.gov/gene/?term=13176' target="_blank"> 13176 </a>	deleted in colorectal carcinoma	protein_coding	protein_coding	-0.472396	-1.38741	0.0166078	0.421611	14.773	16.602	10.29	21.577	21.031	23.501	18.816	26.906
Trip12	<a href='https://www.ncbi.nlm.nih.gov/gene/?term=14897' target="_blank"> 14897 </a>	thyroid hormone receptor interactor 12	protein_coding	protein_coding	-0.148805	-1.10865	0.0165842	0.421611	89.818	91.08	88.521	109.011	107.563	102.674	105.382	128.27
Csrnp3	<a href='https://www.ncbi.nlm.nih.gov/gene/?term=77771' target="_blank"> 77771 </a>	cysteine-serine-rich nuclear protein 3	protein_coding	protein_coding	-0.510265	-1.42431	0.0166788	0.422259	18.74	15.862	12.083	15.735	31.18	20.981	22.376	24.356
Rc3h2	<a href='https://www.ncbi.nlm.nih.gov/gene/?term=319817' target="_blank"> 319817 </a>	ring finger and CCCH-type zinc finger domains 2	protein_coding	protein_coding	-0.280206	-1.21437	0.0166948	0.422259	16.859	15.787	14.866	21.677	20.473	22.958	20.727	25.257
Mtmr9	<a href='https://www.ncbi.nlm.nih.gov/gene/?term=210376' target="_blank"> 210376 </a>	myotubularin related protein 9	protein_coding	protein_coding	-0.296772	-1.22839	0.0169237	0.426478	87.398	98.894	80.216	91.137	122.342	116.83	95.779	107.725
Npy1r	<a href='https://www.ncbi.nlm.nih.gov/gene/?term=18166' target="_blank"> 18166 </a>	neuropeptide Y receptor Y1	protein_coding	protein_coding	-0.576926	-1.49167	0.0169175	0.426478	7.956	5.825	8.139	5.941	13.28	9.524	11.367	8.902
Cyhr1	<a href='https://www.ncbi.nlm.nih.gov/gene/?term=54151' target="_blank"> 54151 </a>	cysteine and histidine rich 1	protein_coding	protein_coding	0.123315	1.08924	0.0170098	0.427861	112.125	109.713	112.088	149.354	102.843	102.674	111.86	133.124
Gm3756	<a href='https://www.ncbi.nlm.nih.gov/gene/?term=100042266' target="_blank"> 100042266 </a>	tubulin, alpha 1B pseudogene	processed_pseudogene	processed_pseudogene	-0.362151	-1.28534	0.017076	0.428742	18.639	22.377	18.763	17.229	26.829	24.148	22.381	29.345
Mef2d	<a href='https://www.ncbi.nlm.nih.gov/gene/?term=17261' target="_blank"> 17261 </a>	myocyte enhancer factor 2D	protein_coding	protein_coding	-0.236411	-1.17806	0.0172909	0.433347	99.427	103.614	85.266	118.257	123.104	125.626	118.727	156.713
Kcnma1	<a href='https://www.ncbi.nlm.nih.gov/gene/?term=16531' target="_blank"> 16531 </a>	potassium large conductance calcium-activated channel, subfamily M, alpha member 1	protein_coding	protein_coding	-0.470535	-1.38562	0.017364	0.434384	43.705	48.489	34.831	37.794	69.744	69.86	55.725	48.408
Rit1	<a href='https://www.ncbi.nlm.nih.gov/gene/?term=19769' target="_blank"> 19769 </a>	Ras-like without CAAX 1	protein_coding	protein_coding	0.26808	1.2042	0.0174045	0.434606	72.269	62.063	61.609	77.954	62.351	48.277	53.942	71.56
Camk1g	<a href='https://www.ncbi.nlm.nih.gov/gene/?term=215303' target="_blank"> 215303 </a>	calcium/calmodulin-dependent protein kinase I gamma	protein_coding	protein_coding	-0.25826	-1.19604	0.0174505	0.434965	53.844	55.421	46.069	52.772	64.539	62.991	69.824	60.189
D430041D05Rik	<a href='https://www.ncbi.nlm.nih.gov/gene/?term=241589' target="_blank"> 241589 </a>	RIKEN cDNA D430041D05 gene	retained_intron	protein_coding	-0.539256	-1.45322	0.0176089	0.438118	19.72	14.997	13.144	26.515	29.765	22.251	21.753	33.199
Ak2	<a href='https://www.ncbi.nlm.nih.gov/gene/?term=11637' target="_blank"> 11637 </a>	adenylate kinase 2	processed_transcript	protein_coding	0.301508	1.23243	0.0177154	0.439969	32.609	33.076	39.176	42.118	26.718	28.617	32.387	39.021
Calb1	<a href='https://www.ncbi.nlm.nih.gov/gene/?term=12307' target="_blank"> 12307 </a>	calbindin 1	protein_coding	protein_coding	-0.620471	-1.53738	0.017892	0.442131	16.597	11.694	16.057	20.096	32.581	16.145	29.628	40.567
Cpeb3	<a href='https://www.ncbi.nlm.nih.gov/gene/?term=208922' target="_blank"> 208922 </a>	cytoplasmic polyadenylation element binding protein 3	protein_coding	protein_coding	-0.353311	-1.27749	0.0179634	0.442131	27.009	23.295	16.612	22.634	31.039	29.533	24.82	36.852
Frmd6	<a href='https://www.ncbi.nlm.nih.gov/gene/?term=319710' target="_blank"> 319710 </a>	FERM domain containing 6	protein_coding	protein_coding	-0.51445	-1.42845	0.0179399	0.442131	8.568	11.168	11.262	7.714	15.986	13.222	16.163	12.268
Slc25a20	<a href='https://www.ncbi.nlm.nih.gov/gene/?term=57279' target="_blank"> 57279 </a>	solute carrier family 25 (mitochondrial carnitine/acylcarnitine translocase), member 20	retained_intron	protein_coding	0.265404	1.20197	0.0179534	0.442131	22.964	23.197	24.325	22.007	19.648	19.21	20.982	19.729
Tipin	<a href='https://www.ncbi.nlm.nih.gov/gene/?term=66131' target="_blank"> 66131 </a>	timeless interacting protein	protein_coding	protein_coding	0.321197	1.24937	0.0178564	0.442131	25.421	22.299	26.398	22.401	19.423	22.268	21.39	21.935
Mprip	<a href='https://www.ncbi.nlm.nih.gov/gene/?term=26936' target="_blank"> 26936 </a>	myosin phosphatase Rho interacting protein	processed_transcript	protein_coding	-0.255816	-1.19401	0.0181181	0.445142	115.519	129.939	100.442	114.731	130.032	129.004	120.412	112.255
Pfkfb2	<a href='https://www.ncbi.nlm.nih.gov/gene/?term=18640' target="_blank"> 18640 </a>	6-phosphofructo-2-kinase/fructose-2,6-biphosphatase 2	protein_coding	protein_coding	-0.288417	-1.2213	0.0182931	0.448639	19.095	20.738	17.442	21.343	27.11	24.215	24.282	24.386
Grm7	<a href='https://www.ncbi.nlm.nih.gov/gene/?term=108073' target="_blank"> 108073 </a>	glutamate receptor, metabotropic 7	nonsense_mediated_decay	protein_coding	-0.382538	-1.30363	0.0183856	0.44954	18.643	22.018	17.423	21.371	26.473	30.346	22.797	25.541
Tm7sf3	<a href='https://www.ncbi.nlm.nih.gov/gene/?term=67623' target="_blank"> 67623 </a>	transmembrane 7 superfamily member 3	protein_coding	protein_coding	0.211521	1.15791	0.0183953	0.44954	41.813	40.104	43.785	42.104	34.277	35.839	40.095	41.355
Amer3	<a href='https://www.ncbi.nlm.nih.gov/gene/?term=211383' target="_blank"> 211383 </a>	APC membrane recruitment 3	protein_coding	protein_coding	-0.507139	-1.42123	0.0185891	0.452664	12.065	13.989	8.404	18.388	17.279	19.31	16.333	23.627
Metrnl	<a href='https://www.ncbi.nlm.nih.gov/gene/?term=210029' target="_blank"> 210029 </a>	meteorin, glial cell differentiation regulator-like	protein_coding	protein_coding	0.432598	1.34966	0.0185651	0.452664	12.864	12.494	17.205	15.639	9.108	10	11.768	12.693
Nadk2	<a href='https://www.ncbi.nlm.nih.gov/gene/?term=68646' target="_blank"> 68646 </a>	NAD kinase 2, mitochondrial	processed_transcript	protein_coding	0.308828	1.2387	0.0187797	0.456496	38.239	37.221	42.991	38.732	30.946	29.045	38.302	35.811
Csmd2	<a href='https://www.ncbi.nlm.nih.gov/gene/?term=329942' target="_blank"> 329942 </a>	CUB and Sushi multiple domains 2	processed_transcript	protein_coding	-0.473068	-1.38806	0.0188355	0.457043	14.265	13.221	8.498	9.994	16.776	13.7	11.81	11.007
Plcl2	<a href='https://www.ncbi.nlm.nih.gov/gene/?term=224860' target="_blank"> 224860 </a>	phospholipase C-like 2	protein_coding	protein_coding	-0.31156	-1.24105	0.0188729	0.457143	21.917	24.313	18.18	28.051	28.239	30.606	25.156	33.133
Lrig2	<a href='https://www.ncbi.nlm.nih.gov/gene/?term=269473' target="_blank"> 269473 </a>	leucine-rich repeats and immunoglobulin-like domains 2	protein_coding	protein_coding	-0.257486	-1.19539	0.0189246	0.457589	12.874	11.419	10.362	13.102	17.205	14.739	12.993	19.435
1700025G04Rik	<a href='https://www.ncbi.nlm.nih.gov/gene/?term=69399' target="_blank"> 69399 </a>	RIKEN cDNA 1700025G04 gene	nonsense_mediated_decay	protein_coding	-0.399014	-1.31861	0.0190603	0.46006	36.763	37.42	30.67	34.497	46.952	41.412	39.104	27.694
Pnpla2	<a href='https://www.ncbi.nlm.nih.gov/gene/?term=66853' target="_blank"> 66853 </a>	patatin-like phospholipase domain containing 2	protein_coding	protein_coding	0.303369	1.23402	0.0192915	0.464823	29.457	28.183	35.592	36.501	24.613	28.408	28.323	31.064
Pole4	<a href='https://www.ncbi.nlm.nih.gov/gene/?term=66979' target="_blank"> 66979 </a>	polymerase (DNA-directed), epsilon 4 (p12 subunit)	processed_transcript	protein_coding	0.236479	1.17811	0.0194765	0.468458	35.958	40.176	36.916	50.386	32.767	29.58	39.524	39.368
Dgkh	<a href='https://www.ncbi.nlm.nih.gov/gene/?term=380921' target="_blank"> 380921 </a>	diacylglycerol kinase, eta	protein_coding	protein_coding	-0.577706	-1.49247	0.0196061	0.470751	4.63	4.158	4.009	7.767	6.215	6.191	8.099	12.44
Atxn1l	<a href='https://www.ncbi.nlm.nih.gov/gene/?term=52335' target="_blank"> 52335 </a>	ataxin 1-like	protein_coding	protein_coding	-0.248555	-1.18802	0.0196781	0.471657	18.142	19.145	14.688	18.876	21.634	22.37	19.2	23.186
Tprgl	<a href='https://www.ncbi.nlm.nih.gov/gene/?term=67808' target="_blank"> 67808 </a>	transformation related protein 63 regulated like	protein_coding	protein_coding	0.235484	1.1773	0.0197749	0.473151	150.518	164.003	157.675	181.127	122.306	148.373	133.082	162.639
Smg1	<a href='https://www.ncbi.nlm.nih.gov/gene/?term=233789' target="_blank"> 233789 </a>	SMG1 nonsense mediated mRNA decay associated PI3K related kinase	protein_coding	protein_coding	-0.231031	-1.17367	0.0198166	0.473324	21.87	18.611	20.41	25.956	26.333	25.192	27.161	30.405
Sdk2	<a href='https://www.ncbi.nlm.nih.gov/gene/?term=237979' target="_blank"> 237979 </a>	sidekick cell adhesion molecule 2	protein_coding	protein_coding	-0.406275	-1.32526	0.0199192	0.474124	3.657	4.091	3.092	3.011	4.692	4.706	3.619	4.423
Tspyl4	<a href='https://www.ncbi.nlm.nih.gov/gene/?term=72480' target="_blank"> 72480 </a>	TSPY-like 4	protein_coding	protein_coding	-0.22496	-1.16875	0.0199161	0.474124	260.328	249.842	231.044	307.36	312.306	280.872	265.139	293.587
Cacna1a	<a href='https://www.ncbi.nlm.nih.gov/gene/?term=12286' target="_blank"> 12286 </a>	calcium channel, voltage-dependent, P/Q type, alpha 1A subunit	retained_intron	protein_coding	-0.461622	-1.37709	0.0200151	0.475583	59.495	62.467	47.621	52.813	74.956	83.065	65.563	55.292
AI987944	<a href='https://www.ncbi.nlm.nih.gov/gene/?term=233168' target="_blank"> 233168 </a>	expressed sequence AI987944	protein_coding	protein_coding	0.354896	1.27889	0.0200885	0.476502	12.626	11.059	13.019	13.105	8.769	8.308	12.13	12.258
6330403K07Rik	<a href='https://www.ncbi.nlm.nih.gov/gene/?term=103712' target="_blank"> 103712 </a>	RIKEN cDNA 6330403K07 gene	lincRNA	lincRNA	0.239301	1.18042	0.0206757	0.478854	72.631	72.669	80.911	88.254	58.081	67.462	69.732	77.1
Dyrk1b	<a href='https://www.ncbi.nlm.nih.gov/gene/?term=13549' target="_blank"> 13549 </a>	dual-specificity tyrosine-(Y)-phosphorylation regulated kinase 1b	protein_coding	protein_coding	-0.242697	-1.1832	0.0205841	0.478854	12.56	11.768	10.359	12.325	13.656	12.953	13.638	15.443
Ecpas	<a href='https://www.ncbi.nlm.nih.gov/gene/?term=230249' target="_blank"> 230249 </a>	Ecm29 proteasome adaptor and scaffold			-0.22408	-1.16803	0.0206135	0.478854	45.544	45.479	39.319	56.867	54.794	58.668	52.238	71.697
Fat3	<a href='https://www.ncbi.nlm.nih.gov/gene/?term=270120' target="_blank"> 270120 </a>	FAT atypical cadherin 3	protein_coding	protein_coding	-0.822747	-1.76877	0.0205947	0.478854	16.336	25.435	15.585	10.75	27.879	36.12	23.211	13.643
Gm5124	<a href='https://www.ncbi.nlm.nih.gov/gene/?term=331392' target="_blank"> 331392 </a>	nucleolar and coiled-body phosphoprotein 1 pseudogene	processed_transcript	transcribed_processed_pseudogene	-0.222448	-1.16671	0.0205683	0.478854	13.257	12.783	11.196	14.635	15.392	14.191	15.245	17.276
Gnai3	<a href='https://www.ncbi.nlm.nih.gov/gene/?term=14679' target="_blank"> 14679 </a>	guanine nucleotide binding protein (G protein), alpha inhibiting 3	protein_coding	protein_coding	0.169545	1.1247	0.0205495	0.478854	50.261	50.87	53.074	59.611	45.762	49.169	45.977	55.707
Inpp5j	<a href='https://www.ncbi.nlm.nih.gov/gene/?term=170835' target="_blank"> 170835 </a>	inositol polyphosphate 5-phosphatase J	protein_coding	protein_coding	-0.402735	-1.32201	0.0204783	0.478854	20.466	19.306	20.651	25.895	24.778	21.342	31.384	36.614
Lmtk3	<a href='https://www.ncbi.nlm.nih.gov/gene/?term=381983' target="_blank"> 381983 </a>	lemur tyrosine kinase 3	protein_coding	protein_coding	-0.369335	-1.29176	0.0204638	0.478854	105.649	93.487	74.521	122.664	125.211	116.625	116.163	158.141
Mdn1	<a href='https://www.ncbi.nlm.nih.gov/gene/?term=100019' target="_blank"> 100019 </a>	midasin AAA ATPase 1	protein_coding	protein_coding	-0.337941	-1.26395	0.020602	0.478854	6.699	5.762	7.501	8.587	7.435	6.378	9.288	10.508
Mtap	<a href='https://www.ncbi.nlm.nih.gov/gene/?term=66902' target="_blank"> 66902 </a>	methylthioadenosine phosphorylase	protein_coding	protein_coding	0.248872	1.18828	0.0205377	0.478854	11.013	11.142	10.793	12.412	8.283	8.918	9.813	12.265
Mxra7	<a href='https://www.ncbi.nlm.nih.gov/gene/?term=67622' target="_blank"> 67622 </a>	matrix-remodelling associated 7	protein_coding	protein_coding	0.353461	1.27762	0.0205037	0.478854	45.74	39.028	48.292	44.306	32.517	24.416	36.193	48.888
Nfil3	<a href='https://www.ncbi.nlm.nih.gov/gene/?term=18030' target="_blank"> 18030 </a>	nuclear factor, interleukin 3, regulated	protein_coding	protein_coding	-0.640403	-1.55876	0.0206727	0.478854	25.026	20.971	15.002	21.648	46.655	22.363	23.983	38.686
Usp15	<a href='https://www.ncbi.nlm.nih.gov/gene/?term=14479' target="_blank"> 14479 </a>	ubiquitin specific peptidase 15	protein_coding	protein_coding	-0.272225	-1.20767	0.0206744	0.478854	55.346	48.369	45.005	60.554	66.687	58.488	58.841	73.252
Wfdc2	<a href='https://www.ncbi.nlm.nih.gov/gene/?term=67701' target="_blank"> 67701 </a>	WAP four-disulfide core domain 2	processed_transcript	protein_coding	0.710122	1.63594	0.0204	0.478854	7.23	11.232	12.043	11.548	4.451	6.284	7.82	6.185
Dnajb14	<a href='https://www.ncbi.nlm.nih.gov/gene/?term=70604' target="_blank"> 70604 </a>	DnaJ heat shock protein family (Hsp40) member B14	protein_coding	protein_coding	-0.213212	-1.15927	0.0207859	0.480596	22.155	22.323	22.133	29.219	26.965	26.648	27.411	34.963
Cbfa2t2	<a href='https://www.ncbi.nlm.nih.gov/gene/?term=12396' target="_blank"> 12396 </a>	CBFA2/RUNX1 translocation partner 2	protein_coding	protein_coding	-0.263992	-1.2008	0.0208414	0.481068	15.34	9.787	8.713	11.876	16.043	12.224	14.157	13.759
Homer1	<a href='https://www.ncbi.nlm.nih.gov/gene/?term=26556' target="_blank"> 26556 </a>	homer scaffolding protein 1	protein_coding	protein_coding	-0.864075	-1.82017	0.0209197	0.481258	49.522	56.662	31.266	29.142	103.598	91.019	57.808	51.521
Slc4a1ap	<a href='https://www.ncbi.nlm.nih.gov/gene/?term=20534' target="_blank"> 20534 </a>	solute carrier family 4 (anion exchanger), member 1, adaptor protein	protein_coding	protein_coding	-0.190716	-1.14133	0.0209085	0.481258	26.996	27.749	27.798	36.125	36.198	31.563	30.093	32.854
Cpne6	<a href='https://www.ncbi.nlm.nih.gov/gene/?term=12891' target="_blank"> 12891 </a>	copine VI	protein_coding	protein_coding	-0.35151	-1.2759	0.0210908	0.484384	55.36	42.685	38.765	48.699	68.007	67.088	52.254	55.889
Il1rap	<a href='https://www.ncbi.nlm.nih.gov/gene/?term=16180' target="_blank"> 16180 </a>	interleukin 1 receptor accessory protein	protein_coding	protein_coding	-0.197274	-1.14653	0.0211931	0.485919	15.431	14.62	14.745	19.642	17.033	16.618	19.131	26.532
Dbt	<a href='https://www.ncbi.nlm.nih.gov/gene/?term=13171' target="_blank"> 13171 </a>	dihydrolipoamide branched chain transacylase E2	protein_coding	protein_coding	0.289108	1.22188	0.0213238	0.487289	26.745	25.148	23.562	20.555	18.964	21.464	19.267	23.037
Nlgn3	<a href='https://www.ncbi.nlm.nih.gov/gene/?term=245537' target="_blank"> 245537 </a>	neuroligin 3	protein_coding	protein_coding	-0.311286	-1.24081	0.0212976	0.487289	27.109	29.437	25.881	41.922	38.689	38.983	40.167	53.591
Ttf2	<a href='https://www.ncbi.nlm.nih.gov/gene/?term=74044' target="_blank"> 74044 </a>	transcription termination factor, RNA polymerase II	protein_coding	protein_coding	0.403445	1.32266	0.02136	0.487306	2.624	2.605	2.714	3.1	1.532	2.062	2.328	2.709
Rusc1	<a href='https://www.ncbi.nlm.nih.gov/gene/?term=72296' target="_blank"> 72296 </a>	RUN and SH3 domain containing 1	protein_coding	protein_coding	-0.313955	-1.24311	0.02145	0.487738	77.583	79.703	56.974	93.032	92.529	87.059	84.78	107.687
Unc80	<a href='https://www.ncbi.nlm.nih.gov/gene/?term=329178' target="_blank"> 329178 </a>	unc-80, NALCN activator	protein_coding	protein_coding	-0.448546	-1.36466	0.0214448	0.487738	27.988	24.627	19.329	39.89	37.504	32.464	29.779	45.757
Dcaf5	<a href='https://www.ncbi.nlm.nih.gov/gene/?term=320808' target="_blank"> 320808 </a>	DDB1 and CUL4 associated factor 5	protein_coding	protein_coding	-0.245206	-1.18526	0.0216317	0.490246	40.787	39.687	30.807	36.928	50.184	50.979	43.421	42.243
Gm27000	<a href='https://www.ncbi.nlm.nih.gov/gene/?term=NA' target="_blank"> NA </a>		lincRNA	lincRNA	-0.527162	-1.44109	0.0216188	0.490246	34.941	42.674	51.154	52.59	60.288	45.721	80.944	81.563
Prdm11	<a href='https://www.ncbi.nlm.nih.gov/gene/?term=100042784' target="_blank"> 100042784 </a>	PR domain containing 11	protein_coding	protein_coding	-0.322829	-1.25078	0.0216938	0.490371	2.571	3.06	2.759	3.242	3.028	3.495	3.658	4.312
Tmem216	<a href='https://www.ncbi.nlm.nih.gov/gene/?term=68642' target="_blank"> 68642 </a>	transmembrane protein 216	protein_coding	protein_coding	0.428691	1.34601	0.0217086	0.490371	12.507	14.159	15.303	13.104	8.776	12.07	11.221	10.047
Fkbp9	<a href='https://www.ncbi.nlm.nih.gov/gene/?term=27055' target="_blank"> 27055 </a>	FK506 binding protein 9	protein_coding	protein_coding	0.393279	1.31338	0.0218376	0.491182	51.094	60.853	70.702	60.893	36.359	47.736	53.077	54.027
Gm13304	<a href='https://www.ncbi.nlm.nih.gov/gene/?term=100504346' target="_blank"> 100504346 </a>	predicted gene 13304	protein_coding	protein_coding	0.648394	1.56742	0.0218518	0.491182	10	16.719	15.45	23.388	9.715	12.593	10.972	9.31
Spg21	<a href='https://www.ncbi.nlm.nih.gov/gene/?term=27965' target="_blank"> 27965 </a>	SPG21, maspardin	protein_coding	protein_coding	0.205851	1.15337	0.0218111	0.491182	28.164	25.517	26.187	30.479	21.454	24.061	27.474	31.193
Sik2	<a href='https://www.ncbi.nlm.nih.gov/gene/?term=235344' target="_blank"> 235344 </a>	salt inducible kinase 2	protein_coding	protein_coding	-0.331035	-1.25792	0.0219004	0.49147	17.937	22.03	18.909	23.264	24.646	30.044	21.65	24.362
Htr4	<a href='https://www.ncbi.nlm.nih.gov/gene/?term=15562' target="_blank"> 15562 </a>	5 hydroxytryptamine (serotonin) receptor 4	protein_coding	protein_coding	-0.713696	-1.64	0.0219781	0.49197	3.158	2.758	2.28	3.62	5.538	3.4	5.181	6.485
Nsmce3	<a href='https://www.ncbi.nlm.nih.gov/gene/?term=66647' target="_blank"> 66647 </a>	NSE3 homolog, SMC5-SMC6 complex component			-0.354323	-1.27839	0.0220163	0.49197	11.384	13.139	9.67	14.623	16.097	14.202	13.327	20.78
Ttbk1	<a href='https://www.ncbi.nlm.nih.gov/gene/?term=106763' target="_blank"> 106763 </a>	tau tubulin kinase 1	protein_coding	protein_coding	-0.458125	-1.37376	0.022037	0.49197	40.216	44.401	24.991	37.156	57.613	53.434	40.644	51.452
Vps33a	<a href='https://www.ncbi.nlm.nih.gov/gene/?term=77573' target="_blank"> 77573 </a>	VPS33A CORVET/HOPS core subunit	protein_coding	protein_coding	-0.166633	-1.12244	0.0220659	0.49197	27.336	28.385	28.547	33.421	34.427	31.588	32.726	39.325
Cnot6l	<a href='https://www.ncbi.nlm.nih.gov/gene/?term=231464' target="_blank"> 231464 </a>	CCR4-NOT transcription complex, subunit 6-like	protein_coding	protein_coding	-0.227611	-1.17089	0.022338	0.493051	14.233	14.619	13.868	16.793	16.946	20.547	18.142	20.713
Igfbp2	<a href='https://www.ncbi.nlm.nih.gov/gene/?term=16008' target="_blank"> 16008 </a>	insulin-like growth factor binding protein 2	protein_coding	protein_coding	0.381784	1.30295	0.022325	0.493051	483.36	374.342	405.168	325.614	339.95	264.272	316.275	298.427
Med31	<a href='https://www.ncbi.nlm.nih.gov/gene/?term=67279' target="_blank"> 67279 </a>	mediator complex subunit 31	protein_coding	protein_coding	0.281308	1.2153	0.0222467	0.493051	20.041	23.086	19.305	22.547	16.848	15.714	17.139	22.202
Pde4dip	<a href='https://www.ncbi.nlm.nih.gov/gene/?term=83679' target="_blank"> 83679 </a>	phosphodiesterase 4D interacting protein (myomegalin)	protein_coding	protein_coding	-0.372728	-1.2948	0.0223098	0.493051	64.538	74.782	50.776	65.868	97.195	91.683	73.526	80.365
Prkce	<a href='https://www.ncbi.nlm.nih.gov/gene/?term=18754' target="_blank"> 18754 </a>	protein kinase C, epsilon	protein_coding	protein_coding	-0.430442	-1.34765	0.0223779	0.493051	111.89	99.086	71.402	104.652	163.47	132.3	110.942	132.189
Psap	<a href='https://www.ncbi.nlm.nih.gov/gene/?term=19156' target="_blank"> 19156 </a>	prosaposin	protein_coding	protein_coding	0.220573	1.1652	0.0223536	0.493051	1180.04	1305.25	1393.61	1321.02	1046.39	1182.9	1166.96	1195.43
Rrp8	<a href='https://www.ncbi.nlm.nih.gov/gene/?term=101867' target="_blank"> 101867 </a>	ribosomal RNA processing 8	protein_coding	protein_coding	0.237484	1.17893	0.0224016	0.493051	18.414	18.125	17.111	19.627	13.53	14.667	16.052	17.584
Slc6a17	<a href='https://www.ncbi.nlm.nih.gov/gene/?term=229706' target="_blank"> 229706 </a>	solute carrier family 6 (neurotransmitter transporter), member 17	protein_coding	protein_coding	-0.281486	-1.21545	0.0221853	0.493051	336.943	404.438	290.193	356.015	447.084	450.598	433.623	404.094
Efnb2	<a href='https://www.ncbi.nlm.nih.gov/gene/?term=13642' target="_blank"> 13642 </a>	ephrin B2	protein_coding	protein_coding	-0.352353	-1.27664	0.0225866	0.493384	18.223	16.959	13.86	22.158	26.245	21.307	20.196	25.08
Gabpa	<a href='https://www.ncbi.nlm.nih.gov/gene/?term=14390' target="_blank"> 14390 </a>	GA repeat binding protein, alpha	protein_coding	protein_coding	0.218284	1.16335	0.0225064	0.493384	17.694	15.95	16.11	17.312	14.173	15.228	13.884	16.117
Lsm14a	<a href='https://www.ncbi.nlm.nih.gov/gene/?term=67070' target="_blank"> 67070 </a>	LSM14A mRNA processing body assembly factor	protein_coding	protein_coding	0.147919	1.10797	0.0225964	0.493384	51.403	51.851	50.328	52.426	44.788	48.287	46.909	59.447
Mtmr7	<a href='https://www.ncbi.nlm.nih.gov/gene/?term=54384' target="_blank"> 54384 </a>	myotubularin related protein 7	nonsense_mediated_decay	protein_coding	-0.207731	-1.15487	0.0225736	0.493384	30.232	34.109	30.135	40.449	39.381	36.378	41.076	41.492
Zfp668	<a href='https://www.ncbi.nlm.nih.gov/gene/?term=244219' target="_blank"> 244219 </a>	zinc finger protein 668	protein_coding	protein_coding	-0.24304	-1.18348	0.022558	0.493384	8.166	7.466	5.8	7.394	7.57	8.834	8.394	11.414
Arl5b	<a href='https://www.ncbi.nlm.nih.gov/gene/?term=75869' target="_blank"> 75869 </a>	ADP-ribosylation factor-like 5B	protein_coding	protein_coding	-0.625071	-1.54229	0.0226756	0.494328	19.834	12.447	11.354	18.737	30.978	20.471	18.977	33.191
C030017B01Rik	<a href='https://www.ncbi.nlm.nih.gov/gene/?term=77524' target="_blank"> 77524 </a>	RIKEN cDNA C030017B01 gene			-0.474004	-1.38896	0.0228054	0.496276	18.017	13.642	12.766	20.555	26.935	21.416	19.701	25.774
Lurap1	<a href='https://www.ncbi.nlm.nih.gov/gene/?term=68075' target="_blank"> 68075 </a>	leucine rich adaptor protein 1	protein_coding	protein_coding	-0.360949	-1.28427	0.0228372	0.496276	9.342	9.042	7.952	7.197	12.052	9.866	11.861	10.484
Brsk2	<a href='https://www.ncbi.nlm.nih.gov/gene/?term=75770' target="_blank"> 75770 </a>	BR serine/threonine kinase 2	protein_coding	protein_coding	-0.257394	-1.19532	0.022965	0.497478	70.97	70.31	55.241	83.36	89.177	89.642	80.215	93.821
Lin7a	<a href='https://www.ncbi.nlm.nih.gov/gene/?term=108030' target="_blank"> 108030 </a>	lin-7 homolog A, crumbs cell polarity complex component	protein_coding	protein_coding	-0.621442	-1.53841	0.0229564	0.497478	33.557	39.401	26.338	25.108	58.443	56.769	46.159	34.533
Insc	<a href='https://www.ncbi.nlm.nih.gov/gene/?term=233752' target="_blank"> 233752 </a>	INSC spindle orientation adaptor protein	protein_coding	protein_coding	-0.394954	-1.3149	0.0230153	0.497782	3.742	3.23	3.287	4.037	4.477	5.018	4.649	4.891
Rab40b	<a href='https://www.ncbi.nlm.nih.gov/gene/?term=217371' target="_blank"> 217371 </a>	Rab40B, member RAS oncogene family	protein_coding	protein_coding	-0.339541	-1.26535	0.0230986	0.498799	24.082	23.125	19.001	20.126	30.169	25.927	28.971	26.089
Kcnq2	<a href='https://www.ncbi.nlm.nih.gov/gene/?term=16536' target="_blank"> 16536 </a>	potassium voltage-gated channel, subfamily Q, member 2	protein_coding	protein_coding	-0.41685	-1.33501	0.0232077	0.500369	90.655	106.656	76.275	81.416	142.618	136.648	121.127	103.69
Myo5b	<a href='https://www.ncbi.nlm.nih.gov/gene/?term=17919' target="_blank"> 17919 </a>	myosin VB	protein_coding	protein_coding	-0.55583	-1.47001	0.0232472	0.500434	8.614	6.507	15.798	12.617	13.813	9.411	18.629	12.308
Cds2	<a href='https://www.ncbi.nlm.nih.gov/gene/?term=110911' target="_blank"> 110911 </a>	CDP-diacylglycerol synthase (phosphatidate cytidylyltransferase) 2	protein_coding	protein_coding	-0.213022	-1.15911	0.0235899	0.502632	136.431	133.575	111.204	158.403	162.221	158.598	147.173	178.908
Csmd3	<a href='https://www.ncbi.nlm.nih.gov/gene/?term=239420' target="_blank"> 239420 </a>	CUB and Sushi multiple domains 3	protein_coding	protein_coding	-0.510174	-1.42422	0.0235719	0.502632	2.997	2.128	2.098	4.198	3.133	2.656	3.082	4.399
Dab1	<a href='https://www.ncbi.nlm.nih.gov/gene/?term=13131' target="_blank"> 13131 </a>	disabled 1	processed_transcript	protein_coding	-0.224023	-1.16799	0.0237124	0.502632	49.403	56.394	50.424	62.547	63.618	59.814	65.668	69.058
Gnl3l	<a href='https://www.ncbi.nlm.nih.gov/gene/?term=237107' target="_blank"> 237107 </a>	guanine nucleotide binding protein-like 3 (nucleolar)-like	protein_coding	protein_coding	-0.264149	-1.20093	0.0234666	0.502632	117.317	113.618	95.478	142.298	153.164	136.816	130.905	161.611
Jakmip3	<a href='https://www.ncbi.nlm.nih.gov/gene/?term=74004' target="_blank"> 74004 </a>	janus kinase and microtubule interacting protein 3	protein_coding	protein_coding	-0.282786	-1.21654	0.023638	0.502632	15.246	13.901	14.51	16.15	15.821	18.832	21.018	22.099
Mad2l1bp	<a href='https://www.ncbi.nlm.nih.gov/gene/?term=66591' target="_blank"> 66591 </a>	MAD2L1 binding protein	protein_coding	protein_coding	0.356781	1.28057	0.0235952	0.502632	10.705	10.223	11.414	10.667	8.132	7.437	8.589	10.68
Msl2	<a href='https://www.ncbi.nlm.nih.gov/gene/?term=77853' target="_blank"> 77853 </a>	MSL complex subunit 2	protein_coding	protein_coding	-0.222674	-1.16689	0.0234475	0.502632	23.405	23.128	22.097	29.77	26.808	26.113	31.242	36.301
Tmem178b	<a href='https://www.ncbi.nlm.nih.gov/gene/?term=434008' target="_blank"> 434008 </a>	transmembrane protein 178B	protein_coding	protein_coding	-0.420724	-1.3386	0.0235668	0.502632	105.403	91.961	70.508	120.836	163.05	138.877	109.653	161.901
Unc5a	<a href='https://www.ncbi.nlm.nih.gov/gene/?term=107448' target="_blank"> 107448 </a>	unc-5 netrin receptor A	protein_coding	protein_coding	-0.241827	-1.18249	0.0237153	0.502632	46.052	52.342	40.12	49.771	56.461	58.906	55.404	54.077
Ust	<a href='https://www.ncbi.nlm.nih.gov/gene/?term=338362' target="_blank"> 338362 </a>	uronyl-2-sulfotransferase	protein_coding	protein_coding	-0.249523	-1.18881	0.0236732	0.502632	21.597	21.371	18.581	21.746	26.545	25.604	25.377	23.18
Scpep1	<a href='https://www.ncbi.nlm.nih.gov/gene/?term=74617' target="_blank"> 74617 </a>	serine carboxypeptidase 1	protein_coding	protein_coding	0.27739	1.212	0.02376	0.502804	57.262	55.184	58.894	70.458	52.764	43.25	46.79	62.917
Fancc	<a href='https://www.ncbi.nlm.nih.gov/gene/?term=14088' target="_blank"> 14088 </a>	Fanconi anemia, complementation group C	protein_coding	protein_coding	0.316107	1.24497	0.0238427	0.503779	3.815	3.768	5.013	5.767	3.173	3.376	3.33	4.179
Pttg1ip	<a href='https://www.ncbi.nlm.nih.gov/gene/?term=108705' target="_blank"> 108705 </a>	pituitary tumor-transforming 1 interacting protein	protein_coding	protein_coding	0.282332	1.21616	0.0240051	0.506431	126.792	133.258	120.705	119.928	100.144	127.956	104.508	99.103
Hmgn2	<a href='https://www.ncbi.nlm.nih.gov/gene/?term=15331' target="_blank"> 15331 </a>	high mobility group nucleosomal binding domain 2	protein_coding	protein_coding	0.266916	1.20323	0.0241663	0.507951	164.668	142.606	158.93	143.432	134.309	123.078	136.256	138.433
Npc1	<a href='https://www.ncbi.nlm.nih.gov/gene/?term=18145' target="_blank"> 18145 </a>	NPC intracellular cholesterol transporter 1	protein_coding	protein_coding	0.356484	1.2803	0.0241882	0.507951	30.907	28.535	38.736	30.865	23.563	25.082	26.384	24.815
Pak6	<a href='https://www.ncbi.nlm.nih.gov/gene/?term=214230' target="_blank"> 214230 </a>	p21 (RAC1) activated kinase 6	protein_coding	protein_coding	-0.442632	-1.35908	0.0241456	0.507951	30.207	35.217	26.174	24.801	44.343	43.137	42.127	31.099
Dynlt1b	<a href='https://www.ncbi.nlm.nih.gov/gene/?term=21648' target="_blank"> 21648 </a>	dynein light chain Tctex-type 1B	protein_coding	protein_coding	0.258167	1.19596	0.024314	0.509037	84.969	89.356	103.453	104.753	78.752	75.213	86.064	88.933
Fbxw7	<a href='https://www.ncbi.nlm.nih.gov/gene/?term=50754' target="_blank"> 50754 </a>	F-box and WD-40 domain protein 7	protein_coding	protein_coding	-0.4577	-1.37335	0.0243136	0.509037	44.835	55.898	38.044	39.907	71.75	74.838	58.933	53.268
Adgrb2	<a href='https://www.ncbi.nlm.nih.gov/gene/?term=230775' target="_blank"> 230775 </a>	adhesion G protein-coupled receptor B2			-0.20479	-1.15252	0.0244232	0.510545	182.28	170.152	150.131	173.201	200.669	192.629	180.169	184.037
Btbd9	<a href='https://www.ncbi.nlm.nih.gov/gene/?term=224671' target="_blank"> 224671 </a>	BTB (POZ) domain containing 9	protein_coding	protein_coding	-0.263643	-1.20051	0.0245466	0.511387	27.415	34.11	26.147	28.637	43.079	45.371	37.146	41.647
F2r	<a href='https://www.ncbi.nlm.nih.gov/gene/?term=14062' target="_blank"> 14062 </a>	coagulation factor II (thrombin) receptor	protein_coding	protein_coding	0.427312	1.34473	0.0245168	0.511387	21.307	21.529	19.841	16.018	15.629	16.718	14.894	13.346
Gpn2	<a href='https://www.ncbi.nlm.nih.gov/gene/?term=100210' target="_blank"> 100210 </a>	GPN-loop GTPase 2	protein_coding	protein_coding	0.303872	1.23445	0.0245752	0.511387	14.539	14.997	12.047	14.976	10.465	12.638	12.381	12.648
Zfpm2	<a href='https://www.ncbi.nlm.nih.gov/gene/?term=22762' target="_blank"> 22762 </a>	zinc finger protein, multitype 2	protein_coding	protein_coding	-0.503402	-1.41755	0.024659	0.512355	8.353	6.818	7.101	10.8	12.581	7.555	12.305	15.384
Jph1	<a href='https://www.ncbi.nlm.nih.gov/gene/?term=57339' target="_blank"> 57339 </a>	junctophilin 1	nonsense_mediated_decay	protein_coding	-0.459383	-1.37495	0.0247128	0.512698	8.019	6.372	6.025	11.499	11.085	9.237	10.624	13.855
Aldh6a1	<a href='https://www.ncbi.nlm.nih.gov/gene/?term=104776' target="_blank"> 104776 </a>	aldehyde dehydrogenase family 6, subfamily A1	protein_coding	protein_coding	0.323769	1.2516	0.0248702	0.512879	62.863	56.968	66.423	55.13	48.676	49.98	51.337	53.862
Cep170	<a href='https://www.ncbi.nlm.nih.gov/gene/?term=545389' target="_blank"> 545389 </a>	centrosomal protein 170	protein_coding	protein_coding	-0.288751	-1.22158	0.0248709	0.512879	51.421	47.612	42.978	68.722	64.651	54.44	55.849	73.232
Lrfn4	<a href='https://www.ncbi.nlm.nih.gov/gene/?term=225875' target="_blank"> 225875 </a>	leucine rich repeat and fibronectin type III domain containing 4	protein_coding	protein_coding	-0.2198	-1.16457	0.0248341	0.512879	35.587	37.627	31.048	35.188	40.507	40.981	38.307	40.194
Slitrk1	<a href='https://www.ncbi.nlm.nih.gov/gene/?term=76965' target="_blank"> 76965 </a>	SLIT and NTRK-like family, member 1	protein_coding	protein_coding	-0.283089	-1.2168	0.024776	0.512879	16.284	13.809	12.675	17.587	20.499	17.991	18.28	18.605
Cdk2ap2	<a href='https://www.ncbi.nlm.nih.gov/gene/?term=52004' target="_blank"> 52004 </a>	CDK2-associated protein 2	protein_coding	protein_coding	0.32086	1.24908	0.0249695	0.514139	50.378	55.474	49.683	66.161	36.455	44.382	42.275	56.726
Phf12	<a href='https://www.ncbi.nlm.nih.gov/gene/?term=268448' target="_blank"> 268448 </a>	PHD finger protein 12	protein_coding	protein_coding	-0.152022	-1.11113	0.0250245	0.514502	26.25	24.662	25.787	27.337	21.873	25.23	27.463	32.596
Wdr47	<a href='https://www.ncbi.nlm.nih.gov/gene/?term=99512' target="_blank"> 99512 </a>	WD repeat domain 47	protein_coding	protein_coding	-0.192748	-1.14294	0.0251411	0.516125	57.363	56.963	55.663	61.13	77.44	73.227	73.125	70.445
Hectd4	<a href='https://www.ncbi.nlm.nih.gov/gene/?term=269700' target="_blank"> 269700 </a>	HECT domain E3 ubiquitin protein ligase 4			-0.505167	-1.41929	0.025232	0.516449	25.356	23.132	22.014	45.177	43.014	40.88	37.83	62.483
Uba1	<a href='https://www.ncbi.nlm.nih.gov/gene/?term=22201' target="_blank"> 22201 </a>	ubiquitin-like modifier activating enzyme 1	protein_coding	protein_coding	-0.169079	-1.12434	0.0252052	0.516449	200.152	202.888	170.358	214.058	221.627	211.515	203.226	230.044
Casp6	<a href='https://www.ncbi.nlm.nih.gov/gene/?term=12368' target="_blank"> 12368 </a>	caspase 6	protein_coding	protein_coding	0.575937	1.49065	0.0254744	0.51986	7.396	8.449	12.767	12.857	5.368	6.69	9.633	5.434
Scaf4	<a href='https://www.ncbi.nlm.nih.gov/gene/?term=224432' target="_blank"> 224432 </a>	SR-related CTD-associated factor 4	protein_coding	protein_coding	-0.214445	-1.16026	0.0254577	0.51986	21	20.339	20.165	25.917	23.136	22.595	22.952	27.535
Kat6b	<a href='https://www.ncbi.nlm.nih.gov/gene/?term=54169' target="_blank"> 54169 </a>	K(lysine) acetyltransferase 6B	protein_coding	protein_coding	-0.299138	-1.23041	0.025818	0.52609	11.663	8.934	9.774	9.857	13.611	12.013	13.88	13.674
Dchs2	<a href='https://www.ncbi.nlm.nih.gov/gene/?term=100534287' target="_blank"> 100534287 </a>	dachsous cadherin related 2	protein_coding	protein_coding	-0.587787	-1.50294	0.0259531	0.528058	1.058	0.767	0.747	0.813	1.794	1.148	1.211	1.028
Mpp5	<a href='https://www.ncbi.nlm.nih.gov/gene/?term=NA' target="_blank"> NA </a>		protein_coding	protein_coding	0.24798	1.18754	0.026175	0.530556	19.479	19.179	22.526	22.119	15.958	20.266	20.461	24.144
Rragc	<a href='https://www.ncbi.nlm.nih.gov/gene/?term=54170' target="_blank"> 54170 </a>	Ras-related GTP binding C	protein_coding	protein_coding	0.167233	1.1229	0.0261917	0.530556	62.372	70.093	65.54	72.549	58.866	64.984	60.106	66.844
Zyg11b	<a href='https://www.ncbi.nlm.nih.gov/gene/?term=414872' target="_blank"> 414872 </a>	zyg-ll family member B, cell cycle regulator	protein_coding	protein_coding	-0.379601	-1.30098	0.0261746	0.530556	62.859	67.733	57.656	101.245	90.445	85.884	87.677	125.793
Parp16	<a href='https://www.ncbi.nlm.nih.gov/gene/?term=214424' target="_blank"> 214424 </a>	poly (ADP-ribose) polymerase family, member 16	protein_coding	protein_coding	0.460953	1.37645	0.026292	0.53172	3.618	4.407	5.677	4.576	2.913	3.234	3.681	3.537
Prkca	<a href='https://www.ncbi.nlm.nih.gov/gene/?term=18750' target="_blank"> 18750 </a>	protein kinase C, alpha	protein_coding	protein_coding	-0.446331	-1.36257	0.0263266	0.53172	69.958	80.853	60.165	69.782	120.126	108.943	90.303	79.802
Arhgef7	<a href='https://www.ncbi.nlm.nih.gov/gene/?term=54126' target="_blank"> 54126 </a>	Rho guanine nucleotide exchange factor (GEF7)	protein_coding	protein_coding	-0.21819	-1.16327	0.0264515	0.533218	74.287	80.816	63.065	78.995	89.009	92.615	82.52	91.097
Dido1	<a href='https://www.ncbi.nlm.nih.gov/gene/?term=23856' target="_blank"> 23856 </a>	death inducer-obliterator 1	protein_coding	protein_coding	-0.232232	-1.17465	0.0264784	0.533218	21.872	22.213	24.245	22.448	25.589	24.744	27.298	26.88
Fras1	<a href='https://www.ncbi.nlm.nih.gov/gene/?term=231470' target="_blank"> 231470 </a>	Fraser extracellular matrix complex subunit 1	protein_coding	protein_coding	-0.865358	-1.82179	0.0266076	0.534252	3.368	5.825	3.91	2.125	8.146	8.048	8.945	3.665
Pip5k1b	<a href='https://www.ncbi.nlm.nih.gov/gene/?term=18719' target="_blank"> 18719 </a>	phosphatidylinositol-4-phosphate 5-kinase, type 1 beta	protein_coding	protein_coding	-0.348177	-1.27295	0.0266067	0.534252	13.266	13.251	11.25	13.873	18.948	17.66	15.767	14.945
Etnk1	<a href='https://www.ncbi.nlm.nih.gov/gene/?term=75320' target="_blank"> 75320 </a>	ethanolamine kinase 1	protein_coding	protein_coding	-0.304794	-1.23524	0.0266747	0.534818	101.315	113.397	96.678	108.449	136.975	149.804	125.917	121.265
Gpr89	<a href='https://www.ncbi.nlm.nih.gov/gene/?term=67549' target="_blank"> 67549 </a>	G protein-coupled receptor 89	protein_coding	protein_coding	-0.162567	-1.11928	0.026763	0.535806	16.63	18.245	17.018	25.813	21.016	19.318	21.315	29.317
Cep85l	<a href='https://www.ncbi.nlm.nih.gov/gene/?term=100038725' target="_blank"> 100038725 </a>	centrosomal protein 85-like	protein_coding	protein_coding	-0.555867	-1.47005	0.0268898	0.537561	5.594	4.168	4.29	4.923	9.93	6.225	6.179	6.282
Chrna4	<a href='https://www.ncbi.nlm.nih.gov/gene/?term=11438' target="_blank"> 11438 </a>	cholinergic receptor, nicotinic, alpha polypeptide 4	protein_coding	protein_coding	-0.555962	-1.47015	0.0270429	0.538488	3.276	1.768	2.903	3.789	4.043	3.208	4.69	5.124
Gnaz	<a href='https://www.ncbi.nlm.nih.gov/gene/?term=14687' target="_blank"> 14687 </a>	guanine nucleotide binding protein, alpha z subunit	protein_coding	protein_coding	-0.295991	-1.22773	0.0270108	0.538488	44.83	49.846	33.859	48.33	57.211	56.853	50.499	58.948
Vamp3	<a href='https://www.ncbi.nlm.nih.gov/gene/?term=22319' target="_blank"> 22319 </a>	vesicle-associated membrane protein 3	protein_coding	protein_coding	0.358529	1.28212	0.0270538	0.538488	57.006	53.271	72.663	55.303	41.44	48.346	55.017	50.109
Gm9954	<a href='https://www.ncbi.nlm.nih.gov/gene/?term=791323' target="_blank"> 791323 </a>	predicted gene 9954	protein_coding	protein_coding	-0.476715	-1.39157	0.0271799	0.539434	1.692	1.516	1.51	2.257	2.907	2.527	2.11	2.284
Smndc1	<a href='https://www.ncbi.nlm.nih.gov/gene/?term=76479' target="_blank"> 76479 </a>	survival motor neuron domain containing 1	protein_coding	protein_coding	0.136134	1.09896	0.0271773	0.539434	43.611	44.019	41.313	47.766	37.828	39.05	42.112	49.438
Bhlhe22	<a href='https://www.ncbi.nlm.nih.gov/gene/?term=59058' target="_blank"> 59058 </a>	basic helix-loop-helix family, member e22	protein_coding	protein_coding	-0.518204	-1.43217	0.0273293	0.540744	31.051	24.492	23.261	45.193	39.55	32.294	42.748	64.594
Lonrf2	<a href='https://www.ncbi.nlm.nih.gov/gene/?term=381338' target="_blank"> 381338 </a>	LON peptidase N-terminal domain and ring finger 2	protein_coding	protein_coding	-0.308937	-1.23879	0.0273493	0.540744	48.749	57.081	42.031	71.353	66.164	71.688	63.496	82.975
Pds5b	<a href='https://www.ncbi.nlm.nih.gov/gene/?term=100710' target="_blank"> 100710 </a>	PDS5 cohesin associated factor B	protein_coding	protein_coding	-0.262865	-1.19986	0.027364	0.540744	18.514	14.111	14.902	20.69	20.523	18.883	19.849	25.159
Fos	<a href='https://www.ncbi.nlm.nih.gov/gene/?term=14281' target="_blank"> 14281 </a>	FBJ osteosarcoma oncogene	protein_coding	protein_coding	-0.581873	-1.49679	0.0276028	0.544014	104.503	96.043	85.764	100.037	233.423	120.704	115.296	122.768
Ptpre	<a href='https://www.ncbi.nlm.nih.gov/gene/?term=19267' target="_blank"> 19267 </a>	protein tyrosine phosphatase, receptor type, E	protein_coding	protein_coding	-0.438634	-1.35532	0.0276087	0.544014	29.357	34.448	27.551	25.231	44.712	44.096	41.209	32.501
Arhgef28	<a href='https://www.ncbi.nlm.nih.gov/gene/?term=110596' target="_blank"> 110596 </a>	Rho guanine nucleotide exchange factor (GEF) 28	protein_coding	protein_coding	-0.572143	-1.48673	0.0276926	0.544678	15.26	12.848	7.673	16.395	24.676	15.627	15.551	22.138
Dlg2	<a href='https://www.ncbi.nlm.nih.gov/gene/?term=23859' target="_blank"> 23859 </a>	discs large MAGUK scaffold protein 2	protein_coding	protein_coding	-0.444695	-1.36103	0.0277217	0.544678	114.981	94.418	74.42	143.385	169.942	124.987	122.283	196.005
Stxbp5	<a href='https://www.ncbi.nlm.nih.gov/gene/?term=78808' target="_blank"> 78808 </a>	syntaxin binding protein 5 (tomosyn)	protein_coding	protein_coding	-0.369434	-1.29185	0.0277836	0.545113	35.781	34.182	26.214	39.155	53.303	46.36	37.439	47.958
Nsf	<a href='https://www.ncbi.nlm.nih.gov/gene/?term=18195' target="_blank"> 18195 </a>	N-ethylmaleimide sensitive fusion protein	protein_coding	protein_coding	-0.323316	-1.2512	0.0279559	0.54521	507.838	493.527	356.669	542.57	678.867	610.887	514.262	640.005
Rnf7	<a href='https://www.ncbi.nlm.nih.gov/gene/?term=19823' target="_blank"> 19823 </a>	ring finger protein 7	protein_coding	protein_coding	0.175733	1.12954	0.0280267	0.54521	121.604	114.73	120.831	137.513	108.291	103.062	119.697	123.926
Rpl15-ps3	<a href='https://www.ncbi.nlm.nih.gov/gene/?term=100034724' target="_blank"> 100034724 </a>	ribosomal protein L15, pseudogene 3	processed_pseudogene	processed_pseudogene	-4.59283	-24.1313	0.0278745	0.54521	0	0	5.659	0	37.813	43.13	33.042	33.057
Thoc5	<a href='https://www.ncbi.nlm.nih.gov/gene/?term=107829' target="_blank"> 107829 </a>	THO complex 5	protein_coding	protein_coding	-0.207898	-1.155	0.0280067	0.54521	22.475	20.403	19.507	23.013	26.248	22.321	26.635	28.042
Trim21	<a href='https://www.ncbi.nlm.nih.gov/gene/?term=20821' target="_blank"> 20821 </a>	tripartite motif-containing 21	protein_coding	protein_coding	0.505186	1.41931	0.0278453	0.54521	3.066	2.662	3.285	2.188	1.501	1.978	2.095	2.494
Zfp395	<a href='https://www.ncbi.nlm.nih.gov/gene/?term=380912' target="_blank"> 380912 </a>	zinc finger protein 395	protein_coding	protein_coding	0.418962	1.33697	0.0279686	0.54521	9.6	8.242	9.579	7.135	6.588	4.893	6.708	6.634
Zfp638	<a href='https://www.ncbi.nlm.nih.gov/gene/?term=18139' target="_blank"> 18139 </a>	zinc finger protein 638			-0.263525	-1.20041	0.028115	0.546154	47.868	46.905	44.606	53.132	56.123	52.246	56.458	53.734
Crhr1	<a href='https://www.ncbi.nlm.nih.gov/gene/?term=12921' target="_blank"> 12921 </a>	corticotropin releasing hormone receptor 1	protein_coding	protein_coding	-0.41021	-1.32888	0.0282243	0.547503	4.895	3.521	3.981	4.469	6.474	5.279	5.967	4.992
Aif1l	<a href='https://www.ncbi.nlm.nih.gov/gene/?term=108897' target="_blank"> 108897 </a>	allograft inflammatory factor 1-like	protein_coding	protein_coding	0.404387	1.32353	0.0283433	0.549036	4.025	6.444	6.979	5.932	3.566	3.388	3.142	5.948
Gatd3a	<a href='https://www.ncbi.nlm.nih.gov/gene/?term=28295' target="_blank"> 28295 </a>	glutamine amidotransferase like class 1 domain containing 3A			0.128912	1.09347	0.028588	0.552997	125.164	131.391	126.223	140.21	115.819	115.054	124.321	135.063
Kcnab1	<a href='https://www.ncbi.nlm.nih.gov/gene/?term=16497' target="_blank"> 16497 </a>	potassium voltage-gated channel, shaker-related subfamily, beta member 1	processed_transcript	protein_coding	-0.3432	-1.26857	0.0286442	0.553304	25.407	23.561	26.394	29.486	31.842	26.064	43.485	36.495
Chd6	<a href='https://www.ncbi.nlm.nih.gov/gene/?term=71389' target="_blank"> 71389 </a>	chromodomain helicase DNA binding protein 6	protein_coding	protein_coding	-0.238093	-1.17943	0.0287745	0.553487	20.138	19.508	18.87	21.888	26.457	23.455	28.292	27.798
Pdk3	<a href='https://www.ncbi.nlm.nih.gov/gene/?term=236900' target="_blank"> 236900 </a>	pyruvate dehydrogenase kinase, isoenzyme 3	protein_coding	protein_coding	-0.237192	-1.1787	0.028736	0.553487	23.845	26.407	24.084	27.628	31.092	31.503	30.145	30.067
Ylpm1	<a href='https://www.ncbi.nlm.nih.gov/gene/?term=56531' target="_blank"> 56531 </a>	YLP motif containing 1	protein_coding	protein_coding	-0.326308	-1.2538	0.0287282	0.553487	58.575	49.736	47.426	82.133	62.69	55.377	62.227	86.241
Uhmk1	<a href='https://www.ncbi.nlm.nih.gov/gene/?term=16589' target="_blank"> 16589 </a>	U2AF homology motif (UHM) kinase 1	protein_coding	protein_coding	-0.231912	-1.17439	0.0292873	0.562563	95.525	98.665	83.939	102.776	120.702	122.201	102.896	113.523
Arhgap32	<a href='https://www.ncbi.nlm.nih.gov/gene/?term=330914' target="_blank"> 330914 </a>	Rho GTPase activating protein 32	protein_coding	protein_coding	-0.335914	-1.26218	0.0298062	0.56867	36.615	33.368	30.256	50.889	67.144	59.02	53.282	75.422
Arhgap35	<a href='https://www.ncbi.nlm.nih.gov/gene/?term=232906' target="_blank"> 232906 </a>	Rho GTPase activating protein 35	protein_coding	protein_coding	-0.29358	-1.22568	0.0297715	0.56867	57.214	59.372	44.438	70.022	73.275	75.503	65.626	92.443
Cabin1	<a href='https://www.ncbi.nlm.nih.gov/gene/?term=104248' target="_blank"> 104248 </a>	calcineurin binding protein 1	protein_coding	protein_coding	-0.15675	-1.11477	0.0298352	0.56867	32.712	29.058	28.949	33.923	35.039	31.649	34.974	37.472
Cltc	<a href='https://www.ncbi.nlm.nih.gov/gene/?term=67300' target="_blank"> 67300 </a>	clathrin, heavy polypeptide (Hc)	protein_coding	protein_coding	-0.233131	-1.17538	0.0299365	0.56867	363.87	360.948	326.852	366.763	407.509	406.633	341.971	372.442
D5Ertd579e	<a href='https://www.ncbi.nlm.nih.gov/gene/?term=320661' target="_blank"> 320661 </a>	DNA segment, Chr 5, ERATO Doi 579, expressed	processed_transcript	protein_coding	-0.259621	-1.19716	0.0297396	0.56867	42.088	45.941	43.089	39.702	57.879	54.623	51.478	50.287
Gm15899	<a href='https://www.ncbi.nlm.nih.gov/gene/?term=NA' target="_blank"> NA </a>		processed_pseudogene	processed_pseudogene	-0.390846	-1.31116	0.029902	0.56867	61.723	68.185	71.093	85.473	88.973	91.959	95.336	100.054
Psd3	<a href='https://www.ncbi.nlm.nih.gov/gene/?term=234353' target="_blank"> 234353 </a>	pleckstrin and Sec7 domain containing 3	protein_coding	protein_coding	-0.420586	-1.33847	0.0298974	0.56867	135.582	139.508	102.14	187.489	205.091	189.21	148.815	239.222
Tfip11	<a href='https://www.ncbi.nlm.nih.gov/gene/?term=54723' target="_blank"> 54723 </a>	tuftelin interacting protein 11	protein_coding	protein_coding	-0.225773	-1.1694	0.0297699	0.56867	23.443	26.04	20.457	27.228	28.14	28.268	26.119	32.282
Kcnc3	<a href='https://www.ncbi.nlm.nih.gov/gene/?term=16504' target="_blank"> 16504 </a>	potassium voltage gated channel, Shaw-related subfamily, member 3	protein_coding	protein_coding	-0.414061	-1.33243	0.0300252	0.568781	43.966	40.121	27.947	36.888	59.439	50.988	38.474	47.255
Zeb2	<a href='https://www.ncbi.nlm.nih.gov/gene/?term=24136' target="_blank"> 24136 </a>	zinc finger E-box binding homeobox 2	protein_coding	protein_coding	-0.344894	-1.27006	0.0300146	0.568781	32.756	27.743	38.333	36.872	48.718	38.577	46.373	50.207
Brwd3	<a href='https://www.ncbi.nlm.nih.gov/gene/?term=382236' target="_blank"> 382236 </a>	bromodomain and WD repeat domain containing 3	protein_coding	protein_coding	-0.265582	-1.20212	0.0300743	0.568926	3.339	3.187	3.525	4.332	4.067	4.199	4.716	4.555
Zfp451	<a href='https://www.ncbi.nlm.nih.gov/gene/?term=98403' target="_blank"> 98403 </a>	zinc finger protein 451	nonsense_mediated_decay	protein_coding	-0.292559	-1.22481	0.0302092	0.570692	21.222	18.257	14.515	24.159	21.7	22.759	19.862	26.699
Rbms2	<a href='https://www.ncbi.nlm.nih.gov/gene/?term=56516' target="_blank"> 56516 </a>	RNA binding motif, single stranded interacting protein 2	protein_coding	protein_coding	0.368131	1.29068	0.0303763	0.571717	16.349	14.14	17.487	15.513	13.255	9.969	14.39	13.897
Sox21	<a href='https://www.ncbi.nlm.nih.gov/gene/?term=223227' target="_blank"> 223227 </a>	SRY (sex determining region Y)-box 21	protein_coding	protein_coding	0.681253	1.60353	0.0303599	0.571717	7.495	7.547	4.686	4.046	4.918	2.803	3.626	3.534
Wnt9a	<a href='https://www.ncbi.nlm.nih.gov/gene/?term=216795' target="_blank"> 216795 </a>	wingless-type MMTV integration site family, member 9A	protein_coding	protein_coding	0.497047	1.41132	0.0303883	0.571717	4.506	5.7	6.361	5.705	2.629	4.177	4.539	4.856
Marchf1	<a href='https://www.ncbi.nlm.nih.gov/gene/?term=72925' target="_blank"> 72925 </a>	membrane associated ring-CH-type finger 1			-0.409375	-1.32811	0.0305125	0.572696	24.156	20.042	17.348	27.407	34.698	29.299	25.643	33.478
Tmx4	<a href='https://www.ncbi.nlm.nih.gov/gene/?term=52837' target="_blank"> 52837 </a>	thioredoxin-related transmembrane protein 4	protein_coding	protein_coding	-0.256389	-1.19449	0.0305238	0.572696	141.602	150.76	125.289	151.565	187.244	181.778	168.074	167.038
Golim4	<a href='https://www.ncbi.nlm.nih.gov/gene/?term=73124' target="_blank"> 73124 </a>	golgi integral membrane protein 4	protein_coding	protein_coding	0.325671	1.25325	0.0306249	0.573028	20.037	17.311	26.892	22.774	17.058	14.678	17.899	22.786
Gpr61	<a href='https://www.ncbi.nlm.nih.gov/gene/?term=229714' target="_blank"> 229714 </a>	G protein-coupled receptor 61	protein_coding	protein_coding	-0.360026	-1.28345	0.0305886	0.573028	7.529	7.328	8.225	7.598	11.528	8.787	10.589	8.897
Lclat1	<a href='https://www.ncbi.nlm.nih.gov/gene/?term=225010' target="_blank"> 225010 </a>	lysocardiolipin acyltransferase 1	protein_coding	protein_coding	-0.237997	-1.17935	0.0308935	0.576483	32.552	38.522	32.06	41.422	48.63	48.785	46.934	42.074
Ncoa6	<a href='https://www.ncbi.nlm.nih.gov/gene/?term=56406' target="_blank"> 56406 </a>	nuclear receptor coactivator 6	protein_coding	protein_coding	-0.2198	-1.16457	0.0308685	0.576483	26.57	24.33	25.087	34.532	28.644	31.425	32.101	39.031
Pnmal1	<a href='https://www.ncbi.nlm.nih.gov/gene/?term=NA' target="_blank"> NA </a>		protein_coding	protein_coding	-0.220597	-1.16522	0.03102	0.578058	46.126	49.312	39.175	57.563	56.632	57.232	52.768	63.093
Shc3	<a href='https://www.ncbi.nlm.nih.gov/gene/?term=20418' target="_blank"> 20418 </a>	src homology 2 domain-containing transforming protein C3	protein_coding	protein_coding	-0.522664	-1.43661	0.0311723	0.580108	35.733	42.31	32.219	26.182	51.646	47.263	52.4	38.14
Ncald	<a href='https://www.ncbi.nlm.nih.gov/gene/?term=52589' target="_blank"> 52589 </a>	neurocalcin delta	protein_coding	protein_coding	-0.424718	-1.34231	0.0312931	0.580298	186.802	157.56	151.063	140.56	293.39	211.91	257.105	207.995
St8sia1	<a href='https://www.ncbi.nlm.nih.gov/gene/?term=20449' target="_blank"> 20449 </a>	ST8 alpha-N-acetyl-neuraminide alpha-2,8-sialyltransferase 1	protein_coding	protein_coding	-0.344718	-1.2699	0.0313092	0.580298	9.861	10.33	9.488	15.072	15.584	12.082	13.491	17.867
Usb1	<a href='https://www.ncbi.nlm.nih.gov/gene/?term=101985' target="_blank"> 101985 </a>	U6 snRNA biogenesis 1	protein_coding	protein_coding	0.220289	1.16497	0.0312758	0.580298	19.187	17.467	17.28	19.311	15.91	16.786	14.555	16.015
Pafah1b1	<a href='https://www.ncbi.nlm.nih.gov/gene/?term=18472' target="_blank"> 18472 </a>	platelet-activating factor acetylhydrolase, isoform 1b, subunit 1	protein_coding	protein_coding	-0.200334	-1.14896	0.0313789	0.580806	247.009	249.784	229.611	302.803	315.442	298.321	274.702	330.663
Slc4a10	<a href='https://www.ncbi.nlm.nih.gov/gene/?term=94229' target="_blank"> 94229 </a>	solute carrier family 4, sodium bicarbonate cotransporter-like, member 10	protein_coding	protein_coding	-0.255048	-1.19338	0.0316302	0.584669	144.62	154.383	154.602	161.754	174.1	187.972	196.34	146.073
Prepl	<a href='https://www.ncbi.nlm.nih.gov/gene/?term=213760' target="_blank"> 213760 </a>	prolyl endopeptidase-like	protein_coding	protein_coding	-0.316208	-1.24505	0.0316881	0.584952	211.034	221.837	181.947	214.824	299.083	276.595	238.113	244.534
Dlgap1	<a href='https://www.ncbi.nlm.nih.gov/gene/?term=224997' target="_blank"> 224997 </a>	DLG associated protein 1	retained_intron	protein_coding	-0.380912	-1.30217	0.0319199	0.585297	130.333	134.439	93.069	122.845	181.806	170.277	129.593	156.924
Eci2	<a href='https://www.ncbi.nlm.nih.gov/gene/?term=23986' target="_blank"> 23986 </a>	enoyl-Coenzyme A delta isomerase 2	protein_coding	protein_coding	0.380277	1.30159	0.0317984	0.585297	64.059	66.99	88.487	63.078	52.527	55.875	66.478	53.061
Gm4739	<a href='https://www.ncbi.nlm.nih.gov/gene/?term=15352' target="_blank"> 15352 </a>	high mobility group box 2 pseudogene			0.458157	1.37379	0.03185	0.585297	35.62	35.169	44.396	28.925	22.848	25.927	26.671	32.383
Gng12	<a href='https://www.ncbi.nlm.nih.gov/gene/?term=14701' target="_blank"> 14701 </a>	guanine nucleotide binding protein (G protein), gamma 12	protein_coding	protein_coding	0.391457	1.31172	0.0318098	0.585297	64.028	79.727	86.419	61.097	48.622	63.569	59.132	58.333
Hmgb3	<a href='https://www.ncbi.nlm.nih.gov/gene/?term=15354' target="_blank"> 15354 </a>	high mobility group box 3	protein_coding	protein_coding	0.173789	1.12802	0.0318853	0.585297	34.308	32.354	34.834	34.682	31.978	28.97	32.144	33.217
Sacs	<a href='https://www.ncbi.nlm.nih.gov/gene/?term=50720' target="_blank"> 50720 </a>	sacsin	protein_coding	protein_coding	-0.362177	-1.28536	0.0319696	0.585427	12.466	11.179	8.431	14.46	16.996	15.018	13.153	18.674
Gm12184	<a href='https://www.ncbi.nlm.nih.gov/gene/?term=100039945' target="_blank"> 100039945 </a>	CDK2 (cyclin-dependent kinase 2)-associated protein 1 pseudogene	protein_coding	protein_coding	0.472554	1.38756	0.0320576	0.586256	30.548	23.11	17.927	19.286	19.658	16.4	14.284	15.947
Arfgap1	<a href='https://www.ncbi.nlm.nih.gov/gene/?term=228998' target="_blank"> 228998 </a>	ADP-ribosylation factor GTPase activating protein 1	protein_coding	protein_coding	-0.178264	-1.13152	0.0323193	0.588686	61.41	63.968	50.722	72.686	80.135	70.538	66.439	79.896
Dbn1	<a href='https://www.ncbi.nlm.nih.gov/gene/?term=56320' target="_blank"> 56320 </a>	drebrin 1	protein_coding	protein_coding	-0.213476	-1.15948	0.0322933	0.588686	134.13	142.606	120.958	126.079	167.297	154.823	153.885	151.165
Kcnb1	<a href='https://www.ncbi.nlm.nih.gov/gene/?term=16500' target="_blank"> 16500 </a>	potassium voltage gated channel, Shab-related subfamily, member 1	protein_coding	protein_coding	-0.439998	-1.3566	0.0323596	0.588686	17.041	19.799	14.137	15.466	27.907	26.894	23.009	19.069
Smim11	<a href='https://www.ncbi.nlm.nih.gov/gene/?term=68936' target="_blank"> 68936 </a>	small integral membrane protein 11	protein_coding	protein_coding	0.364498	1.28743	0.0323619	0.588686	47.034	41.445	48.195	51.478	28.958	34.212	41.974	42.815
Eif4g3	<a href='https://www.ncbi.nlm.nih.gov/gene/?term=230861' target="_blank"> 230861 </a>	eukaryotic translation initiation factor 4 gamma, 3	protein_coding	protein_coding	-0.198585	-1.14757	0.032574	0.589422	66.893	73.779	62.734	69.774	88.344	82.252	75.433	78.875
Gspt1	<a href='https://www.ncbi.nlm.nih.gov/gene/?term=14852' target="_blank"> 14852 </a>	G1 to S phase transition 1	protein_coding	protein_coding	-0.170915	-1.12577	0.0324971	0.589422	55.722	65.326	56.501	65.44	66.56	63.583	67.5	74.307
Stox2	<a href='https://www.ncbi.nlm.nih.gov/gene/?term=71069' target="_blank"> 71069 </a>	storkhead box 2	protein_coding	protein_coding	-0.290121	-1.22274	0.0325395	0.589422	33.053	30.87	22.76	32.852	37.882	37.645	32.217	44.924
Trio	<a href='https://www.ncbi.nlm.nih.gov/gene/?term=223435' target="_blank"> 223435 </a>	triple functional domain (PTPRF interacting)	protein_coding	protein_coding	-0.337405	-1.26348	0.032523	0.589422	69.725	53.651	52.967	70.396	68.823	58.997	59.486	73.632
Il16	<a href='https://www.ncbi.nlm.nih.gov/gene/?term=16170' target="_blank"> 16170 </a>	interleukin 16	protein_coding	protein_coding	-0.42081	-1.33868	0.0326877	0.590702	22.519	20.594	10.885	26.002	26.804	24.19	20.106	29.783
Adi1	<a href='https://www.ncbi.nlm.nih.gov/gene/?term=104923' target="_blank"> 104923 </a>	acireductone dioxygenase 1	protein_coding	protein_coding	0.421478	1.3393	0.0332336	0.59239	23.916	27.868	33.446	32.633	16.424	22.01	27.112	27.877
Atrn	<a href='https://www.ncbi.nlm.nih.gov/gene/?term=11990' target="_blank"> 11990 </a>	attractin	protein_coding	protein_coding	-0.317818	-1.24644	0.033168	0.59239	49.95	57.368	46.507	49.01	68.67	71.622	63.658	55.844
Cript	<a href='https://www.ncbi.nlm.nih.gov/gene/?term=56724' target="_blank"> 56724 </a>	cysteine-rich PDZ-binding protein	protein_coding	protein_coding	0.192593	1.14282	0.0328752	0.59239	79.244	73.267	71.028	97.655	70.847	74.674	67.238	77.994
Efs	<a href='https://www.ncbi.nlm.nih.gov/gene/?term=13644' target="_blank"> 13644 </a>	embryonal Fyn-associated substrate	protein_coding	protein_coding	0.312926	1.24222	0.0331022	0.59239	13.529	11.52	10.864	14.03	10.588	8.665	10.191	12.038
Gapvd1	<a href='https://www.ncbi.nlm.nih.gov/gene/?term=66691' target="_blank"> 66691 </a>	GTPase activating protein and VPS9 domains 1	protein_coding	protein_coding	-0.145091	-1.1058	0.0329917	0.59239	50.666	48.665	43.599	57.176	59.813	56.4	57.88	64.383
Glra2	<a href='https://www.ncbi.nlm.nih.gov/gene/?term=237213' target="_blank"> 237213 </a>	glycine receptor, alpha 2 subunit	protein_coding	protein_coding	-0.483976	-1.39859	0.0331138	0.59239	8.194	8.366	8.105	6.646	10.695	10.844	14.803	8.772
Ipo5	<a href='https://www.ncbi.nlm.nih.gov/gene/?term=70572' target="_blank"> 70572 </a>	importin 5	protein_coding	protein_coding	-0.198412	-1.14743	0.0332152	0.59239	108.486	99.623	97.02	122.258	135.026	109.91	124.127	134.283
Nrde2	<a href='https://www.ncbi.nlm.nih.gov/gene/?term=217827' target="_blank"> 217827 </a>	nrde-2 necessary for RNA interference, domain containing	protein_coding	protein_coding	-0.261554	-1.19877	0.0332556	0.59239	5.901	6.422	5.123	5.708	7.465	6.349	6.607	7.677
Pik3r3	<a href='https://www.ncbi.nlm.nih.gov/gene/?term=18710' target="_blank"> 18710 </a>	phosphoinositide-3-kinase regulatory subunit 3	protein_coding	protein_coding	-0.367536	-1.29015	0.0329438	0.59239	42.888	42.247	31.11	34.648	56.909	54.233	46.649	44.584
Smpd3	<a href='https://www.ncbi.nlm.nih.gov/gene/?term=58994' target="_blank"> 58994 </a>	sphingomyelin phosphodiesterase 3, neutral	protein_coding	protein_coding	-0.402226	-1.32155	0.0329817	0.59239	49.678	46.649	33.405	58.049	71.117	64.057	47.506	69.941
Ttc30a1	<a href='https://www.ncbi.nlm.nih.gov/gene/?term=78802' target="_blank"> 78802 </a>	tetratricopeptide repeat domain 30A1	protein_coding	protein_coding	0.388462	1.309	0.0331017	0.59239	2.971	2.88	2.988	2.578	2.309	1.991	2.449	2.339
Fem1c	<a href='https://www.ncbi.nlm.nih.gov/gene/?term=240263' target="_blank"> 240263 </a>	fem 1 homolog c	protein_coding	protein_coding	-0.248562	-1.18802	0.0333833	0.593894	16.469	16.087	15.289	16.072	21.649	18.065	18.405	20.309
Dync2h1	<a href='https://www.ncbi.nlm.nih.gov/gene/?term=110350' target="_blank"> 110350 </a>	dynein cytoplasmic 2 heavy chain 1	protein_coding	protein_coding	-0.283584	-1.21721	0.0336342	0.597584	6.741	6.303	8.581	8.793	9.188	8.598	10.218	9.47
Prkcb	<a href='https://www.ncbi.nlm.nih.gov/gene/?term=18751' target="_blank"> 18751 </a>	protein kinase C, beta	nonsense_mediated_decay	protein_coding	-0.367517	-1.29013	0.0337417	0.597946	156.746	176.343	140.502	240.253	198.699	206.998	175.712	242.634
Vps45	<a href='https://www.ncbi.nlm.nih.gov/gene/?term=22365' target="_blank"> 22365 </a>	vacuolar protein sorting 45	protein_coding	protein_coding	-0.170864	-1.12573	0.033714	0.597946	32.737	25.94	32.789	33.258	37.323	31.766	36.091	36.651
Gnaq	<a href='https://www.ncbi.nlm.nih.gov/gene/?term=14682' target="_blank"> 14682 </a>	guanine nucleotide binding protein, alpha q polypeptide	protein_coding	protein_coding	-0.267961	-1.20411	0.033837	0.598862	88.329	81.69	69.955	106.563	108.536	103.541	90.848	122.706
Trim33	<a href='https://www.ncbi.nlm.nih.gov/gene/?term=94093' target="_blank"> 94093 </a>	tripartite motif-containing 33	protein_coding	protein_coding	-0.202801	-1.15093	0.0340056	0.601072	24.912	23.906	20.8	26.493	29.304	29.804	25.65	30.67
Mycbp2	<a href='https://www.ncbi.nlm.nih.gov/gene/?term=105689' target="_blank"> 105689 </a>	MYC binding protein 2, E3 ubiquitin protein ligase	protein_coding	protein_coding	-0.413731	-1.33213	0.0340994	0.601954	65.182	53.829	50.47	94.676	64.264	61.545	59.549	96.177
Mrs2	<a href='https://www.ncbi.nlm.nih.gov/gene/?term=380836' target="_blank"> 380836 </a>	MRS2 magnesium transporter	protein_coding	protein_coding	-0.176392	-1.13005	0.0342518	0.603096	25.716	22.105	22.151	28.333	27.191	28.638	27.674	34.265
Sstr1	<a href='https://www.ncbi.nlm.nih.gov/gene/?term=20605' target="_blank"> 20605 </a>	somatostatin receptor 1	protein_coding	protein_coding	-0.61042	-1.5267	0.0342176	0.603096	3.588	5.672	3.197	4.658	8.091	7.184	5.315	5.152
Gm4294	<a href='https://www.ncbi.nlm.nih.gov/gene/?term=100043209' target="_blank"> 100043209 </a>	ribosomal protein L15 pseudogene	processed_pseudogene	processed_pseudogene	0.390647	1.31098	0.0343361	0.603805	295.534	270.132	278.916	418.179	213.194	189.503	270.006	311.514
Large1	<a href='https://www.ncbi.nlm.nih.gov/gene/?term=16795' target="_blank"> 16795 </a>	LARGE xylosyl- and glucuronyltransferase 1			-0.257613	-1.1955	0.0344601	0.605025	75.591	70.675	56.479	71.07	90.838	83.481	74.042	79.549
Sat1	<a href='https://www.ncbi.nlm.nih.gov/gene/?term=20229' target="_blank"> 20229 </a>	spermidine/spermine N1-acetyl transferase 1	protein_coding	protein_coding	0.51627	1.43025	0.0344936	0.605025	104.176	105.408	181.587	110.486	83.64	95.313	103.596	83.972
Add2	<a href='https://www.ncbi.nlm.nih.gov/gene/?term=11519' target="_blank"> 11519 </a>	adducin 2 (beta)	protein_coding	protein_coding	-0.47797	-1.39278	0.0347005	0.607251	68.277	64.384	45.108	100.478	104.804	96.942	91.286	158.87
Rps12-ps3	<a href='https://www.ncbi.nlm.nih.gov/gene/?term=100034727' target="_blank"> 100034727 </a>	ribosomal protein S12, pseudogene 3	protein_coding	protein_coding	0.296953	1.22855	0.0347481	0.607251	327.14	286.724	338.231	365.486	247.296	228.436	289.452	330.309
Zfp667	<a href='https://www.ncbi.nlm.nih.gov/gene/?term=384763' target="_blank"> 384763 </a>	zinc finger protein 667	protein_coding	protein_coding	-0.235925	-1.17766	0.0347531	0.607251	11.816	12.855	11.087	12.145	14.787	13.843	12.904	15.316
Ppp1r13b	<a href='https://www.ncbi.nlm.nih.gov/gene/?term=21981' target="_blank"> 21981 </a>	protein phosphatase 1, regulatory subunit 13B	protein_coding	protein_coding	-0.381497	-1.30269	0.034833	0.607874	30.145	32.878	20.638	35.642	40.143	41.871	30.935	42.949
Mapkbp1	<a href='https://www.ncbi.nlm.nih.gov/gene/?term=26390' target="_blank"> 26390 </a>	mitogen-activated protein kinase binding protein 1	protein_coding	protein_coding	-0.318386	-1.24693	0.0349041	0.607876	15.888	13.784	11.76	16.851	20.971	17.467	18.095	22.084
Pbrm1	<a href='https://www.ncbi.nlm.nih.gov/gene/?term=66923' target="_blank"> 66923 </a>	polybromo 1	protein_coding	protein_coding	-0.164786	-1.121	0.0349216	0.607876	21.963	20.066	20.396	26.419	26.649	23.703	26.864	33.52
Nup210	<a href='https://www.ncbi.nlm.nih.gov/gene/?term=54563' target="_blank"> 54563 </a>	nucleoporin 210	protein_coding	protein_coding	-0.230632	-1.17335	0.0350545	0.609301	14.771	12.983	11.714	22.939	18.164	13.976	17.862	22.24
Ppp6r2	<a href='https://www.ncbi.nlm.nih.gov/gene/?term=71474' target="_blank"> 71474 </a>	protein phosphatase 6, regulatory subunit 2	protein_coding	protein_coding	-0.157932	-1.11569	0.0351366	0.609301	78.279	68.645	79.185	98.182	90.832	100.424	105.53	126.622
Trappc9	<a href='https://www.ncbi.nlm.nih.gov/gene/?term=76510' target="_blank"> 76510 </a>	trafficking protein particle complex 9	protein_coding	protein_coding	-0.158662	-1.11625	0.0351059	0.609301	49.792	50.936	41.687	50.662	53.23	53.442	55.889	56.501
Ago1	<a href='https://www.ncbi.nlm.nih.gov/gene/?term=236511' target="_blank"> 236511 </a>	argonaute RISC catalytic subunit 1	protein_coding	protein_coding	-0.222831	-1.16702	0.0353048	0.610674	29.33	28.693	26.894	25.746	35.378	31.879	34.456	31.971
Mib1	<a href='https://www.ncbi.nlm.nih.gov/gene/?term=225164' target="_blank"> 225164 </a>	mindbomb E3 ubiquitin protein ligase 1	protein_coding	protein_coding	-0.213125	-1.1592	0.0352937	0.610674	43.768	42.145	37.582	40.216	45.648	47.29	43.076	46.374
Anks1b	<a href='https://www.ncbi.nlm.nih.gov/gene/?term=77531' target="_blank"> 77531 </a>	ankyrin repeat and sterile alpha motif domain containing 1B	protein_coding	protein_coding	-0.354613	-1.27864	0.0355486	0.613012	98.498	98.248	72.549	134.708	128.597	128.284	116.924	166.742
Arhgap39	<a href='https://www.ncbi.nlm.nih.gov/gene/?term=223666' target="_blank"> 223666 </a>	Rho GTPase activating protein 39	protein_coding	protein_coding	-0.268089	-1.20421	0.0355738	0.613012	36.858	38.123	28.409	41.614	44.791	43.542	42.005	44.675
Usp31	<a href='https://www.ncbi.nlm.nih.gov/gene/?term=76179' target="_blank"> 76179 </a>	ubiquitin specific peptidase 31	protein_coding	protein_coding	-0.368377	-1.2909	0.0355468	0.613012	16.745	14.774	11.2	20.376	21.165	19.999	16.65	24.827
Efr3b	<a href='https://www.ncbi.nlm.nih.gov/gene/?term=668212' target="_blank"> 668212 </a>	EFR3 homolog B	protein_coding	protein_coding	-0.372953	-1.295	0.035631	0.613229	77.296	94.16	68.897	72.518	117.424	109.711	97.397	84.966
Mea1	<a href='https://www.ncbi.nlm.nih.gov/gene/?term=17256' target="_blank"> 17256 </a>	male enhanced antigen 1	protein_coding	protein_coding	0.120596	1.08718	0.0358983	0.61663	182.511	179.435	175.571	211.7	172.225	173.82	168.908	193.316
Ntng2	<a href='https://www.ncbi.nlm.nih.gov/gene/?term=171171' target="_blank"> 171171 </a>	netrin G2	nonsense_mediated_decay	protein_coding	-0.422673	-1.34041	0.0359185	0.61663	36.05	33.022	29.435	29.902	56.124	42.085	43.867	33.176
Sar1b	<a href='https://www.ncbi.nlm.nih.gov/gene/?term=66397' target="_blank"> 66397 </a>	secretion associated Ras related GTPase 1B	protein_coding	protein_coding	0.199982	1.14868	0.0360128	0.617478	119.77	109.848	116.432	124.095	105.895	107.37	100.432	109.729
Clmn	<a href='https://www.ncbi.nlm.nih.gov/gene/?term=94040' target="_blank"> 94040 </a>	calmin	protein_coding	protein_coding	-0.296873	-1.22848	0.0361184	0.618517	17.706	23.472	19.452	18.516	21.556	24.849	28.722	26.915
Ddi2	<a href='https://www.ncbi.nlm.nih.gov/gene/?term=68817' target="_blank"> 68817 </a>	DNA-damage inducible protein 2	protein_coding	protein_coding	-0.235379	-1.17722	0.0363754	0.620563	23.678	22.385	20.155	28.677	23.875	27.845	31.361	38.385
Kif7	<a href='https://www.ncbi.nlm.nih.gov/gene/?term=16576' target="_blank"> 16576 </a>	kinesin family member 7	protein_coding	protein_coding	0.325839	1.25339	0.0363895	0.620563	2.72	2.238	2.118	2.411	1.851	1.691	2.016	2.099
Rnf215	<a href='https://www.ncbi.nlm.nih.gov/gene/?term=71673' target="_blank"> 71673 </a>	ring finger protein 215	protein_coding	protein_coding	0.215564	1.16116	0.0364638	0.620563	36.244	34.87	33.253	33.224	32.231	30.694	31.896	29.818
Scaf8	<a href='https://www.ncbi.nlm.nih.gov/gene/?term=106583' target="_blank"> 106583 </a>	SR-related CTD-associated factor 8	protein_coding	protein_coding	-0.168507	-1.12389	0.0363679	0.620563	26.999	30.555	24.323	26.642	30.449	33.951	31.608	36.074
Top2b	<a href='https://www.ncbi.nlm.nih.gov/gene/?term=21974' target="_blank"> 21974 </a>	topoisomerase (DNA) II beta	protein_coding	protein_coding	-0.185687	-1.13736	0.0364249	0.620563	45.339	45.816	54.717	58.497	56.941	45.483	61.571	61.411
Elf2	<a href='https://www.ncbi.nlm.nih.gov/gene/?term=69257' target="_blank"> 69257 </a>	E74-like factor 2	protein_coding	protein_coding	0.203963	1.15186	0.0365238	0.620813	27.881	25.342	26.443	26.25	20.958	26.159	22.759	26.774
Aldh2	<a href='https://www.ncbi.nlm.nih.gov/gene/?term=11669' target="_blank"> 11669 </a>	aldehyde dehydrogenase 2, mitochondrial	protein_coding	protein_coding	0.423738	1.3414	0.0367249	0.622379	120.784	121.607	171.711	113.373	88.016	86.229	126.762	103.588
Med21	<a href='https://www.ncbi.nlm.nih.gov/gene/?term=108098' target="_blank"> 108098 </a>	mediator complex subunit 21	protein_coding	protein_coding	0.278096	1.21259	0.0366739	0.622379	70.749	61.004	61.83	88.205	57.343	52.333	55.849	70.521
Rbl1	<a href='https://www.ncbi.nlm.nih.gov/gene/?term=19650' target="_blank"> 19650 </a>	RB transcriptional corepressor like 1	protein_coding	protein_coding	0.633967	1.55183	0.0367518	0.622379	1.78	1.11	1.647	1.019	0.84	0.895	0.921	1.037
Aff3	<a href='https://www.ncbi.nlm.nih.gov/gene/?term=16764' target="_blank"> 16764 </a>	AF4/FMR2 family, member 3	protein_coding	protein_coding	-0.349435	-1.27406	0.0369727	0.625348	17.814	20.449	13.563	18.204	25.096	24.847	20.02	20.918
Ckap5	<a href='https://www.ncbi.nlm.nih.gov/gene/?term=75786' target="_blank"> 75786 </a>	cytoskeleton associated protein 5	protein_coding	protein_coding	-0.108028	-1.07775	0.0371991	0.627633	72.405	73.183	70.458	78.174	81.538	79.655	80.063	89.577
Gm7367	<a href='https://www.ncbi.nlm.nih.gov/gene/?term=664849' target="_blank"> 664849 </a>	1110014K08Rik pseudogene	protein_coding	protein_coding	0.419058	1.33705	0.0371681	0.627633	41.769	33.003	30.774	40.746	30.248	29.739	19.407	29.88
Sft2d1	<a href='https://www.ncbi.nlm.nih.gov/gene/?term=106489' target="_blank"> 106489 </a>	SFT2 domain containing 1	protein_coding	protein_coding	0.250521	1.18964	0.0372613	0.627909	72.305	66.199	70.137	87.266	63.309	57.534	56.494	79.074
Tomm5	<a href='https://www.ncbi.nlm.nih.gov/gene/?term=68512' target="_blank"> 68512 </a>	translocase of outer mitochondrial membrane 5	protein_coding	protein_coding	0.178554	1.13175	0.0373437	0.628528	92.057	91.001	93.847	110.866	86.301	81.317	90.733	90.66
Dnajb5	<a href='https://www.ncbi.nlm.nih.gov/gene/?term=56323' target="_blank"> 56323 </a>	DnaJ heat shock protein family (Hsp40) member B5	protein_coding	protein_coding	-0.297059	-1.22864	0.0374201	0.629042	121.8	158.684	108.55	130.914	159.182	195.058	153.378	163.529
Hnrnpf	<a href='https://www.ncbi.nlm.nih.gov/gene/?term=98758' target="_blank"> 98758 </a>	heterogeneous nuclear ribonucleoprotein F	protein_coding	protein_coding	0.204263	1.1521	0.0375095	0.629577	153.997	147.175	156.751	185.686	120.814	139.952	131.113	173.483
Nhlrc3	<a href='https://www.ncbi.nlm.nih.gov/gene/?term=212114' target="_blank"> 212114 </a>	NHL repeat containing 3	protein_coding	protein_coding	0.203134	1.1512	0.0375587	0.629577	9.407	9.105	9.934	11.361	7.678	7.773	9.137	9.581
Pcdh7	<a href='https://www.ncbi.nlm.nih.gov/gene/?term=54216' target="_blank"> 54216 </a>	protocadherin 7	protein_coding	protein_coding	-0.439336	-1.35598	0.0375895	0.629577	13.403	15.638	10.862	13.894	22.23	24.97	15.705	16.052
Copz2	<a href='https://www.ncbi.nlm.nih.gov/gene/?term=56358' target="_blank"> 56358 </a>	coatomer protein complex, subunit zeta 2	retained_intron	protein_coding	0.570416	1.48495	0.0376698	0.630155	20.214	22.553	24.949	12.815	10.863	15.04	16.16	15.148
Lrpprc	<a href='https://www.ncbi.nlm.nih.gov/gene/?term=72416' target="_blank"> 72416 </a>	leucine-rich PPR-motif containing	protein_coding	protein_coding	-0.28053	-1.21464	0.0377513	0.63075	30.563	33.15	34.64	31.812	40.743	40.253	44.58	36.656
Rps4x	<a href='https://www.ncbi.nlm.nih.gov/gene/?term=20102' target="_blank"> 20102 </a>	ribosomal protein S4, X-linked	protein_coding	protein_coding	0.257632	1.19552	0.0378272	0.631251	443.696	384.747	496.376	476.403	364.742	346.611	430.09	401.649
Clstn2	<a href='https://www.ncbi.nlm.nih.gov/gene/?term=64085' target="_blank"> 64085 </a>	calsyntenin 2	protein_coding	protein_coding	-0.41174	-1.33029	0.0380204	0.631357	64.571	54.939	40.368	69.778	96.431	72.395	61.02	82.307
Fam171b	<a href='https://www.ncbi.nlm.nih.gov/gene/?term=241520' target="_blank"> 241520 </a>	family with sequence similarity 171, member B	protein_coding	protein_coding	-0.250704	-1.18979	0.0380626	0.631357	100.558	94.196	82.815	123.608	128.965	109.912	111.504	144.603
Gm49883	<a href='https://www.ncbi.nlm.nih.gov/gene/?term=NA' target="_blank"> NA </a>				0.619623	1.53647	0.0379695	0.631357	1.721	1.111	1.359	2.341	1.088	0.814	1.093	1.44
Kif21a	<a href='https://www.ncbi.nlm.nih.gov/gene/?term=16564' target="_blank"> 16564 </a>	kinesin family member 21A	protein_coding	protein_coding	-0.225368	-1.16908	0.0380634	0.631357	54.455	50.248	46.157	59.965	69.522	59.776	55.97	64.003
Pitpnm2	<a href='https://www.ncbi.nlm.nih.gov/gene/?term=19679' target="_blank"> 19679 </a>	phosphatidylinositol transfer protein, membrane-associated 2	protein_coding	protein_coding	-0.171111	-1.12593	0.0379127	0.631357	41.914	43.574	37.699	43.563	44.511	43.352	47.66	50.822
Dmxl1	<a href='https://www.ncbi.nlm.nih.gov/gene/?term=240283' target="_blank"> 240283 </a>	Dmx-like 1	protein_coding	protein_coding	-0.369145	-1.29159	0.0382625	0.633492	27.012	27.663	20.977	25.558	37.625	36.231	30.907	28.679
Zc3h12b	<a href='https://www.ncbi.nlm.nih.gov/gene/?term=547176' target="_blank"> 547176 </a>	zinc finger CCCH-type containing 12B	processed_transcript	protein_coding	-0.355215	-1.27918	0.0382844	0.633492	7.541	6.286	4.839	7.005	9.093	8.704	7.789	10.075
Mbd5	<a href='https://www.ncbi.nlm.nih.gov/gene/?term=109241' target="_blank"> 109241 </a>	methyl-CpG binding domain protein 5	processed_transcript	protein_coding	-0.303936	-1.23451	0.0383811	0.634327	20.775	20.258	17.794	23.31	33.437	27.589	20.329	29.385
Cacnb4	<a href='https://www.ncbi.nlm.nih.gov/gene/?term=12298' target="_blank"> 12298 </a>	calcium channel, voltage-dependent, beta 4 subunit	protein_coding	protein_coding	-0.421942	-1.33973	0.0385176	0.634583	30.799	35.876	26.382	31.622	46.636	43.928	42.884	43.587
Hspa4	<a href='https://www.ncbi.nlm.nih.gov/gene/?term=15525' target="_blank"> 15525 </a>	heat shock protein 4	protein_coding	protein_coding	-0.164047	-1.12043	0.0384578	0.634583	133.23	148.136	130.39	162.707	168.77	170.613	151.752	194.184
Lrrc55	<a href='https://www.ncbi.nlm.nih.gov/gene/?term=241528' target="_blank"> 241528 </a>	leucine rich repeat containing 55	protein_coding	protein_coding	-0.436496	-1.35331	0.03857	0.634583	11.669	10.26	10.806	17.021	16.786	11.647	18.536	21.339
Nedd1	<a href='https://www.ncbi.nlm.nih.gov/gene/?term=17997' target="_blank"> 17997 </a>	neural precursor cell expressed, developmentally down-regulated gene 1	protein_coding	protein_coding	0.635464	1.55344	0.0385814	0.634583	4.239	4.168	5.55	2.756	2.135	3.28	3.482	2.595
Jakmip2	<a href='https://www.ncbi.nlm.nih.gov/gene/?term=76217' target="_blank"> 76217 </a>	janus kinase and microtubule interacting protein 2	protein_coding	protein_coding	-0.353484	-1.27764	0.038739	0.636413	37.05	30.861	29.548	48.858	50.704	38.223	42.854	58.709
Rpsa-ps2	<a href='https://www.ncbi.nlm.nih.gov/gene/?term=622655' target="_blank"> 622655 </a>	ribosomal protein SA, pseudogene 2	processed_pseudogene	processed_pseudogene	0.492544	1.40692	0.0388075	0.636777	14.968	13.258	10.621	17.917	10.045	7.146	10.453	13.676
Mical3	<a href='https://www.ncbi.nlm.nih.gov/gene/?term=194401' target="_blank"> 194401 </a>	microtubule associated monooxygenase, calponin and LIM domain containing 3	protein_coding	protein_coding	-0.260839	-1.19818	0.0388857	0.637299	14.647	16.795	11.58	14.766	16.237	17.888	16.122	21.007
Ppp1r12a	<a href='https://www.ncbi.nlm.nih.gov/gene/?term=17931' target="_blank"> 17931 </a>	protein phosphatase 1, regulatory subunit 12A	protein_coding	protein_coding	-0.264312	-1.20106	0.0389491	0.637576	57.75	60.131	49.618	56.675	73.178	74.409	64.513	66.126
Sipa1l3	<a href='https://www.ncbi.nlm.nih.gov/gene/?term=74206' target="_blank"> 74206 </a>	signal-induced proliferation-associated 1 like 3	protein_coding	protein_coding	-0.338826	-1.26473	0.039063	0.63868	38.418	36.917	25.738	39.673	49.634	44.371	39.317	49.948
Galk1	<a href='https://www.ncbi.nlm.nih.gov/gene/?term=14635' target="_blank"> 14635 </a>	galactokinase 1	protein_coding	protein_coding	0.351543	1.27592	0.0393031	0.64108	13.313	17.146	18.47	16.314	11.224	12.237	14.078	14.293
Gnal	<a href='https://www.ncbi.nlm.nih.gov/gene/?term=14680' target="_blank"> 14680 </a>	guanine nucleotide binding protein, alpha stimulating, olfactory type	protein_coding	protein_coding	-0.279459	-1.21374	0.0392715	0.64108	41.633	38.014	30.614	40.634	52.343	44.247	40.939	48.094
Cdpf1	<a href='https://www.ncbi.nlm.nih.gov/gene/?term=72355' target="_blank"> 72355 </a>	cysteine rich, DPF motif domain containing 1	protein_coding	protein_coding	0.246132	1.18602	0.039397	0.641848	20.63	25.933	21.05	29.201	19.848	20.611	17.786	25.587
Gatad2b	<a href='https://www.ncbi.nlm.nih.gov/gene/?term=229542' target="_blank"> 229542 </a>	GATA zinc finger domain containing 2B	protein_coding	protein_coding	-0.235515	-1.17733	0.0395244	0.643161	30.349	29.831	24.121	34.908	37.179	36.805	33.958	44.841
Ap2b1	<a href='https://www.ncbi.nlm.nih.gov/gene/?term=71770' target="_blank"> 71770 </a>	adaptor-related protein complex 2, beta 1 subunit	protein_coding	protein_coding	-0.303258	-1.23393	0.0397339	0.644857	223.869	257.172	184.699	235.109	317.82	326.856	255.447	280.055
Dusp4	<a href='https://www.ncbi.nlm.nih.gov/gene/?term=319520' target="_blank"> 319520 </a>	dual specificity phosphatase 4	protein_coding	protein_coding	-0.685963	-1.60878	0.0397543	0.644857	36.835	37.138	28.865	16.328	64.093	46.806	51.718	32.04
Inhba	<a href='https://www.ncbi.nlm.nih.gov/gene/?term=16323' target="_blank"> 16323 </a>	inhibin beta-A	protein_coding	protein_coding	-1.59123	-3.01305	0.0397695	0.644857	5.028	5.055	1.563	0.975	24.55	7.516	6.31	1.734
Gm49388	<a href='https://www.ncbi.nlm.nih.gov/gene/?term=NA' target="_blank"> NA </a>				-1.25439	-2.38566	0.0398875	0.646009	1.266	0.346	1.493	1.011	1.405	2.076	0.974	5.402
Dhtkd1	<a href='https://www.ncbi.nlm.nih.gov/gene/?term=209692' target="_blank"> 209692 </a>	dehydrogenase E1 and transketolase domain containing 1	protein_coding	protein_coding	0.385445	1.30626	0.0400594	0.646712	2.32	2	2.514	3.892	2.112	1.277	1.734	3.478
Got2-ps1	<a href='https://www.ncbi.nlm.nih.gov/gene/?term=14720' target="_blank"> 14720 </a>	glutamatic-oxaloacetic transaminase 2, mitochondrial, pseudogene 1	processed_pseudogene	processed_pseudogene	-0.332917	-1.25956	0.0400971	0.646712	8.018	8.993	7.539	12.056	11.085	11.347	11.708	13.152
Iqsec1	<a href='https://www.ncbi.nlm.nih.gov/gene/?term=232227' target="_blank"> 232227 </a>	IQ motif and Sec7 domain 1	protein_coding	protein_coding	-0.19839	-1.14742	0.0401193	0.646712	76.814	97.55	75.484	84.392	85.171	101.074	87.446	87.744
Mpdu1	<a href='https://www.ncbi.nlm.nih.gov/gene/?term=24070' target="_blank"> 24070 </a>	mannose-P-dolichol utilization defect 1	protein_coding	protein_coding	0.159349	1.11678	0.0400957	0.646712	87.032	86.422	84.75	96.893	78.646	84.843	84.088	79.365
Wdr7	<a href='https://www.ncbi.nlm.nih.gov/gene/?term=104082' target="_blank"> 104082 </a>	WD repeat domain 7	protein_coding	protein_coding	-0.298351	-1.22974	0.0401716	0.646796	60.794	61.785	46.221	71.359	80.364	76.638	61.971	84.906
Adar	<a href='https://www.ncbi.nlm.nih.gov/gene/?term=56417' target="_blank"> 56417 </a>	adenosine deaminase, RNA-specific	protein_coding	protein_coding	-0.271532	-1.20709	0.0408111	0.647976	63.355	64.185	50.157	75.435	77.316	73.475	71.005	97.626
Ahcy	<a href='https://www.ncbi.nlm.nih.gov/gene/?term=269378' target="_blank"> 269378 </a>	S-adenosylhomocysteine hydrolase	protein_coding	protein_coding	0.260063	1.19753	0.0407451	0.647976	18.384	15.435	16.376	20.857	14.225	13.111	14.768	18.903
Aldh9a1	<a href='https://www.ncbi.nlm.nih.gov/gene/?term=56752' target="_blank"> 56752 </a>	aldehyde dehydrogenase 9, subfamily A1	protein_coding	protein_coding	0.307686	1.23772	0.0407787	0.647976	28.937	35.533	37.672	30.44	24.007	28.383	31.372	29.455
Csnk1a1	<a href='https://www.ncbi.nlm.nih.gov/gene/?term=93687' target="_blank"> 93687 </a>	casein kinase 1, alpha 1	protein_coding	protein_coding	-0.185282	-1.13704	0.0404784	0.647976	231.623	263.323	208.685	260.036	298.204	282.678	257.855	319.027
Dyrk3	<a href='https://www.ncbi.nlm.nih.gov/gene/?term=226419' target="_blank"> 226419 </a>	dual-specificity tyrosine-(Y)-phosphorylation regulated kinase 3	protein_coding	protein_coding	-0.634503	-1.5524	0.0406733	0.647976	5.626	10.053	4.913	4.666	9.76	14.005	11.948	10.194
Gabra4	<a href='https://www.ncbi.nlm.nih.gov/gene/?term=14397' target="_blank"> 14397 </a>	gamma-aminobutyric acid (GABA) A receptor, subunit alpha 4	protein_coding	protein_coding	-0.233539	-1.17572	0.0406793	0.647976	28.409	28.011	26.856	34.853	34.211	38.052	33.617	36.41
Gm49654	<a href='https://www.ncbi.nlm.nih.gov/gene/?term=NA' target="_blank"> NA </a>				-0.637937	-1.5561	0.0405492	0.647976	17.259	21.85	14.314	10.958	28.529	31.256	26.959	15.909
Mrpl9	<a href='https://www.ncbi.nlm.nih.gov/gene/?term=78523' target="_blank"> 78523 </a>	mitochondrial ribosomal protein L9	protein_coding	protein_coding	0.186564	1.13805	0.0405211	0.647976	69.913	70.23	68.586	89.638	63.332	62.687	65.309	76.708
Nova2	<a href='https://www.ncbi.nlm.nih.gov/gene/?term=384569' target="_blank"> 384569 </a>	NOVA alternative splicing regulator 2	protein_coding	protein_coding	-0.322829	-1.25078	0.0406097	0.647976	35.867	35.521	26.478	46.226	43.004	44.215	39.3	56.626
Rnf123	<a href='https://www.ncbi.nlm.nih.gov/gene/?term=84585' target="_blank"> 84585 </a>	ring finger protein 123	protein_coding	protein_coding	-0.135886	-1.09877	0.0404643	0.647976	23.46	23.724	24.459	25.059	27.077	27.182	26.211	28.068
Tnfrsf22	<a href='https://www.ncbi.nlm.nih.gov/gene/?term=79202' target="_blank"> 79202 </a>	tumor necrosis factor receptor superfamily, member 22	processed_transcript	protein_coding	0.430049	1.34728	0.0405412	0.647976	1.861	1.707	1.719	3.151	1.164	1.142	1.21	1.624
Trabd	<a href='https://www.ncbi.nlm.nih.gov/gene/?term=67976' target="_blank"> 67976 </a>	TraB domain containing	protein_coding	protein_coding	0.170491	1.12544	0.0407031	0.647976	25.475	24.837	21.391	26.136	21.853	21.845	21.564	23.674
Clasp1	<a href='https://www.ncbi.nlm.nih.gov/gene/?term=76707' target="_blank"> 76707 </a>	CLIP associating protein 1	retained_intron	protein_coding	-0.184252	-1.13623	0.0409173	0.648164	52.413	52.018	44.188	61.729	55.134	56.999	54.37	70.993
Rab21	<a href='https://www.ncbi.nlm.nih.gov/gene/?term=216344' target="_blank"> 216344 </a>	RAB21, member RAS oncogene family	protein_coding	protein_coding	0.166947	1.12268	0.0408927	0.648164	56.519	57.718	54.007	61.236	50.945	53.334	48.868	60.197
Arfgef3	<a href='https://www.ncbi.nlm.nih.gov/gene/?term=215821' target="_blank"> 215821 </a>	ARFGEF family member 3			-0.445156	-1.36146	0.0415709	0.650657	37.438	30.071	22.647	47.165	52.55	42.859	38.368	58.808
Cox16	<a href='https://www.ncbi.nlm.nih.gov/gene/?term=66272' target="_blank"> 66272 </a>	cytochrome c oxidase assembly protein 16	protein_coding	protein_coding	0.21487	1.1606	0.041544	0.650657	43.634	45.482	47.556	60.696	40.784	39.178	42.735	52.382
Elavl1	<a href='https://www.ncbi.nlm.nih.gov/gene/?term=15568' target="_blank"> 15568 </a>	ELAV (embryonic lethal, abnormal vision)-like 1 (Hu antigen R)	protein_coding	protein_coding	-0.263808	-1.20064	0.0416511	0.650657	33.66	32.628	27.999	37.958	38.026	38.574	34.292	44.257
Gm21986	<a href='https://www.ncbi.nlm.nih.gov/gene/?term=NA' target="_blank"> NA </a>		processed_transcript	processed_transcript	-0.684474	-1.60712	0.0414876	0.650657	2.123	2.056	3.462	5.266	3.732	4.423	6.688	6.341
Gsk3b	<a href='https://www.ncbi.nlm.nih.gov/gene/?term=56637' target="_blank"> 56637 </a>	glycogen synthase kinase 3 beta	protein_coding	protein_coding	-0.285858	-1.21913	0.041299	0.650657	71.697	66.751	54.188	84.921	97.449	88.234	79.25	105.68
Itsn2	<a href='https://www.ncbi.nlm.nih.gov/gene/?term=20403' target="_blank"> 20403 </a>	intersectin 2	protein_coding	protein_coding	-0.187986	-1.13917	0.0414627	0.650657	24.705	25.067	26.432	29.051	35.302	28.364	30.634	35.334
Lyrm9	<a href='https://www.ncbi.nlm.nih.gov/gene/?term=66274' target="_blank"> 66274 </a>	LYR motif containing 9	protein_coding	protein_coding	-0.25414	-1.19262	0.041315	0.650657	19.437	17.046	20.551	31.443	32.189	25.486	29.209	29.042
Pbdc1	<a href='https://www.ncbi.nlm.nih.gov/gene/?term=67683' target="_blank"> 67683 </a>	polysaccharide biosynthesis domain containing 1	protein_coding	protein_coding	0.205425	1.15303	0.0413522	0.650657	20.428	23.142	21.887	21.487	17.761	16.597	20.649	22.455
Pcdhga11	<a href='https://www.ncbi.nlm.nih.gov/gene/?term=93723' target="_blank"> 93723 </a>	protocadherin gamma subfamily A, 11			-0.359849	-1.28329	0.0415195	0.650657	12.546	13.22	9.5	13.817	16.597	18.696	12.042	17.086
Slc16a14	<a href='https://www.ncbi.nlm.nih.gov/gene/?term=71781' target="_blank"> 71781 </a>	solute carrier family 16 (monocarboxylic acid transporters), member 14	protein_coding	protein_coding	-0.383638	-1.30463	0.0412378	0.650657	11.941	11.899	7.981	15.672	16.537	15.502	13.614	18.784
Synpo	<a href='https://www.ncbi.nlm.nih.gov/gene/?term=104027' target="_blank"> 104027 </a>	synaptopodin	protein_coding	protein_coding	-0.278159	-1.21265	0.0416575	0.650657	34.211	43.074	37.837	35.974	43.809	53.197	44.319	43.955
Taok3	<a href='https://www.ncbi.nlm.nih.gov/gene/?term=330177' target="_blank"> 330177 </a>	TAO kinase 3	protein_coding	protein_coding	-0.234995	-1.1769	0.0416685	0.650657	28.057	30.791	23.874	33.858	38.618	36.356	30.887	40.919
Wdr44	<a href='https://www.ncbi.nlm.nih.gov/gene/?term=72404' target="_blank"> 72404 </a>	WD repeat domain 44	protein_coding	protein_coding	-0.236071	-1.17778	0.0416906	0.650657	8.299	8.271	7.767	9.926	10.079	10.376	10.039	10.521
Slc12a4	<a href='https://www.ncbi.nlm.nih.gov/gene/?term=20498' target="_blank"> 20498 </a>	solute carrier family 12, member 4	protein_coding	protein_coding	0.353518	1.27767	0.0417992	0.651612	25.731	31.241	29.559	29.948	16.3	25.985	26.242	24.901
Rlf	<a href='https://www.ncbi.nlm.nih.gov/gene/?term=109263' target="_blank"> 109263 </a>	rearranged L-myc fusion sequence	protein_coding	protein_coding	-0.289297	-1.22204	0.0418538	0.651724	17.82	15.515	15.408	22.872	22.057	20.089	19.852	27.821
Cox14	<a href='https://www.ncbi.nlm.nih.gov/gene/?term=66379' target="_blank"> 66379 </a>	cytochrome c oxidase assembly protein 14	protein_coding	protein_coding	0.182268	1.13467	0.0420164	0.653453	53.994	56.261	53.964	54.864	49.399	49.767	52.117	51.257
Jmjd4	<a href='https://www.ncbi.nlm.nih.gov/gene/?term=194952' target="_blank"> 194952 </a>	jumonji domain containing 4	protein_coding	protein_coding	-0.328334	-1.25556	0.0420995	0.653453	15.546	16.47	14.666	12.755	20.865	19.938	18.929	16.911
Skil	<a href='https://www.ncbi.nlm.nih.gov/gene/?term=20482' target="_blank"> 20482 </a>	SKI-like	protein_coding	protein_coding	-0.321141	-1.24932	0.0421076	0.653453	25.55	32.856	32.681	27.591	35.056	45.242	41.689	38.158
Csrnp1	<a href='https://www.ncbi.nlm.nih.gov/gene/?term=215418' target="_blank"> 215418 </a>	cysteine-serine-rich nuclear protein 1	protein_coding	protein_coding	-0.58948	-1.5047	0.0421951	0.654071	26.85	27.812	13.486	21.363	39.295	46.094	28.934	25.795
Ak3l2-ps	<a href='https://www.ncbi.nlm.nih.gov/gene/?term=635960' target="_blank"> 635960 </a>	adenylate kinase 3-like 2, pseudogene	processed_pseudogene	processed_pseudogene	-0.583953	-1.49895	0.0424391	0.65536	7.683	10.629	5.662	7.006	13.617	12.385	11.955	9.701
Gm17066	<a href='https://www.ncbi.nlm.nih.gov/gene/?term=NA' target="_blank"> NA </a>		processed_transcript	processed_transcript	0.428666	1.34599	0.0424241	0.65536	12.39	10.649	10.929	13.362	9.173	9.344	8.667	10.832
Sh3rf1	<a href='https://www.ncbi.nlm.nih.gov/gene/?term=59009' target="_blank"> 59009 </a>	SH3 domain containing ring finger 1	protein_coding	protein_coding	-0.361251	-1.28454	0.0424691	0.65536	27.716	25.225	16.938	28.351	34.756	32.427	26.609	34.149
Tmem123	<a href='https://www.ncbi.nlm.nih.gov/gene/?term=71929' target="_blank"> 71929 </a>	transmembrane protein 123	protein_coding	protein_coding	0.552774	1.4669	0.0424136	0.65536	15.372	18.7	28.455	25.834	8.844	15.611	18.545	19.55
Bbs1	<a href='https://www.ncbi.nlm.nih.gov/gene/?term=52028' target="_blank"> 52028 </a>	Bardet-Biedl syndrome 1 (human)	protein_coding	protein_coding	-0.17192	-1.12656	0.0425677	0.65555	12.502	14.045	12.737	15.108	14.537	16.281	16.469	15.796
H2az2	<a href='https://www.ncbi.nlm.nih.gov/gene/?term=77605' target="_blank"> 77605 </a>	H2A.Z histone variant 2			0.454324	1.37014	0.0425769	0.65555	52.563	46.749	50.845	39.93	35.851	33.004	40.856	34.556
A730017L22Rik	<a href='https://www.ncbi.nlm.nih.gov/gene/?term=613258' target="_blank"> 613258 </a>	RIKEN cDNA A730017L22 gene	processed_transcript	processed_transcript	-0.536089	-1.45004	0.0428558	0.656575	4.095	3.672	5	3.482	6.343	5.969	6.421	4.971
Arhgap20	<a href='https://www.ncbi.nlm.nih.gov/gene/?term=244867' target="_blank"> 244867 </a>	Rho GTPase activating protein 20	protein_coding	protein_coding	-0.326065	-1.25359	0.0430128	0.656575	10.601	13.857	10.927	18.274	14.415	17.208	16.757	20.588
Cacnb1	<a href='https://www.ncbi.nlm.nih.gov/gene/?term=12295' target="_blank"> 12295 </a>	calcium channel, voltage-dependent, beta 1 subunit	protein_coding	protein_coding	-0.303912	-1.23449	0.0430086	0.656575	58.552	64.687	46.793	55.768	77.157	77.291	62.96	69.443
Ccdc90b	<a href='https://www.ncbi.nlm.nih.gov/gene/?term=66365' target="_blank"> 66365 </a>	coiled-coil domain containing 90B	processed_transcript	protein_coding	0.439303	1.35595	0.0431494	0.656575	14.628	14.81	20.991	15.139	11.065	12.122	15.149	11.771
Fam89b	<a href='https://www.ncbi.nlm.nih.gov/gene/?term=17826' target="_blank"> 17826 </a>	family with sequence similarity 89, member B	protein_coding	protein_coding	0.217596	1.16279	0.0430997	0.656575	41.591	39.877	37.367	50.797	37.438	34.196	33.684	41.531
Fgf5	<a href='https://www.ncbi.nlm.nih.gov/gene/?term=14176' target="_blank"> 14176 </a>	fibroblast growth factor 5	protein_coding	protein_coding	-0.785431	-1.72361	0.0432585	0.656575	1.664	2.291	1.562	0.883	4.728	2.689	2.209	2.318
Ikzf2	<a href='https://www.ncbi.nlm.nih.gov/gene/?term=22779' target="_blank"> 22779 </a>	IKAROS family zinc finger 2	protein_coding	protein_coding	0.329494	1.25657	0.0432649	0.656575	1.426	1.611	1.848	1.823	1.284	1.43	1.182	1.934
Lancl2	<a href='https://www.ncbi.nlm.nih.gov/gene/?term=71835' target="_blank"> 71835 </a>	LanC (bacterial lantibiotic synthetase component C)-like 2	protein_coding	protein_coding	-0.237698	-1.17911	0.0429139	0.656575	54.608	58.101	47.319	52.782	67.199	66.763	61.572	59.081
Pcdh20	<a href='https://www.ncbi.nlm.nih.gov/gene/?term=219257' target="_blank"> 219257 </a>	protocadherin 20	protein_coding	protein_coding	-0.46621	-1.38148	0.0428578	0.656575	32.967	36.899	26.601	33.694	61.549	48.838	38.888	37.216
Pkn2	<a href='https://www.ncbi.nlm.nih.gov/gene/?term=109333' target="_blank"> 109333 </a>	protein kinase N2	protein_coding	protein_coding	0.142731	1.10399	0.0429693	0.656575	14.12	14.586	15.056	16.999	11.829	13.31	14.022	19.196
Snurf	<a href='https://www.ncbi.nlm.nih.gov/gene/?term=84704' target="_blank"> 84704 </a>	SNRPN upstream reading frame	protein_coding	protein_coding	-0.461605	-1.37707	0.0430096	0.656575	247.868	378.241	241.87	286.437	512.623	395.413	346.398	355.747
Tafa2	<a href='https://www.ncbi.nlm.nih.gov/gene/?term=268354' target="_blank"> 268354 </a>	TAFA chemokine like family member 2			-0.401824	-1.32118	0.0432316	0.656575	37.692	40.923	29.889	34.555	57.582	52.688	40.5	39.323
Tprkb	<a href='https://www.ncbi.nlm.nih.gov/gene/?term=69786' target="_blank"> 69786 </a>	Tp53rk binding protein	protein_coding	protein_coding	0.15064	1.11006	0.0432261	0.656575	64.265	77.721	65.48	74.479	54.67	65.777	64.205	71.393
Sugp2	<a href='https://www.ncbi.nlm.nih.gov/gene/?term=234373' target="_blank"> 234373 </a>	SURP and G patch domain containing 2	nonsense_mediated_decay	protein_coding	-0.30451	-1.235	0.0433824	0.657631	42.56	39.236	35.535	54.47	50.496	46.003	49.211	59.307
Nlrx1	<a href='https://www.ncbi.nlm.nih.gov/gene/?term=270151' target="_blank"> 270151 </a>	NLR family member X1	protein_coding	protein_coding	0.349105	1.27377	0.0435247	0.659061	3.056	3.929	4.916	4.691	2.997	4.234	3.686	4.416
Hecw1	<a href='https://www.ncbi.nlm.nih.gov/gene/?term=94253' target="_blank"> 94253 </a>	HECT, C2 and WW domain containing E3 ubiquitin protein ligase 1	protein_coding	protein_coding	-0.548729	-1.4628	0.0435736	0.659074	11.105	10.1	9.308	22.158	16.763	17.721	18.189	30.773
Tcf3	<a href='https://www.ncbi.nlm.nih.gov/gene/?term=21423' target="_blank"> 21423 </a>	transcription factor 3	protein_coding	protein_coding	0.22193	1.16629	0.0436792	0.659945	25.033	24.67	22.676	22.645	20.252	17.868	20.452	22.058
Dnm3	<a href='https://www.ncbi.nlm.nih.gov/gene/?term=103967' target="_blank"> 103967 </a>	dynamin 3	protein_coding	protein_coding	-0.379229	-1.30065	0.0438157	0.661281	28.422	24.039	18.852	33.084	36.648	32.947	27.315	40.084
AC156546.1	<a href='https://www.ncbi.nlm.nih.gov/gene/?term=NA' target="_blank"> NA </a>				-0.280676	-1.21476	0.0439796	0.662298	6.978	6.512	5.858	6.529	8.563	7.926	8.373	8.115
Vcpip1	<a href='https://www.ncbi.nlm.nih.gov/gene/?term=70675' target="_blank"> 70675 </a>	valosin containing protein (p97)/p47 complex interacting protein 1	protein_coding	protein_coding	-0.25048	-1.1896	0.0439776	0.662298	23.435	23.229	20.121	30.705	28.253	28.83	26.649	36.984
Txndc5	<a href='https://www.ncbi.nlm.nih.gov/gene/?term=105245' target="_blank"> 105245 </a>	thioredoxin domain containing 5	protein_coding	protein_coding	0.220478	1.16512	0.0440408	0.662493	74.792	71.605	78.121	89.978	57.775	65.963	69.705	84.452
Adgrb1	<a href='https://www.ncbi.nlm.nih.gov/gene/?term=107831' target="_blank"> 107831 </a>	adhesion G protein-coupled receptor B1			-0.306832	-1.23699	0.0443369	0.665741	121.209	115.102	95.581	103.736	131.443	122.008	117.673	113.478
Polr2d	<a href='https://www.ncbi.nlm.nih.gov/gene/?term=69241' target="_blank"> 69241 </a>	polymerase (RNA) II (DNA directed) polypeptide D	protein_coding	protein_coding	0.242158	1.18276	0.0443537	0.665741	39.85	37.459	33.68	48.4	31.661	33.56	32.771	41.768
Gnpda1	<a href='https://www.ncbi.nlm.nih.gov/gene/?term=26384' target="_blank"> 26384 </a>	glucosamine-6-phosphate deaminase 1	protein_coding	protein_coding	0.293506	1.22562	0.0445794	0.667041	47.884	47.798	57.179	39.831	40.049	43.785	40.608	50.166
Plppr5	<a href='https://www.ncbi.nlm.nih.gov/gene/?term=75769' target="_blank"> 75769 </a>	phospholipid phosphatase related 5			-0.251265	-1.19025	0.044586	0.667041	36.591	38.479	32.479	43.71	47.864	44.938	42.578	47.924
Ube4a	<a href='https://www.ncbi.nlm.nih.gov/gene/?term=140630' target="_blank"> 140630 </a>	ubiquitination factor E4A	protein_coding	protein_coding	-0.180311	-1.13313	0.0445273	0.667041	39.844	42.574	40.169	44.622	54.91	51.517	48.569	48.78
Gm49759	<a href='https://www.ncbi.nlm.nih.gov/gene/?term=NA' target="_blank"> NA </a>				-0.456004	-1.37174	0.0446915	0.6676	10.828	6.726	7.572	6.685	12.761	10.347	11.874	9.864
Laptm4a	<a href='https://www.ncbi.nlm.nih.gov/gene/?term=17775' target="_blank"> 17775 </a>	lysosomal-associated protein transmembrane 4A	protein_coding	protein_coding	0.269612	1.20548	0.0447206	0.6676	284.202	299.733	339.722	395.686	228.149	266.314	290.03	335.289
Tln2	<a href='https://www.ncbi.nlm.nih.gov/gene/?term=70549' target="_blank"> 70549 </a>	talin 2	protein_coding	protein_coding	-0.333797	-1.26033	0.0449045	0.669618	18.571	17.182	13.935	24.836	23.636	21.159	21.135	29.935
Srr	<a href='https://www.ncbi.nlm.nih.gov/gene/?term=27364' target="_blank"> 27364 </a>	serine racemase	protein_coding	protein_coding	-0.197921	-1.14704	0.045017	0.670568	67.997	72.11	63.348	69.633	84.712	82.78	77.545	77.525
Gm13414	<a href='https://www.ncbi.nlm.nih.gov/gene/?term=623269' target="_blank"> 623269 </a>	DnaJ (Hsp40) homolog, subfamily B, member 6 pseudogene	processed_pseudogene	processed_pseudogene	-0.448647	-1.36476	0.045069	0.670615	12.69	8.189	8.474	13.429	16.869	14.132	12.839	15.264
Bin1	<a href='https://www.ncbi.nlm.nih.gov/gene/?term=30948' target="_blank"> 30948 </a>	bridging integrator 1	protein_coding	protein_coding	-0.209874	-1.15659	0.0454277	0.670897	102.565	100.753	86.841	105.202	121.603	116.363	100.794	118.103
Cdh12	<a href='https://www.ncbi.nlm.nih.gov/gene/?term=215654' target="_blank"> 215654 </a>	cadherin 12	protein_coding	protein_coding	-0.688428	-1.61153	0.045351	0.670897	1.726	4.033	2.913	2.636	3.457	6.108	4.642	3.33
Fbxo33	<a href='https://www.ncbi.nlm.nih.gov/gene/?term=70611' target="_blank"> 70611 </a>	F-box protein 33	protein_coding	protein_coding	-0.434059	-1.35103	0.0452495	0.670897	19.276	18.255	16.908	15.342	28.996	21.636	22.572	20.229
Gm28043	<a href='https://www.ncbi.nlm.nih.gov/gene/?term=106014251' target="_blank"> 106014251 </a>	predicted gene, 28043	nonsense_mediated_decay	protein_coding	-0.43101	-1.34818	0.0455276	0.670897	1.875	2.389	1.767	2.751	2.926	2.1	3.246	3.944
Med22	<a href='https://www.ncbi.nlm.nih.gov/gene/?term=20933' target="_blank"> 20933 </a>	mediator complex subunit 22	protein_coding	protein_coding	0.227016	1.17041	0.0454803	0.670897	47.478	39.457	36.098	60.678	40.778	37.81	31.537	52.33
Nucks1	<a href='https://www.ncbi.nlm.nih.gov/gene/?term=98415' target="_blank"> 98415 </a>	nuclear casein kinase and cyclin-dependent kinase substrate 1	protein_coding	protein_coding	-0.164318	-1.12064	0.0454958	0.670897	56.923	57.421	51.477	62.273	66.807	66.203	66.761	74.861
Plekhh1	<a href='https://www.ncbi.nlm.nih.gov/gene/?term=211945' target="_blank"> 211945 </a>	pleckstrin homology domain containing, family H (with MyTH4 domain) member 1	protein_coding	protein_coding	0.450604	1.36661	0.0451934	0.670897	1.675	1.422	1.915	1.841	0.811	1.139	1.413	1.411
Shisal1	<a href='https://www.ncbi.nlm.nih.gov/gene/?term=72301' target="_blank"> 72301 </a>	shisa like 1			-0.332634	-1.25931	0.0454385	0.670897	24.468	37.237	23.466	26.024	36.829	41.865	38.173	32.056
Speg	<a href='https://www.ncbi.nlm.nih.gov/gene/?term=11790' target="_blank"> 11790 </a>	SPEG complex locus	protein_coding	protein_coding	-0.201382	-1.1498	0.0454973	0.670897	45.576	44.59	50.729	34.625	50.19	40.488	48.067	39.299
Col5a2	<a href='https://www.ncbi.nlm.nih.gov/gene/?term=12832' target="_blank"> 12832 </a>	collagen, type V, alpha 2	protein_coding	protein_coding	0.382815	1.30388	0.045747	0.672687	6.685	7.253	9.582	7.101	6.655	6.842	7.026	5.064
Irf2bpl	<a href='https://www.ncbi.nlm.nih.gov/gene/?term=238330' target="_blank"> 238330 </a>	interferon regulatory factor 2 binding protein-like	protein_coding	protein_coding	-0.265037	-1.20167	0.0457442	0.672687	45.994	46.557	44.354	36.765	49.377	50.954	52.498	57.528
Slit2	<a href='https://www.ncbi.nlm.nih.gov/gene/?term=20563' target="_blank"> 20563 </a>	slit guidance ligand 2	retained_intron	protein_coding	-0.362387	-1.28555	0.0458764	0.673868	14.081	17.493	12.097	21.109	20.154	24.415	15.549	19.869
Acap2	<a href='https://www.ncbi.nlm.nih.gov/gene/?term=78618' target="_blank"> 78618 </a>	ArfGAP with coiled-coil, ankyrin repeat and PH domains 2	protein_coding	protein_coding	-0.196	-1.14552	0.0460262	0.674836	62.755	62.904	57.433	68.957	94.522	78.763	83.616	85.95
Cd81	<a href='https://www.ncbi.nlm.nih.gov/gene/?term=12520' target="_blank"> 12520 </a>	CD81 antigen	protein_coding	protein_coding	0.287456	1.22049	0.0460897	0.674836	852.315	913.906	1104.82	969.01	696.661	756.73	942.857	847.667
Smarcal1	<a href='https://www.ncbi.nlm.nih.gov/gene/?term=54380' target="_blank"> 54380 </a>	SWI/SNF related matrix associated, actin dependent regulator of chromatin, subfamily a-like 1	protein_coding	protein_coding	-0.210147	-1.15681	0.0460623	0.674836	27.092	26.324	24.804	29.161	27.038	28.095	33.918	31.706
Cox8a	<a href='https://www.ncbi.nlm.nih.gov/gene/?term=12868' target="_blank"> 12868 </a>	cytochrome c oxidase subunit 8A	protein_coding	protein_coding	0.226478	1.16998	0.0461481	0.674972	1439.53	1319.78	1308.07	1232.85	1181.49	1192.79	1165.26	1030.74
Gm7334	<a href='https://www.ncbi.nlm.nih.gov/gene/?term=654432' target="_blank"> 654432 </a>	B-cell translocation gene 3 pseudogene	protein_coding	protein_coding	0.254383	1.19283	0.0463593	0.676619	34.588	36.593	33.908	34.188	31.109	32.184	26.528	30.632
Gm8399	<a href='https://www.ncbi.nlm.nih.gov/gene/?term=666979' target="_blank"> 666979 </a>	actin, gamma, cytoplasmic 1 pseudogene	pseudogene	pseudogene	-0.220156	-1.16486	0.0463317	0.676619	51.684	55.207	59.934	55.358	60.272	62.508	68.738	75.252
Cib2	<a href='https://www.ncbi.nlm.nih.gov/gene/?term=56506' target="_blank"> 56506 </a>	calcium and integrin binding family member 2	protein_coding	protein_coding	0.47255	1.38756	0.0464899	0.676653	9.299	11.524	14.84	12.899	6.878	7.755	10.857	10.578
Gm21985	<a href='https://www.ncbi.nlm.nih.gov/gene/?term=108168782' target="_blank"> 108168782 </a>	predicted gene 21985	nonsense_mediated_decay	protein_coding	-0.712212	-1.63831	0.0465587	0.676653	0.928	1.943	2.015	1.242	3.135	3.086	1.759	2.403
Hcn1	<a href='https://www.ncbi.nlm.nih.gov/gene/?term=15165' target="_blank"> 15165 </a>	hyperpolarization activated cyclic nucleotide gated potassium channel 1	protein_coding	protein_coding	-0.400951	-1.32038	0.0464928	0.676653	13.537	12.567	11.889	12.483	20.163	16.239	17.788	14.626
Tsc2	<a href='https://www.ncbi.nlm.nih.gov/gene/?term=22084' target="_blank"> 22084 </a>	TSC complex subunit 2	protein_coding	protein_coding	-0.200447	-1.14905	0.0465566	0.676653	53.112	45.404	45.838	44.873	56.81	51.804	55.991	49.805
Pkdcc	<a href='https://www.ncbi.nlm.nih.gov/gene/?term=106522' target="_blank"> 106522 </a>	protein kinase domain containing, cytoplasmic	protein_coding	protein_coding	0.289162	1.22193	0.0466195	0.67682	10.314	11.213	10.094	10.91	7.022	9.722	8.274	10.054
5330417C22Rik	<a href='https://www.ncbi.nlm.nih.gov/gene/?term=NA' target="_blank"> NA </a>		protein_coding	protein_coding	-0.315215	-1.2442	0.0470083	0.676929	8.304	7.931	7.019	11.032	11.338	11.51	8.367	10.113
Anapc13	<a href='https://www.ncbi.nlm.nih.gov/gene/?term=69010' target="_blank"> 69010 </a>	anaphase promoting complex subunit 13	protein_coding	protein_coding	0.299779	1.23096	0.0470167	0.676929	74.144	65.087	82.119	79.215	55.772	60.512	69.628	66.329
Cep350	<a href='https://www.ncbi.nlm.nih.gov/gene/?term=74081' target="_blank"> 74081 </a>	centrosomal protein 350	protein_coding	protein_coding	-0.173345	-1.12767	0.0471503	0.676929	9.696	8.446	7.858	10.413	10.497	9.416	12.395	13.253
Cntn3	<a href='https://www.ncbi.nlm.nih.gov/gene/?term=18488' target="_blank"> 18488 </a>	contactin 3	protein_coding	protein_coding	-0.653362	-1.57283	0.0468918	0.676929	0.605	0.917	0.555	0.615	1.485	1.026	0.847	0.992
Dock9	<a href='https://www.ncbi.nlm.nih.gov/gene/?term=105445' target="_blank"> 105445 </a>	dedicator of cytokinesis 9	protein_coding	protein_coding	-0.332239	-1.25897	0.0468867	0.676929	55.632	58.558	45.752	79.032	66.88	64.891	59.35	86.914
Erc1	<a href='https://www.ncbi.nlm.nih.gov/gene/?term=111173' target="_blank"> 111173 </a>	ELKS/RAB6-interacting/CAST family member 1	protein_coding	protein_coding	-0.3481	-1.27288	0.0469615	0.676929	31.277	28.606	25.488	23.954	43.503	39.156	30.882	33.038
Gm2792	<a href='https://www.ncbi.nlm.nih.gov/gene/?term=100040471' target="_blank"> 100040471 </a>	tubby like protein 4 pseudogene			-0.721402	-1.64878	0.0470907	0.676929	0.753	1.227	0.769	0.61	1.938	1.224	1.202	1.268
Mtarc2	<a href='https://www.ncbi.nlm.nih.gov/gene/?term=67247' target="_blank"> 67247 </a>	mitochondrial amidoxime reducing component 2			0.249805	1.18905	0.0470902	0.676929	104.852	103.535	109.972	94.865	75.512	80.919	98.04	92.116
Ndufa7	<a href='https://www.ncbi.nlm.nih.gov/gene/?term=66416' target="_blank"> 66416 </a>	NADH:ubiquinone oxidoreductase subunit A7	protein_coding	protein_coding	0.223998	1.16797	0.0471692	0.676929	359.337	337.457	399.59	431.689	307.436	315.667	370.943	335.381
Ptbp1	<a href='https://www.ncbi.nlm.nih.gov/gene/?term=19205' target="_blank"> 19205 </a>	polypyrimidine tract binding protein 1	protein_coding	protein_coding	0.353574	1.27772	0.0470042	0.676929	76.197	73.096	58.318	60.025	51.392	65.328	46.394	59.374
Vps13b	<a href='https://www.ncbi.nlm.nih.gov/gene/?term=666173' target="_blank"> 666173 </a>	vacuolar protein sorting 13B	protein_coding	protein_coding	-0.278498	-1.21293	0.0468511	0.676929	10.055	8.989	9.142	13.482	12.624	11.602	11.514	16.381
Ccdc177	<a href='https://www.ncbi.nlm.nih.gov/gene/?term=380768' target="_blank"> 380768 </a>	coiled-coil domain containing 177	protein_coding	protein_coding	-0.299794	-1.23097	0.0473396	0.678455	6.218	5.793	4.352	6.039	7.088	6.562	5.824	8.255
Rhbdd1	<a href='https://www.ncbi.nlm.nih.gov/gene/?term=76867' target="_blank"> 76867 </a>	rhomboid domain containing 1	protein_coding	protein_coding	0.188652	1.1397	0.0473743	0.678455	15.814	18.817	16	18.605	14.463	16.424	14.972	16.728
Gpr45	<a href='https://www.ncbi.nlm.nih.gov/gene/?term=93690' target="_blank"> 93690 </a>	G protein-coupled receptor 45	processed_transcript	protein_coding	-0.232407	-1.17479	0.0474628	0.679014	9.269	8.001	7.09	7.742	10.103	9.431	9.702	9.217
6530402F18Rik	<a href='https://www.ncbi.nlm.nih.gov/gene/?term=76220' target="_blank"> 76220 </a>	RIKEN cDNA 6530402F18 gene	processed_transcript	processed_transcript	-0.51778	-1.43175	0.047694	0.680904	7.848	9.532	7.385	6.379	14.549	10.506	12.077	8.098
Tomm70a	<a href='https://www.ncbi.nlm.nih.gov/gene/?term=28185' target="_blank"> 28185 </a>	translocase of outer mitochondrial membrane 70A	protein_coding	protein_coding	-0.211441	-1.15784	0.0476762	0.680904	83.668	86.575	73.695	93.828	107.853	97.374	94.324	104.81
Gm38077	<a href='https://www.ncbi.nlm.nih.gov/gene/?term=NA' target="_blank"> NA </a>				-0.485833	-1.40039	0.0477464	0.680943	2.726	1.649	2.212	3.597	3.513	3.3	3.919	3.878
Med20	<a href='https://www.ncbi.nlm.nih.gov/gene/?term=56771' target="_blank"> 56771 </a>	mediator complex subunit 20	protein_coding	protein_coding	0.277139	1.21179	0.0478547	0.681074	19.337	17.435	16.805	25.52	14.784	14.586	13.204	20.183
Pdia3	<a href='https://www.ncbi.nlm.nih.gov/gene/?term=14827' target="_blank"> 14827 </a>	protein disulfide isomerase associated 3	protein_coding	protein_coding	0.198501	1.14751	0.0478497	0.681074	185.512	194.686	224.157	228.381	169.48	181.794	192.379	201.376
Zzef1	<a href='https://www.ncbi.nlm.nih.gov/gene/?term=195018' target="_blank"> 195018 </a>	zinc finger, ZZ-type with EF hand domain 1	retained_intron	protein_coding	-0.253194	-1.19184	0.0479132	0.6812	14.414	12.038	11.133	13.462	15.647	13.974	13.697	13.964
Fsd1l	<a href='https://www.ncbi.nlm.nih.gov/gene/?term=319636' target="_blank"> 319636 </a>	fibronectin type III and SPRY domain containing 1-like	protein_coding	protein_coding	-0.287944	-1.2209	0.0480583	0.681363	11.12	12.251	10.604	18.049	15.901	18.108	14.522	20.939
Ipo11	<a href='https://www.ncbi.nlm.nih.gov/gene/?term=76582' target="_blank"> 76582 </a>	importin 11	protein_coding	protein_coding	-0.180176	-1.13302	0.048123	0.681363	31.952	33.211	31.476	37.869	38.951	37.008	37.025	38.519
Psenen	<a href='https://www.ncbi.nlm.nih.gov/gene/?term=66340' target="_blank"> 66340 </a>	presenilin enhancer gamma secretase subunit	protein_coding	protein_coding	0.290691	1.22323	0.048035	0.681363	128.75	124.062	139.657	180.575	104	107.206	127.99	150.114
Zfp512b	<a href='https://www.ncbi.nlm.nih.gov/gene/?term=269401' target="_blank"> 269401 </a>	zinc finger protein 512B			-0.275254	-1.21021	0.0481008	0.681363	34.664	29.641	26.563	45.149	47.719	37.494	48.293	57.477
Pdpk1	<a href='https://www.ncbi.nlm.nih.gov/gene/?term=18607' target="_blank"> 18607 </a>	3-phosphoinositide dependent protein kinase 1	protein_coding	protein_coding	-0.353819	-1.27794	0.0484975	0.685958	39.392	38.05	28.536	39.722	56.945	52.991	39.032	43.268
Epb41l1	<a href='https://www.ncbi.nlm.nih.gov/gene/?term=13821' target="_blank"> 13821 </a>	erythrocyte membrane protein band 4.1 like 1			-0.259072	-1.19671	0.0487705	0.686285	147.371	150.095	102.258	144.278	172.719	171.63	143.398	174.995
Kcnh1	<a href='https://www.ncbi.nlm.nih.gov/gene/?term=16510' target="_blank"> 16510 </a>	potassium voltage-gated channel, subfamily H (eag-related), member 1	protein_coding	protein_coding	-0.392637	-1.31279	0.0486006	0.686285	11.898	10.473	6.12	11.735	13.708	12.107	11.297	13.617
Mpp2	<a href='https://www.ncbi.nlm.nih.gov/gene/?term=50997' target="_blank"> 50997 </a>	membrane protein, palmitoylated 2 (MAGUK p55 subfamily member 2)	protein_coding	protein_coding	-0.330034	-1.25704	0.0487598	0.686285	62.181	62.952	44.683	62.724	79.751	76.517	61.917	75.598
Phactr1	<a href='https://www.ncbi.nlm.nih.gov/gene/?term=218194' target="_blank"> 218194 </a>	phosphatase and actin regulator 1	processed_transcript	protein_coding	-0.334712	-1.26113	0.0486968	0.686285	49.685	57.066	55.23	79.745	70.518	77.928	74.123	111.987
Zfp536	<a href='https://www.ncbi.nlm.nih.gov/gene/?term=243937' target="_blank"> 243937 </a>	zinc finger protein 536	protein_coding	protein_coding	-0.486796	-1.40133	0.0486631	0.686285	20.657	14.934	14.954	11.65	24.881	19.53	24.814	18.507
Dok6	<a href='https://www.ncbi.nlm.nih.gov/gene/?term=623279' target="_blank"> 623279 </a>	docking protein 6	protein_coding	protein_coding	-0.474005	-1.38896	0.0489803	0.688056	7.83	6.26	4.608	7.647	11.071	8.89	7.492	10.588
Rpl23a-ps3	<a href='https://www.ncbi.nlm.nih.gov/gene/?term=100041163' target="_blank"> 100041163 </a>	ribosomal protein L23A, pseudogene 3	protein_coding	protein_coding	0.400721	1.32017	0.0489965	0.688056	65.852	39.447	56.197	69.788	51.368	41.504	37.83	47.023
Cpsf2	<a href='https://www.ncbi.nlm.nih.gov/gene/?term=51786' target="_blank"> 51786 </a>	cleavage and polyadenylation specific factor 2	protein_coding	protein_coding	-0.158915	-1.11645	0.0491591	0.689633	18.61	17.874	18.399	20.741	22.747	20.21	21.719	22.429
Sec16a	<a href='https://www.ncbi.nlm.nih.gov/gene/?term=227648' target="_blank"> 227648 </a>	SEC16 homolog A, endoplasmic reticulum export factor	protein_coding	protein_coding	-0.17525	-1.12916	0.0492604	0.689982	26.584	25.31	21.407	32.993	25.815	26.117	27.013	34.638
Zfp655	<a href='https://www.ncbi.nlm.nih.gov/gene/?term=72611' target="_blank"> 72611 </a>	zinc finger protein 655	protein_coding	protein_coding	-0.274096	-1.20924	0.0492845	0.689982	24.218	27.625	23.857	23.803	27.981	33.598	26.758	28.519
Enc1	<a href='https://www.ncbi.nlm.nih.gov/gene/?term=13803' target="_blank"> 13803 </a>	ectodermal-neural cortex 1	protein_coding	protein_coding	-0.388658	-1.30918	0.0494778	0.69128	182.654	175.485	126.518	249.678	241.919	235.901	189.904	311.576
Pygo1	<a href='https://www.ncbi.nlm.nih.gov/gene/?term=72135' target="_blank"> 72135 </a>	pygopus 1	protein_coding	protein_coding	-0.298511	-1.22987	0.0494481	0.69128	14.651	11.785	10.294	15.838	17.16	15.098	14.592	20.121
Cacna1b	<a href='https://www.ncbi.nlm.nih.gov/gene/?term=12287' target="_blank"> 12287 </a>	calcium channel, voltage-dependent, N type, alpha 1B subunit	protein_coding	protein_coding	-0.428376	-1.34572	0.0497512	0.692804	23.437	25.162	14.223	26.357	33.697	28.387	22.689	38.204
Mios	<a href='https://www.ncbi.nlm.nih.gov/gene/?term=252875' target="_blank"> 252875 </a>	meiosis regulator for oocyte development	protein_coding	protein_coding	-0.226171	-1.16973	0.0497474	0.692804	10.738	10.248	9.43	12.362	12.694	11.235	11.806	16.012
Sema6a	<a href='https://www.ncbi.nlm.nih.gov/gene/?term=20358' target="_blank"> 20358 </a>	sema domain, transmembrane domain (TM), and cytoplasmic domain, (semaphorin) 6A	protein_coding	protein_coding	-0.237184	-1.17869	0.0497887	0.692804	15.095	16.856	13.365	17.807	20.522	20.873	16.923	20.297
Unc13a	<a href='https://www.ncbi.nlm.nih.gov/gene/?term=382018' target="_blank"> 382018 </a>	unc-13 homolog A	protein_coding	protein_coding	-0.508162	-1.42224	0.0497677	0.692804	66.532	74.121	44.748	47.649	110.649	108.408	80.077	71.775
Cntn1	<a href='https://www.ncbi.nlm.nih.gov/gene/?term=12805' target="_blank"> 12805 </a>	contactin 1	protein_coding	protein_coding	-0.317666	-1.24631	0.0500174	0.695282	162.006	182.297	145.455	162.039	240.847	235.123	180.853	192.093
Gm6311	<a href='https://www.ncbi.nlm.nih.gov/gene/?term=622313' target="_blank"> 622313 </a>	ribosomal protein S2 pseudogene	pseudogene	pseudogene	0.497728	1.41199	0.0502046	0.697057	11.317	7.834	8.972	15.763	8.49	7.001	6.849	9.145
H3f3b	<a href='https://www.ncbi.nlm.nih.gov/gene/?term=15081' target="_blank"> 15081 </a>	H3.3 histone B	protein_coding	protein_coding	0.194647	1.14444	0.0502974	0.697057	357.673	340.623	398.389	426.638	311.582	318.228	337.221	434.923
Taf8	<a href='https://www.ncbi.nlm.nih.gov/gene/?term=63856' target="_blank"> 63856 </a>	TATA-box binding protein associated factor 8	protein_coding	protein_coding	0.238555	1.17981	0.0502722	0.697057	10.882	9.586	8.853	10.961	8.191	8.425	8.284	12.613
Adgrl3	<a href='https://www.ncbi.nlm.nih.gov/gene/?term=319387' target="_blank"> 319387 </a>	adhesion G protein-coupled receptor L3			-0.315131	-1.24412	0.0503966	0.697728	25.836	25.468	23.186	18.847	32.731	30.681	28.718	26.581
Pde10a	<a href='https://www.ncbi.nlm.nih.gov/gene/?term=23984' target="_blank"> 23984 </a>	phosphodiesterase 10A	protein_coding	protein_coding	-0.381228	-1.30245	0.0504522	0.697796	25.259	24.234	15.893	20.76	35.501	30.988	24.548	25.996
Gm38431	<a href='https://www.ncbi.nlm.nih.gov/gene/?term=100568458' target="_blank"> 100568458 </a>	predicted gene, 38431			-0.620202	-1.53709	0.0505666	0.697972	2.987	1.489	1.522	4.677	3.847	4.76	3.321	4.972
Timm17a	<a href='https://www.ncbi.nlm.nih.gov/gene/?term=21854' target="_blank"> 21854 </a>	translocase of inner mitochondrial membrane 17a	protein_coding	protein_coding	-0.173259	-1.1276	0.0505306	0.697972	100.138	112.129	110.907	99.077	111.482	110.863	116.977	96.634
Maml3	<a href='https://www.ncbi.nlm.nih.gov/gene/?term=433586' target="_blank"> 433586 </a>	mastermind like transcriptional coactivator 3	protein_coding	protein_coding	-0.617667	-1.53439	0.0506889	0.698957	2.013	2.776	2.911	1.534	4.064	3.803	4.13	2.297
Kctd5	<a href='https://www.ncbi.nlm.nih.gov/gene/?term=69259' target="_blank"> 69259 </a>	potassium channel tetramerisation domain containing 5	protein_coding	protein_coding	0.212145	1.15841	0.0509491	0.70184	32.818	37.022	32.039	30.928	28.14	29.757	29.909	31.221
Dph3	<a href='https://www.ncbi.nlm.nih.gov/gene/?term=105638' target="_blank"> 105638 </a>	diphthamine biosynthesis 3	protein_coding	protein_coding	0.174981	1.12895	0.0512136	0.704072	40.048	37.538	47.349	67.004	33.352	32.922	35.853	55.877
Rev3l	<a href='https://www.ncbi.nlm.nih.gov/gene/?term=19714' target="_blank"> 19714 </a>	REV3 like, DNA directed polymerase zeta catalytic subunit	nonsense_mediated_decay	protein_coding	-0.35522	-1.27918	0.0511966	0.704072	33.723	29.246	35.231	49.142	36.34	33.906	44.615	54.908
Dap	<a href='https://www.ncbi.nlm.nih.gov/gene/?term=223453' target="_blank"> 223453 </a>	death-associated protein	protein_coding	protein_coding	0.245743	1.1857	0.0514428	0.706516	33.142	35.731	40.655	36.385	27.287	30.255	33.682	34.032
N4bp2l2	<a href='https://www.ncbi.nlm.nih.gov/gene/?term=381695' target="_blank"> 381695 </a>	NEDD4 binding protein 2-like 2	processed_transcript	protein_coding	-0.142046	-1.10347	0.0515518	0.707305	31.36	31.56	30.433	43.906	38.106	39.437	39.251	56.694
Tspyl5	<a href='https://www.ncbi.nlm.nih.gov/gene/?term=239364' target="_blank"> 239364 </a>	testis-specific protein, Y-encoded-like 5	protein_coding	protein_coding	-0.273967	-1.20913	0.0516033	0.707305	10.85	9.186	8.714	12.213	14.352	11.074	11.8	13.136
Ncl	<a href='https://www.ncbi.nlm.nih.gov/gene/?term=17975' target="_blank"> 17975 </a>	nucleolin	protein_coding	protein_coding	-0.155137	-1.11353	0.052086	0.710538	156.835	149.982	159.601	207.569	181.52	155.088	194.553	233.645
Pcdhac2	<a href='https://www.ncbi.nlm.nih.gov/gene/?term=353237' target="_blank"> 353237 </a>	protocadherin alpha subfamily C, 2			-0.265159	-1.20177	0.0519215	0.710538	42.772	36.511	33.241	47.47	54.218	43.891	42.564	56.161
Purb	<a href='https://www.ncbi.nlm.nih.gov/gene/?term=19291' target="_blank"> 19291 </a>	purine rich element binding protein B	protein_coding	protein_coding	-0.286706	-1.21985	0.0520926	0.710538	86.951	83.119	70.942	78.701	109.503	104.604	91.198	97.939
Tnr	<a href='https://www.ncbi.nlm.nih.gov/gene/?term=21960' target="_blank"> 21960 </a>	tenascin R	protein_coding	protein_coding	-0.466392	-1.38165	0.0520979	0.710538	17.851	16.958	10.688	13.093	28.249	21.976	17.498	24.264
Zfp623	<a href='https://www.ncbi.nlm.nih.gov/gene/?term=78834' target="_blank"> 78834 </a>	zinc finger protein 623	protein_coding	protein_coding	-0.163819	-1.12025	0.052043	0.710538	11.148	11.046	10.593	12.235	12.307	11.895	13.35	14.203
Bclaf1	<a href='https://www.ncbi.nlm.nih.gov/gene/?term=72567' target="_blank"> 72567 </a>	BCL2-associated transcription factor 1	nonsense_mediated_decay	protein_coding	-0.180031	-1.13291	0.052265	0.710801	71.464	68.148	83.105	91.815	85.879	72.838	94.998	105.115
Dnajc5	<a href='https://www.ncbi.nlm.nih.gov/gene/?term=13002' target="_blank"> 13002 </a>	DnaJ heat shock protein family (Hsp40) member C5	protein_coding	protein_coding	-0.198496	-1.1475	0.0522724	0.710801	138.538	132.442	113.966	135.723	176.059	149.02	150.436	156.76
Slc12a5	<a href='https://www.ncbi.nlm.nih.gov/gene/?term=57138' target="_blank"> 57138 </a>	solute carrier family 12, member 5	protein_coding	protein_coding	-0.350536	-1.27503	0.0522472	0.710801	83.223	71.916	59.802	110.366	101.17	97.551	93.05	133.369
Dnajc13	<a href='https://www.ncbi.nlm.nih.gov/gene/?term=235567' target="_blank"> 235567 </a>	DnaJ heat shock protein family (Hsp40) member C13	protein_coding	protein_coding	-0.170092	-1.12513	0.0523508	0.711163	32.902	32.829	33.584	41.071	37.907	32.517	35.859	38.697
Wasl	<a href='https://www.ncbi.nlm.nih.gov/gene/?term=73178' target="_blank"> 73178 </a>	WASP like actin nucleation promoting factor	protein_coding	protein_coding	-0.267678	-1.20387	0.052497	0.712445	72.351	70.796	54.493	80.706	90.69	87.546	77.113	90.29
Ciapin1	<a href='https://www.ncbi.nlm.nih.gov/gene/?term=109006' target="_blank"> 109006 </a>	cytokine induced apoptosis inhibitor 1	protein_coding	protein_coding	-0.200899	-1.14941	0.0526158	0.712461	41.051	45.28	38.748	44.899	46.406	50.497	47.36	44.902
Gm28557	<a href='https://www.ncbi.nlm.nih.gov/gene/?term=NA' target="_blank"> NA </a>		processed_transcript	protein_coding	0.661594	1.58183	0.0526863	0.712461	1.79	1.01	2.295	1.844	2.984	0.87	1.239	1.698
Pdzd2	<a href='https://www.ncbi.nlm.nih.gov/gene/?term=68070' target="_blank"> 68070 </a>	PDZ domain containing 2	protein_coding	protein_coding	-0.559361	-1.47362	0.0527057	0.712461	9.249	12.041	10.941	6.428	21.496	14.768	15.474	11.12
Plekhm3	<a href='https://www.ncbi.nlm.nih.gov/gene/?term=241075' target="_blank"> 241075 </a>	pleckstrin homology domain containing, family M, member 3	nonsense_mediated_decay	protein_coding	-0.269643	-1.20551	0.0526434	0.712461	9.588	10.583	7.852	8.943	12.052	10.976	11.186	12.213
Aff4	<a href='https://www.ncbi.nlm.nih.gov/gene/?term=93736' target="_blank"> 93736 </a>	AF4/FMR2 family, member 4	protein_coding	protein_coding	-0.233087	-1.17535	0.0531353	0.71722	79.109	74.298	64.904	101.361	99.311	92.167	95.681	137.741
L3hypdh	<a href='https://www.ncbi.nlm.nih.gov/gene/?term=67217' target="_blank"> 67217 </a>	L-3-hydroxyproline dehydratase (trans-)	protein_coding	protein_coding	0.535487	1.44943	0.0531622	0.71722	3.17	3.74	3.696	3.775	1.51	2.123	3.165	3.312
Gm11808	<a href='https://www.ncbi.nlm.nih.gov/gene/?term=666586' target="_blank"> 666586 </a>	ubiquitin A-52 residue ribosomal protein fusion product 1 pseudogene	protein_coding	protein_coding	0.172268	1.12683	0.053324	0.717289	815.046	703.109	703.552	861.875	693.685	615.05	703.125	799.032
Gnas	<a href='https://www.ncbi.nlm.nih.gov/gene/?term=14683' target="_blank"> 14683 </a>	GNAS (guanine nucleotide binding protein, alpha stimulating) complex locus	protein_coding	protein_coding	0.130737	1.09485	0.0532253	0.717289	1505.77	1371.52	1236.16	1499.72	1319.93	1284.91	1157.13	1338.64
Selenow	<a href='https://www.ncbi.nlm.nih.gov/gene/?term=20364' target="_blank"> 20364 </a>	selenoprotein W			0.189889	1.14068	0.053283	0.717289	2131.91	2222.64	1723.88	2285.95	1900.31	1953.68	1697.21	1944.14
Exoc8	<a href='https://www.ncbi.nlm.nih.gov/gene/?term=102058' target="_blank"> 102058 </a>	exocyst complex component 8	protein_coding	protein_coding	-0.334092	-1.26058	0.0535106	0.719095	12.854	12.828	8.917	10.396	14.241	16.593	13.407	13.488
Erh	<a href='https://www.ncbi.nlm.nih.gov/gene/?term=13877' target="_blank"> 13877 </a>	ERH mRNA splicing and mitosis factor	protein_coding	protein_coding	0.210626	1.15719	0.0536283	0.719268	82.043	90.707	73.983	91.578	66.254	63.705	80.458	96.283
Fosb	<a href='https://www.ncbi.nlm.nih.gov/gene/?term=14282' target="_blank"> 14282 </a>	FBJ osteosarcoma oncogene B	protein_coding	protein_coding	-0.478192	-1.393	0.053593	0.719268	40.567	41.335	29.616	36.207	73.746	52.959	36.431	48.734
Fbxo8	<a href='https://www.ncbi.nlm.nih.gov/gene/?term=50753' target="_blank"> 50753 </a>	F-box protein 8	protein_coding	protein_coding	0.21733	1.16258	0.0540209	0.720314	23.139	27.755	30.939	30.331	26.01	23.201	24.167	23.586
Fstl4	<a href='https://www.ncbi.nlm.nih.gov/gene/?term=320027' target="_blank"> 320027 </a>	follistatin-like 4	protein_coding	protein_coding	-0.470003	-1.38511	0.0537654	0.720314	2.461	3.737	2.242	3.418	3.443	5.454	4.026	3.819
Gem	<a href='https://www.ncbi.nlm.nih.gov/gene/?term=14579' target="_blank"> 14579 </a>	GTP binding protein (gene overexpressed in skeletal muscle)	protein_coding	protein_coding	0.634626	1.55254	0.0539014	0.720314	38.96	26.874	26.104	20.143	23.199	20.646	18.395	11.482
Gm7206	<a href='https://www.ncbi.nlm.nih.gov/gene/?term=101056029' target="_blank"> 101056029 </a>	predicted pseudogene 7206	processed_pseudogene	processed_pseudogene	0.581091	1.49598	0.0539666	0.720314	28.133	27.325	23.587	53.673	21.063	16.999	21.742	29.594
Gtf3c4	<a href='https://www.ncbi.nlm.nih.gov/gene/?term=269252' target="_blank"> 269252 </a>	general transcription factor IIIC, polypeptide 4	protein_coding	protein_coding	-0.227542	-1.17084	0.0539147	0.720314	27.051	30.524	21.99	31.33	35.37	31.724	29.978	42.21
Ywhaz	<a href='https://www.ncbi.nlm.nih.gov/gene/?term=22631' target="_blank"> 22631 </a>	tyrosine 3-monooxygenase/tryptophan 5-monooxygenase activation protein, zeta polypeptide	protein_coding	protein_coding	-0.241404	-1.18214	0.053973	0.720314	708.452	765.033	609.771	765.58	950.442	917.64	784.026	901.752
Ank2	<a href='https://www.ncbi.nlm.nih.gov/gene/?term=109676' target="_blank"> 109676 </a>	ankyrin 2, brain	protein_coding	protein_coding	-0.311924	-1.24136	0.0543094	0.721669	368.835	333.897	255.714	289.317	423.155	370.903	337.471	331.106
Oat	<a href='https://www.ncbi.nlm.nih.gov/gene/?term=18242' target="_blank"> 18242 </a>	ornithine aminotransferase	protein_coding	protein_coding	0.191381	1.14186	0.0543024	0.721669	113.416	125.339	137.285	132.491	106.821	111.695	123.146	121.637
Paqr9	<a href='https://www.ncbi.nlm.nih.gov/gene/?term=75552' target="_blank"> 75552 </a>	progestin and adipoQ receptor family member IX	protein_coding	protein_coding	-0.39749	-1.31721	0.0543118	0.721669	15.392	15.724	10.059	20.205	22.021	21.091	15.655	23.623
Pnma3	<a href='https://www.ncbi.nlm.nih.gov/gene/?term=245468' target="_blank"> 245468 </a>	paraneoplastic antigen MA3	protein_coding	protein_coding	-0.418474	-1.33651	0.0543327	0.721669	6.682	7.262	6.18	11.105	8.058	9.886	10.482	14.18
Cbx3-ps7	<a href='https://www.ncbi.nlm.nih.gov/gene/?term=100504483' target="_blank"> 100504483 </a>	chromobox 3, pseudogene 7			-0.571451	-1.48602	0.0547758	0.725449	11.009	10.091	5.055	8.968	12.529	14.125	14.283	12.763
Gm14685	<a href='https://www.ncbi.nlm.nih.gov/gene/?term=NA' target="_blank"> NA </a>		protein_coding	protein_coding	-0.400956	-1.32038	0.0547146	0.725449	2.039	1.769	2.406	1.934	2.627	3.156	2.562	2.761
Tnrc18	<a href='https://www.ncbi.nlm.nih.gov/gene/?term=231861' target="_blank"> 231861 </a>	trinucleotide repeat containing 18	protein_coding	protein_coding	-0.242753	-1.18325	0.0547721	0.725449	50.15	51.269	53.375	44.139	64.437	56.004	68.821	62.238
Fam189a1	<a href='https://www.ncbi.nlm.nih.gov/gene/?term=70638' target="_blank"> 70638 </a>	family with sequence similarity 189, member A1	protein_coding	protein_coding	-0.333336	-1.25992	0.0549315	0.72681	21.035	22.333	15.473	24.358	29.767	28.101	20.92	26.881
Coro1a	<a href='https://www.ncbi.nlm.nih.gov/gene/?term=12721' target="_blank"> 12721 </a>	coronin, actin binding protein 1A	protein_coding	protein_coding	-0.273285	-1.20856	0.0551019	0.727084	76.014	76.89	80.956	70.642	97.169	97.795	101.868	80.403
Nt5dc3	<a href='https://www.ncbi.nlm.nih.gov/gene/?term=103466' target="_blank"> 103466 </a>	5'-nucleotidase domain containing 3	protein_coding	protein_coding	-0.388748	-1.30926	0.0552169	0.727084	83.746	82.117	52.708	76.406	115.517	105.486	74.553	97.007
Oser1	<a href='https://www.ncbi.nlm.nih.gov/gene/?term=66680' target="_blank"> 66680 </a>	oxidative stress responsive serine rich 1	protein_coding	protein_coding	0.294199	1.2262	0.0551202	0.727084	19.521	16.431	16.593	23.146	17.726	14.407	13.176	18.686
Ppp4c	<a href='https://www.ncbi.nlm.nih.gov/gene/?term=56420' target="_blank"> 56420 </a>	protein phosphatase 4, catalytic subunit	protein_coding	protein_coding	0.170954	1.1258	0.0550237	0.727084	58.792	55.248	60.494	60.16	46.419	52.393	56.481	59.321
Ripor2	<a href='https://www.ncbi.nlm.nih.gov/gene/?term=193385' target="_blank"> 193385 </a>	RHO family interacting cell polarization regulator 2			-0.221585	-1.16601	0.0551825	0.727084	28.746	24.109	24.107	28.513	34.386	27.766	33.107	33.655
Cnot4	<a href='https://www.ncbi.nlm.nih.gov/gene/?term=53621' target="_blank"> 53621 </a>	CCR4-NOT transcription complex, subunit 4	protein_coding	protein_coding	-0.190967	-1.14153	0.0553585	0.728106	25.786	25.056	22.753	28.119	30.353	28.798	30.758	30.617
Gpr135	<a href='https://www.ncbi.nlm.nih.gov/gene/?term=238252' target="_blank"> 238252 </a>	G protein-coupled receptor 135	protein_coding	protein_coding	-0.325825	-1.25338	0.0555066	0.728106	7.705	7.629	5.968	8.036	10.562	9.236	9.134	8.395
Tmco1	<a href='https://www.ncbi.nlm.nih.gov/gene/?term=68944' target="_blank"> 68944 </a>	transmembrane and coiled-coil domains 1	protein_coding	protein_coding	0.226148	1.16971	0.0554995	0.728106	97.025	98.937	116.444	109.549	79.05	90.543	98.472	93.106
Traf2	<a href='https://www.ncbi.nlm.nih.gov/gene/?term=22030' target="_blank"> 22030 </a>	TNF receptor-associated factor 2	protein_coding	protein_coding	0.225417	1.16912	0.0554879	0.728106	10.614	11.324	8.504	10.419	8.674	8.562	8.343	10.251
Ctif	<a href='https://www.ncbi.nlm.nih.gov/gene/?term=269037' target="_blank"> 269037 </a>	CBP80/20-dependent translation initiation factor	protein_coding	protein_coding	-0.327654	-1.25497	0.0555986	0.728618	26.076	25.067	16.973	22.729	32.887	29.826	24.251	29.157
Tmco4	<a href='https://www.ncbi.nlm.nih.gov/gene/?term=77056' target="_blank"> 77056 </a>	transmembrane and coiled-coil domains 4	protein_coding	protein_coding	0.450693	1.3667	0.0558306	0.73096	3.518	4.849	6.097	5.519	2.64	3.223	3.938	3.725
Klhl3	<a href='https://www.ncbi.nlm.nih.gov/gene/?term=100503085' target="_blank"> 100503085 </a>	kelch-like 3	protein_coding	protein_coding	-0.357303	-1.28103	0.0559058	0.731249	11.205	15.341	9.671	11.788	15.614	17.718	15.595	13.311
Kpna1	<a href='https://www.ncbi.nlm.nih.gov/gene/?term=16646' target="_blank"> 16646 </a>	karyopherin (importin) alpha 1	retained_intron	protein_coding	-0.210755	-1.15729	0.0560517	0.732459	64.178	66.49	56.344	75.984	86.046	81.571	72.773	85.534
Kif26b	<a href='https://www.ncbi.nlm.nih.gov/gene/?term=269152' target="_blank"> 269152 </a>	kinesin family member 26B	retained_intron	protein_coding	-0.719167	-1.64623	0.0561925	0.733601	0.617	0.664	0.548	1.491	1.006	0.932	1.386	2.526
Prdm2	<a href='https://www.ncbi.nlm.nih.gov/gene/?term=110593' target="_blank"> 110593 </a>	PR domain containing 2, with ZNF domain	protein_coding	protein_coding	-0.252362	-1.19116	0.0564157	0.735814	15.227	13.776	11.491	14.397	18.617	17.78	14.556	16.317
Cd320	<a href='https://www.ncbi.nlm.nih.gov/gene/?term=54219' target="_blank"> 54219 </a>	CD320 antigen	protein_coding	protein_coding	0.212225	1.15847	0.0565688	0.736413	23.251	23.671	22.281	27.558	17.423	17.996	21.06	17.018
Kcnj4	<a href='https://www.ncbi.nlm.nih.gov/gene/?term=16520' target="_blank"> 16520 </a>	potassium inwardly-rectifying channel, subfamily J, member 4	protein_coding	protein_coding	-0.317898	-1.24651	0.0565238	0.736413	82.318	93.283	59.7	76.281	100.805	110.125	90.705	91.389
1810037I17Rik	<a href='https://www.ncbi.nlm.nih.gov/gene/?term=67704' target="_blank"> 67704 </a>	RIKEN cDNA 1810037I17 gene	protein_coding	protein_coding	0.377966	1.29951	0.0567295	0.737806	106.225	124.295	165.339	125.563	85.742	103.752	126.456	97.041
Map3k5	<a href='https://www.ncbi.nlm.nih.gov/gene/?term=26408' target="_blank"> 26408 </a>	mitogen-activated protein kinase kinase kinase 5	protein_coding	protein_coding	-0.197618	-1.1468	0.0568629	0.738143	4.413	3.824	3.869	4.621	4.473	5.067	4.618	5.595
Sgtb	<a href='https://www.ncbi.nlm.nih.gov/gene/?term=218544' target="_blank"> 218544 </a>	small glutamine-rich tetratricopeptide repeat (TPR)-containing, beta	protein_coding	protein_coding	-0.296525	-1.22818	0.0568494	0.738143	57.956	61.433	47.041	78.008	82.333	74.952	61.004	88.402
Aifm1	<a href='https://www.ncbi.nlm.nih.gov/gene/?term=26926' target="_blank"> 26926 </a>	apoptosis-inducing factor, mitochondrion-associated 1	retained_intron	protein_coding	0.167946	1.12346	0.0569463	0.738458	18.564	16.117	18.542	19.85	15.461	17.65	15.708	16.016
Sv2b	<a href='https://www.ncbi.nlm.nih.gov/gene/?term=64176' target="_blank"> 64176 </a>	synaptic vesicle glycoprotein 2 b	protein_coding	protein_coding	-0.373075	-1.29511	0.0570319	0.738458	116.718	117.686	102.19	111.868	195.768	149.058	127.747	121.682
Usp33	<a href='https://www.ncbi.nlm.nih.gov/gene/?term=170822' target="_blank"> 170822 </a>	ubiquitin specific peptidase 33	protein_coding	protein_coding	-0.207313	-1.15454	0.0570485	0.738458	72.363	68.472	63.796	84.702	91.571	90.041	81.518	86.286
Timm22	<a href='https://www.ncbi.nlm.nih.gov/gene/?term=56322' target="_blank"> 56322 </a>	translocase of inner mitochondrial membrane 22	protein_coding	protein_coding	0.177376	1.13083	0.0571818	0.739487	39.691	37.646	35.685	33.06	34.375	32.733	42.886	30.938
Fbln1	<a href='https://www.ncbi.nlm.nih.gov/gene/?term=14114' target="_blank"> 14114 </a>	fibulin 1	protein_coding	protein_coding	0.440926	1.35748	0.0574372	0.741184	13.812	9.767	8.922	12.473	9.267	6.826	6.511	11.627
Gyg	<a href='https://www.ncbi.nlm.nih.gov/gene/?term=27357' target="_blank"> 27357 </a>	glycogenin	protein_coding	protein_coding	0.222251	1.16655	0.057475	0.741184	62.473	58.276	67.078	59.367	53.521	50.821	58.448	54.812
Sft2d2	<a href='https://www.ncbi.nlm.nih.gov/gene/?term=108735' target="_blank"> 108735 </a>	SFT2 domain containing 2	protein_coding	protein_coding	0.446814	1.36303	0.0573901	0.741184	14.441	17.635	21.917	13.189	9.833	12.964	15.878	12.758
Lsm2	<a href='https://www.ncbi.nlm.nih.gov/gene/?term=27756' target="_blank"> 27756 </a>	LSM2 homolog, U6 small nuclear RNA and mRNA degradation associated	retained_intron	protein_coding	0.312227	1.24162	0.0575415	0.741346	18.814	17.028	13.355	18.466	14.303	14.151	11.086	15.555
2310011J03Rik	<a href='https://www.ncbi.nlm.nih.gov/gene/?term=66374' target="_blank"> 66374 </a>	RIKEN cDNA 2310011J03 gene	protein_coding	protein_coding	0.153398	1.11219	0.058326	0.742672	28.264	31.093	29.032	31.158	25.998	26.789	28.092	28.761
4833445I07Rik	<a href='https://www.ncbi.nlm.nih.gov/gene/?term=102731' target="_blank"> 102731 </a>	RIKEN cDNA 4833445I07 gene			-0.389166	-1.30964	0.0583013	0.742672	4.96	4.123	5.688	8.023	6.708	5.251	7.696	8.297
Ankrd52	<a href='https://www.ncbi.nlm.nih.gov/gene/?term=237615' target="_blank"> 237615 </a>	ankyrin repeat domain 52	retained_intron	protein_coding	-0.352704	-1.27695	0.0583614	0.742672	35.499	31.335	24.822	26.422	46.169	39.634	33.618	35.606
Bak1	<a href='https://www.ncbi.nlm.nih.gov/gene/?term=12018' target="_blank"> 12018 </a>	BCL2-antagonist/killer 1	protein_coding	protein_coding	0.211661	1.15802	0.0583573	0.742672	43.244	35.953	34.461	42.975	32.873	30.56	35.584	44.687
Col4a3bp	<a href='https://www.ncbi.nlm.nih.gov/gene/?term=NA' target="_blank"> NA </a>		protein_coding	protein_coding	-0.161336	-1.11832	0.0582238	0.742672	22.346	23.821	22.456	25.19	26.791	27.996	29.631	28.58
Fkbp14	<a href='https://www.ncbi.nlm.nih.gov/gene/?term=231997' target="_blank"> 231997 </a>	FK506 binding protein 14	protein_coding	protein_coding	0.181408	1.13399	0.0582852	0.742672	23.023	18.933	21.095	22.223	18.706	17.814	18.835	21
Frmpd3	<a href='https://www.ncbi.nlm.nih.gov/gene/?term=245643' target="_blank"> 245643 </a>	FERM and PDZ domain containing 3	protein_coding	protein_coding	-0.298803	-1.23012	0.0584555	0.742672	23.286	22.764	16.942	25.961	30.201	28.714	21.911	31.048
Guk1	<a href='https://www.ncbi.nlm.nih.gov/gene/?term=14923' target="_blank"> 14923 </a>	guanylate kinase 1	protein_coding	protein_coding	0.208006	1.15509	0.0583917	0.742672	153.911	153.316	136.651	207.269	139.67	134.925	134.96	170.558
Rtn4rl1	<a href='https://www.ncbi.nlm.nih.gov/gene/?term=237847' target="_blank"> 237847 </a>	reticulon 4 receptor-like 1	protein_coding	protein_coding	-0.387851	-1.30844	0.0583814	0.742672	24.044	24.192	20.838	18.272	31.323	34.431	28.131	22.295
Tecpr2	<a href='https://www.ncbi.nlm.nih.gov/gene/?term=104859' target="_blank"> 104859 </a>	tectonin beta-propeller repeat containing 2	protein_coding	protein_coding	-0.202223	-1.15047	0.057932	0.742672	18.897	20.676	16.345	23.075	23.752	22.496	20.652	26.021
Tlcd5	<a href='https://www.ncbi.nlm.nih.gov/gene/?term=235300' target="_blank"> 235300 </a>	TLC domain containing 5			-0.231836	-1.17433	0.0580424	0.742672	10.428	10.212	9.47	10.473	13.458	10.255	11.992	11.603
Tpd52l2	<a href='https://www.ncbi.nlm.nih.gov/gene/?term=66314' target="_blank"> 66314 </a>	tumor protein D52-like 2	nonsense_mediated_decay	protein_coding	0.134396	1.09763	0.0577142	0.742672	76.273	77.202	80.547	97.177	83.572	72.87	82.392	86.841
Usp7	<a href='https://www.ncbi.nlm.nih.gov/gene/?term=252870' target="_blank"> 252870 </a>	ubiquitin specific peptidase 7	protein_coding	protein_coding	-0.15694	-1.11492	0.0578696	0.742672	64.137	63.437	59.279	65.56	76.577	81.193	80.418	78.603
Vangl1	<a href='https://www.ncbi.nlm.nih.gov/gene/?term=229658' target="_blank"> 229658 </a>	VANGL planar cell polarity 1	protein_coding	protein_coding	0.325111	1.25276	0.0577722	0.742672	2.946	4.339	4.398	4.33	2.007	3.279	2.934	4.81
Wipf2	<a href='https://www.ncbi.nlm.nih.gov/gene/?term=68524' target="_blank"> 68524 </a>	WAS/WASL interacting protein family, member 2	protein_coding	protein_coding	-0.235075	-1.17697	0.0584475	0.742672	19.334	20.753	13.3	23.509	25.684	25.168	17.97	27.949
2010300C02Rik	<a href='https://www.ncbi.nlm.nih.gov/gene/?term=NA' target="_blank"> NA </a>		protein_coding	protein_coding	-0.50467	-1.4188	0.0586209	0.7438	112.707	145.96	78.716	79.971	168.164	177.804	127.896	105.525
Gm37928	<a href='https://www.ncbi.nlm.nih.gov/gene/?term=NA' target="_blank"> NA </a>				0.711466	1.63747	0.0586526	0.7438	2.773	1.549	2.258	5.079	1.756	1.326	1.623	2.764
Aida	<a href='https://www.ncbi.nlm.nih.gov/gene/?term=108909' target="_blank"> 108909 </a>	axin interactor, dorsalization associated	retained_intron	protein_coding	0.157391	1.11527	0.0590753	0.747478	37.701	34.722	40.484	46.874	36.718	32.637	37.314	45.231
Carhsp1	<a href='https://www.ncbi.nlm.nih.gov/gene/?term=52502' target="_blank"> 52502 </a>	calcium regulated heat stable protein 1	protein_coding	protein_coding	0.401836	1.32119	0.0592148	0.747478	39.784	35.924	47.206	27.667	26.95	29.39	33.451	28.233
Mia3	<a href='https://www.ncbi.nlm.nih.gov/gene/?term=338366' target="_blank"> 338366 </a>	MIA SH3 domain ER export factor 3	protein_coding	protein_coding	-0.193309	-1.14338	0.0591744	0.747478	118.061	121.515	99.922	140.252	149.764	137.035	128.665	151.782
Plk2	<a href='https://www.ncbi.nlm.nih.gov/gene/?term=20620' target="_blank"> 20620 </a>	polo like kinase 2	protein_coding	protein_coding	-0.438025	-1.35475	0.059014	0.747478	64.044	60.102	38.262	53.702	93.887	79.687	54.583	72.89
Zfp772	<a href='https://www.ncbi.nlm.nih.gov/gene/?term=232855' target="_blank"> 232855 </a>	zinc finger protein 772	protein_coding	protein_coding	0.388488	1.30902	0.0591741	0.747478	6.053	4.449	5.291	6.713	3.366	3.886	4.603	5.882
Errfi1	<a href='https://www.ncbi.nlm.nih.gov/gene/?term=74155' target="_blank"> 74155 </a>	ERBB receptor feedback inhibitor 1	protein_coding	protein_coding	-0.341572	-1.26714	0.059507	0.747731	37.885	43.052	28.417	36.451	46.518	54.737	36.241	48.796
Msantd2	<a href='https://www.ncbi.nlm.nih.gov/gene/?term=235184' target="_blank"> 235184 </a>	Myb/SANT-like DNA-binding domain containing 2	protein_coding	protein_coding	0.282821	1.21657	0.0594823	0.747731	12.734	11.551	9.41	13.613	9.842	12.146	10.687	12.43
Tmem258	<a href='https://www.ncbi.nlm.nih.gov/gene/?term=69038' target="_blank"> 69038 </a>	transmembrane protein 258	protein_coding	protein_coding	0.288196	1.22111	0.0594694	0.747731	82.666	84.1	86.759	111.422	67.721	62.447	89.801	84.989
Zfp292	<a href='https://www.ncbi.nlm.nih.gov/gene/?term=30046' target="_blank"> 30046 </a>	zinc finger protein 292	protein_coding	protein_coding	-0.247961	-1.18753	0.0594897	0.747731	8.536	7.334	7.836	11.144	9.778	9.59	10.483	13.247
Zfp711	<a href='https://www.ncbi.nlm.nih.gov/gene/?term=245595' target="_blank"> 245595 </a>	zinc finger protein 711	retained_intron	protein_coding	-0.270282	-1.20604	0.0593987	0.747731	6.737	5.621	5.97	7.613	7.83	7.301	8.224	8.669
Usf2	<a href='https://www.ncbi.nlm.nih.gov/gene/?term=22282' target="_blank"> 22282 </a>	upstream transcription factor 2	processed_transcript	protein_coding	0.162245	1.11903	0.0596668	0.749053	100.371	107.655	94.181	126.344	92.245	94.013	105.394	123.851
Sos1	<a href='https://www.ncbi.nlm.nih.gov/gene/?term=20662' target="_blank"> 20662 </a>	SOS Ras/Rac guanine nucleotide exchange factor 1	protein_coding	protein_coding	-0.195559	-1.14517	0.0599029	0.75133	19.902	18.554	15.79	22.179	22.134	22.845	21.199	25.753
Ift88	<a href='https://www.ncbi.nlm.nih.gov/gene/?term=21821' target="_blank"> 21821 </a>	intraflagellar transport 88	nonsense_mediated_decay	protein_coding	-0.258948	-1.19661	0.0600225	0.751502	7.407	7.579	7.97	7.785	9.842	9.579	9.785	10.498
Med13l	<a href='https://www.ncbi.nlm.nih.gov/gene/?term=76199' target="_blank"> 76199 </a>	mediator complex subunit 13-like	protein_coding	protein_coding	-0.142268	-1.10364	0.060069	0.751502	17.379	16.386	15.521	18.988	17.547	18.626	18.433	22.136
Pigt	<a href='https://www.ncbi.nlm.nih.gov/gene/?term=78928' target="_blank"> 78928 </a>	phosphatidylinositol glycan anchor biosynthesis, class T	protein_coding	protein_coding	0.187579	1.13885	0.0600808	0.751502	89.434	94.258	101.787	109.568	75.401	87.51	89.703	98.928
Mtfr1	<a href='https://www.ncbi.nlm.nih.gov/gene/?term=67472' target="_blank"> 67472 </a>	mitochondrial fission regulator 1	protein_coding	protein_coding	0.267056	1.20335	0.0601954	0.752251	9.851	10.12	9.748	12.239	7.752	9.643	8.957	11.26
Trappc10	<a href='https://www.ncbi.nlm.nih.gov/gene/?term=216131' target="_blank"> 216131 </a>	trafficking protein particle complex 10	protein_coding	protein_coding	-0.135345	-1.09836	0.06045	0.754745	40.691	42.624	34.848	45.029	46.283	46.93	43.977	49.604
Ap1g1	<a href='https://www.ncbi.nlm.nih.gov/gene/?term=11765' target="_blank"> 11765 </a>	adaptor protein complex AP-1, gamma 1 subunit	protein_coding	protein_coding	-0.158711	-1.11629	0.0607229	0.756777	43.138	40.301	44.95	47.623	52.281	49.009	46.961	54.941
Marchf6	<a href='https://www.ncbi.nlm.nih.gov/gene/?term=223455' target="_blank"> 223455 </a>	membrane associated ring-CH-type finger 6			-0.214326	-1.16016	0.0607148	0.756777	108.712	117.549	91.995	136.404	134.794	141.403	123.434	149.684
Bdp1	<a href='https://www.ncbi.nlm.nih.gov/gene/?term=544971' target="_blank"> 544971 </a>	B double prime 1, subunit of RNA polymerase III transcription initiation factor IIIB	protein_coding	protein_coding	-0.21589	-1.16142	0.0615605	0.757035	9.262	8.437	9.137	10.06	13.342	11.37	11.698	11.017
Cdyl2	<a href='https://www.ncbi.nlm.nih.gov/gene/?term=75796' target="_blank"> 75796 </a>	chromodomain protein, Y chromosome-like 2	protein_coding	protein_coding	-0.433884	-1.35087	0.061668	0.757035	3.404	3.7	2.656	3.806	5.972	4.64	3.557	4.526
Csnk2b	<a href='https://www.ncbi.nlm.nih.gov/gene/?term=13001' target="_blank"> 13001 </a>	casein kinase 2, beta polypeptide	protein_coding	protein_coding	0.122526	1.08864	0.0619224	0.757035	173.565	171.405	171.42	207.749	161.555	178.664	152.181	170.801
Fn1	<a href='https://www.ncbi.nlm.nih.gov/gene/?term=14268' target="_blank"> 14268 </a>	fibronectin 1	protein_coding	protein_coding	0.356363	1.28019	0.061891	0.757035	21.487	28.489	33.815	23.906	20.043	24.619	26.622	19
Gm12922	<a href='https://www.ncbi.nlm.nih.gov/gene/?term=100039110' target="_blank"> 100039110 </a>	ribosomal protein S2 pseudogene	processed_pseudogene	processed_pseudogene	0.538274	1.45223	0.0612957	0.757035	13.191	11.88	8.588	19.77	10.172	9.424	6.737	11.024
Gm42664	<a href='https://www.ncbi.nlm.nih.gov/gene/?term=NA' target="_blank"> NA </a>				-0.453616	-1.36947	0.0619356	0.757035	3.597	2.571	4.12	5.045	4.514	4.206	6.602	7.003
Gm6789	<a href='https://www.ncbi.nlm.nih.gov/gene/?term=627792' target="_blank"> 627792 </a>	eukaryotic translation elongation factor 1 alpha 1 pseudogene			0.410851	1.32947	0.0618167	0.757035	6.006	4.008	5.36	6.095	4.008	3.584	3.786	5.238
Gprasp1	<a href='https://www.ncbi.nlm.nih.gov/gene/?term=67298' target="_blank"> 67298 </a>	G protein-coupled receptor associated sorting protein 1	protein_coding	protein_coding	-0.252059	-1.19091	0.0613724	0.757035	155.966	147.322	147.384	214.361	195.264	182.861	177.627	243.374
Gpx3	<a href='https://www.ncbi.nlm.nih.gov/gene/?term=14778' target="_blank"> 14778 </a>	glutathione peroxidase 3	protein_coding	protein_coding	0.51078	1.42482	0.0615168	0.757035	10.08	8.276	15.283	8.835	6.624	6.962	9.117	7.967
Itga4	<a href='https://www.ncbi.nlm.nih.gov/gene/?term=16401' target="_blank"> 16401 </a>	integrin alpha 4	processed_transcript	protein_coding	-0.515169	-1.42916	0.0619257	0.757035	2.958	2.635	4.407	3.544	6.696	4.589	5.344	3.752
Ldhb	<a href='https://www.ncbi.nlm.nih.gov/gene/?term=16832' target="_blank"> 16832 </a>	lactate dehydrogenase B	protein_coding	protein_coding	0.234726	1.17668	0.061061	0.757035	296.158	305.917	357.892	296.514	277.451	261.76	290.859	274.454
Magi2	<a href='https://www.ncbi.nlm.nih.gov/gene/?term=50791' target="_blank"> 50791 </a>	membrane associated guanylate kinase, WW and PDZ domain containing 2	protein_coding	protein_coding	-0.311174	-1.24072	0.0614126	0.757035	33.22	40.325	28.454	46.492	43.995	47.327	33.634	52.185
Mark2	<a href='https://www.ncbi.nlm.nih.gov/gene/?term=13728' target="_blank"> 13728 </a>	MAP/microtubule affinity regulating kinase 2	protein_coding	protein_coding	-0.290592	-1.22314	0.0620078	0.757035	43.002	39.814	31.225	45.79	54.157	50.027	42.474	46.759
Med16	<a href='https://www.ncbi.nlm.nih.gov/gene/?term=216154' target="_blank"> 216154 </a>	mediator complex subunit 16	protein_coding	protein_coding	-0.155797	-1.11404	0.0610037	0.757035	17.092	16.499	15.743	18.42	17.601	18.256	19.796	22.476
Mrm3	<a href='https://www.ncbi.nlm.nih.gov/gene/?term=67390' target="_blank"> 67390 </a>	mitochondrial rRNA methyltransferase 3			-0.234495	-1.17649	0.0613213	0.757035	10.643	11.963	12.179	11.749	14.401	12.832	14.83	14.385
Myl6b	<a href='https://www.ncbi.nlm.nih.gov/gene/?term=216459' target="_blank"> 216459 </a>	myosin, light polypeptide 6B	protein_coding	protein_coding	0.230875	1.17355	0.0618348	0.757035	22.566	21.724	18.32	23.476	19.454	19.166	16.522	19.187
Peli1	<a href='https://www.ncbi.nlm.nih.gov/gene/?term=67245' target="_blank"> 67245 </a>	pellino 1	protein_coding	protein_coding	-0.268238	-1.20434	0.0613825	0.757035	28.433	30.604	27.549	28.268	40.44	33.72	31.596	35.737
Ppp1r16b	<a href='https://www.ncbi.nlm.nih.gov/gene/?term=228852' target="_blank"> 228852 </a>	protein phosphatase 1, regulatory subunit 16B	protein_coding	protein_coding	-0.389173	-1.30964	0.0611327	0.757035	16.292	16.126	9.989	12.68	21.336	19.581	16.525	16.22
Ptrh2	<a href='https://www.ncbi.nlm.nih.gov/gene/?term=217057' target="_blank"> 217057 </a>	peptidyl-tRNA hydrolase 2	protein_coding	protein_coding	0.248911	1.18831	0.0614396	0.757035	6.502	5.707	5.101	6.402	4.856	4.958	4.686	6.265
Slco5a1	<a href='https://www.ncbi.nlm.nih.gov/gene/?term=240726' target="_blank"> 240726 </a>	solute carrier organic anion transporter family, member 5A1	protein_coding	protein_coding	-0.393746	-1.3138	0.06182	0.757035	1.398	1.369	1.233	1.23	2.093	1.844	1.824	1.441
Timm8a1	<a href='https://www.ncbi.nlm.nih.gov/gene/?term=30058' target="_blank"> 30058 </a>	translocase of inner mitochondrial membrane 8A1	protein_coding	protein_coding	0.22143	1.16589	0.0608546	0.757035	34.364	35.657	28.725	42.099	31.332	31.657	27.732	32.522
Tubb5	<a href='https://www.ncbi.nlm.nih.gov/gene/?term=22154' target="_blank"> 22154 </a>	tubulin, beta 5 class I	protein_coding	protein_coding	-0.228686	-1.17177	0.0609205	0.757035	224.294	179.886	181.007	203.149	270.324	228.518	218.465	240.846
Wdr26	<a href='https://www.ncbi.nlm.nih.gov/gene/?term=226757' target="_blank"> 226757 </a>	WD repeat domain 26	protein_coding	protein_coding	-0.131705	-1.09559	0.0620114	0.757035	66.614	69.578	66.99	67.087	72.518	78.285	79.55	80.048
Zfp511	<a href='https://www.ncbi.nlm.nih.gov/gene/?term=69752' target="_blank"> 69752 </a>	zinc finger protein 511	protein_coding	protein_coding	0.246123	1.18602	0.0621408	0.757941	21.177	22.192	18.374	29.503	21.591	16.815	20.452	22.398
Chd4	<a href='https://www.ncbi.nlm.nih.gov/gene/?term=107932' target="_blank"> 107932 </a>	chromodomain helicase DNA binding protein 4	protein_coding	protein_coding	-0.158593	-1.1162	0.0622659	0.758793	68.645	69.277	73.136	83.894	79.543	77.981	85.698	103.639
Cmip	<a href='https://www.ncbi.nlm.nih.gov/gene/?term=74440' target="_blank"> 74440 </a>	c-Maf inducing protein	protein_coding	protein_coding	-0.279605	-1.21386	0.0625215	0.760558	109.159	117.658	86.794	145.086	142.712	134.466	118.6	168.935
Tspan33	<a href='https://www.ncbi.nlm.nih.gov/gene/?term=232670' target="_blank"> 232670 </a>	tetraspanin 33	protein_coding	protein_coding	0.315382	1.24434	0.0625021	0.760558	17.293	16.571	14.477	22.213	13.13	14.513	11.696	18.75
Fth1	<a href='https://www.ncbi.nlm.nih.gov/gene/?term=14319' target="_blank"> 14319 </a>	ferritin heavy polypeptide 1	protein_coding	protein_coding	0.353011	1.27722	0.0627161	0.762116	4643.11	5331.25	7091.14	6050.32	3564.36	4479.73	5380.06	5090.39
Grik4	<a href='https://www.ncbi.nlm.nih.gov/gene/?term=110637' target="_blank"> 110637 </a>	glutamate receptor, ionotropic, kainate 4	protein_coding	protein_coding	-0.330949	-1.25784	0.0629717	0.762116	23.313	23.157	14.476	23.453	30.346	26.649	22.559	29.858
Nckap1	<a href='https://www.ncbi.nlm.nih.gov/gene/?term=50884' target="_blank"> 50884 </a>	NCK-associated protein 1	protein_coding	protein_coding	-0.246393	-1.18624	0.062821	0.762116	274.768	267.036	222.823	280.634	362.081	321.576	294.926	302.401
Rapgefl1	<a href='https://www.ncbi.nlm.nih.gov/gene/?term=268480' target="_blank"> 268480 </a>	Rap guanine nucleotide exchange factor (GEF)-like 1	protein_coding	protein_coding	-0.357817	-1.28149	0.063038	0.762116	35.829	26.215	26.336	44.539	38.881	33.136	35.791	46.868
Trim59	<a href='https://www.ncbi.nlm.nih.gov/gene/?term=66949' target="_blank"> 66949 </a>	tripartite motif-containing 59	protein_coding	protein_coding	0.469597	1.38472	0.0630029	0.762116	5.242	4.674	2.804	4.056	3.127	3.298	2.663	3.924
Tspan6	<a href='https://www.ncbi.nlm.nih.gov/gene/?term=56496' target="_blank"> 56496 </a>	tetraspanin 6	protein_coding	protein_coding	0.248416	1.1879	0.0629083	0.762116	33.219	40.047	37.953	38.988	27.693	35.283	32.458	33.639
Ube3a	<a href='https://www.ncbi.nlm.nih.gov/gene/?term=22215' target="_blank"> 22215 </a>	ubiquitin protein ligase E3A	protein_coding	protein_coding	-0.226294	-1.16983	0.0628601	0.762116	47.586	46.412	41.473	62.462	63.975	51.052	61.289	78.466
Aktip	<a href='https://www.ncbi.nlm.nih.gov/gene/?term=14339' target="_blank"> 14339 </a>	AKT interacting protein	protein_coding	protein_coding	0.224276	1.16819	0.0631716	0.76306	110.535	111.171	122.11	142.517	88.439	101.149	112.824	134.326
Lingo1	<a href='https://www.ncbi.nlm.nih.gov/gene/?term=235402' target="_blank"> 235402 </a>	leucine rich repeat and Ig domain containing 1	protein_coding	protein_coding	-0.491101	-1.40552	0.0632586	0.763439	166.589	190.254	120.133	119.33	262.441	248.736	184.387	148.482
4632427E13Rik	<a href='https://www.ncbi.nlm.nih.gov/gene/?term=666737' target="_blank"> 666737 </a>	RIKEN cDNA 4632427E13 gene	antisense	antisense	-0.369265	-1.29169	0.0635726	0.764692	2.234	1.72	3.023	3.453	3.378	2.218	3.396	3.321
Lpgat1	<a href='https://www.ncbi.nlm.nih.gov/gene/?term=226856' target="_blank"> 226856 </a>	lysophosphatidylglycerol acyltransferase 1	protein_coding	protein_coding	-0.23135	-1.17393	0.0635852	0.764692	53.978	56.311	44.97	54.658	71.073	66.751	63.028	61.023
Mctp1	<a href='https://www.ncbi.nlm.nih.gov/gene/?term=78771' target="_blank"> 78771 </a>	multiple C2 domains, transmembrane 1	protein_coding	protein_coding	-0.471794	-1.38683	0.0635642	0.764692	42.425	40.824	29.312	34.468	69.368	54.592	41.433	40.599
Uba52	<a href='https://www.ncbi.nlm.nih.gov/gene/?term=22186' target="_blank"> 22186 </a>	ubiquitin A-52 residue ribosomal protein fusion product 1	protein_coding	protein_coding	0.234984	1.17689	0.0635029	0.764692	477.294	423.829	405.846	592.581	400.316	350.229	403.503	489.613
Jrk	<a href='https://www.ncbi.nlm.nih.gov/gene/?term=16469' target="_blank"> 16469 </a>	jerky	protein_coding	protein_coding	-0.249422	-1.18873	0.0637048	0.765461	2.895	3.155	2.604	2.544	3.126	3.456	3.455	3.691
Ankhd1	<a href='https://www.ncbi.nlm.nih.gov/gene/?term=108857' target="_blank"> 108857 </a>	ankyrin repeat and KH domain containing 1	protein_coding	protein_coding	-0.149731	-1.10936	0.0640815	0.765528	21.547	21.006	22.455	26.465	28.989	26.524	26.569	26.897
Chmp5	<a href='https://www.ncbi.nlm.nih.gov/gene/?term=76959' target="_blank"> 76959 </a>	charged multivesicular body protein 5	protein_coding	protein_coding	0.194612	1.14442	0.0640668	0.765528	114.928	119.938	133.715	125.216	102.292	113.025	118.234	114.369
Eftud2	<a href='https://www.ncbi.nlm.nih.gov/gene/?term=20624' target="_blank"> 20624 </a>	elongation factor Tu GTP binding domain containing 2	protein_coding	protein_coding	-0.124128	-1.08985	0.0640831	0.765528	53.224	53.317	47.692	51.707	51.567	56.926	53.695	55.683
Mtrex	<a href='https://www.ncbi.nlm.nih.gov/gene/?term=72198' target="_blank"> 72198 </a>	Mtr4 exosome RNA helicase			-0.140721	-1.10246	0.0638141	0.765528	36.735	35.33	37.349	44.842	42.679	40.441	46.97	49.455
Nudcd2	<a href='https://www.ncbi.nlm.nih.gov/gene/?term=52653' target="_blank"> 52653 </a>	NudC domain containing 2	protein_coding	protein_coding	0.232254	1.17467	0.0638509	0.765528	45.577	46.238	49.108	66.363	35.727	43.349	43.826	59.616
Smc4	<a href='https://www.ncbi.nlm.nih.gov/gene/?term=70099' target="_blank"> 70099 </a>	structural maintenance of chromosomes 4	protein_coding	protein_coding	0.328723	1.2559	0.0641005	0.765528	10.05	9.032	13.963	11.963	8.604	8.671	8.998	9.515
Tmem63c	<a href='https://www.ncbi.nlm.nih.gov/gene/?term=217733' target="_blank"> 217733 </a>	transmembrane protein 63c	protein_coding	protein_coding	-0.493406	-1.40776	0.0640413	0.765528	12.974	13.422	10.446	9.494	21.225	18.609	18.833	10.622
Pcnx2	<a href='https://www.ncbi.nlm.nih.gov/gene/?term=270109' target="_blank"> 270109 </a>	pecanex homolog 2			-0.390141	-1.31052	0.0641895	0.765924	19.518	17.692	11.434	16.066	21.369	17.847	13.374	16.547
Dtx2	<a href='https://www.ncbi.nlm.nih.gov/gene/?term=74198' target="_blank"> 74198 </a>	deltex 2, E3 ubiquitin ligase	protein_coding	protein_coding	0.209028	1.15591	0.0643157	0.766764	9.097	8.652	7.821	9.494	6.894	8.435	7.384	8.27
Cnnm3	<a href='https://www.ncbi.nlm.nih.gov/gene/?term=94218' target="_blank"> 94218 </a>	cyclin M3	protein_coding	protein_coding	0.255868	1.19405	0.0644562	0.766956	24.159	13.113	17.328	19.913	13.576	15.223	14.343	19.539
Pmm2	<a href='https://www.ncbi.nlm.nih.gov/gene/?term=54128' target="_blank"> 54128 </a>	phosphomannomutase 2	protein_coding	protein_coding	0.246442	1.18628	0.0644993	0.766956	14.394	16.958	18.279	15.285	12.193	14.825	13.037	13.127
Sptssa	<a href='https://www.ncbi.nlm.nih.gov/gene/?term=104725' target="_blank"> 104725 </a>	serine palmitoyltransferase, small subunit A	protein_coding	protein_coding	0.33125	1.2581	0.0644284	0.766956	38.322	40.716	54.195	44.403	32.79	37.704	39.536	35.477
Cacnb2	<a href='https://www.ncbi.nlm.nih.gov/gene/?term=12296' target="_blank"> 12296 </a>	calcium channel, voltage-dependent, beta 2 subunit	retained_intron	protein_coding	-0.350416	-1.27493	0.0647456	0.767429	36.999	35.013	28.888	32.913	55.412	45.662	38.066	41.134
Calm1	<a href='https://www.ncbi.nlm.nih.gov/gene/?term=12313' target="_blank"> 12313 </a>	calmodulin 1	protein_coding	protein_coding	-0.23168	-1.1742	0.0648255	0.767429	1020.02	1081.07	850.41	1056.83	1337.01	1292.15	1077.56	1147.39
Dpm2	<a href='https://www.ncbi.nlm.nih.gov/gene/?term=13481' target="_blank"> 13481 </a>	dolichol-phosphate (beta-D) mannosyltransferase 2	protein_coding	protein_coding	0.166874	1.12262	0.0647774	0.767429	77.05	69.841	65.038	87.508	66.74	66.845	65.091	78.211
Gpr3	<a href='https://www.ncbi.nlm.nih.gov/gene/?term=14748' target="_blank"> 14748 </a>	G-protein coupled receptor 3	protein_coding	protein_coding	-0.618894	-1.5357	0.0647932	0.767429	19.484	23.635	11.357	11.783	32.284	30.049	26.453	18.296
Sult2b1	<a href='https://www.ncbi.nlm.nih.gov/gene/?term=54200' target="_blank"> 54200 </a>	sulfotransferase family, cytosolic, 2B, member 1	protein_coding	protein_coding	-0.274621	-1.20968	0.0647996	0.767429	13.92	16.284	11.179	20.461	17.966	19.05	18.78	20.795
Trip11	<a href='https://www.ncbi.nlm.nih.gov/gene/?term=109181' target="_blank"> 109181 </a>	thyroid hormone receptor interactor 11	protein_coding	protein_coding	-0.19905	-1.14794	0.0648744	0.767429	11.239	12.088	11.516	12.159	14.045	14.49	13.877	12.911
Smg7	<a href='https://www.ncbi.nlm.nih.gov/gene/?term=226517' target="_blank"> 226517 </a>	SMG7 nonsense mediated mRNA decay factor	protein_coding	protein_coding	-0.248541	-1.18801	0.0649485	0.767644	50.517	45.433	37.787	52.587	62.268	55.02	50.179	69.311
Gm45159	<a href='https://www.ncbi.nlm.nih.gov/gene/?term=NA' target="_blank"> NA </a>				-0.938758	-1.91688	0.0650876	0.767966	0.095	0.089	0.068	0.277	0.228	0.192	0.167	0.475
Lgi1	<a href='https://www.ncbi.nlm.nih.gov/gene/?term=56839' target="_blank"> 56839 </a>	leucine-rich repeat LGI family, member 1	protein_coding	protein_coding	-0.361754	-1.28499	0.0650378	0.767966	95.978	94.465	76.914	80.708	143.112	137.644	120.889	93.957
Epm2aip1	<a href='https://www.ncbi.nlm.nih.gov/gene/?term=77781' target="_blank"> 77781 </a>	EPM2A (laforin) interacting protein 1	protein_coding	protein_coding	-0.223258	-1.16737	0.0652907	0.768235	55.439	48.503	44.604	61.836	68.965	59.551	58.488	70.637
Qdpr	<a href='https://www.ncbi.nlm.nih.gov/gene/?term=110391' target="_blank"> 110391 </a>	quinoid dihydropteridine reductase	protein_coding	protein_coding	0.117881	1.08514	0.0652538	0.768235	164.061	153.208	164.644	179.86	152.071	148.143	150.307	162.812
Ssr3	<a href='https://www.ncbi.nlm.nih.gov/gene/?term=67437' target="_blank"> 67437 </a>	signal sequence receptor, gamma	protein_coding	protein_coding	0.28033	1.21447	0.0652866	0.768235	166.141	167.101	179.34	241.162	130.494	149.968	150.47	218.105
Zc3h12c	<a href='https://www.ncbi.nlm.nih.gov/gene/?term=244871' target="_blank"> 244871 </a>	zinc finger CCCH type containing 12C	protein_coding	protein_coding	-0.384137	-1.30508	0.0653341	0.768235	6.321	6.958	5.882	4.742	8.55	9.029	7.526	7.162
Gm18537	<a href='https://www.ncbi.nlm.nih.gov/gene/?term=100417334' target="_blank"> 100417334 </a>	DENN/MADD domain containing 4C pseudogene			0.634478	1.55238	0.0656181	0.769597	4.146	3.649	4.264	3.195	2.504	2.142	3.509	1.653
Pcdh11x	<a href='https://www.ncbi.nlm.nih.gov/gene/?term=245578' target="_blank"> 245578 </a>	protocadherin 11 X-linked	protein_coding	protein_coding	-0.82332	-1.76947	0.0655815	0.769597	7.184	15.747	9.767	6.074	19.559	20.079	22.065	7.241
Peak1	<a href='https://www.ncbi.nlm.nih.gov/gene/?term=244895' target="_blank"> 244895 </a>	pseudopodium-enriched atypical kinase 1	protein_coding	protein_coding	-0.381355	-1.30256	0.065564	0.769597	20.487	24.155	20.115	17.615	30.524	32.175	28.066	20.888
Gstm5	<a href='https://www.ncbi.nlm.nih.gov/gene/?term=14866' target="_blank"> 14866 </a>	glutathione S-transferase, mu 5	protein_coding	protein_coding	0.263293	1.20021	0.0656887	0.769769	155.182	152.048	178.344	142.664	132.053	141.482	144.996	124.035
Fam149a	<a href='https://www.ncbi.nlm.nih.gov/gene/?term=212326' target="_blank"> 212326 </a>	family with sequence similarity 149, member A	protein_coding	protein_coding	0.250319	1.18947	0.0658355	0.770831	18.031	17.155	19.606	23.577	14.264	13.326	17.425	22.654
Tpp2	<a href='https://www.ncbi.nlm.nih.gov/gene/?term=22019' target="_blank"> 22019 </a>	tripeptidyl peptidase II	processed_transcript	protein_coding	-0.209004	-1.15589	0.0661056	0.773334	39.673	35.012	35.119	42.424	47.714	45.203	42.679	45.46
Dus3l	<a href='https://www.ncbi.nlm.nih.gov/gene/?term=224907' target="_blank"> 224907 </a>	dihydrouridine synthase 3-like (S. cerevisiae)	protein_coding	protein_coding	-0.188028	-1.13921	0.0662938	0.774876	26.819	22.57	24.941	29.685	27.855	25.76	28.874	35.3
Ankrd50	<a href='https://www.ncbi.nlm.nih.gov/gene/?term=99696' target="_blank"> 99696 </a>	ankyrin repeat domain 50	protein_coding	protein_coding	-0.418894	-1.3369	0.0666162	0.776701	63.731	69.324	44.458	48.53	87.524	86.664	72.789	65.194
Zfp235	<a href='https://www.ncbi.nlm.nih.gov/gene/?term=56525' target="_blank"> 56525 </a>	zinc finger protein 235	protein_coding	protein_coding	-0.221686	-1.1661	0.0666196	0.776701	8.11	6.775	7.046	9.767	10.052	8.464	9.545	10.595
Zfp87	<a href='https://www.ncbi.nlm.nih.gov/gene/?term=170763' target="_blank"> 170763 </a>	zinc finger protein 87	protein_coding	protein_coding	-0.18705	-1.13843	0.0666094	0.776701	14.585	16.627	15.197	19.233	12.458	19.28	19.073	19.681
Gck	<a href='https://www.ncbi.nlm.nih.gov/gene/?term=103988' target="_blank"> 103988 </a>	glucokinase	protein_coding	protein_coding	-0.397972	-1.31765	0.0666801	0.776747	3.196	1.935	1.897	3.798	3.276	2.416	2.919	4.602
Gm17383	<a href='https://www.ncbi.nlm.nih.gov/gene/?term=100191011' target="_blank"> 100191011 </a>	tubulin, alpha 1B pseudogene	pseudogene	pseudogene	-0.283818	-1.21741	0.0667763	0.777208	20.586	25.867	22.099	19.296	29.073	27.183	24.753	29.777
Ptprr	<a href='https://www.ncbi.nlm.nih.gov/gene/?term=19279' target="_blank"> 19279 </a>	protein tyrosine phosphatase, receptor type, R	protein_coding	protein_coding	-0.285728	-1.21903	0.0668386	0.777274	9.516	10.75	7.238	10.117	11.103	11.199	8.658	10.695
Cnih1	<a href='https://www.ncbi.nlm.nih.gov/gene/?term=12793' target="_blank"> 12793 </a>	cornichon family AMPA receptor auxiliary protein 1	protein_coding	protein_coding	0.210845	1.15737	0.0670616	0.777626	139.068	122.443	123.163	140.437	129.044	109.675	113.901	115.945
Ier2	<a href='https://www.ncbi.nlm.nih.gov/gene/?term=15936' target="_blank"> 15936 </a>	immediate early response 2	protein_coding	protein_coding	-0.39993	-1.31944	0.0669891	0.777626	28.36	36.262	19.588	31.543	42.344	34.528	30.912	45.254
Mcam	<a href='https://www.ncbi.nlm.nih.gov/gene/?term=84004' target="_blank"> 84004 </a>	melanoma cell adhesion molecule	nonsense_mediated_decay	protein_coding	0.513961	1.42797	0.0670714	0.777626	8.285	8.891	12.805	7.982	4.211	6.232	8.292	7.091
Nfatc1	<a href='https://www.ncbi.nlm.nih.gov/gene/?term=18018' target="_blank"> 18018 </a>	nuclear factor of activated T cells, cytoplasmic, calcineurin dependent 1	protein_coding	protein_coding	0.496078	1.41037	0.0670953	0.777626	14.286	10.805	11.224	6.744	9.003	7.585	8.187	6.659
Mad2l2	<a href='https://www.ncbi.nlm.nih.gov/gene/?term=71890' target="_blank"> 71890 </a>	MAD2 mitotic arrest deficient-like 2	processed_transcript	protein_coding	0.254759	1.19314	0.0671523	0.77763	14.426	15.238	17.397	14.23	12.156	11.956	14.47	13.215
Acads	<a href='https://www.ncbi.nlm.nih.gov/gene/?term=11409' target="_blank"> 11409 </a>	acyl-Coenzyme A dehydrogenase, short chain	retained_intron	protein_coding	0.420037	1.33796	0.0675394	0.7782	13.875	12.455	19.331	11.41	10.866	9.401	12.91	9.742
Chml	<a href='https://www.ncbi.nlm.nih.gov/gene/?term=12663' target="_blank"> 12663 </a>	choroideremia-like	protein_coding	protein_coding	-0.309976	-1.23969	0.0676974	0.7782	3.786	3.229	3.479	3.794	5.404	4.485	4.23	4.438
Gpatch2l	<a href='https://www.ncbi.nlm.nih.gov/gene/?term=70373' target="_blank"> 70373 </a>	G patch domain containing 2 like	protein_coding	protein_coding	-0.199518	-1.14831	0.0674075	0.7782	21.627	21.081	18.028	20.404	26.219	23.182	22.597	23.955
Hnrnpll	<a href='https://www.ncbi.nlm.nih.gov/gene/?term=72692' target="_blank"> 72692 </a>	heterogeneous nuclear ribonucleoprotein L-like	protein_coding	protein_coding	-0.220181	-1.16488	0.0679381	0.7782	47.587	45.25	41.917	44.808	56.39	50.692	50.585	53.737
Kansl1	<a href='https://www.ncbi.nlm.nih.gov/gene/?term=76719' target="_blank"> 76719 </a>	KAT8 regulatory NSL complex subunit 1	protein_coding	protein_coding	-0.173197	-1.12755	0.0672703	0.7782	35.142	34.681	28.017	35.743	33.897	30.245	35.801	35.006
Kcnip2	<a href='https://www.ncbi.nlm.nih.gov/gene/?term=80906' target="_blank"> 80906 </a>	Kv channel-interacting protein 2	protein_coding	protein_coding	-0.348665	-1.27338	0.0675377	0.7782	47.544	38.186	26.635	45.783	53.077	57.614	39.367	54.139
Lrp5	<a href='https://www.ncbi.nlm.nih.gov/gene/?term=16973' target="_blank"> 16973 </a>	low density lipoprotein receptor-related protein 5	protein_coding	protein_coding	0.473832	1.38879	0.0678399	0.7782	12.086	12.589	16.455	9.289	7.905	10.02	11.779	7.496
Mbnl2	<a href='https://www.ncbi.nlm.nih.gov/gene/?term=105559' target="_blank"> 105559 </a>	muscleblind like splicing factor 2	protein_coding	protein_coding	-0.23611	-1.17781	0.0677154	0.7782	165.518	174.831	143.324	200.684	199.361	205.871	179.716	205.22
Mest	<a href='https://www.ncbi.nlm.nih.gov/gene/?term=17294' target="_blank"> 17294 </a>	mesoderm specific transcript	processed_transcript	protein_coding	-0.30842	-1.23835	0.067584	0.7782	36.476	32.259	27.32	25.988	45.255	33.792	40.352	40.103
Nalcn	<a href='https://www.ncbi.nlm.nih.gov/gene/?term=338370' target="_blank"> 338370 </a>	sodium leak channel, non-selective	protein_coding	protein_coding	-0.294926	-1.22682	0.0676407	0.7782	19.033	20.864	18.789	17.668	26.363	26.685	22.876	21.059
Pcdh17	<a href='https://www.ncbi.nlm.nih.gov/gene/?term=219228' target="_blank"> 219228 </a>	protocadherin 17	protein_coding	protein_coding	-0.386402	-1.30713	0.0679066	0.7782	18.405	14.803	11.028	17.693	25.519	19.446	16.487	21.698
Platr25	<a href='https://www.ncbi.nlm.nih.gov/gene/?term=435366' target="_blank"> 435366 </a>	pluripotency associated transcript 25			0.39764	1.31735	0.0677609	0.7782	6.085	4.264	6.678	5.766	4.566	4.077	5.546	5.196
Tmem132a	<a href='https://www.ncbi.nlm.nih.gov/gene/?term=98170' target="_blank"> 98170 </a>	transmembrane protein 132A	protein_coding	protein_coding	-0.272351	-1.20777	0.0678881	0.7782	131.015	167.125	117.48	188.866	172.856	183.697	165.336	205.46
Btg3	<a href='https://www.ncbi.nlm.nih.gov/gene/?term=12228' target="_blank"> 12228 </a>	BTG anti-proliferation factor 3	protein_coding	protein_coding	0.227603	1.17089	0.0686101	0.779368	30.863	26.538	33.052	33.053	23.864	27.353	26.462	31.213
Dusp28	<a href='https://www.ncbi.nlm.nih.gov/gene/?term=67446' target="_blank"> 67446 </a>	dual specificity phosphatase 28	protein_coding	protein_coding	0.270083	1.20588	0.0686311	0.779368	16.554	16.457	17.743	21.163	14.084	13.501	13.774	18.882
Espl1	<a href='https://www.ncbi.nlm.nih.gov/gene/?term=105988' target="_blank"> 105988 </a>	extra spindle pole bodies 1, separase	protein_coding	protein_coding	0.54889	1.46296	0.0686175	0.779368	1.648	1.381	0.86	3.377	0.878	0.938	0.949	0.806
Fcho2	<a href='https://www.ncbi.nlm.nih.gov/gene/?term=218503' target="_blank"> 218503 </a>	FCH domain only 2	protein_coding	protein_coding	0.307196	1.2373	0.0682167	0.779368	24.233	22.61	30.688	28.131	18.311	20.058	25.648	24.669
Mgat3	<a href='https://www.ncbi.nlm.nih.gov/gene/?term=17309' target="_blank"> 17309 </a>	mannoside acetylglucosaminyltransferase 3	protein_coding	protein_coding	-0.366541	-1.28926	0.0682949	0.779368	66.006	73.003	46.559	57.215	93.24	88.744	68.272	68.163
Pgm2l1	<a href='https://www.ncbi.nlm.nih.gov/gene/?term=70974' target="_blank"> 70974 </a>	phosphoglucomutase 2-like 1	protein_coding	protein_coding	-0.419121	-1.33711	0.0684375	0.779368	58.228	57.3	38.678	55.588	84.292	82.22	53.055	65.928
Pja1	<a href='https://www.ncbi.nlm.nih.gov/gene/?term=18744' target="_blank"> 18744 </a>	praja ring finger ubiquitin ligase 1	protein_coding	protein_coding	-0.229035	-1.17205	0.0687092	0.779368	123.059	123.784	104.571	118.918	158.569	136.823	128.016	132.657
Rora	<a href='https://www.ncbi.nlm.nih.gov/gene/?term=19883' target="_blank"> 19883 </a>	RAR-related orphan receptor alpha	processed_transcript	protein_coding	0.307077	1.2372	0.0682859	0.779368	11.998	10.347	14.03	10.79	8.483	8.854	10.072	11.971
Sgip1	<a href='https://www.ncbi.nlm.nih.gov/gene/?term=73094' target="_blank"> 73094 </a>	SH3-domain GRB2-like (endophilin) interacting protein 1	protein_coding	protein_coding	-0.35281	-1.27705	0.0683824	0.779368	138.506	113.449	96.817	192.029	178.05	168.246	152.601	231.609
Ssx2ip	<a href='https://www.ncbi.nlm.nih.gov/gene/?term=99167' target="_blank"> 99167 </a>	synovial sarcoma, X 2 interacting protein	protein_coding	protein_coding	-0.198403	-1.14743	0.0684099	0.779368	51.987	49.711	46.075	64.308	61.526	57.149	56.421	77.284
Tenm2	<a href='https://www.ncbi.nlm.nih.gov/gene/?term=23964' target="_blank"> 23964 </a>	teneurin transmembrane protein 2	protein_coding	protein_coding	-0.421883	-1.33967	0.068721	0.779368	24.498	23.108	12.918	30.786	39.055	31.523	28.107	40.076
Ttc39b	<a href='https://www.ncbi.nlm.nih.gov/gene/?term=69863' target="_blank"> 69863 </a>	tetratricopeptide repeat domain 39B	protein_coding	protein_coding	-0.298182	-1.22959	0.0683563	0.779368	25.33	28.092	24.242	25.66	39.047	39.842	33.574	29.556
Phf24	<a href='https://www.ncbi.nlm.nih.gov/gene/?term=230085' target="_blank"> 230085 </a>	PHD finger protein 24			-0.23985	-1.18087	0.0687993	0.779612	25.325	23.666	24.751	37.103	35.668	32.058	34.947	40.719
Atp6v0e	<a href='https://www.ncbi.nlm.nih.gov/gene/?term=11974' target="_blank"> 11974 </a>	ATPase, H+ transporting, lysosomal V0 subunit E	protein_coding	protein_coding	0.357113	1.28086	0.068953	0.78003	78.021	79.918	116.046	61.739	54.385	66.683	77.373	58.962
Dgkb	<a href='https://www.ncbi.nlm.nih.gov/gene/?term=217480' target="_blank"> 217480 </a>	diacylglycerol kinase, beta	protein_coding	protein_coding	-0.504693	-1.41882	0.0691936	0.78003	58.978	55.443	38.415	45.039	100.459	81.056	58.477	59.208
Mef2a	<a href='https://www.ncbi.nlm.nih.gov/gene/?term=17258' target="_blank"> 17258 </a>	myocyte enhancer factor 2A	protein_coding	protein_coding	-0.266566	-1.20294	0.0692338	0.78003	59.406	49.157	50.254	63.395	79.508	68.119	61.261	76.997
Nudt2	<a href='https://www.ncbi.nlm.nih.gov/gene/?term=66401' target="_blank"> 66401 </a>	nudix (nucleoside diphosphate linked moiety X)-type motif 2	protein_coding	protein_coding	0.243824	1.18413	0.0690885	0.78003	44.681	43.059	51.343	45.37	41.272	37.904	42.259	39.912
Pef1	<a href='https://www.ncbi.nlm.nih.gov/gene/?term=67898' target="_blank"> 67898 </a>	penta-EF hand domain containing 1	protein_coding	protein_coding	0.211586	1.15796	0.0691908	0.78003	55.153	52.707	57.991	68.78	46.739	46.906	50.539	63.837
Rnf19a	<a href='https://www.ncbi.nlm.nih.gov/gene/?term=30945' target="_blank"> 30945 </a>	ring finger protein 19A	protein_coding	protein_coding	-0.379468	-1.30086	0.0690915	0.78003	26.951	26.895	20.973	22.053	41.999	30.969	31.635	26.065
Timm13	<a href='https://www.ncbi.nlm.nih.gov/gene/?term=30055' target="_blank"> 30055 </a>	translocase of inner mitochondrial membrane 13	protein_coding	protein_coding	0.145979	1.10648	0.0690205	0.78003	148.05	154.624	144.309	179.98	140.47	133.651	151.534	147.288
Gltp	<a href='https://www.ncbi.nlm.nih.gov/gene/?term=56356' target="_blank"> 56356 </a>	glycolipid transfer protein	protein_coding	protein_coding	0.489984	1.40443	0.0695431	0.782872	30.758	37.377	53.751	36.019	20.368	27.816	39.24	28.832
Apba3	<a href='https://www.ncbi.nlm.nih.gov/gene/?term=57267' target="_blank"> 57267 </a>	amyloid beta (A4) precursor protein-binding, family A, member 3	protein_coding	protein_coding	0.231945	1.17442	0.0696505	0.78344	35.984	41.207	31.839	46.865	33.92	36.922	31.006	41.562
Akt3	<a href='https://www.ncbi.nlm.nih.gov/gene/?term=23797' target="_blank"> 23797 </a>	thymoma viral proto-oncogene 3	protein_coding	protein_coding	-0.334434	-1.26088	0.0698946	0.783618	50.429	44.976	37.388	65.656	73.695	58.506	52.173	81.869
Grhpr	<a href='https://www.ncbi.nlm.nih.gov/gene/?term=76238' target="_blank"> 76238 </a>	glyoxylate reductase/hydroxypyruvate reductase	protein_coding	protein_coding	0.412597	1.33108	0.0697836	0.783618	9.48	16.032	13.692	13.823	7.752	10.04	11.181	11.674
Slc48a1	<a href='https://www.ncbi.nlm.nih.gov/gene/?term=67739' target="_blank"> 67739 </a>	solute carrier family 48 (heme transporter), member 1	protein_coding	protein_coding	0.142149	1.10355	0.0698477	0.783618	137.401	140.275	138.574	168.058	120.675	135.454	135.493	165.513
Wdr90	<a href='https://www.ncbi.nlm.nih.gov/gene/?term=106618' target="_blank"> 106618 </a>	WD repeat domain 90	retained_intron	protein_coding	-0.186839	-1.13827	0.0697489	0.783618	10.828	9.327	8.696	7.802	8.648	9.554	11.123	12.077
Adamts3	<a href='https://www.ncbi.nlm.nih.gov/gene/?term=330119' target="_blank"> 330119 </a>	a disintegrin-like and metallopeptidase (reprolysin type) with thrombospondin type 1 motif, 3	protein_coding	protein_coding	-0.582508	-1.49745	0.070458	0.78451	9.737	8.405	6.217	17.111	14.47	13.181	12.192	24.841
Apc2	<a href='https://www.ncbi.nlm.nih.gov/gene/?term=23805' target="_blank"> 23805 </a>	APC regulator of WNT signaling pathway 2	protein_coding	protein_coding	-0.3116	-1.24108	0.0704602	0.78451	39.614	36.761	26.314	49.864	49.727	45.788	43.089	71.495
Bhlhb9	<a href='https://www.ncbi.nlm.nih.gov/gene/?term=70237' target="_blank"> 70237 </a>	basic helix-loop-helix domain containing, class B9	protein_coding	protein_coding	-0.137221	-1.09978	0.0702738	0.78451	61.226	64.923	62.076	67.206	74.759	70.083	71.786	73.732
Elp1	<a href='https://www.ncbi.nlm.nih.gov/gene/?term=230233' target="_blank"> 230233 </a>	elongator complex protein 1			-0.184883	-1.13672	0.0705232	0.78451	51.115	48.004	44.496	66.707	47.956	47.421	43.37	58.462
Emd	<a href='https://www.ncbi.nlm.nih.gov/gene/?term=13726' target="_blank"> 13726 </a>	emerin	protein_coding	protein_coding	0.236354	1.17801	0.0706577	0.78451	125.025	102.834	90.063	107.079	98.283	95.688	76.96	102.741
Flrt3	<a href='https://www.ncbi.nlm.nih.gov/gene/?term=71436' target="_blank"> 71436 </a>	fibronectin leucine rich transmembrane protein 3	processed_transcript	protein_coding	-0.423369	-1.34106	0.0706252	0.78451	15.995	11.808	10.577	20.063	23.694	16.075	16.176	25.033
Galnt17	<a href='https://www.ncbi.nlm.nih.gov/gene/?term=212996' target="_blank"> 212996 </a>	polypeptide N-acetylgalactosaminyltransferase 17			-0.351134	-1.27556	0.0703862	0.78451	48.7	56.869	31.115	61.626	81.142	72.313	58.951	74.661
Gria1	<a href='https://www.ncbi.nlm.nih.gov/gene/?term=14799' target="_blank"> 14799 </a>	glutamate receptor, ionotropic, AMPA1 (alpha 1)	protein_coding	protein_coding	-0.311219	-1.24076	0.0706744	0.78451	176.856	139.323	115.796	153.981	224.736	171.602	158.413	188.89
Hcfc1	<a href='https://www.ncbi.nlm.nih.gov/gene/?term=15161' target="_blank"> 15161 </a>	host cell factor C1	protein_coding	protein_coding	-0.183474	-1.13562	0.0706596	0.78451	41.102	36.213	33.151	46.721	39.227	37.223	37.533	45.921
Mast4	<a href='https://www.ncbi.nlm.nih.gov/gene/?term=328329' target="_blank"> 328329 </a>	microtubule associated serine/threonine kinase family member 4	protein_coding	protein_coding	-0.366802	-1.28949	0.0707167	0.78451	8.52	9.562	6.268	6.714	10.268	11.629	8.658	10.412
Psmg4	<a href='https://www.ncbi.nlm.nih.gov/gene/?term=69666' target="_blank"> 69666 </a>	proteasome (prosome, macropain) assembly chaperone 4	protein_coding	protein_coding	0.288195	1.22111	0.0706456	0.78451	35.362	31.609	37.581	37.409	28.525	24.118	32.839	32.881
Slc4a8	<a href='https://www.ncbi.nlm.nih.gov/gene/?term=59033' target="_blank"> 59033 </a>	solute carrier family 4 (anion exchanger), member 8	protein_coding	protein_coding	-0.313332	-1.24257	0.0700965	0.78451	14.378	15.696	13.555	19.869	21.613	19.899	18.648	30.027
Tnrc6b	<a href='https://www.ncbi.nlm.nih.gov/gene/?term=213988' target="_blank"> 213988 </a>	trinucleotide repeat containing 6b	protein_coding	protein_coding	-0.26232	-1.19941	0.0701562	0.78451	15.67	14.975	9.755	13.275	22.584	13.51	15.886	25.83
Caskin2	<a href='https://www.ncbi.nlm.nih.gov/gene/?term=140721' target="_blank"> 140721 </a>	CASK-interacting protein 2	protein_coding	protein_coding	0.341562	1.26713	0.0709029	0.785392	7.64	7.212	7.215	6.242	4.323	4.589	6.277	6.498
E2f3	<a href='https://www.ncbi.nlm.nih.gov/gene/?term=13557' target="_blank"> 13557 </a>	E2F transcription factor 3	protein_coding	protein_coding	-0.193815	-1.14378	0.0709106	0.785392	17.092	16.605	13.24	16.929	19.466	18.532	17.519	18.937
Taf4	<a href='https://www.ncbi.nlm.nih.gov/gene/?term=228980' target="_blank"> 228980 </a>	TATA-box binding protein associated factor 4			0.165546	1.12159	0.071042	0.786213	7.932	8.151	7.254	8.531	6.651	7.345	6.972	8.006
Trex1	<a href='https://www.ncbi.nlm.nih.gov/gene/?term=22040' target="_blank"> 22040 </a>	three prime repair exonuclease 1	protein_coding	protein_coding	0.530708	1.44464	0.0711254	0.786502	10.037	13.846	12.696	11.26	5.092	11.215	9.97	7.206
Slc16a7	<a href='https://www.ncbi.nlm.nih.gov/gene/?term=20503' target="_blank"> 20503 </a>	solute carrier family 16 (monocarboxylic acid transporters), member 7	protein_coding	protein_coding	-0.431352	-1.3485	0.0712841	0.787623	7.006	7.707	5.91	14.12	12.111	10.137	10.964	20.553
Gpx4	<a href='https://www.ncbi.nlm.nih.gov/gene/?term=625249' target="_blank"> 625249 </a>	glutathione peroxidase 4	processed_transcript	protein_coding	0.267086	1.20338	0.07157	0.787881	578.666	615.484	755.887	708.831	452.46	527.596	601.316	664.796
Jak1	<a href='https://www.ncbi.nlm.nih.gov/gene/?term=16451' target="_blank"> 16451 </a>	Janus kinase 1	protein_coding	protein_coding	-0.155015	-1.11343	0.071593	0.787881	83.74	85.8	77.944	86.833	97.578	99.681	86.257	96.913
Lrwd1	<a href='https://www.ncbi.nlm.nih.gov/gene/?term=71735' target="_blank"> 71735 </a>	leucine-rich repeats and WD repeat domain containing 1	protein_coding	protein_coding	0.22449	1.16836	0.071611	0.787881	9.238	9.565	9.184	11.407	7.635	9.121	8.449	10.856
Rab3gap2	<a href='https://www.ncbi.nlm.nih.gov/gene/?term=98732' target="_blank"> 98732 </a>	RAB3 GTPase activating protein subunit 2	protein_coding	protein_coding	-0.164931	-1.12111	0.071722	0.787881	47.573	42.562	36.865	52.501	53.873	50.581	47.868	55.908
Rasgef1a	<a href='https://www.ncbi.nlm.nih.gov/gene/?term=70727' target="_blank"> 70727 </a>	RasGEF domain family, member 1A	protein_coding	protein_coding	-0.349438	-1.27406	0.071593	0.787881	50.653	52.05	39.195	40.297	70.582	63.921	56.057	48.263
Rfx7	<a href='https://www.ncbi.nlm.nih.gov/gene/?term=319758' target="_blank"> 319758 </a>	regulatory factor X, 7	protein_coding	protein_coding	-0.160645	-1.11779	0.0717254	0.787881	14.787	13.526	12.735	18.888	15.56	15.091	14.982	21.049
Rock2	<a href='https://www.ncbi.nlm.nih.gov/gene/?term=19878' target="_blank"> 19878 </a>	Rho-associated coiled-coil containing protein kinase 2	protein_coding	protein_coding	-0.372316	-1.29443	0.0717088	0.787881	57.475	66.103	52.8	52.082	91.952	83.864	67.226	63.377
Tpm4	<a href='https://www.ncbi.nlm.nih.gov/gene/?term=326618' target="_blank"> 326618 </a>	tropomyosin 4	processed_transcript	protein_coding	0.417346	1.33547	0.0717663	0.787881	58.464	58.191	82.668	49.887	39.176	51.201	58.253	43.88
Jarid2	<a href='https://www.ncbi.nlm.nih.gov/gene/?term=16468' target="_blank"> 16468 </a>	jumonji, AT rich interactive domain 2	processed_transcript	protein_coding	-0.300904	-1.23192	0.0721283	0.78933	9.347	8.839	7.69	8.116	14.333	10.364	10.698	10.984
Klhl15	<a href='https://www.ncbi.nlm.nih.gov/gene/?term=236904' target="_blank"> 236904 </a>	kelch-like 15	protein_coding	protein_coding	-0.246608	-1.18641	0.0720156	0.78933	6.924	7.992	6.345	10.059	10.25	8.809	10.104	11.535
Robo2	<a href='https://www.ncbi.nlm.nih.gov/gene/?term=268902' target="_blank"> 268902 </a>	roundabout guidance receptor 2	protein_coding	protein_coding	-0.365465	-1.2883	0.0720807	0.78933	17.59	17.867	13.993	17.684	25.674	23.146	17.264	18.293
Zbtb45	<a href='https://www.ncbi.nlm.nih.gov/gene/?term=232879' target="_blank"> 232879 </a>	zinc finger and BTB domain containing 45	protein_coding	protein_coding	-0.163659	-1.12012	0.071992	0.78933	14.844	13.481	12.519	17.431	16.464	17.621	15.568	18.207
Ddx1	<a href='https://www.ncbi.nlm.nih.gov/gene/?term=104721' target="_blank"> 104721 </a>	DEAD box helicase 1	protein_coding	protein_coding	-0.0917894	-1.06569	0.0725678	0.792315	74.388	85.152	73.765	91.832	92.055	94.467	95.191	106.207
Mapre2	<a href='https://www.ncbi.nlm.nih.gov/gene/?term=212307' target="_blank"> 212307 </a>	microtubule-associated protein, RP/EB family, member 2	retained_intron	protein_coding	-0.214458	-1.16027	0.072574	0.792315	180.212	170.103	138.871	220.181	215.833	197.853	188.303	252.12
P3h1	<a href='https://www.ncbi.nlm.nih.gov/gene/?term=56401' target="_blank"> 56401 </a>	prolyl 3-hydroxylase 1			0.314423	1.24351	0.0724942	0.792315	9.976	8.611	9.706	11.95	6.468	8.429	7.817	10.106
9930021J03Rik	<a href='https://www.ncbi.nlm.nih.gov/gene/?term=240613' target="_blank"> 240613 </a>	RIKEN cDNA 9930021J03 gene	protein_coding	protein_coding	-0.136262	-1.09905	0.0728924	0.792345	16.394	14.621	14.147	16.646	17.672	16.611	16.406	18.445
Abca3	<a href='https://www.ncbi.nlm.nih.gov/gene/?term=27410' target="_blank"> 27410 </a>	ATP-binding cassette, sub-family A (ABC1), member 3	retained_intron	protein_coding	-0.147301	-1.1075	0.0734422	0.792345	53.195	62.481	54.948	67.253	64.946	67.403	64.666	77.753
C130074G19Rik	<a href='https://www.ncbi.nlm.nih.gov/gene/?term=226777' target="_blank"> 226777 </a>	RIKEN cDNA C130074G19 gene	protein_coding	protein_coding	0.700215	1.62475	0.073151	0.792345	2.729	4.692	3.184	1.546	1.57	2.505	1.798	1.854
C2cd4b	<a href='https://www.ncbi.nlm.nih.gov/gene/?term=75697' target="_blank"> 75697 </a>	C2 calcium-dependent domain containing 4B	protein_coding	protein_coding	-0.749778	-1.68153	0.0730188	0.792345	8.783	6.714	2.98	4.5	14.137	9.065	7.983	5.811
Capn6	<a href='https://www.ncbi.nlm.nih.gov/gene/?term=12338' target="_blank"> 12338 </a>	calpain 6	protein_coding	protein_coding	0.540497	1.45447	0.0733958	0.792345	1.191	1.332	1.915	1.629	1.032	0.831	1.452	0.966
Dnajc11	<a href='https://www.ncbi.nlm.nih.gov/gene/?term=230935' target="_blank"> 230935 </a>	DnaJ heat shock protein family (Hsp40) member C11	protein_coding	protein_coding	-0.0979499	-1.07025	0.0730976	0.792345	49.326	45.291	41.899	53.276	55.111	43.638	55.736	55.041
Fut10	<a href='https://www.ncbi.nlm.nih.gov/gene/?term=171167' target="_blank"> 171167 </a>	fucosyltransferase 10	protein_coding	protein_coding	0.39463	1.31461	0.0730877	0.792345	7.393	5.797	8.288	9.721	4.907	4.78	6.233	8.088
Il17rd	<a href='https://www.ncbi.nlm.nih.gov/gene/?term=171463' target="_blank"> 171463 </a>	interleukin 17 receptor D	protein_coding	protein_coding	0.252018	1.19087	0.073372	0.792345	1.647	1.869	1.73	1.762	1.403	1.332	1.461	1.761
Irgq	<a href='https://www.ncbi.nlm.nih.gov/gene/?term=210146' target="_blank"> 210146 </a>	immunity-related GTPase family, Q	protein_coding	protein_coding	-0.240003	-1.18099	0.0732254	0.792345	45.719	44.643	33.402	49.686	52.277	52.841	43.091	59.327
Kpna6	<a href='https://www.ncbi.nlm.nih.gov/gene/?term=16650' target="_blank"> 16650 </a>	karyopherin (importin) alpha 6	protein_coding	protein_coding	-0.138433	-1.10071	0.073196	0.792345	45.165	44.804	41.422	53.141	49.064	52.482	49.818	58.314
Prmt8	<a href='https://www.ncbi.nlm.nih.gov/gene/?term=381813' target="_blank"> 381813 </a>	protein arginine N-methyltransferase 8	protein_coding	protein_coding	-0.304134	-1.23468	0.0730562	0.792345	55.831	80.669	68.994	65.121	82.713	91	91.152	74.504
Pwwp2a	<a href='https://www.ncbi.nlm.nih.gov/gene/?term=70802' target="_blank"> 70802 </a>	PWWP domain containing 2A	protein_coding	protein_coding	-0.20645	-1.15385	0.0734126	0.792345	21.206	18.816	18.901	23.239	24.96	21.968	21.357	28.598
Rnf166	<a href='https://www.ncbi.nlm.nih.gov/gene/?term=68718' target="_blank"> 68718 </a>	ring finger protein 166	protein_coding	protein_coding	0.166042	1.12198	0.0732991	0.792345	34.819	36.587	28.063	39.33	29.52	29.718	29.107	38.957
Tsen15	<a href='https://www.ncbi.nlm.nih.gov/gene/?term=66637' target="_blank"> 66637 </a>	tRNA splicing endonuclease subunit 15	protein_coding	protein_coding	0.148226	1.10821	0.0733223	0.792345	39.638	37.95	37.604	46.775	37.628	34.079	36.075	39.016
Wnk3	<a href='https://www.ncbi.nlm.nih.gov/gene/?term=279561' target="_blank"> 279561 </a>	WNK lysine deficient protein kinase 3	protein_coding	protein_coding	-0.30346	-1.2341	0.072864	0.792345	14.016	10.117	9.569	15.396	15.75	13.979	13.257	18.17
Abr	<a href='https://www.ncbi.nlm.nih.gov/gene/?term=109934' target="_blank"> 109934 </a>	active BCR-related gene	protein_coding	protein_coding	-0.277587	-1.21217	0.074104	0.795896	162.704	178.969	129.955	134.691	212.983	202.731	169.894	163.793
BC002059	<a href='https://www.ncbi.nlm.nih.gov/gene/?term=213811' target="_blank"> 213811 </a>	cDNA sequence BC002059	lincRNA	lincRNA	0.443585	1.35998	0.0739366	0.795896	7.045	5.042	6.688	5.138	4.314	3.687	5.68	3.642
Cat	<a href='https://www.ncbi.nlm.nih.gov/gene/?term=12359' target="_blank"> 12359 </a>	catalase	protein_coding	protein_coding	0.258821	1.1965	0.0739951	0.795896	68.628	77.43	84.661	64.783	58.423	65.456	64.235	63.844
Igbp1	<a href='https://www.ncbi.nlm.nih.gov/gene/?term=18518' target="_blank"> 18518 </a>	immunoglobulin (CD79A) binding protein 1	protein_coding	protein_coding	0.22036	1.16502	0.0743508	0.795896	33.158	32.836	35.296	43.445	28.694	26.582	31.063	38.051
Nf1	<a href='https://www.ncbi.nlm.nih.gov/gene/?term=18015' target="_blank"> 18015 </a>	neurofibromin 1	processed_transcript	protein_coding	-0.217383	-1.16262	0.0741394	0.795896	38.254	38.308	27.398	33.654	43.668	42.212	37.357	42.004
Rc3h1	<a href='https://www.ncbi.nlm.nih.gov/gene/?term=381305' target="_blank"> 381305 </a>	RING CCCH (C3H) domains 1	protein_coding	protein_coding	-0.227144	-1.17052	0.0742801	0.795896	9.013	9.21	7.737	11.279	11.615	10.997	9.741	12.365
Slc26a6	<a href='https://www.ncbi.nlm.nih.gov/gene/?term=171429' target="_blank"> 171429 </a>	solute carrier family 26, member 6	processed_transcript	protein_coding	0.281345	1.21533	0.074282	0.795896	27.167	18.072	28.267	25.338	16.636	17.004	22.401	21.529
Slitrk2	<a href='https://www.ncbi.nlm.nih.gov/gene/?term=245450' target="_blank"> 245450 </a>	SLIT and NTRK-like family, member 2	protein_coding	protein_coding	-0.283056	-1.21677	0.0740564	0.795896	13.932	14.424	11.504	11.819	16.367	18.305	14.689	16.691
Smim15	<a href='https://www.ncbi.nlm.nih.gov/gene/?term=75616' target="_blank"> 75616 </a>	small integral membrane protein 15	protein_coding	protein_coding	0.259061	1.1967	0.0743094	0.795896	64.265	54.951	69.395	91.676	57.31	50.529	63.621	75.9
Tmem108	<a href='https://www.ncbi.nlm.nih.gov/gene/?term=81907' target="_blank"> 81907 </a>	transmembrane protein 108	protein_coding	protein_coding	-0.294716	-1.22664	0.0739194	0.795896	20.468	27.017	17.764	19.943	28.4	30.34	23.863	26.809
Ivd	<a href='https://www.ncbi.nlm.nih.gov/gene/?term=56357' target="_blank"> 56357 </a>	isovaleryl coenzyme A dehydrogenase	protein_coding	protein_coding	0.178875	1.132	0.0745861	0.797792	68.978	64.221	73.753	69.282	56.51	60.317	65.942	74.881
Zdhhc8	<a href='https://www.ncbi.nlm.nih.gov/gene/?term=27801' target="_blank"> 27801 </a>	zinc finger, DHHC domain containing 8	protein_coding	protein_coding	-0.181827	-1.13432	0.0746571	0.79793	82.587	82.472	64.468	83.613	99.46	87.414	88.621	80.429
Rnpep	<a href='https://www.ncbi.nlm.nih.gov/gene/?term=215615' target="_blank"> 215615 </a>	arginyl aminopeptidase (aminopeptidase B)	protein_coding	protein_coding	0.274356	1.20945	0.0749188	0.799484	20.556	19.105	24.856	20.473	15.187	17.738	18.303	18.76
Tmod3	<a href='https://www.ncbi.nlm.nih.gov/gene/?term=50875' target="_blank"> 50875 </a>	tropomodulin 3	protein_coding	protein_coding	0.25069	1.18978	0.0748808	0.799484	37.666	30.44	33.17	35.93	30.193	29.509	31.148	33.36
Stom	<a href='https://www.ncbi.nlm.nih.gov/gene/?term=13830' target="_blank"> 13830 </a>	stomatin	protein_coding	protein_coding	0.570284	1.48482	0.0750142	0.79988	12.247	16.986	33.383	21.317	8.799	12.811	16.842	17.403
Ykt6	<a href='https://www.ncbi.nlm.nih.gov/gene/?term=56418' target="_blank"> 56418 </a>	YKT6 v-SNARE homolog (S. cerevisiae)	protein_coding	protein_coding	0.142477	1.1038	0.0751239	0.800428	113.564	114.071	107.022	136.012	103.345	106.466	101.274	126.187
Arhgef9	<a href='https://www.ncbi.nlm.nih.gov/gene/?term=236915' target="_blank"> 236915 </a>	CDC42 guanine nucleotide exchange factor (GEF) 9	protein_coding	protein_coding	-0.289012	-1.2218	0.0752627	0.801285	156.007	155.718	123.993	144.41	212.067	190.343	162.406	159.091
Rab5c	<a href='https://www.ncbi.nlm.nih.gov/gene/?term=19345' target="_blank"> 19345 </a>	RAB5C, member RAS oncogene family	protein_coding	protein_coding	0.260578	1.19796	0.0753655	0.801758	188.259	202.968	219.166	167.481	165.23	167.433	176.645	156.748
Gcc2	<a href='https://www.ncbi.nlm.nih.gov/gene/?term=70297' target="_blank"> 70297 </a>	GRIP and coiled-coil domain containing 2	protein_coding	protein_coding	-0.248282	-1.18779	0.0754676	0.802061	22.962	25.423	20.96	25.965	28.633	28.244	24.66	24.658
Neurod6	<a href='https://www.ncbi.nlm.nih.gov/gene/?term=11922' target="_blank"> 11922 </a>	neurogenic differentiation 6	protein_coding	protein_coding	-0.454946	-1.37073	0.0755108	0.802061	109.663	97.917	56.043	102.05	159.281	136.667	99.04	117.509
Tram1	<a href='https://www.ncbi.nlm.nih.gov/gene/?term=72265' target="_blank"> 72265 </a>	translocating chain-associating membrane protein 1	protein_coding	protein_coding	0.185874	1.13751	0.0757042	0.803495	31.881	33.762	40.808	39.564	30.885	31.25	33.136	37.531
Gm37056	<a href='https://www.ncbi.nlm.nih.gov/gene/?term=NA' target="_blank"> NA </a>				-0.706404	-1.63173	0.0758286	0.803976	1.768	2.292	1.575	1.717	3.647	3.588	3.281	1.689
Lyst	<a href='https://www.ncbi.nlm.nih.gov/gene/?term=17101' target="_blank"> 17101 </a>	lysosomal trafficking regulator	protein_coding	protein_coding	-0.423433	-1.34112	0.0758667	0.803976	12.534	10.47	11.95	10.826	18.858	15.626	14.401	10.364
Dnajc27	<a href='https://www.ncbi.nlm.nih.gov/gene/?term=217378' target="_blank"> 217378 </a>	DnaJ heat shock protein family (Hsp40) member C27	protein_coding	protein_coding	-0.184685	-1.13657	0.0761208	0.805565	46.809	48.394	37.248	54.716	53.107	53.098	50.445	61.698
Lmbrd2	<a href='https://www.ncbi.nlm.nih.gov/gene/?term=320506' target="_blank"> 320506 </a>	LMBR1 domain containing 2	protein_coding	protein_coding	-0.266769	-1.20311	0.0761339	0.805565	28.946	27.609	23.344	33.535	36.857	37.614	31.224	36.693
Rab13	<a href='https://www.ncbi.nlm.nih.gov/gene/?term=68328' target="_blank"> 68328 </a>	RAB13, member RAS oncogene family	protein_coding	protein_coding	0.507292	1.42138	0.0762613	0.805671	10.548	10.584	13.563	8.542	7.637	8.545	9.466	5.615
Senp1	<a href='https://www.ncbi.nlm.nih.gov/gene/?term=223870' target="_blank"> 223870 </a>	SUMO1/sentrin specific peptidase 1	protein_coding	protein_coding	0.165658	1.12168	0.0762102	0.805671	7.713	7.443	8.383	7.685	7.126	6.888	7.304	7.824
Tmem141	<a href='https://www.ncbi.nlm.nih.gov/gene/?term=51875' target="_blank"> 51875 </a>	transmembrane protein 141	protein_coding	protein_coding	0.343632	1.26895	0.0765264	0.807851	14.355	17.268	16.629	19.793	12.168	10.676	13.337	15.47
Brk1	<a href='https://www.ncbi.nlm.nih.gov/gene/?term=101314' target="_blank"> 101314 </a>	BRICK1, SCAR/WAVE actin-nucleating complex subunit	protein_coding	protein_coding	0.107955	1.0777	0.0765971	0.807905	206.017	215.65	210.424	246.783	207.982	202.61	199.787	227.69
Cnnm2	<a href='https://www.ncbi.nlm.nih.gov/gene/?term=94219' target="_blank"> 94219 </a>	cyclin M2	protein_coding	protein_coding	-0.221579	-1.16601	0.0766711	0.807905	12.027	12.572	8.327	11.336	12.323	11.349	10.723	10.614
Nanp	<a href='https://www.ncbi.nlm.nih.gov/gene/?term=67311' target="_blank"> 67311 </a>	N-acetylneuraminic acid phosphatase	protein_coding	protein_coding	0.297366	1.2289	0.0767081	0.807905	11.252	8.979	11.23	13.938	8.69	8.385	9.218	11.681
A330008L17Rik	<a href='https://www.ncbi.nlm.nih.gov/gene/?term=234624' target="_blank"> 234624 </a>	RIKEN cDNA A330008L17 gene	protein_coding	protein_coding	-0.480153	-1.39489	0.0769628	0.808109	2.395	1.657	1.726	2.472	3.457	2.413	3.161	2.92
Pds5a	<a href='https://www.ncbi.nlm.nih.gov/gene/?term=71521' target="_blank"> 71521 </a>	PDS5 cohesin associated factor A	protein_coding	protein_coding	-0.168439	-1.12384	0.0768152	0.808109	45.259	47.785	43.051	45.074	54.872	52.736	49.725	49.493
Tmem14c	<a href='https://www.ncbi.nlm.nih.gov/gene/?term=66154' target="_blank"> 66154 </a>	transmembrane protein 14C	protein_coding	protein_coding	0.173497	1.12779	0.0768744	0.808109	87.947	86.104	92.586	97.46	73.502	76.666	88.548	93.304
Zic5	<a href='https://www.ncbi.nlm.nih.gov/gene/?term=65100' target="_blank"> 65100 </a>	zinc finger protein of the cerebellum 5	protein_coding	protein_coding	0.502669	1.41683	0.0769529	0.808109	3.711	2.666	4.358	6.752	1.75	2.002	3.538	3.495
Rapgef2	<a href='https://www.ncbi.nlm.nih.gov/gene/?term=76089' target="_blank"> 76089 </a>	Rap guanine nucleotide exchange factor (GEF) 2	protein_coding	protein_coding	-0.430533	-1.34773	0.0772154	0.808483	41.465	33.822	21.951	45.406	54.206	44.211	35.269	62.166
Rps6ka2	<a href='https://www.ncbi.nlm.nih.gov/gene/?term=20112' target="_blank"> 20112 </a>	ribosomal protein S6 kinase, polypeptide 2	protein_coding	protein_coding	-0.315618	-1.24454	0.0772339	0.808483	31.131	36.349	25.174	26.646	43.087	38.225	39.051	32.002
Tom1	<a href='https://www.ncbi.nlm.nih.gov/gene/?term=21968' target="_blank"> 21968 </a>	target of myb1 trafficking protein	protein_coding	protein_coding	0.164817	1.12102	0.0770872	0.808483	27.27	23.777	26.54	26.622	24.362	22.018	22.968	23.625
Ubxn2b	<a href='https://www.ncbi.nlm.nih.gov/gene/?term=68053' target="_blank"> 68053 </a>	UBX domain protein 2B	protein_coding	protein_coding	-0.214459	-1.16027	0.0771232	0.808483	12.962	12.497	12.55	14.219	16.98	14.71	15.842	14.966
Cyfip2	<a href='https://www.ncbi.nlm.nih.gov/gene/?term=76884' target="_blank"> 76884 </a>	cytoplasmic FMR1 interacting protein 2	protein_coding	protein_coding	-0.282803	-1.21656	0.0773528	0.809111	149.894	135.016	114.08	206.336	175.056	173.415	174.909	233.863
Bckdha	<a href='https://www.ncbi.nlm.nih.gov/gene/?term=12039' target="_blank"> 12039 </a>	branched chain ketoacid dehydrogenase E1, alpha polypeptide	protein_coding	protein_coding	0.231879	1.17436	0.077754	0.809673	67.439	63.017	65.03	82.829	53.129	52.784	57.137	77.941
Kbtbd7	<a href='https://www.ncbi.nlm.nih.gov/gene/?term=211255' target="_blank"> 211255 </a>	kelch repeat and BTB (POZ) domain containing 7	protein_coding	protein_coding	-0.178182	-1.13146	0.0774698	0.809673	20.983	18.682	17.333	22.901	20.544	22.107	23.477	27.787
Ptprn2	<a href='https://www.ncbi.nlm.nih.gov/gene/?term=19276' target="_blank"> 19276 </a>	protein tyrosine phosphatase, receptor type, N polypeptide 2	processed_transcript	protein_coding	-0.348373	-1.27312	0.0775821	0.809673	111.539	114.416	76.256	159.083	150.851	158.992	118.237	168.285
Ssh2	<a href='https://www.ncbi.nlm.nih.gov/gene/?term=237860' target="_blank"> 237860 </a>	slingshot protein phosphatase 2	protein_coding	protein_coding	-0.293814	-1.22588	0.0776798	0.809673	7.964	6.48	6.952	8.715	10.324	7.964	7.534	11.23
Trmt9b	<a href='https://www.ncbi.nlm.nih.gov/gene/?term=319582' target="_blank"> 319582 </a>	tRNA methyltransferase 9B			-0.467479	-1.38269	0.0777602	0.809673	2.405	2.272	2.179	2.184	4.446	2.659	4.311	2.133
Zfp697	<a href='https://www.ncbi.nlm.nih.gov/gene/?term=242109' target="_blank"> 242109 </a>	zinc finger protein 697	protein_coding	protein_coding	-0.449341	-1.36542	0.0776243	0.809673	11.94	11.172	8.256	16.691	17.293	13.018	12.614	18.255
Tbl3	<a href='https://www.ncbi.nlm.nih.gov/gene/?term=213773' target="_blank"> 213773 </a>	transducin (beta)-like 3	protein_coding	protein_coding	-0.134071	-1.09739	0.0778444	0.809936	25.01	26.949	24.67	28.718	26.246	26.73	31.122	32.193
Ap2a2	<a href='https://www.ncbi.nlm.nih.gov/gene/?term=11772' target="_blank"> 11772 </a>	adaptor-related protein complex 2, alpha 2 subunit	protein_coding	protein_coding	-0.257834	-1.19568	0.07805	0.810487	155.678	173.122	114.178	181.288	202.215	188.843	164.089	208.299
Bad	<a href='https://www.ncbi.nlm.nih.gov/gene/?term=12015' target="_blank"> 12015 </a>	BCL2-associated agonist of cell death	protein_coding	protein_coding	0.160549	1.11771	0.0781925	0.810487	59.407	62.881	56.175	67.81	51.013	43.536	54.662	59.077
Gm2223	<a href='https://www.ncbi.nlm.nih.gov/gene/?term=100039419' target="_blank"> 100039419 </a>	predicted pseudogene 2223	processed_pseudogene	processed_pseudogene	-0.169433	-1.12462	0.0781751	0.810487	51.887	59.088	59.158	66.105	63.408	70.24	67.841	70.075
Ift140	<a href='https://www.ncbi.nlm.nih.gov/gene/?term=106633' target="_blank"> 106633 </a>	intraflagellar transport 140	protein_coding	protein_coding	-0.20553	-1.15311	0.078028	0.810487	14.812	15.179	12.135	16.766	15.477	16.398	15.716	22.078
Serbp1	<a href='https://www.ncbi.nlm.nih.gov/gene/?term=66870' target="_blank"> 66870 </a>	serpine1 mRNA binding protein 1	protein_coding	protein_coding	-0.12215	-1.08836	0.0781043	0.810487	218.669	210.5	205.717	231.506	240.123	212.39	239.942	271.001
Arc	<a href='https://www.ncbi.nlm.nih.gov/gene/?term=11838' target="_blank"> 11838 </a>	activity regulated cytoskeletal-associated protein	protein_coding	protein_coding	-0.993586	-1.99113	0.0783752	0.810633	17.186	28.003	11.249	5.949	50.482	38.434	26.593	9.644
Dyrk1a	<a href='https://www.ncbi.nlm.nih.gov/gene/?term=13548' target="_blank"> 13548 </a>	dual-specificity tyrosine-(Y)-phosphorylation regulated kinase 1a	protein_coding	protein_coding	-0.179142	-1.13221	0.0785017	0.810633	33.367	38.659	31.285	32.943	39.972	41.697	36.589	41.044
Gnai2	<a href='https://www.ncbi.nlm.nih.gov/gene/?term=14678' target="_blank"> 14678 </a>	guanine nucleotide binding protein (G protein), alpha inhibiting 2	protein_coding	protein_coding	0.375593	1.29737	0.0784517	0.810633	239.3	283.874	364.144	226.804	183.217	227.922	267.522	216.512
Sbds	<a href='https://www.ncbi.nlm.nih.gov/gene/?term=66711' target="_blank"> 66711 </a>	SBDS ribosome maturation factor	protein_coding	protein_coding	0.11237	1.081	0.0783319	0.810633	77.018	79.773	75.731	79.407	68.507	72.219	70.486	82.788
Wipf3	<a href='https://www.ncbi.nlm.nih.gov/gene/?term=330319' target="_blank"> 330319 </a>	WAS/WASL interacting protein family, member 3	protein_coding	protein_coding	-0.403828	-1.32301	0.0783989	0.810633	128.373	139.463	75.175	116.364	169.584	184.634	119.268	138.236
Akap13	<a href='https://www.ncbi.nlm.nih.gov/gene/?term=75547' target="_blank"> 75547 </a>	A kinase (PRKA) anchor protein 13	protein_coding	protein_coding	-0.371176	-1.29341	0.0785871	0.810906	14.025	10.599	13.462	15.062	25.12	20.839	13.259	16.242
Caprin1	<a href='https://www.ncbi.nlm.nih.gov/gene/?term=53872' target="_blank"> 53872 </a>	cell cycle associated protein 1	protein_coding	protein_coding	-0.118323	-1.08547	0.0791668	0.811533	181.685	192.582	170.731	221.085	235.254	188.851	217.846	282.518
Dscaml1	<a href='https://www.ncbi.nlm.nih.gov/gene/?term=114873' target="_blank"> 114873 </a>	DS cell adhesion molecule like 1	protein_coding	protein_coding	-0.366492	-1.28921	0.079181	0.811533	15.349	13.844	8.702	19.653	19.232	21.781	13.988	21.813
Ehd3	<a href='https://www.ncbi.nlm.nih.gov/gene/?term=57440' target="_blank"> 57440 </a>	EH-domain containing 3	protein_coding	protein_coding	-0.321254	-1.24942	0.079035	0.811533	102.931	107.695	75.042	84.228	135.515	127.846	108.291	100.916
Gal3st3	<a href='https://www.ncbi.nlm.nih.gov/gene/?term=545276' target="_blank"> 545276 </a>	galactose-3-O-sulfotransferase 3	protein_coding	protein_coding	-0.387159	-1.30782	0.0794751	0.811533	37.786	40.33	23.93	34.184	51.199	53.08	35.941	38.663
Gm9801	<a href='https://www.ncbi.nlm.nih.gov/gene/?term=330552' target="_blank"> 330552 </a>	predicted gene 9801	pseudogene	pseudogene	-0.427717	-1.3451	0.0789614	0.811533	1.158	0.956	1.067	1.078	1.435	1.221	1.805	1.404
Gng5	<a href='https://www.ncbi.nlm.nih.gov/gene/?term=14707' target="_blank"> 14707 </a>	guanine nucleotide binding protein (G protein), gamma 5	protein_coding	protein_coding	0.469084	1.38423	0.0791869	0.811533	147.076	172.44	270.363	200.986	104.381	144.652	193.822	140.784
Nrp1	<a href='https://www.ncbi.nlm.nih.gov/gene/?term=18186' target="_blank"> 18186 </a>	neuropilin 1	protein_coding	protein_coding	-0.318967	-1.24744	0.0794701	0.811533	48.78	44.746	66.31	74.51	75.867	63.472	73.722	88.537
Osgin1	<a href='https://www.ncbi.nlm.nih.gov/gene/?term=71839' target="_blank"> 71839 </a>	oxidative stress induced growth inhibitor 1	protein_coding	protein_coding	0.478237	1.39304	0.0794082	0.811533	6.397	9.201	5.27	6.179	3.124	6.049	4.257	4.658
Pam16	<a href='https://www.ncbi.nlm.nih.gov/gene/?term=66449' target="_blank"> 66449 </a>	presequence translocase-asssociated motor 16	retained_intron	protein_coding	0.394041	1.31407	0.0794492	0.811533	17.153	22.07	26.706	28.283	17.288	19.088	20.121	15.658
Peg3	<a href='https://www.ncbi.nlm.nih.gov/gene/?term=18616' target="_blank"> 18616 </a>	paternally expressed 3	protein_coding	protein_coding	-0.21597	-1.16148	0.0788583	0.811533	61.624	48.069	53.891	62.075	74.045	58.566	67.073	74.114
Rprd1a	<a href='https://www.ncbi.nlm.nih.gov/gene/?term=225283' target="_blank"> 225283 </a>	regulation of nuclear pre-mRNA domain containing 1A	protein_coding	protein_coding	-0.202957	-1.15106	0.0788552	0.811533	62.441	55.039	53.182	63.675	76.738	64.178	66.176	70.42
Snx11	<a href='https://www.ncbi.nlm.nih.gov/gene/?term=74479' target="_blank"> 74479 </a>	sorting nexin 11	protein_coding	protein_coding	0.161925	1.11878	0.0790258	0.811533	28.838	28.805	27.624	28.001	23.8	27.909	26.326	28.291
Strn	<a href='https://www.ncbi.nlm.nih.gov/gene/?term=268980' target="_blank"> 268980 </a>	striatin, calmodulin binding protein	protein_coding	protein_coding	-0.2536	-1.19218	0.0792029	0.811533	17.676	16.426	13.348	17.647	24.53	21.742	19.394	21.261
Togaram1	<a href='https://www.ncbi.nlm.nih.gov/gene/?term=328108' target="_blank"> 328108 </a>	TOG array regulator of axonemal microtubules 1			-0.202104	-1.15038	0.0792813	0.811533	18.98	18.344	14.691	19.049	23.373	21.244	19.254	22.286
Atp6v1g1	<a href='https://www.ncbi.nlm.nih.gov/gene/?term=66290' target="_blank"> 66290 </a>	ATPase, H+ transporting, lysosomal V1 subunit G1	protein_coding	protein_coding	0.188177	1.13932	0.0796437	0.811841	251.514	232.335	263.07	327.22	220.823	222.338	248.914	281.588
Dot1l	<a href='https://www.ncbi.nlm.nih.gov/gene/?term=208266' target="_blank"> 208266 </a>	DOT1-like, histone H3 methyltransferase (S. cerevisiae)	protein_coding	protein_coding	-0.380027	-1.30137	0.0796827	0.811841	23.311	27.568	24.379	18.464	35.038	33.167	34.933	23.797
Zfp280b	<a href='https://www.ncbi.nlm.nih.gov/gene/?term=64453' target="_blank"> 64453 </a>	zinc finger protein 280B	protein_coding	protein_coding	-0.215448	-1.16106	0.0796224	0.811841	7.745	8.827	6.756	8.156	10.508	9.929	8.506	10.45
Ap3d1	<a href='https://www.ncbi.nlm.nih.gov/gene/?term=11776' target="_blank"> 11776 </a>	adaptor-related protein complex 3, delta 1 subunit	protein_coding	protein_coding	-0.260728	-1.19808	0.0798978	0.812827	82.116	86.565	67.844	72.831	109.53	100.048	99.157	87.551
Nr2c2	<a href='https://www.ncbi.nlm.nih.gov/gene/?term=22026' target="_blank"> 22026 </a>	nuclear receptor subfamily 2, group C, member 2	protein_coding	protein_coding	-0.139419	-1.10146	0.0798935	0.812827	21.513	20.756	18.606	22.149	23.569	23.518	22.229	26.691
Fau	<a href='https://www.ncbi.nlm.nih.gov/gene/?term=14109' target="_blank"> 14109 </a>	Finkel-Biskis-Reilly murine sarcoma virus (FBR-MuSV) ubiquitously expressed (fox derived)	protein_coding	protein_coding	0.271979	1.20746	0.080039	0.813059	459.203	408.197	526.078	646.658	387.255	370.688	452.877	498.821
Rapgef5	<a href='https://www.ncbi.nlm.nih.gov/gene/?term=217944' target="_blank"> 217944 </a>	Rap guanine nucleotide exchange factor (GEF) 5	protein_coding	protein_coding	-0.306116	-1.23637	0.0800236	0.813059	47.653	62.92	51.834	50.575	81.478	79.846	76.113	57.607
Lrrc4	<a href='https://www.ncbi.nlm.nih.gov/gene/?term=192198' target="_blank"> 192198 </a>	leucine rich repeat containing 4	protein_coding	protein_coding	-0.410843	-1.32946	0.0801362	0.813444	31.893	30.738	27.086	20.24	45.47	39.191	36.223	29.727
Oip5os1	<a href='https://www.ncbi.nlm.nih.gov/gene/?term=66602' target="_blank"> 66602 </a>	Opa interacting protein 5, opposite strand 1			-0.337219	-1.26332	0.0802442	0.81394	80.409	57.874	61.101	88.927	108.152	83.004	85.808	115.558
Msx1	<a href='https://www.ncbi.nlm.nih.gov/gene/?term=17701' target="_blank"> 17701 </a>	msh homeobox 1	protein_coding	protein_coding	0.35342	1.27759	0.0803437	0.814348	11.728	10.029	7.357	7.876	7.339	6.831	7.221	7.713
Agfg1	<a href='https://www.ncbi.nlm.nih.gov/gene/?term=15463' target="_blank"> 15463 </a>	ArfGAP with FG repeats 1	protein_coding	protein_coding	-0.175696	-1.12951	0.0816175	0.814889	52.007	53.257	47.76	67.13	67.791	66.736	62.52	70.976
Anapc11	<a href='https://www.ncbi.nlm.nih.gov/gene/?term=66156' target="_blank"> 66156 </a>	anaphase promoting complex subunit 11	protein_coding	protein_coding	0.247726	1.18733	0.0809749	0.814889	116.806	104.599	117.318	157.754	89.067	88.644	103.919	130.502
Apip	<a href='https://www.ncbi.nlm.nih.gov/gene/?term=56369' target="_blank"> 56369 </a>	APAF1 interacting protein	protein_coding	protein_coding	0.162339	1.1191	0.0816292	0.814889	43.26	41.45	42.319	51.02	40.151	36.765	40.441	46.379
Astn1	<a href='https://www.ncbi.nlm.nih.gov/gene/?term=11899' target="_blank"> 11899 </a>	astrotactin 1	protein_coding	protein_coding	-0.23629	-1.17796	0.0817619	0.814889	79.191	75.487	59.425	82.818	95.42	93.046	74.048	95.521
Cbx6	<a href='https://www.ncbi.nlm.nih.gov/gene/?term=494448' target="_blank"> 494448 </a>	chromobox 6	protein_coding	protein_coding	-0.255823	-1.19402	0.0811952	0.814889	126.334	130.289	95.828	105.639	152.729	145.184	137.606	143.558
Cd274	<a href='https://www.ncbi.nlm.nih.gov/gene/?term=60533' target="_blank"> 60533 </a>	CD274 antigen	protein_coding	protein_coding	0.768401	1.70338	0.0808713	0.814889	1.416	1.805	3.694	2.087	0.871	1.043	2.252	1.373
Cd63	<a href='https://www.ncbi.nlm.nih.gov/gene/?term=12512' target="_blank"> 12512 </a>	CD63 antigen	protein_coding	protein_coding	0.494504	1.40884	0.0809626	0.814889	164.277	204.461	325.732	193.733	112.205	164.495	205.946	163.806
Gpatch1	<a href='https://www.ncbi.nlm.nih.gov/gene/?term=67471' target="_blank"> 67471 </a>	G patch domain containing 1	protein_coding	protein_coding	-0.141957	-1.1034	0.0806954	0.814889	11.284	10.969	10.032	11.958	12.208	12.007	12.091	14.44
Itsn1	<a href='https://www.ncbi.nlm.nih.gov/gene/?term=16443' target="_blank"> 16443 </a>	intersectin 1 (SH3 domain protein 1A)	protein_coding	protein_coding	-0.241645	-1.18234	0.0812403	0.814889	40.808	34.901	41.522	48.305	47.993	42.758	47.577	59.584
Lrfn2	<a href='https://www.ncbi.nlm.nih.gov/gene/?term=70530' target="_blank"> 70530 </a>	leucine rich repeat and fibronectin type III domain containing 2	protein_coding	protein_coding	-0.299218	-1.23048	0.0816497	0.814889	10.486	12.457	8.378	14.446	12.355	15.611	13.042	16.243
Lrp12	<a href='https://www.ncbi.nlm.nih.gov/gene/?term=239393' target="_blank"> 239393 </a>	low density lipoprotein-related protein 12	protein_coding	protein_coding	-0.314999	-1.24401	0.0810555	0.814889	26.704	29.652	28.433	22.403	39.226	34.462	33.738	29.766
Mapt	<a href='https://www.ncbi.nlm.nih.gov/gene/?term=17762' target="_blank"> 17762 </a>	microtubule-associated protein tau	protein_coding	protein_coding	-0.237074	-1.1786	0.0812958	0.814889	168.99	162.308	127.228	180.073	212.638	208.757	168.591	204.244
Mfsd9	<a href='https://www.ncbi.nlm.nih.gov/gene/?term=211798' target="_blank"> 211798 </a>	major facilitator superfamily domain containing 9	protein_coding	protein_coding	0.310681	1.24029	0.0814024	0.814889	8.561	7.583	9.068	11.654	6.826	6.115	7.736	10.066
Npc2	<a href='https://www.ncbi.nlm.nih.gov/gene/?term=67963' target="_blank"> 67963 </a>	NPC intracellular cholesterol transporter 2	protein_coding	protein_coding	0.450127	1.36616	0.0813924	0.814889	74.221	90.015	146.648	105.09	58.789	70.608	100.745	87.592
Parp1	<a href='https://www.ncbi.nlm.nih.gov/gene/?term=11545' target="_blank"> 11545 </a>	poly (ADP-ribose) polymerase family, member 1	nonsense_mediated_decay	protein_coding	-0.2455	-1.1855	0.081093	0.814889	76.903	63.553	53.077	83.738	89.888	78.461	76.856	97.594
Pink1	<a href='https://www.ncbi.nlm.nih.gov/gene/?term=68943' target="_blank"> 68943 </a>	PTEN induced putative kinase 1	protein_coding	protein_coding	0.31966	1.24804	0.0816394	0.814889	239.63	270.107	298.464	200.099	190.56	218.49	225.501	191.329
Psph	<a href='https://www.ncbi.nlm.nih.gov/gene/?term=100678' target="_blank"> 100678 </a>	phosphoserine phosphatase	protein_coding	protein_coding	0.16298	1.1196	0.0813973	0.814889	41.158	48.361	44.105	55.718	40.559	40.732	43.971	40.2
Qtrt1	<a href='https://www.ncbi.nlm.nih.gov/gene/?term=60507' target="_blank"> 60507 </a>	queuine tRNA-ribosyltransferase catalytic subunit 1	protein_coding	protein_coding	0.265886	1.20237	0.0813751	0.814889	15.715	15.359	11.735	17.037	13.964	11.073	14.195	14.236
Rnf146	<a href='https://www.ncbi.nlm.nih.gov/gene/?term=68031' target="_blank"> 68031 </a>	ring finger protein 146	protein_coding	protein_coding	-0.210861	-1.15738	0.0814294	0.814889	70.321	60.15	57.04	82.822	80.235	74.626	74.274	92.518
Snx8	<a href='https://www.ncbi.nlm.nih.gov/gene/?term=231834' target="_blank"> 231834 </a>	sorting nexin 8	protein_coding	protein_coding	0.392516	1.31268	0.0817491	0.814889	13.588	13.645	21.302	14.263	9.834	10.109	16.021	13.754
Tcaf1	<a href='https://www.ncbi.nlm.nih.gov/gene/?term=77574' target="_blank"> 77574 </a>	TRPM8 channel-associated factor 1			-0.202248	-1.15049	0.0814423	0.814889	142.158	142.233	119.325	175.131	183.417	166.138	153.879	186.579
Tmbim1	<a href='https://www.ncbi.nlm.nih.gov/gene/?term=69660' target="_blank"> 69660 </a>	transmembrane BAX inhibitor motif containing 1	protein_coding	protein_coding	0.42961	1.34687	0.0805095	0.814889	22.185	30.236	31.689	22.896	16.149	26.459	20.151	19.668
Zfp715	<a href='https://www.ncbi.nlm.nih.gov/gene/?term=69930' target="_blank"> 69930 </a>	zinc finger protein 715	protein_coding	protein_coding	-0.281634	-1.21557	0.0807697	0.814889	13.826	15.665	14.335	12.701	18.839	16.709	20.116	16.174
Chmp1b	<a href='https://www.ncbi.nlm.nih.gov/gene/?term=67064' target="_blank"> 67064 </a>	charged multivesicular body protein 1B			0.190421	1.1411	0.0818844	0.815167	22.855	25.617	28.917	29.157	20.912	24.644	24.579	27.595
Chst7	<a href='https://www.ncbi.nlm.nih.gov/gene/?term=60322' target="_blank"> 60322 </a>	carbohydrate (N-acetylglucosamino) sulfotransferase 7	protein_coding	protein_coding	0.65719	1.57701	0.0820829	0.815167	4.874	2.08	2.151	2.391	2.179	1.407	1.503	2.197
Gabbr1	<a href='https://www.ncbi.nlm.nih.gov/gene/?term=54393' target="_blank"> 54393 </a>	gamma-aminobutyric acid (GABA) B receptor, 1	protein_coding	protein_coding	-0.182667	-1.13498	0.0821458	0.815167	353.589	370.47	284.29	398.342	400.786	393.169	357.252	415.092
Gpr37	<a href='https://www.ncbi.nlm.nih.gov/gene/?term=14763' target="_blank"> 14763 </a>	G protein-coupled receptor 37	protein_coding	protein_coding	-0.384918	-1.30579	0.0819686	0.815167	6.421	5.573	4.664	8.028	10.171	6.089	7.144	10.247
Ldhb-ps	<a href='https://www.ncbi.nlm.nih.gov/gene/?term=433229' target="_blank"> 433229 </a>	lactate dehydrogenase B, pseudogene			0.323012	1.25094	0.0821108	0.815167	7.541	8.313	7.651	8.253	5.699	5.493	7.439	7.443
Rasl11b	<a href='https://www.ncbi.nlm.nih.gov/gene/?term=68939' target="_blank"> 68939 </a>	RAS-like, family 11, member B	protein_coding	protein_coding	-0.434891	-1.35181	0.0819853	0.815167	31.796	36.45	36.839	24.87	54.645	48.339	42.145	32.629
0610040J01Rik	<a href='https://www.ncbi.nlm.nih.gov/gene/?term=76261' target="_blank"> 76261 </a>	RIKEN cDNA 0610040J01 gene	protein_coding	protein_coding	0.452101	1.36803	0.0824905	0.815361	5.471	4.396	3.998	3.685	3.532	2.17	4.072	3.756
2810021J22Rik	<a href='https://www.ncbi.nlm.nih.gov/gene/?term=69944' target="_blank"> 69944 </a>	RIKEN cDNA 2810021J22 gene	protein_coding	protein_coding	0.231141	1.17376	0.0825498	0.815361	5.037	4.245	4.328	4.581	3.943	4.202	4.222	4.053
Dcun1d4	<a href='https://www.ncbi.nlm.nih.gov/gene/?term=100737' target="_blank"> 100737 </a>	DCN1, defective in cullin neddylation 1, domain containing 4 (S. cerevisiae)	protein_coding	protein_coding	-0.211861	-1.15818	0.0827557	0.815361	47.978	46.598	40.539	62.085	62.414	56.603	58.114	69.097
Dpp6	<a href='https://www.ncbi.nlm.nih.gov/gene/?term=13483' target="_blank"> 13483 </a>	dipeptidylpeptidase 6	processed_transcript	protein_coding	-0.249627	-1.1889	0.0825157	0.815361	131.005	153.716	104.05	177.138	163.636	173.347	159.036	198.449
Klf9	<a href='https://www.ncbi.nlm.nih.gov/gene/?term=16601' target="_blank"> 16601 </a>	Kruppel-like factor 9	protein_coding	protein_coding	-0.235056	-1.17695	0.0825077	0.815361	53.002	52.679	47.29	70.54	63.756	60.062	59.277	88.382
Nectin1	<a href='https://www.ncbi.nlm.nih.gov/gene/?term=58235' target="_blank"> 58235 </a>	nectin cell adhesion molecule 1			-0.339611	-1.26542	0.0826718	0.815361	24.058	26.409	17.922	21.854	34.165	32.509	22.572	26.231
Rbm4	<a href='https://www.ncbi.nlm.nih.gov/gene/?term=19653' target="_blank"> 19653 </a>	RNA binding motif protein 4	protein_coding	protein_coding	-0.137085	-1.09968	0.0824743	0.815361	25.079	21.569	22.361	24.395	25.25	26.116	23.854	26.344
Slc1a1	<a href='https://www.ncbi.nlm.nih.gov/gene/?term=20510' target="_blank"> 20510 </a>	solute carrier family 1 (neuronal/epithelial high affinity glutamate transporter, system Xag), member 1	retained_intron	protein_coding	-0.281299	-1.21529	0.0827591	0.815361	57.781	60.099	43.381	71.498	78.079	79.012	58.037	76.908
Tubb4a	<a href='https://www.ncbi.nlm.nih.gov/gene/?term=22153' target="_blank"> 22153 </a>	tubulin, beta 4A class IVA	protein_coding	protein_coding	-0.413731	-1.33213	0.0825794	0.815361	293.206	335.534	215.139	225.655	416.28	452.504	298.706	285.888
Zfp267	<a href='https://www.ncbi.nlm.nih.gov/gene/?term=241944' target="_blank"> 241944 </a>	zinc finger protein 267			-0.305451	-1.2358	0.0827074	0.815361	9.25	8.928	8.096	7.117	11.976	10.88	11.481	9.606
Cnnm1	<a href='https://www.ncbi.nlm.nih.gov/gene/?term=83674' target="_blank"> 83674 </a>	cyclin M1	protein_coding	protein_coding	-0.278572	-1.21299	0.0828915	0.81608	55.564	55.224	42.755	52.062	78.409	61.331	60.07	59.41
A930015D03Rik	<a href='https://www.ncbi.nlm.nih.gov/gene/?term=77810' target="_blank"> 77810 </a>	RIKEN cDNA A930015D03 gene	antisense	antisense	0.408194	1.32702	0.0830353	0.816325	4.889	4.693	3.898	3.915	2.867	3.702	3.032	3.93
Pdgfb	<a href='https://www.ncbi.nlm.nih.gov/gene/?term=18591' target="_blank"> 18591 </a>	platelet derived growth factor, B polypeptide	protein_coding	protein_coding	-0.446941	-1.36315	0.0830032	0.816325	26.664	34.117	27.201	20.608	45.317	41.697	35.33	25.727
Mtm1	<a href='https://www.ncbi.nlm.nih.gov/gene/?term=17772' target="_blank"> 17772 </a>	X-linked myotubular myopathy gene 1	protein_coding	protein_coding	0.248985	1.18837	0.0832029	0.817388	7.199	7.267	7.334	6.959	6.556	6.193	5.734	6.547
Ppip5k1	<a href='https://www.ncbi.nlm.nih.gov/gene/?term=327655' target="_blank"> 327655 </a>	diphosphoinositol pentakisphosphate kinase 1	protein_coding	protein_coding	-0.262269	-1.19936	0.083335	0.818101	36.997	40.587	29.686	34.079	49.663	47.322	43.191	44.025
Afap1	<a href='https://www.ncbi.nlm.nih.gov/gene/?term=70292' target="_blank"> 70292 </a>	actin filament associated protein 1	protein_coding	protein_coding	-0.276129	-1.21094	0.0837869	0.819918	32.88	30.94	29.64	28.323	45.271	38.604	42.87	33.159
Ap3b2	<a href='https://www.ncbi.nlm.nih.gov/gene/?term=11775' target="_blank"> 11775 </a>	adaptor-related protein complex 3, beta 2 subunit	retained_intron	protein_coding	-0.281073	-1.2151	0.0837022	0.819918	80.574	69.529	52.692	85.935	91.676	80.621	63.052	84.158
Bcap31	<a href='https://www.ncbi.nlm.nih.gov/gene/?term=27061' target="_blank"> 27061 </a>	B cell receptor associated protein 31	protein_coding	protein_coding	0.226561	1.17004	0.0838186	0.819918	101.749	109.54	129.277	134.838	95.225	95.791	116.157	108.872
Fastkd5	<a href='https://www.ncbi.nlm.nih.gov/gene/?term=380601' target="_blank"> 380601 </a>	FAST kinase domains 5	protein_coding	protein_coding	-0.395751	-1.31563	0.0837848	0.819918	6.128	5.173	3.333	4.785	8.126	6.02	5.268	7.355
Flrt1	<a href='https://www.ncbi.nlm.nih.gov/gene/?term=396184' target="_blank"> 396184 </a>	fibronectin leucine rich transmembrane protein 1	protein_coding	protein_coding	-0.656637	-1.5764	0.0836274	0.819918	3.495	5.018	3.238	2.191	6.929	6.941	5.669	2.843
Cbl	<a href='https://www.ncbi.nlm.nih.gov/gene/?term=12402' target="_blank"> 12402 </a>	Casitas B-lineage lymphoma	protein_coding	protein_coding	-0.31812	-1.24671	0.0839419	0.819956	19.407	22.289	22.482	17.544	26.452	29.196	26.541	21.373
Srgap1	<a href='https://www.ncbi.nlm.nih.gov/gene/?term=117600' target="_blank"> 117600 </a>	SLIT-ROBO Rho GTPase activating protein 1	protein_coding	protein_coding	-0.243923	-1.18421	0.0838934	0.819956	7.373	6.36	5.314	8.266	8.609	7.179	8.082	9.084
Atp6v1f	<a href='https://www.ncbi.nlm.nih.gov/gene/?term=66144' target="_blank"> 66144 </a>	ATPase, H+ transporting, lysosomal V1 subunit F	protein_coding	protein_coding	0.159537	1.11693	0.0841751	0.82044	263.482	262.935	299.127	323.853	248.372	256.731	272.465	273.763
Fosl2	<a href='https://www.ncbi.nlm.nih.gov/gene/?term=14284' target="_blank"> 14284 </a>	fos-like antigen 2	protein_coding	protein_coding	-0.533755	-1.44769	0.0842267	0.82044	58.349	48.958	39.499	28.51	85.342	64.786	58.844	48.148
Mast3	<a href='https://www.ncbi.nlm.nih.gov/gene/?term=546071' target="_blank"> 546071 </a>	microtubule associated serine/threonine kinase 3	protein_coding	protein_coding	-0.334531	-1.26097	0.0841543	0.82044	76.359	73.265	53.358	76.042	117.366	92.557	70.183	67.251
Srgap3	<a href='https://www.ncbi.nlm.nih.gov/gene/?term=259302' target="_blank"> 259302 </a>	SLIT-ROBO Rho GTPase activating protein 3	protein_coding	protein_coding	-0.328076	-1.25534	0.0842304	0.82044	62.388	56.038	44.699	85.232	76.723	69.818	68.569	105.903
Cdc26	<a href='https://www.ncbi.nlm.nih.gov/gene/?term=66440' target="_blank"> 66440 </a>	cell division cycle 26	nonsense_mediated_decay	protein_coding	0.21246	1.15866	0.0847636	0.820541	40.317	37.144	40.169	49.914	31.007	33.439	38.359	47.463
Cdk2ap1	<a href='https://www.ncbi.nlm.nih.gov/gene/?term=13445' target="_blank"> 13445 </a>	CDK2 (cyclin-dependent kinase 2)-associated protein 1	protein_coding	protein_coding	0.251318	1.19029	0.0847763	0.820541	61.578	50.418	50.285	46.624	50.148	48.356	44.865	40.279
Cdk5r2	<a href='https://www.ncbi.nlm.nih.gov/gene/?term=12570' target="_blank"> 12570 </a>	cyclin-dependent kinase 5, regulatory subunit 2 (p39)	protein_coding	protein_coding	-0.252063	-1.19091	0.0845975	0.820541	108.35	128.169	94.552	102.988	126.025	147.066	122.727	120.761
Dtnbp1	<a href='https://www.ncbi.nlm.nih.gov/gene/?term=94245' target="_blank"> 94245 </a>	dystrobrevin binding protein 1	protein_coding	protein_coding	0.166992	1.12272	0.0846703	0.820541	49.425	46.886	44.747	47.135	44.96	44.152	43.168	42.541
Dusp7	<a href='https://www.ncbi.nlm.nih.gov/gene/?term=235584' target="_blank"> 235584 </a>	dual specificity phosphatase 7	protein_coding	protein_coding	-0.259094	-1.19673	0.0846432	0.820541	24.283	29.005	26.475	22.294	27.913	33.608	30.654	28.589
Gripap1	<a href='https://www.ncbi.nlm.nih.gov/gene/?term=54645' target="_blank"> 54645 </a>	GRIP1 associated protein 1	protein_coding	protein_coding	-0.193991	-1.14392	0.0847585	0.820541	59.797	54.212	49.62	58.497	68.913	57.468	57.012	63.223
Prorsd1	<a href='https://www.ncbi.nlm.nih.gov/gene/?term=67939' target="_blank"> 67939 </a>	prolyl-tRNA synthetase domain containing 1	protein_coding	protein_coding	0.531053	1.44498	0.0845163	0.820541	6.431	7.545	10.549	7.718	3.845	5.771	7.937	7.562
Rplp1	<a href='https://www.ncbi.nlm.nih.gov/gene/?term=56040' target="_blank"> 56040 </a>	ribosomal protein, large, P1	protein_coding	protein_coding	0.247696	1.18731	0.0846257	0.820541	1280.71	1140.71	1270.64	1558.66	997.739	908.094	1179.31	1384.83
Tmem121b	<a href='https://www.ncbi.nlm.nih.gov/gene/?term=94047' target="_blank"> 94047 </a>	transmembrane protein 121B			-0.359037	-1.28257	0.0847785	0.820541	11.055	13.539	8.605	10.994	13.921	18.568	12.134	12.581
Akap17b	<a href='https://www.ncbi.nlm.nih.gov/gene/?term=338351' target="_blank"> 338351 </a>	A kinase (PRKA) anchor protein 17B	protein_coding	protein_coding	-0.231004	-1.17365	0.0850815	0.820549	9.036	7.401	7.114	9.416	11.678	8.249	9.675	10.992
Brip1os	<a href='https://www.ncbi.nlm.nih.gov/gene/?term=74038' target="_blank"> 74038 </a>	BRCA1 interacting protein C-terminal helicase 1, opposite strand	antisense	antisense	0.41528	1.33356	0.0851392	0.820549	9.647	10.666	12.489	6.929	7.63	7.841	8.528	7.019
Ehbp1	<a href='https://www.ncbi.nlm.nih.gov/gene/?term=216565' target="_blank"> 216565 </a>	EH domain binding protein 1	protein_coding	protein_coding	-0.205404	-1.15301	0.0852652	0.820549	19.797	18.082	15.523	22.962	24.503	20.49	22.525	24.451
Gm15801	<a href='https://www.ncbi.nlm.nih.gov/gene/?term=627166' target="_blank"> 627166 </a>	protein tyrosine phosphatase 4a1 pseudogene	processed_pseudogene	processed_pseudogene	1.88938	3.70475	0.085205	0.820549	33.68	47.945	34.955	46.776	19.692	22.88	0	1.869
Gm16973	<a href='https://www.ncbi.nlm.nih.gov/gene/?term=100503823' target="_blank"> 100503823 </a>	predicted gene, 16973	lincRNA	lincRNA	0.421974	1.33976	0.0849415	0.820549	3.31	2.54	2.38	3.513	2.956	1.981	1.913	2.373
Kif3b	<a href='https://www.ncbi.nlm.nih.gov/gene/?term=16569' target="_blank"> 16569 </a>	kinesin family member 3B	protein_coding	protein_coding	-0.15921	-1.11668	0.0852674	0.820549	31.32	30.535	27.612	35.661	37.623	33.613	31.811	40.382
Luzp1	<a href='https://www.ncbi.nlm.nih.gov/gene/?term=269593' target="_blank"> 269593 </a>	leucine zipper protein 1	protein_coding	protein_coding	-0.246765	-1.18654	0.085317	0.820549	21.997	19.239	18.858	18.408	26.986	23.942	21.561	22.317
Tbck	<a href='https://www.ncbi.nlm.nih.gov/gene/?term=271981' target="_blank"> 271981 </a>	TBC1 domain containing kinase	protein_coding	protein_coding	-0.266456	-1.20285	0.0852253	0.820549	10.402	9.189	8.56	13.241	11.641	10.97	11.98	16.632
Zdhhc21	<a href='https://www.ncbi.nlm.nih.gov/gene/?term=68268' target="_blank"> 68268 </a>	zinc finger, DHHC domain containing 21	protein_coding	protein_coding	-0.195048	-1.14476	0.0849396	0.820549	16.175	15.528	15.532	17.097	19.881	18.189	19.475	20.221
Dhx57	<a href='https://www.ncbi.nlm.nih.gov/gene/?term=106794' target="_blank"> 106794 </a>	DEAH (Asp-Glu-Ala-Asp/His) box polypeptide 57	protein_coding	protein_coding	-0.177784	-1.13114	0.0855253	0.820828	16.474	15.654	14.352	18.646	20.104	17.503	17.438	20.537
Glt8d1	<a href='https://www.ncbi.nlm.nih.gov/gene/?term=76485' target="_blank"> 76485 </a>	glycosyltransferase 8 domain containing 1	protein_coding	protein_coding	0.279836	1.21406	0.085477	0.820828	36.657	35.249	48.514	41.5	30.085	31.513	38.454	37.176
Nuak1	<a href='https://www.ncbi.nlm.nih.gov/gene/?term=77976' target="_blank"> 77976 </a>	NUAK family, SNF1-like kinase, 1	protein_coding	protein_coding	-0.427458	-1.34486	0.0854951	0.820828	17.226	33.991	19.703	24.359	24.857	42.172	32.433	35.179
Rasgef1b	<a href='https://www.ncbi.nlm.nih.gov/gene/?term=320292' target="_blank"> 320292 </a>	RasGEF domain family, member 1B	protein_coding	protein_coding	-0.428921	-1.34623	0.0857123	0.822048	15.583	14.577	16.931	13.133	30.385	15.958	17.768	19.245
Ano8	<a href='https://www.ncbi.nlm.nih.gov/gene/?term=382014' target="_blank"> 382014 </a>	anoctamin 8	protein_coding	protein_coding	-0.14678	-1.1071	0.0858489	0.822784	26.368	24.769	21.792	24.894	27.491	25.443	26.377	29.389
Pacsin1	<a href='https://www.ncbi.nlm.nih.gov/gene/?term=23969' target="_blank"> 23969 </a>	protein kinase C and casein kinase substrate in neurons 1	protein_coding	protein_coding	-0.359833	-1.28328	0.0860506	0.823567	155.695	166.024	109.545	126.826	219.732	209.105	169.651	163.475
Yjefn3	<a href='https://www.ncbi.nlm.nih.gov/gene/?term=234365' target="_blank"> 234365 </a>	YjeF N-terminal domain containing 3	protein_coding	protein_coding	0.242575	1.1831	0.0860154	0.823567	59.554	57.553	60.013	62.482	47.799	44.558	58.92	47.64
Golph3l	<a href='https://www.ncbi.nlm.nih.gov/gene/?term=229593' target="_blank"> 229593 </a>	golgi phosphoprotein 3-like	protein_coding	protein_coding	0.29248	1.22474	0.0861464	0.823909	15.467	14.438	16.978	21.141	11.525	13.036	13.628	19.175
Scrt2	<a href='https://www.ncbi.nlm.nih.gov/gene/?term=545474' target="_blank"> 545474 </a>	scratch family zinc finger 2	protein_coding	protein_coding	-0.435174	-1.35207	0.0862398	0.824229	14.351	18.431	12.987	10.12	18.303	22.577	20.263	14.706
Bcl9l	<a href='https://www.ncbi.nlm.nih.gov/gene/?term=80288' target="_blank"> 80288 </a>	B cell CLL/lymphoma 9-like	protein_coding	protein_coding	-0.301902	-1.23277	0.0864423	0.824314	22.477	23.55	17.098	25.972	24.723	23.175	26.488	39.125
Cbfb	<a href='https://www.ncbi.nlm.nih.gov/gene/?term=12400' target="_blank"> 12400 </a>	core binding factor beta	protein_coding	protein_coding	0.240838	1.18168	0.086791	0.824314	39.138	39.174	45.338	37.795	33.53	35.046	39.273	38.806
Cdk4	<a href='https://www.ncbi.nlm.nih.gov/gene/?term=12567' target="_blank"> 12567 </a>	cyclin-dependent kinase 4	protein_coding	protein_coding	0.178561	1.13175	0.0866629	0.824314	142.701	151.906	151.195	169.642	119.425	132.834	144.479	164.696
Cenpx	<a href='https://www.ncbi.nlm.nih.gov/gene/?term=20892' target="_blank"> 20892 </a>	centromere protein X			0.338533	1.26447	0.0867571	0.824314	26.417	30.724	37.567	42.123	21.645	24.533	28.103	34.001
Fgf14	<a href='https://www.ncbi.nlm.nih.gov/gene/?term=14169' target="_blank"> 14169 </a>	fibroblast growth factor 14	protein_coding	protein_coding	-0.445127	-1.36143	0.0868211	0.824314	10.963	8.396	6.818	15.532	15.823	12.584	11.17	19.054
Gm5499	<a href='https://www.ncbi.nlm.nih.gov/gene/?term=433144' target="_blank"> 433144 </a>	thioredoxin domain containing 14 pseudogene	processed_pseudogene	processed_pseudogene	-0.237887	-1.17926	0.0871066	0.824314	14.35	14.422	14.929	16.447	17.22	16.64	16.727	22.313
Lhfp	<a href='https://www.ncbi.nlm.nih.gov/gene/?term=108927' target="_blank"> 108927 </a>	lipoma HMGIC fusion partner	protein_coding	protein_coding	0.582095	1.49702	0.0865125	0.824314	43.109	49.482	63.662	25.482	27.715	36.56	39.506	21.625
Mxd4	<a href='https://www.ncbi.nlm.nih.gov/gene/?term=17122' target="_blank"> 17122 </a>	Max dimerization protein 4	protein_coding	protein_coding	0.141092	1.10274	0.0871473	0.824314	44.632	46.812	43.821	49.961	38.998	39.194	47.417	50.818
Nr4a2	<a href='https://www.ncbi.nlm.nih.gov/gene/?term=18227' target="_blank"> 18227 </a>	nuclear receptor subfamily 4, group A, member 2	protein_coding	protein_coding	-0.672995	-1.59438	0.0871489	0.824314	30.421	18.324	9.198	16.641	28.634	26.221	17.872	48.914
Prep	<a href='https://www.ncbi.nlm.nih.gov/gene/?term=19072' target="_blank"> 19072 </a>	prolyl endopeptidase	protein_coding	protein_coding	-0.229193	-1.17218	0.0866661	0.824314	9.455	9.286	6.945	10.527	11.853	9.737	9.91	12.09
Psen2	<a href='https://www.ncbi.nlm.nih.gov/gene/?term=19165' target="_blank"> 19165 </a>	presenilin 2	processed_transcript	protein_coding	0.195331	1.14499	0.0865994	0.824314	30.316	26.735	30.379	34.175	27.143	22.876	29.661	28.971
Senp5	<a href='https://www.ncbi.nlm.nih.gov/gene/?term=320213' target="_blank"> 320213 </a>	SUMO/sentrin specific peptidase 5	protein_coding	protein_coding	-0.223131	-1.16726	0.0870088	0.824314	25.595	25.058	18.204	27.041	31.152	29.404	27.588	30.871
Sh2b2	<a href='https://www.ncbi.nlm.nih.gov/gene/?term=23921' target="_blank"> 23921 </a>	SH2B adaptor protein 2	protein_coding	protein_coding	0.279642	1.21389	0.0866297	0.824314	6.105	5.198	8.041	7.366	4.897	4.964	5.918	6.324
Tmem81	<a href='https://www.ncbi.nlm.nih.gov/gene/?term=74626' target="_blank"> 74626 </a>	transmembrane protein 81	protein_coding	protein_coding	0.435131	1.35203	0.0870621	0.824314	3.233	2.274	2.925	3	2.059	1.574	2.332	2.74
Tug1	<a href='https://www.ncbi.nlm.nih.gov/gene/?term=544752' target="_blank"> 544752 </a>	taurine upregulated gene 1	antisense	processed_transcript	-0.157447	-1.11531	0.0869181	0.824314	65.757	67.481	59.949	81.14	80.795	82.478	75.521	92.019
Gm49708	<a href='https://www.ncbi.nlm.nih.gov/gene/?term=NA' target="_blank"> NA </a>				-0.595965	-1.51148	0.0873244	0.825405	4.97	4.361	5.384	3.345	7.617	5.903	10.31	5.073
Tmem256	<a href='https://www.ncbi.nlm.nih.gov/gene/?term=69186' target="_blank"> 69186 </a>	transmembrane protein 256	protein_coding	protein_coding	0.192223	1.14252	0.0874213	0.825752	219.608	226.598	228.532	263.812	188.268	190.674	211.651	249.955
Gabarap	<a href='https://www.ncbi.nlm.nih.gov/gene/?term=56486' target="_blank"> 56486 </a>	gamma-aminobutyric acid receptor associated protein	protein_coding	protein_coding	0.161295	1.11829	0.0878604	0.826955	267.555	278.722	307.9	312.983	232.949	256.194	263.102	306.815
Gm43305	<a href='https://www.ncbi.nlm.nih.gov/gene/?term=108168162' target="_blank"> 108168162 </a>	predicted gene 43305			-0.325252	-1.25288	0.0876944	0.826955	6.95	9.982	8.404	6.569	8.63	11.401	10.736	9.337
Nwd2	<a href='https://www.ncbi.nlm.nih.gov/gene/?term=319807' target="_blank"> 319807 </a>	NACHT and WD repeat domain containing 2	retained_intron	protein_coding	-0.477616	-1.39244	0.0877424	0.826955	4.622	4.839	3.338	6.444	7.829	7.017	3.665	6.95
Sh3glb1	<a href='https://www.ncbi.nlm.nih.gov/gene/?term=54673' target="_blank"> 54673 </a>	SH3-domain GRB2-like B1 (endophilin)	protein_coding	protein_coding	0.221858	1.16623	0.0878744	0.826955	46.448	54.777	69.497	56.81	41.311	51.262	56.271	57.667
Shisa6	<a href='https://www.ncbi.nlm.nih.gov/gene/?term=380702' target="_blank"> 380702 </a>	shisa family member 6	processed_transcript	protein_coding	-0.447967	-1.36412	0.0877709	0.826955	40.73	34.492	27.367	43.657	72.55	64.471	37.185	64.087
Tmem35b	<a href='https://www.ncbi.nlm.nih.gov/gene/?term=100039968' target="_blank"> 100039968 </a>	transmembrane protein 35B			0.566346	1.48077	0.0879099	0.826955	3.667	6.006	8.705	5.74	2.592	4.124	5.497	3.96
Cgrrf1	<a href='https://www.ncbi.nlm.nih.gov/gene/?term=68755' target="_blank"> 68755 </a>	cell growth regulator with ring finger domain 1	protein_coding	protein_coding	0.330862	1.25776	0.0887123	0.826972	18.266	18.078	19.498	15.477	14.851	15.568	14.199	13.4
Chmp4b	<a href='https://www.ncbi.nlm.nih.gov/gene/?term=75608' target="_blank"> 75608 </a>	charged multivesicular body protein 4B	processed_transcript	protein_coding	0.110007	1.07923	0.088503	0.826972	196.652	206.449	199.915	210.927	190.459	195.63	182.952	200.957
Cnpy4	<a href='https://www.ncbi.nlm.nih.gov/gene/?term=66455' target="_blank"> 66455 </a>	canopy FGF signaling regulator 4	protein_coding	protein_coding	0.279942	1.21415	0.0884848	0.826972	11.862	12.764	15.742	17.426	11.037	10.255	12.986	13.387
Daam1	<a href='https://www.ncbi.nlm.nih.gov/gene/?term=208846' target="_blank"> 208846 </a>	dishevelled associated activator of morphogenesis 1	protein_coding	protein_coding	-0.188492	-1.13957	0.0885087	0.826972	40.066	36.135	33.732	36.283	46.163	42.774	39.113	43.248
Dennd1a	<a href='https://www.ncbi.nlm.nih.gov/gene/?term=227801' target="_blank"> 227801 </a>	DENN/MADD domain containing 1A	protein_coding	protein_coding	-0.135918	-1.09879	0.0886819	0.826972	46.597	45.584	38.969	51.374	55.447	51.565	48.57	59.55
Mtf1	<a href='https://www.ncbi.nlm.nih.gov/gene/?term=17764' target="_blank"> 17764 </a>	metal response element binding transcription factor 1	protein_coding	protein_coding	-0.378895	-1.30035	0.0885876	0.826972	22.878	24.106	11.731	19.247	28.673	27.785	19.472	23.451
Nr1h3	<a href='https://www.ncbi.nlm.nih.gov/gene/?term=22259' target="_blank"> 22259 </a>	nuclear receptor subfamily 1, group H, member 3	retained_intron	protein_coding	0.772422	1.70813	0.0883322	0.826972	1.955	2.91	5.359	5.368	2.385	2.595	2.375	4.321
Pin4	<a href='https://www.ncbi.nlm.nih.gov/gene/?term=69713' target="_blank"> 69713 </a>	peptidyl-prolyl cis/trans isomerase, NIMA-interacting, 4 (parvulin)	protein_coding	protein_coding	0.315315	1.24428	0.0887546	0.826972	23.416	23.349	24.903	20.799	17.767	19.397	19.522	19.135
Pnma2	<a href='https://www.ncbi.nlm.nih.gov/gene/?term=239157' target="_blank"> 239157 </a>	paraneoplastic antigen MA2	protein_coding	protein_coding	-0.24441	-1.18461	0.0886963	0.826972	25.448	28.148	19.578	35.955	35.771	30.035	32.09	43.099
Polr3h	<a href='https://www.ncbi.nlm.nih.gov/gene/?term=78929' target="_blank"> 78929 </a>	polymerase (RNA) III (DNA directed) polypeptide H	protein_coding	protein_coding	0.238224	1.17954	0.0885739	0.826972	35.118	37.13	36.525	46.862	25.623	30.647	33.578	41.303
Rras2	<a href='https://www.ncbi.nlm.nih.gov/gene/?term=66922' target="_blank"> 66922 </a>	related RAS viral (r-ras) oncogene 2	protein_coding	protein_coding	-0.182935	-1.13519	0.0881425	0.826972	16.107	15.309	13.965	18.045	16.47	20.039	17.176	19.192
Tnfrsf12a	<a href='https://www.ncbi.nlm.nih.gov/gene/?term=27279' target="_blank"> 27279 </a>	tumor necrosis factor receptor superfamily, member 12a	protein_coding	protein_coding	0.216994	1.16231	0.0885557	0.826972	168.253	180.06	166.571	155.287	129.733	165.422	148.044	145.938
Trappc4	<a href='https://www.ncbi.nlm.nih.gov/gene/?term=60409' target="_blank"> 60409 </a>	trafficking protein particle complex 4	protein_coding	protein_coding	0.129941	1.09425	0.0881617	0.826972	81.541	80.411	79.9	98.243	74.829	75.427	75.927	82.628
Zfp26	<a href='https://www.ncbi.nlm.nih.gov/gene/?term=22688' target="_blank"> 22688 </a>	zinc finger protein 26	protein_coding	protein_coding	-0.194396	-1.14425	0.0886802	0.826972	10.223	9.986	9.627	11.099	14.238	11.703	12.875	13.625
Pja2	<a href='https://www.ncbi.nlm.nih.gov/gene/?term=224938' target="_blank"> 224938 </a>	praja ring finger ubiquitin ligase 2	protein_coding	protein_coding	-0.206601	-1.15397	0.0889438	0.828172	210.639	191.106	182.613	246.276	269.864	234.026	220.447	256.595
Csad	<a href='https://www.ncbi.nlm.nih.gov/gene/?term=246277' target="_blank"> 246277 </a>	cysteine sulfinic acid decarboxylase	protein_coding	protein_coding	0.191734	1.14214	0.0890336	0.828447	30.16	25.984	33.736	26.366	24.371	26.959	25.662	27.672
Grasp	<a href='https://www.ncbi.nlm.nih.gov/gene/?term=NA' target="_blank"> NA </a>		protein_coding	protein_coding	-0.548212	-1.46227	0.089173	0.829182	34.234	47.652	26.812	21.045	57.663	56.264	46.528	31.41
1700086L19Rik	<a href='https://www.ncbi.nlm.nih.gov/gene/?term=74284' target="_blank"> 74284 </a>	RIKEN cDNA 1700086L19 gene	lincRNA	lincRNA	-0.474599	-1.38953	0.0893459	0.829508	20.383	18.595	16.656	15.695	31.479	31.603	20.109	17.48
Pitpnm1	<a href='https://www.ncbi.nlm.nih.gov/gene/?term=18739' target="_blank"> 18739 </a>	phosphatidylinositol transfer protein, membrane-associated 1	protein_coding	protein_coding	-0.226781	-1.17022	0.0893892	0.829508	63.936	68.444	57.002	73.532	69.641	75.833	76.91	86.666
Rbbp9	<a href='https://www.ncbi.nlm.nih.gov/gene/?term=26450' target="_blank"> 26450 </a>	retinoblastoma binding protein 9, serine hydrolase	protein_coding	protein_coding	0.30983	1.23956	0.0893353	0.829508	31.476	38.306	44.683	33.336	26.611	27.995	37.055	32.424
Coq9	<a href='https://www.ncbi.nlm.nih.gov/gene/?term=67914' target="_blank"> 67914 </a>	coenzyme Q9	protein_coding	protein_coding	0.104772	1.07532	0.0894941	0.82992	87.927	82.633	79.83	91.159	71.818	76.17	80.999	82.266
Gm49336	<a href='https://www.ncbi.nlm.nih.gov/gene/?term=NA' target="_blank"> NA </a>				-0.232607	-1.17496	0.0897397	0.831317	58.068	55.669	46.383	70.118	73.447	68.172	61.812	80.359
Uimc1	<a href='https://www.ncbi.nlm.nih.gov/gene/?term=20184' target="_blank"> 20184 </a>	ubiquitin interaction motif containing 1	protein_coding	protein_coding	0.252525	1.19129	0.0897657	0.831317	12.311	12.97	14.16	17.002	11.591	10.291	12.963	14.195
Osbpl10	<a href='https://www.ncbi.nlm.nih.gov/gene/?term=74486' target="_blank"> 74486 </a>	oxysterol binding protein-like 10	protein_coding	protein_coding	-0.301352	-1.2323	0.08995	0.832462	6.621	6.304	5.197	6.161	7.756	7.637	6.963	6.809
Farp2	<a href='https://www.ncbi.nlm.nih.gov/gene/?term=227377' target="_blank"> 227377 </a>	FERM, RhoGEF and pleckstrin domain protein 2	protein_coding	protein_coding	-0.231952	-1.17442	0.0900235	0.832581	5.313	6.36	4.417	6.284	6.287	6.98	6.943	7.453
Clcc1	<a href='https://www.ncbi.nlm.nih.gov/gene/?term=229725' target="_blank"> 229725 </a>	chloride channel CLIC-like 1	protein_coding	protein_coding	0.257428	1.19535	0.0904999	0.835014	40.267	49.214	46.561	39.508	38.811	40.384	40.635	38.036
Clcn5	<a href='https://www.ncbi.nlm.nih.gov/gene/?term=12728' target="_blank"> 12728 </a>	chloride channel, voltage-sensitive 5	protein_coding	protein_coding	-0.19521	-1.14489	0.0905298	0.835014	9.333	9.819	8.921	10.904	12.328	10.946	10.964	15.121
Ptk2b	<a href='https://www.ncbi.nlm.nih.gov/gene/?term=19229' target="_blank"> 19229 </a>	PTK2 protein tyrosine kinase 2 beta	protein_coding	protein_coding	-0.387935	-1.30852	0.0905031	0.835014	87.563	84.495	52.777	83.045	112.733	111.151	66.984	101.041
Tnfaip8l3	<a href='https://www.ncbi.nlm.nih.gov/gene/?term=244882' target="_blank"> 244882 </a>	tumor necrosis factor, alpha-induced protein 8-like 3	protein_coding	protein_coding	-0.305704	-1.23602	0.09041	0.835014	6.019	6.601	7.916	9.943	10.67	7.735	10.07	10.505
Armc7	<a href='https://www.ncbi.nlm.nih.gov/gene/?term=276905' target="_blank"> 276905 </a>	armadillo repeat containing 7	protein_coding	protein_coding	0.254888	1.19324	0.0906969	0.835079	6.736	7.175	7.207	8.758	5.983	7.709	5.464	7.986
Hddc2	<a href='https://www.ncbi.nlm.nih.gov/gene/?term=69692' target="_blank"> 69692 </a>	HD domain containing 2	protein_coding	protein_coding	0.204431	1.15223	0.0905981	0.835079	25.671	25.206	22.746	28.523	20.51	22.676	21.988	26.053
Prdx4	<a href='https://www.ncbi.nlm.nih.gov/gene/?term=53381' target="_blank"> 53381 </a>	peroxiredoxin 4	protein_coding	protein_coding	0.389025	1.30951	0.0907193	0.835079	33.583	36.169	50.588	34.119	24.287	28.166	37.752	30.631
Spock2	<a href='https://www.ncbi.nlm.nih.gov/gene/?term=94214' target="_blank"> 94214 </a>	sparc/osteonectin, cwcv and kazal-like domains proteoglycan 2	retained_intron	protein_coding	-0.211788	-1.15812	0.0910416	0.836925	354.161	401.725	290.974	443.025	415.616	473.094	396.268	473.804
Wasf2	<a href='https://www.ncbi.nlm.nih.gov/gene/?term=242687' target="_blank"> 242687 </a>	WASP family, member 2	protein_coding	protein_coding	0.523024	1.43696	0.0910122	0.836925	12.243	14.083	21.78	10.921	8.798	10.472	15.083	9.478
Gm6483	<a href='https://www.ncbi.nlm.nih.gov/gene/?term=624198' target="_blank"> 624198 </a>	cadherin 11 pseudogene	protein_coding	protein_coding	-0.322586	-1.25057	0.0912667	0.838433	8.518	9.644	8.754	9.722	11.686	9.718	10.459	15.344
Smpd2	<a href='https://www.ncbi.nlm.nih.gov/gene/?term=20598' target="_blank"> 20598 </a>	sphingomyelin phosphodiesterase 2, neutral	retained_intron	protein_coding	0.306555	1.23675	0.0913862	0.838969	16.038	16.08	17.893	12.462	10.517	12.379	13.212	13.664
Msl3l2	<a href='https://www.ncbi.nlm.nih.gov/gene/?term=73390' target="_blank"> 73390 </a>	MSL3 like 2	protein_coding	protein_coding	0.313643	1.24284	0.0915364	0.839371	4.977	4.599	4.194	5.638	3.583	3.669	3.123	5.059
Nedd8	<a href='https://www.ncbi.nlm.nih.gov/gene/?term=18002' target="_blank"> 18002 </a>	neural precursor cell expressed, developmentally down-regulated gene 8	protein_coding	protein_coding	0.147955	1.108	0.0915522	0.839371	254.791	226.913	247.33	253.558	217.039	181.773	229.781	189.57
Med1	<a href='https://www.ncbi.nlm.nih.gov/gene/?term=19014' target="_blank"> 19014 </a>	mediator complex subunit 1	protein_coding	protein_coding	-0.23255	-1.17491	0.0916355	0.839574	19.528	16.585	13.346	28.13	19.224	17.983	18.646	26.673
Tor2a	<a href='https://www.ncbi.nlm.nih.gov/gene/?term=30933' target="_blank"> 30933 </a>	torsin family 2, member A	protein_coding	protein_coding	0.242377	1.18294	0.0917297	0.839878	33.705	35.87	38.733	33.286	31.292	30.737	33.543	26.7
Cacng8	<a href='https://www.ncbi.nlm.nih.gov/gene/?term=81905' target="_blank"> 81905 </a>	calcium channel, voltage-dependent, gamma subunit 8	protein_coding	protein_coding	-0.473201	-1.38819	0.0921002	0.840032	60.685	78.785	49.216	42.089	94.465	87.745	74.468	54.414
Gstm2-ps1	<a href='https://www.ncbi.nlm.nih.gov/gene/?term=433943' target="_blank"> 433943 </a>	glutathione S-transferase mu 2 (muscle), pseudogene 1			0.664273	1.58477	0.0919408	0.840032	9.785	13.434	14.69	7.779	4.719	8.479	10.611	6.158
Kcnq1ot1	<a href='https://www.ncbi.nlm.nih.gov/gene/?term=63830' target="_blank"> 63830 </a>	KCNQ1 overlapping transcript 1	antisense	antisense	-0.502836	-1.417	0.0922209	0.840032	0.267	0.209	0.292	0.468	0.309	0.316	0.507	0.727
Lsm1	<a href='https://www.ncbi.nlm.nih.gov/gene/?term=67207' target="_blank"> 67207 </a>	LSM1 homolog, mRNA degradation associated	protein_coding	protein_coding	0.167869	1.1234	0.092236	0.840032	18.347	19.321	14.943	19.287	10.838	18.087	16.327	20.852
Max	<a href='https://www.ncbi.nlm.nih.gov/gene/?term=17187' target="_blank"> 17187 </a>	Max protein	protein_coding	protein_coding	0.141643	1.10316	0.0921384	0.840032	60.777	55.072	56.99	77.457	58.083	54.177	67.102	83.138
Prr13	<a href='https://www.ncbi.nlm.nih.gov/gene/?term=66151' target="_blank"> 66151 </a>	proline rich 13	protein_coding	protein_coding	0.228734	1.17181	0.091893	0.840032	50.306	43.637	57.932	63.928	44.92	42.398	48.333	53.042
Slc2a10	<a href='https://www.ncbi.nlm.nih.gov/gene/?term=170441' target="_blank"> 170441 </a>	solute carrier family 2 (facilitated glucose transporter), member 10	protein_coding	protein_coding	0.458103	1.37373	0.0918442	0.840032	1.814	1.417	1.88	1.885	0.88	1.071	1.63	1.63
Tead2	<a href='https://www.ncbi.nlm.nih.gov/gene/?term=21677' target="_blank"> 21677 </a>	TEA domain family member 2	protein_coding	protein_coding	0.369514	1.29192	0.092183	0.840032	10.287	8.171	9.695	9.661	7.624	6.379	8.496	9.009
Slk	<a href='https://www.ncbi.nlm.nih.gov/gene/?term=20874' target="_blank"> 20874 </a>	STE20-like kinase	protein_coding	protein_coding	-0.30313	-1.23382	0.092399	0.84096	37.16	41.673	31.923	34.028	53.727	50.243	42.902	43.164
Acvr1	<a href='https://www.ncbi.nlm.nih.gov/gene/?term=11477' target="_blank"> 11477 </a>	activin A receptor, type 1	protein_coding	protein_coding	-0.192762	-1.14295	0.0926366	0.841153	30.125	32.743	27.174	29.162	33.785	38.607	33.127	34.823
Cd59a	<a href='https://www.ncbi.nlm.nih.gov/gene/?term=12509' target="_blank"> 12509 </a>	CD59a antigen	protein_coding	protein_coding	0.713954	1.64029	0.0925697	0.841153	1.68	4.057	3.323	1.919	1.138	2.232	1.745	1.804
Otud7a	<a href='https://www.ncbi.nlm.nih.gov/gene/?term=170711' target="_blank"> 170711 </a>	OTU domain containing 7A	protein_coding	protein_coding	-0.377211	-1.29883	0.0926652	0.841153	29.426	30.908	16.726	26.618	42.607	34.074	27.094	34.94
Rybp	<a href='https://www.ncbi.nlm.nih.gov/gene/?term=56353' target="_blank"> 56353 </a>	RING1 and YY1 binding protein	protein_coding	protein_coding	-0.260736	-1.19809	0.0926354	0.841153	29.325	29.231	24.125	27.01	34.746	36.421	31.05	31.717
Apba2	<a href='https://www.ncbi.nlm.nih.gov/gene/?term=11784' target="_blank"> 11784 </a>	amyloid beta (A4) precursor protein-binding, family A, member 2	protein_coding	protein_coding	-0.276007	-1.21084	0.0929331	0.841915	210.57	198.809	165.649	284.58	238.778	216.024	237.637	329.044
Ccdc88a	<a href='https://www.ncbi.nlm.nih.gov/gene/?term=108686' target="_blank"> 108686 </a>	coiled coil domain containing 88A	protein_coding	protein_coding	-0.276155	-1.21096	0.0928984	0.841915	16.118	15.06	16.076	15.733	24.468	21.3	25.124	21.546
Nudt22	<a href='https://www.ncbi.nlm.nih.gov/gene/?term=68323' target="_blank"> 68323 </a>	nudix (nucleoside diphosphate linked moiety X)-type motif 22	protein_coding	protein_coding	0.381355	1.30256	0.0928765	0.841915	13.937	8.262	8.488	13.792	7.517	8.15	8.385	9.948
AI506816	<a href='https://www.ncbi.nlm.nih.gov/gene/?term=433855' target="_blank"> 433855 </a>	expressed sequence AI506816			0.341889	1.26742	0.0930471	0.842392	11.991	13.326	8.722	9.161	7.353	9.825	7.49	9.582
Commd10	<a href='https://www.ncbi.nlm.nih.gov/gene/?term=69456' target="_blank"> 69456 </a>	COMM domain containing 10	protein_coding	protein_coding	0.175407	1.12928	0.09318	0.843039	26.216	28.135	31.103	30.122	25.257	28.542	28.915	26.985
Fbxo30	<a href='https://www.ncbi.nlm.nih.gov/gene/?term=71865' target="_blank"> 71865 </a>	F-box protein 30	protein_coding	protein_coding	0.31457	1.24364	0.0932729	0.843325	6.889	7.374	7.139	5.934	4.078	6.536	6.104	5.4
Pdia6	<a href='https://www.ncbi.nlm.nih.gov/gene/?term=71853' target="_blank"> 71853 </a>	protein disulfide isomerase associated 6	retained_intron	protein_coding	0.145494	1.10611	0.0933619	0.843574	112.974	107.823	121.199	139.017	102.559	107.64	114.173	127.134
Nrxn3	<a href='https://www.ncbi.nlm.nih.gov/gene/?term=18191' target="_blank"> 18191 </a>	neurexin III	retained_intron	protein_coding	-0.425869	-1.34338	0.0934234	0.843575	50.587	46.293	36.043	34.59	80.421	64.183	52.498	44.157
Snhg14	<a href='https://www.ncbi.nlm.nih.gov/gene/?term=52480' target="_blank"> 52480 </a>	small nucleolar RNA host gene 14			-0.351214	-1.27563	0.0934873	0.843597	78.518	57.559	79.008	85.02	97.001	79.518	120.733	97.955
Abhd4	<a href='https://www.ncbi.nlm.nih.gov/gene/?term=105501' target="_blank"> 105501 </a>	abhydrolase domain containing 4	protein_coding	protein_coding	0.454075	1.3699	0.0936819	0.84366	138.567	206.433	250.2	155.36	99.265	153.074	181.871	136.459
Atg16l1	<a href='https://www.ncbi.nlm.nih.gov/gene/?term=77040' target="_blank"> 77040 </a>	autophagy related 16-like 1 (S. cerevisiae)	protein_coding	protein_coding	-0.140768	-1.10249	0.0941101	0.84366	34.302	33.871	30.303	38.958	42.243	34.638	40.259	42.403
Ccdc134	<a href='https://www.ncbi.nlm.nih.gov/gene/?term=76457' target="_blank"> 76457 </a>	coiled-coil domain containing 134	protein_coding	protein_coding	0.190827	1.14142	0.0938915	0.84366	12.415	11.439	10.16	12.045	9.028	11.962	8.42	10.709
Cdan1	<a href='https://www.ncbi.nlm.nih.gov/gene/?term=68968' target="_blank"> 68968 </a>	congenital dyserythropoietic anemia, type I (human)	protein_coding	protein_coding	-0.144571	-1.1054	0.0941007	0.84366	7.336	6.835	7.466	9.385	7.185	8.187	8.879	8.817
Cep295	<a href='https://www.ncbi.nlm.nih.gov/gene/?term=319675' target="_blank"> 319675 </a>	centrosomal protein 295	protein_coding	protein_coding	-0.192945	-1.14309	0.0942314	0.84366	10.187	7.571	9.312	10.524	8.413	9.953	10.823	11.634
Cln5	<a href='https://www.ncbi.nlm.nih.gov/gene/?term=211286' target="_blank"> 211286 </a>	ceroid-lipofuscinosis, neuronal 5	protein_coding	protein_coding	0.279256	1.21357	0.0937279	0.84366	11.09	12.429	14.853	12.096	10.016	10.893	11.483	10.284
Diablo	<a href='https://www.ncbi.nlm.nih.gov/gene/?term=66593' target="_blank"> 66593 </a>	diablo, IAP-binding mitochondrial protein	nonsense_mediated_decay	protein_coding	0.147764	1.10785	0.0942307	0.84366	61.317	57.227	53.278	69.491	57.363	53.643	53.58	65.203
Hibadh	<a href='https://www.ncbi.nlm.nih.gov/gene/?term=58875' target="_blank"> 58875 </a>	3-hydroxyisobutyrate dehydrogenase	protein_coding	protein_coding	0.285264	1.21863	0.0937082	0.84366	71.621	72.406	92.437	68.143	55.929	61.806	74.98	65.736
Pdlim1	<a href='https://www.ncbi.nlm.nih.gov/gene/?term=54132' target="_blank"> 54132 </a>	PDZ and LIM domain 1 (elfin)	protein_coding	protein_coding	0.338695	1.26461	0.0938791	0.84366	3.395	3.52	6.094	5.567	3.148	1.921	1.871	1.843
Polr2j	<a href='https://www.ncbi.nlm.nih.gov/gene/?term=20022' target="_blank"> 20022 </a>	polymerase (RNA) II (DNA directed) polypeptide J	protein_coding	protein_coding	0.190228	1.14094	0.094058	0.84366	80.808	69.858	78.9	99.572	68.846	67.67	73.274	83.208
Syt7	<a href='https://www.ncbi.nlm.nih.gov/gene/?term=54525' target="_blank"> 54525 </a>	synaptotagmin VII	protein_coding	protein_coding	-0.29958	-1.23079	0.094185	0.84366	60.685	75.528	45.172	79.635	84.928	89.41	75.93	111.166
Trappc11	<a href='https://www.ncbi.nlm.nih.gov/gene/?term=320714' target="_blank"> 320714 </a>	trafficking protein particle complex 11	protein_coding	protein_coding	-0.114494	-1.0826	0.0938377	0.84366	34.171	36.674	32.55	41.25	39.509	39.283	41.185	42.975
Crybg3	<a href='https://www.ncbi.nlm.nih.gov/gene/?term=224273' target="_blank"> 224273 </a>	beta-gamma crystallin domain containing 3	retained_intron	protein_coding	-0.848953	-1.80119	0.0947473	0.844638	1.263	1.19	1.929	0.358	2.97	1.726	1.534	0.843
Fkbp10	<a href='https://www.ncbi.nlm.nih.gov/gene/?term=14230' target="_blank"> 14230 </a>	FK506 binding protein 10	protein_coding	protein_coding	0.377356	1.29896	0.0944856	0.844638	27.812	30.732	36.098	38.312	19.996	20.991	29.074	36.165
Gm9899	<a href='https://www.ncbi.nlm.nih.gov/gene/?term=100502829' target="_blank"> 100502829 </a>	predicted gene 9899	pseudogene	pseudogene	-0.607231	-1.52333	0.0947491	0.844638	1.287	1.727	1.438	0.899	2.453	2.236	2.628	1.188
Lamc1	<a href='https://www.ncbi.nlm.nih.gov/gene/?term=226519' target="_blank"> 226519 </a>	laminin, gamma 1	protein_coding	protein_coding	0.316362	1.24519	0.0947085	0.844638	27.197	33.772	28.531	23.239	21.474	28.959	22.616	20.998
Mrfap1	<a href='https://www.ncbi.nlm.nih.gov/gene/?term=67568' target="_blank"> 67568 </a>	Morf4 family associated protein 1	protein_coding	protein_coding	-0.0754479	-1.05369	0.0946371	0.844638	414.188	426.39	389.239	452.705	445.103	439.162	439.387	474.701
Rnaset2b	<a href='https://www.ncbi.nlm.nih.gov/gene/?term=68195' target="_blank"> 68195 </a>	ribonuclease T2B	protein_coding	protein_coding	0.301939	1.2328	0.0947391	0.844638	79.808	72.666	98.403	80.535	61.602	65.885	82.196	71.962
Serf2	<a href='https://www.ncbi.nlm.nih.gov/gene/?term=378702' target="_blank"> 378702 </a>	small EDRK-rich factor 2	protein_coding	protein_coding	0.150607	1.11004	0.0947711	0.844638	253.193	249.321	291.611	331.307	227.484	213.743	243.063	292.218
Pigyl	<a href='https://www.ncbi.nlm.nih.gov/gene/?term=66268' target="_blank"> 66268 </a>	phosphatidylinositol glycan anchor biosynthesis, class Y-like	protein_coding	protein_coding	0.193003	1.14314	0.0951335	0.846398	52.127	48.81	50.283	61.841	47.28	40.034	48.914	52.082
Prkag1	<a href='https://www.ncbi.nlm.nih.gov/gene/?term=19082' target="_blank"> 19082 </a>	protein kinase, AMP-activated, gamma 1 non-catalytic subunit	protein_coding	protein_coding	0.166185	1.12209	0.0951535	0.846398	54.752	51.68	44.115	59.793	50.542	46.101	43.083	52.326
Snrpe	<a href='https://www.ncbi.nlm.nih.gov/gene/?term=20643' target="_blank"> 20643 </a>	small nuclear ribonucleoprotein E	protein_coding	protein_coding	0.274304	1.20941	0.0951357	0.846398	125.973	104.543	120.391	159.619	90.628	96.7	119.428	129.742
Amt	<a href='https://www.ncbi.nlm.nih.gov/gene/?term=434437' target="_blank"> 434437 </a>	aminomethyltransferase	processed_transcript	protein_coding	0.384159	1.3051	0.0952284	0.846516	27.101	27.842	46.183	37.737	20.765	21.974	33.212	36.217
Ddx17	<a href='https://www.ncbi.nlm.nih.gov/gene/?term=67040' target="_blank"> 67040 </a>	DEAD box helicase 17	protein_coding	protein_coding	-0.204514	-1.1523	0.0953849	0.847358	207.669	203.439	258.901	251.383	263.208	256.806	322.72	279.659
Fam161b	<a href='https://www.ncbi.nlm.nih.gov/gene/?term=217705' target="_blank"> 217705 </a>	family with sequence similarity 161, member B	protein_coding	protein_coding	0.233828	1.17595	0.0954871	0.847408	8.856	9.841	9.169	11.264	7.229	8.741	7.558	10.369
Gm43379	<a href='https://www.ncbi.nlm.nih.gov/gene/?term=NA' target="_blank"> NA </a>				-0.428266	-1.34562	0.0956761	0.847408	0.437	0.371	0.455	0.595	0.667	0.463	0.736	0.756
Mink1	<a href='https://www.ncbi.nlm.nih.gov/gene/?term=50932' target="_blank"> 50932 </a>	misshapen-like kinase 1 (zebrafish)	protein_coding	protein_coding	-0.261384	-1.19863	0.0957607	0.847408	120.386	128.399	96.421	107.549	160.276	143.402	132.133	134.546
N4bp2	<a href='https://www.ncbi.nlm.nih.gov/gene/?term=333789' target="_blank"> 333789 </a>	NEDD4 binding protein 2	protein_coding	protein_coding	0.2772	1.21184	0.0957246	0.847408	4.71	4.887	4.602	3.754	3.098	3.942	4.002	3.63
Nbas	<a href='https://www.ncbi.nlm.nih.gov/gene/?term=71169' target="_blank"> 71169 </a>	neuroblastoma amplified sequence	protein_coding	protein_coding	-0.175264	-1.12917	0.0956985	0.847408	9.193	8.24	9.061	10.942	9.959	9.511	10.754	12.938
Osbp2	<a href='https://www.ncbi.nlm.nih.gov/gene/?term=74309' target="_blank"> 74309 </a>	oxysterol binding protein 2	protein_coding	protein_coding	-0.259418	-1.197	0.0955723	0.847408	49.3	54.715	36.382	40.876	63.843	67.476	50.978	47.099
Gramd3	<a href='https://www.ncbi.nlm.nih.gov/gene/?term=107022' target="_blank"> 107022 </a>	GRAM domain containing 3	protein_coding	protein_coding	0.419889	1.33782	0.0959603	0.847732	10.445	8.984	14.48	8.965	7.195	7.18	10.748	8.011
Rpl41	<a href='https://www.ncbi.nlm.nih.gov/gene/?term=67945' target="_blank"> 67945 </a>	ribosomal protein L41	protein_coding	protein_coding	0.235941	1.17767	0.0959328	0.847732	1938.32	1922.92	2136.9	2819.85	1698.95	1745.78	1950.99	2131.05
Smim19	<a href='https://www.ncbi.nlm.nih.gov/gene/?term=102032' target="_blank"> 102032 </a>	small integral membrane protein 19	protein_coding	protein_coding	0.220568	1.16519	0.0959824	0.847732	40.551	34.759	39.135	47.705	31.9	30.194	36.933	42.696
Dazap2	<a href='https://www.ncbi.nlm.nih.gov/gene/?term=23994' target="_blank"> 23994 </a>	DAZ associated protein 2	protein_coding	protein_coding	0.326773	1.2542	0.0960699	0.847958	180.153	194.033	252.322	177.538	148.62	166.905	192.88	155.066
Fcgrt	<a href='https://www.ncbi.nlm.nih.gov/gene/?term=14132' target="_blank"> 14132 </a>	Fc fragment of IgG receptor and transporter	protein_coding	protein_coding	0.516335	1.43032	0.0962686	0.848078	24.145	33.922	46.558	24.2	19.152	24.021	32.105	20.441
Fut9	<a href='https://www.ncbi.nlm.nih.gov/gene/?term=14348' target="_blank"> 14348 </a>	fucosyltransferase 9	protein_coding	protein_coding	-0.262897	-1.19989	0.0962089	0.848078	7.184	5.98	6.664	8.371	8.919	8.602	9.078	10.255
Mad2l1	<a href='https://www.ncbi.nlm.nih.gov/gene/?term=56150' target="_blank"> 56150 </a>	MAD2 mitotic arrest deficient-like 1	protein_coding	protein_coding	0.279969	1.21417	0.0962539	0.848078	8.76	8.139	8.998	10.879	6.962	6.999	6.016	9.775
Mllt3	<a href='https://www.ncbi.nlm.nih.gov/gene/?term=70122' target="_blank"> 70122 </a>	myeloid/lymphoid or mixed-lineage leukemia; translocated to, 3	protein_coding	protein_coding	-0.239925	-1.18093	0.0963405	0.848167	21.618	19.955	15.149	33.295	32.293	26.543	26.44	31.493
1110038F14Rik	<a href='https://www.ncbi.nlm.nih.gov/gene/?term=117171' target="_blank"> 117171 </a>	RIKEN cDNA 1110038F14 gene	protein_coding	protein_coding	0.202663	1.15082	0.0965239	0.848655	28.233	31.551	28.275	32.495	23.5	22.754	27.453	32.113
Arl6ip1	<a href='https://www.ncbi.nlm.nih.gov/gene/?term=54208' target="_blank"> 54208 </a>	ADP-ribosylation factor-like 6 interacting protein 1	protein_coding	protein_coding	0.134523	1.09773	0.0965814	0.848655	307.095	286.987	297.544	369.066	281.567	289.403	283.329	339.969
Snapin	<a href='https://www.ncbi.nlm.nih.gov/gene/?term=20615' target="_blank"> 20615 </a>	SNAP-associated protein	retained_intron	protein_coding	0.280218	1.21438	0.0965059	0.848655	65.023	73.445	83.881	63.887	54.009	63.878	70.646	57.334
Banp	<a href='https://www.ncbi.nlm.nih.gov/gene/?term=53325' target="_blank"> 53325 </a>	BTG3 associated nuclear protein	protein_coding	protein_coding	0.209121	1.15598	0.0967761	0.848737	16.167	15.65	17.07	21.954	13.722	11.598	15.326	21.569
Fbxl17	<a href='https://www.ncbi.nlm.nih.gov/gene/?term=50758' target="_blank"> 50758 </a>	F-box and leucine-rich repeat protein 17	protein_coding	protein_coding	-0.186409	-1.13793	0.096676	0.848737	24.322	24.355	23.068	24.614	27.067	25.843	23.469	24.841
Ptchd4	<a href='https://www.ncbi.nlm.nih.gov/gene/?term=627626' target="_blank"> 627626 </a>	patched domain containing 4	protein_coding	protein_coding	-0.59674	-1.5123	0.0967188	0.848737	0.769	0.646	0.926	0.617	0.976	0.767	1.619	1.312
Arl2bp	<a href='https://www.ncbi.nlm.nih.gov/gene/?term=107566' target="_blank"> 107566 </a>	ADP-ribosylation factor-like 2 binding protein	protein_coding	protein_coding	0.17679	1.13037	0.0970718	0.84874	202.739	208.306	182.677	190.437	180.496	186.725	182.205	176.574
Ccdc61	<a href='https://www.ncbi.nlm.nih.gov/gene/?term=232933' target="_blank"> 232933 </a>	coiled-coil domain containing 61	protein_coding	protein_coding	0.371596	1.29378	0.0970343	0.84874	8.342	6.82	8.733	9.811	3.873	5.734	5.672	7.731
Cog1	<a href='https://www.ncbi.nlm.nih.gov/gene/?term=16834' target="_blank"> 16834 </a>	component of oligomeric golgi complex 1	protein_coding	protein_coding	-0.226696	-1.17015	0.0972776	0.84874	25.056	26.955	23.404	23.388	26.506	32.007	29.889	24.816
Cuta	<a href='https://www.ncbi.nlm.nih.gov/gene/?term=67675' target="_blank"> 67675 </a>	cutA divalent cation tolerance homolog	protein_coding	protein_coding	0.159823	1.11715	0.0971041	0.84874	103.463	107.714	112.995	121.631	94.501	100.599	106.707	98.936
Fbxo28	<a href='https://www.ncbi.nlm.nih.gov/gene/?term=67948' target="_blank"> 67948 </a>	F-box protein 28	protein_coding	protein_coding	-0.137296	-1.09984	0.0968832	0.84874	24.084	23.257	20.287	27.986	26.192	21.022	27.172	30.662
Golga7	<a href='https://www.ncbi.nlm.nih.gov/gene/?term=57437' target="_blank"> 57437 </a>	golgi autoantigen, golgin subfamily a, 7	protein_coding	protein_coding	0.146628	1.10698	0.0973325	0.84874	136.752	123.268	145.455	160.217	127.311	120.63	133.296	145.207
Lingo2	<a href='https://www.ncbi.nlm.nih.gov/gene/?term=242384' target="_blank"> 242384 </a>	leucine rich repeat and Ig domain containing 2	protein_coding	protein_coding	-0.659695	-1.57975	0.0972883	0.84874	5.07	7.586	5.552	2.874	10.116	9.925	9.555	4.352
Tmem218	<a href='https://www.ncbi.nlm.nih.gov/gene/?term=66279' target="_blank"> 66279 </a>	transmembrane protein 218	protein_coding	protein_coding	0.237016	1.17855	0.0971852	0.84874	7.967	9.101	9.019	8.307	7.516	7.816	7.745	6.919
Ung	<a href='https://www.ncbi.nlm.nih.gov/gene/?term=22256' target="_blank"> 22256 </a>	uracil DNA glycosylase	protein_coding	protein_coding	0.597249	1.51283	0.0973114	0.84874	2.939	2.466	1.905	3.594	1.668	1.392	1.311	2.743
Mthfsd	<a href='https://www.ncbi.nlm.nih.gov/gene/?term=234814' target="_blank"> 234814 </a>	methenyltetrahydrofolate synthetase domain containing	processed_transcript	protein_coding	-0.19864	-1.14762	0.097504	0.849331	48.21	65.649	62.785	70.216	50.508	50.33	58.099	61.375
Zfp125	<a href='https://www.ncbi.nlm.nih.gov/gene/?term=22651' target="_blank"> 22651 </a>	zinc finger protein 125	protein_coding	protein_coding	-0.271894	-1.20739	0.097524	0.849331	11.362	12.604	12.387	14.572	13.608	13.308	15.094	22.848
Chd1	<a href='https://www.ncbi.nlm.nih.gov/gene/?term=12648' target="_blank"> 12648 </a>	chromodomain helicase DNA binding protein 1	protein_coding	protein_coding	-0.11347	-1.08183	0.0976882	0.850222	10.214	10.811	9.909	11.446	11.462	12.753	11.365	12.956
CAAA01066123.1	<a href='https://www.ncbi.nlm.nih.gov/gene/?term=NA' target="_blank"> NA </a>				0.51213	1.42615	0.0981431	0.851721	18.511	12.239	10.076	14.946	9.437	13.612	6.591	10.305
Cpped1	<a href='https://www.ncbi.nlm.nih.gov/gene/?term=223978' target="_blank"> 223978 </a>	calcineurin-like phosphoesterase domain containing 1	protein_coding	protein_coding	0.295935	1.22768	0.0981134	0.851721	18.917	17.612	21.304	15.139	15.232	14.246	16.987	14.79
Gm8430	<a href='https://www.ncbi.nlm.nih.gov/gene/?term=NA' target="_blank"> NA </a>		processed_pseudogene	processed_pseudogene	0.361504	1.28476	0.0981706	0.851721	188.896	160.519	218.374	311.408	154.702	138.177	186.817	211.298
Lrrc57	<a href='https://www.ncbi.nlm.nih.gov/gene/?term=66606' target="_blank"> 66606 </a>	leucine rich repeat containing 57	protein_coding	protein_coding	0.223528	1.16759	0.0979432	0.851721	21.447	24.952	27.257	25.744	18.092	21.46	25.429	24.196
Magee1	<a href='https://www.ncbi.nlm.nih.gov/gene/?term=107528' target="_blank"> 107528 </a>	MAGE family member E1	protein_coding	protein_coding	-0.193825	-1.14379	0.0981603	0.851721	71.343	68.666	63.781	63.154	84.796	77.52	74.403	74.29
mt-Nd6	<a href='https://www.ncbi.nlm.nih.gov/gene/?term=NA' target="_blank"> NA </a>		protein_coding	protein_coding	-0.516151	-1.43013	0.0983317	0.852042	130.856	194.176	153.104	87.542	238.495	243.691	202.669	172.223
Taf12	<a href='https://www.ncbi.nlm.nih.gov/gene/?term=66464' target="_blank"> 66464 </a>	TATA-box binding protein associated factor 12	protein_coding	protein_coding	0.156641	1.11469	0.0983064	0.852042	16.588	17.551	16.802	18.178	18.69	15.095	16.844	18.273
Dapk1	<a href='https://www.ncbi.nlm.nih.gov/gene/?term=69635' target="_blank"> 69635 </a>	death associated protein kinase 1	protein_coding	protein_coding	-0.208977	-1.15587	0.0986924	0.852793	20.994	18.087	21.595	23.513	24.198	20.99	26.093	29.645
Dhx29	<a href='https://www.ncbi.nlm.nih.gov/gene/?term=218629' target="_blank"> 218629 </a>	DEAH (Asp-Glu-Ala-His) box polypeptide 29	protein_coding	protein_coding	-0.143072	-1.10425	0.0987245	0.852793	14.389	14.143	13.082	16.79	17.323	14.938	16.577	18.711
Lrrtm3	<a href='https://www.ncbi.nlm.nih.gov/gene/?term=216028' target="_blank"> 216028 </a>	leucine rich repeat transmembrane neuronal 3	protein_coding	protein_coding	-0.409809	-1.32851	0.0987103	0.852793	2.054	1.357	2.661	2.776	4.707	2.397	2.706	2.856
Msi1	<a href='https://www.ncbi.nlm.nih.gov/gene/?term=17690' target="_blank"> 17690 </a>	musashi RNA-binding protein 1	protein_coding	protein_coding	0.248964	1.18835	0.098513	0.852793	38.086	45.378	48.135	44.111	30.169	35.744	45.816	41.009
Ppp4r3a	<a href='https://www.ncbi.nlm.nih.gov/gene/?term=68734' target="_blank"> 68734 </a>	protein phosphatase 4 regulatory subunit 3A			-0.124598	-1.0902	0.0987288	0.852793	25.363	24.331	24.023	30.68	29.34	25.336	26.184	33.367
Mat2a	<a href='https://www.ncbi.nlm.nih.gov/gene/?term=232087' target="_blank"> 232087 </a>	methionine adenosyltransferase II, alpha	protein_coding	protein_coding	0.154704	1.11319	0.0988797	0.85356	202.919	172.785	155.705	174.144	157.972	156.21	158.598	178.925
Vps18	<a href='https://www.ncbi.nlm.nih.gov/gene/?term=228545' target="_blank"> 228545 </a>	VPS18 CORVET/HOPS core subunit	retained_intron	protein_coding	-0.242335	-1.18291	0.0992151	0.855917	24.866	28.387	20.415	21.259	29.947	28.792	26.168	29.639
Pgm2	<a href='https://www.ncbi.nlm.nih.gov/gene/?term=66681' target="_blank"> 66681 </a>	phosphoglucomutase 2	protein_coding	protein_coding	0.24262	1.18314	0.099468	0.85756	13.548	16.018	16.117	14.254	12.221	14.299	13.332	14.349
Eef1a2	<a href='https://www.ncbi.nlm.nih.gov/gene/?term=13628' target="_blank"> 13628 </a>	eukaryotic translation elongation factor 1 alpha 2	protein_coding	protein_coding	-0.241838	-1.1825	0.0996212	0.858342	324.393	367.792	280.775	294.695	414.358	391.027	380.759	333.538
Rcn2	<a href='https://www.ncbi.nlm.nih.gov/gene/?term=26611' target="_blank"> 26611 </a>	reticulocalbin 2	nonsense_mediated_decay	protein_coding	0.299852	1.23102	0.0998321	0.858544	169.252	204.047	206.803	158.051	132.341	179.233	162.687	141.119
Ryk	<a href='https://www.ncbi.nlm.nih.gov/gene/?term=20187' target="_blank"> 20187 </a>	receptor-like tyrosine kinase	protein_coding	protein_coding	0.292397	1.22467	0.0997158	0.858544	27.115	32.342	28.414	24.851	22.909	27.46	22.194	21.979
Tmem170	<a href='https://www.ncbi.nlm.nih.gov/gene/?term=66817' target="_blank"> 66817 </a>	transmembrane protein 170	protein_coding	protein_coding	0.254052	1.19255	0.099789	0.858544	2.572	2.921	2.708	2.762	2.002	2.527	2.227	2.755
[truncated: 14,351 more rows]

## Sheet: b- Glu regul in WT p<0.01
FeatureID	Gene Name	TranscriptType	GeneBiotype	logFC	FC	PValue	FDR	wt-0509-g	wt-0608-g	wt-0809-g	wt-0814-g	wt-0509-h	wt-0608-h	wt-0809-h	wt-0814-h
[truncated: 445 more rows]

[truncated: 8 more sheets: c- Glu effects Results in KO, d- Glu effects in KO p<0.01, e- WT_UP in Glu, f- KO_UP in Glu, g- WT_DOWN in Glu, h- KO_DOWN in Glu, i- Comparison WT KO, j- Analysis specifics]
