# Supplementary material for: Glutamate-induced nuclear translocation of PYK2 in hippocampal neurons, interaction with MBD2, and role in cell death in a model of epilepsy
Source: Cell Death Dis. 2026 Apr 22;17(1):535. doi: 10.1038/s41419-026-08628-x (PMC13237024; doi:10.1038/s41419-026-08628-x)
Supplement: Supplementary file 8 — Supplementary Table 6: Analysis with EnrichR of differentially expressed genes in response to glutamate in WT and KO hippocampal neurons in culture [file 41419_2026_8628_MOESM8_ESM.xlsx]

## Sheet: a- Glu_UP
WT	Term	Overlap	P-value	Adjusted P-value	Odds Ratio	Combined Score	Genes		KO	Term	Overlap	P-value	Adjusted P-value	Odds Ratio	Combined Score	Genes
	GO BP									GO BP
	Mitotic DNA Replication (GO:1902969)	2/10	0.000353877	0.0288554	90.6136	720.067	MCM3;MCM4			Cytoplasmic Translation (GO:0002181)	42/101	1.04358e-55	8.90173e-53	75.8578	9603.56	RPL32;RPL31;RPLP1;RPL11;MRPL13;RPL7;RPS4X;RPS16;RPL18A;RPS19;RPS18;RPL36;RPL14;RPLP2;RPL38;RPS11;RPL18;RPL39;RPS10;RPS13;RPS12;RPS9;RPL41;RPL23;RPL13A;RPL35A;RPL23A;RPS26;RPS25;RPS28;RPS27;RPS29;RPL27A;RPL37A;RPL27;RPS20;RPL26;FAU;RPL28;UBA52;RPS21;RPS23
	Double-Strand Break Repair via Break-Induced Replication (GO:0000727)	2/10	0.000353877	0.0288554	90.6136	720.067	MCM3;MCM4			Macromolecule Biosynthetic Process (GO:0009059)	43/189	6.54286e-44	2.79053e-41	31.4161	3123.87	RPL32;RPL31;RPLP1;RPL11;MRPL13;RPL7;RPS4X;RPS16;RPL18A;RPS19;RPS18;RPL36;RPL14;RPLP2;RPL38;RPS11;RPL18;RPL39;RPS10;RPS13;RPS12;RPS9;RPL41;RPL23;RPL13A;RPL35A;RPL23A;RPS26;MRPL52;RPS25;RPS28;RPS27;RPS29;RPL27A;RPL37A;RPL27;RPS20;RPL26;FAU;RPL28;UBA52;RPS21;RPS23
	DNA Strand Elongation (GO:0022616)	2/12	0.000517122	0.0288554	72.4836	548.5	MCM3;MCM4			Translation (GO:0006412)	44/232	3.35494e-41	9.53921e-39	25.0477	2334.33	RPL32;RPL31;RPLP1;RPL11;MRPL13;RPL7;RPS4X;RPS16;RPL18A;RPS19;RPS18;RPL36;RPL14;RPLP2;RPL38;RPS11;RPL18;RPS10;RPL39;RPS13;RPS12;RPL41;RPS9;RPL23;RPL13A;RPL35A;RPL23A;RPS26;MRPL52;LARS2;RPS25;RPS28;RPS27;RPS29;RPL27A;RPL37A;RPL27;RPS20;RPL26;FAU;RPL28;UBA52;RPS21;RPS23
	DNA Strand Elongation Involved in DNA Replication (GO:0006271)	2/12	0.000517122	0.0288554	72.4836	548.5	MCM3;MCM4			Gene Expression (GO:0010467)	44/381	1.53939e-31	3.28276e-29	13.8669	983.837	RPL32;RPL31;RPLP1;RPL11;MRPL13;RPL7;RPS4X;RPS16;RPL18A;RPS19;RPS18;RPL36;RPL14;RPLP2;RPL38;RPS11;RPL18;RPS10;RPL39;RPS13;RPS12;RPL41;RPS9;RPL23;RPL13A;RPL35A;RPL23A;RPS26;MRPL52;RPS25;RPS28;TSPAN14;RPS27;RPS29;RPL27A;RPL37A;RPL27;RPS20;RPL26;FAU;RPL28;UBA52;RPS21;RPS23
	Regulation of DNA-templated DNA Replication Initiation (GO:0030174)	2/12	0.000517122	0.0288554	72.4836	548.5	MCM3;MCM4			Protein Metabolic Process (GO:0019538)	47/614	1.03542e-25	1.76643e-23	8.84462	508.829	RPL32;RPL31;RPLP1;RPL11;NEDD8;MRPL13;RPL7;RPS4X;RPS16;RPL18A;RPS19;RPS18;RPL36;RPL14;RPLP2;RPL38;RPS11;RPL18;RPS10;RPL39;RPS13;RPS12;PSENEN;RPL41;RPS9;RPL23;RPL13A;RPL35A;RPL23A;RPS26;MRPL52;RPS25;RPS28;TSPAN14;RPS27;RPS29;RPL27A;RPL37A;RPL27;RPS20;RPL26;LAP3;FAU;RPL28;UBA52;RPS21;RPS23
	Regulation of DNA-templated DNA Replication (GO:0090329)	2/17	0.00105588	0.0490984	48.3103	331.089	MCM3;MCM4			Ribonucleoprotein Complex Biogenesis (GO:0022613)	17/120	3.18396e-14	4.52653e-12	15.4595	480.453	RPS9;RPL11;RPL35A;RPL7;RPS4X;RPS25;RPS28;RPS16;RPS27;RPS19;RPL14;RPL38;RPL26;RPS11;RPS13;RPS12;RPS23
										Ribosome Biogenesis (GO:0042254)	18/161	3.6413e-13	4.43718e-11	11.8225	338.612	RPS9;RPL11;RPL35A;RPL7;WDR55;RPS4X;RPS25;RPS28;RPS16;RPS27;RPS19;RPL14;RPL27;RPL26;RPS11;RPS13;RPS12;RPS23
										Ribosomal Small Subunit Biogenesis (GO:0042274)	13/85	1.32014e-11	1.4076e-09	16.6221	416.395	RPS9;RPS27L;RPS4X;RPS25;RPS28;RPS16;RPS27;RPS19;FAU;RPS11;RPS13;RPS12;RPS23
										Oxidative Phosphorylation (GO:0006119)	11/60	6.64276e-11	6.29586e-09	20.4992	480.398	NDUFA13;NDUFA7;NDUFA5;NDUFS6;NDUFS5;NDUFA3;NDUFA2;CHCHD10;NDUFC1;SDHC;NDUFV3
										Aerobic Electron Transport Chain (GO:0019646)	11/64	1.38519e-10	1.18156e-08	18.9483	430.126	NDUFA7;NDUFA5;NDUFS6;UQCRQ;NDUFS5;NDUFA3;NDUFA2;NDUFC1;SDHC;UQCR10;NDUFV3
										Mitochondrial ATP Synthesis Coupled Electron Transport (GO:0042775)	11/65	1.65087e-10	1.28017e-08	18.5965	418.877	NDUFA7;NDUFA5;NDUFS6;UQCRQ;NDUFS5;NDUFA3;NDUFA2;NDUFC1;SDHC;UQCR10;NDUFV3
										Cellular Respiration (GO:0045333)	12/85	2.16663e-10	1.54011e-08	15.0621	335.173	NDUFA13;NDUFA7;NDUFA5;NDUFS6;UQCRQ;NDUFS5;NDUFA3;NDUFA2;NDUFC1;SDHC;UQCR10;NDUFV3
										Proton Motive Force-Driven Mitochondrial ATP Synthesis (GO:0042776)	10/52	3.03366e-10	1.99055e-08	21.6491	474.464	NDUFA13;NDUFA7;NDUFA5;NDUFS6;NDUFS5;NDUFA3;NDUFA2;NDUFC1;SDHC;NDUFV3
										rRNA Processing (GO:0006364)	13/110	3.69154e-10	2.2492e-08	12.3224	267.64	RPL11;RPL35A;RPL7;WDR55;RPS25;RPS28;RPS16;RPS27;RPS19;RPL14;RPL27;RPL26;MPHOSPH6
										Proton Motive Force-Driven ATP Synthesis (GO:0015986)	10/59	1.12417e-09	6.2654e-08	18.5498	382.241	NDUFA13;NDUFA7;NDUFA5;NDUFS6;NDUFS5;NDUFA3;NDUFA2;NDUFC1;SDHC;NDUFV3
										rRNA Metabolic Process (GO:0016072)	12/98	1.17522e-09	6.2654e-08	12.7769	262.715	RPS25;RPS28;RPS16;RPS27;RPS19;RPL11;RPL14;RPL35A;RPL27;RPL26;RPL7;WDR55
										Aerobic Respiration (GO:0009060)	11/81	1.90753e-09	9.57131e-08	14.3342	287.794	NDUFA13;NDUFA7;NDUFA5;NDUFS6;NDUFS5;NDUFA3;NDUFA2;CHCHD10;NDUFC1;SDHC;NDUFV3
										Mitochondrial Electron Transport, NADH to Ubiquinone (GO:0006120)	8/34	3.42747e-09	1.62424e-07	27.7443	540.776	NDUFA7;NDUFA5;NDUFS6;NDUFA3;NDUFS5;NDUFA2;NDUFC1;NDUFV3
										Ribosomal Small Subunit Assembly (GO:0000028)	5/16	7.10921e-07	3.19166e-05	40.4627	572.819	RPS28;RPS27;RPS19;RPS27L;FAU
										protein-RNA Complex Assembly (GO:0022618)	10/138	4.05346e-06	0.00017288	7.07265	87.8136	RPS28;RPS27;RPS19;RPL11;SNRPG;RPS27L;RPL38;SNRPE;SNRPF;FAU
										Protein Targeting to Mitochondrion (GO:0006626)	7/60	5.12415e-06	0.000208138	11.8388	144.214	BCAP31;FIS1;NDUFA13;TIMM13;TOMM7;ROMO1;TOMM6
										RNA Processing (GO:0006396)	14/291	6.43274e-06	0.000249415	4.62609	55.3008	RPL11;RPL35A;RPL7;WDR55;RPS25;RPS28;RPS16;RPS27;RPS19;RPL14;SNRPG;RPL27;RPL26;SNRPF
										Ribosome Assembly (GO:0042255)	6/42	7.45994e-06	0.000276666	14.8846	175.727	RPS28;RPS27;RPS19;RPL11;RPS27L;FAU
										Establishment of Protein Localization to Mitochondrial Membrane (GO:0090151)	5/28	1.4314e-05	0.000508742	19.34	215.724	NDUFA13;TIMM13;TOMM7;ROMO1;TOMM6
										7-Methylguanosine Cap Hypermethylation (GO:0036261)	3/6	2.81393e-05	0.000923184	88.2589	924.807	SNRPG;SNRPE;SNRPF
										RNA Capping (GO:0036260)	3/6	2.81393e-05	0.000923184	88.2589	924.807	SNRPG;SNRPE;SNRPF
										Modification-Dependent Macromolecule Catabolic Process (GO:0043632)	3/9	0.000115239	0.00359062	44.1228	400.128	NEDD8;FAU;UBA52
										U2-type Prespliceosome Assembly (GO:1903241)	4/23	0.000120788	0.00359062	18.649	168.242	PHF5A;SNRPG;SNRPE;SNRPF
										Mitochondrial Transport (GO:0006839)	5/43	0.000122073	0.00359062	11.6969	105.399	NDUFA13;TIMM13;TOMM7;ROMO1;TOMM6
										Establishment of Protein Localization to Mitochondrion (GO:0072655)	5/45	0.000152111	0.00432501	11.1109	97.6751	BCAP31;FIS1;TIMM13;TOMM7;ROMO1
										Ribosomal Large Subunit Biogenesis (GO:0042273)	5/47	0.000187493	0.00515909	10.5808	90.8016	RPL11;RPL14;RPL35A;RPL26;RPL7
										Protein Insertion Into Mitochondrial Inner Membrane (GO:0045039)	3/12	0.000294303	0.007845	29.4107	239.136	NDUFA13;TIMM13;ROMO1
										Protein Targeting (GO:0006605)	7/136	0.00093603	0.024195	4.84524	33.7901	BCAP31;FIS1;RPL11;TIMM13;TOMM7;GOLGA7;ZDHHC4
	GO CC									GO CC
	CMG Complex (GO:0071162)	2/9	0.00028362	0.0181517	103.564	845.895	MCM3;MCM4			Cytosolic Large Ribosomal Subunit (GO:0022625)	24/51	1.05532e-33	1.32947e-31	86.4631	6565.27	RPL41;RPL32;RPL31;RPLP1;RPL23;RPL11;RPL13A;RPL35A;RPL23A;RPL7;RPL18A;RPL36AL;RPL27A;RPL37A;RPL36;RPL14;RPLP2;RPL38;RPL27;RPL26;RPL18;RPL39;RPL28;UBA52
	RNA Polymerase II, Core Complex (GO:0005665)	2/16	0.000933364	0.0298677	51.7636	361.14	POLR2M;POLR2L			Large Ribosomal Subunit (GO:0015934)	24/52	1.94083e-33	1.32947e-31	83.3709	6279.68	RPL41;RPL32;RPL31;RPLP1;RPL23;RPL11;RPL13A;RPL35A;RPL23A;RPL7;RPL18A;RPL36AL;RPL27A;RPL37A;RPL36;RPL14;RPLP2;RPL38;RPL27;RPL26;RPL18;RPL39;RPL28;UBA52
										Cytosolic Small Ribosomal Subunit (GO:0022627)	19/40	5.48273e-27	2.50378e-25	85.9176	5195.28	RPS9;RPS27L;RPS4X;RPS26;RPS25;RPS28;RPS16;RPS27;RPS19;RPS18;RPS29;RPS20;FAU;RPS11;RPS10;RPS21;RPS13;RPS12;RPS23
										Small Ribosomal Subunit (GO:0015935)	19/41	1.01171e-26	3.4651e-25	82.0081	4908.64	RPS9;RPS27L;RPS4X;RPS26;RPS25;RPS28;RPS16;RPS27;RPS19;RPS18;RPS29;RPS20;FAU;RPS11;RPS10;RPS21;RPS13;RPS12;RPS23
										Ribosome (GO:0005840)	17/46	6.13702e-22	1.68154e-20	55.1146	2691.94	RPS9;RPL23;RPL13A;MRPL13;RPS4X;RPS26;RPS25;RPS28;RPS27;RPS19;RPS18;RPS29;RPL27;RPS11;RPS10;RPS13;RPS23
										Focal Adhesion (GO:0005925)	24/387	1.66136e-11	3.79345e-10	6.3217	156.91	RPS9;RPL31;RPL23;RPLP1;ILK;RPL13A;RPL7;RPS4X;RPS16;EFS;RPS19;CSRP1;RPS18;RPS29;PTK7;RPL37A;RPLP2;RPL38;RPL27;LAP3;RPS11;RPL18;RPS10;RPS13
										Cell-Substrate Junction (GO:0030055)	24/395	2.54587e-11	4.98263e-10	6.18284	150.824	RPS9;RPL31;RPL23;RPLP1;ILK;RPL13A;RPL7;RPS4X;RPS16;EFS;RPS19;CSRP1;RPS18;RPS29;PTK7;RPL37A;RPLP2;RPL38;RPL27;LAP3;RPS11;RPL18;RPS10;RPS13
										Small-Subunit Processome (GO:0032040)	10/72	8.43649e-09	1.44475e-07	14.6507	272.366	RPS4X;RPS9;RPS28;RPS16;RPS27;RPS19;RPS11;RPS13;RPS12;RPS23
										Mitochondrial Membrane (GO:0031966)	25/595	1.97329e-08	3.00379e-07	4.16949	73.9708	NDUFA13;MTARC2;TIMM13;UQCR10;MRPL13;TMEM242;ROMO1;NDUFV3;FIS1;COA3;NDUFA7;NDUFA5;NDUFA3;NDUFA2;SDHC;NDUFC1;COX6B2;MRPL52;UQCRQ;NDUFS6;NDUFS5;TOMM7;BAX;UBA52;TOMM6
										Cytoplasmic Side of Rough Endoplasmic Reticulum Membrane (GO:0098556)	4/5	8.00936e-08	1.09728e-06	354.655	5795.08	RPS26;RPS28;RPS29;RPL27
										Mitochondrial Inner Membrane (GO:0005743)	19/409	2.37591e-07	2.95909e-06	4.5399	69.2459	COA3;NDUFA13;NDUFA7;NDUFA5;NDUFA3;NDUFA2;TIMM13;SDHC;NDUFC1;UQCR10;COX6B2;MRPL13;TMEM242;MRPL52;UQCRQ;NDUFS6;NDUFS5;ROMO1;NDUFV3
										Rough Endoplasmic Reticulum Membrane (GO:0030867)	4/8	1.09162e-06	1.24627e-05	88.6502	1216.98	RPS26;RPS28;RPS29;RPL27
										Nucleolus (GO:0005730)	24/805	1.63067e-05	0.000171847	2.87498	31.6936	XRCC6;RPS9;RPL23;RPL11;RPL13A;EDF1;RPL23A;NPM3;MRPL13;RPL7;ANAPC11;WDR55;RPS25;RPS19;DDRGK1;RPL36;POLR2F;RPL27;RPL26;RPS11;RPL18;RPS10;RPS13;MPHOSPH6
										U7 snRNP (GO:0005683)	3/6	2.81393e-05	0.000275363	88.2589	924.807	SNRPG;SNRPE;SNRPF
										Intracellular Membraneless Organelle (GO:0043232)	32/1310	3.41062e-05	0.000311503	2.37486	24.4279	RPL11;MRPL13;RPL7;ANAPC11;RPS4X;RPS19;RPS18;DDRGK1;RPL36;RPS11;RPL18;RPS10;RPS13;BCAP31;XRCC6;RPS9;RPL23;RPL13A;EDF1;RPL23A;NPM3;DHRS3;WDR55;RPS26;RPS25;RPS28;RPS27;RPS29;RPL27;RPL26;RPS23;MPHOSPH6
										Nuclear Lumen (GO:0031981)	23/814	5.64415e-05	0.00048328	2.7056	26.467	XRCC6;RPS9;RPL23;RPL11;RPL13A;EDF1;RPL23A;NPM3;MRPL13;RPL7;ANAPC11;WDR55;RPS25;RPS19;DDRGK1;RPL36;RPL27;RPL26;RPS11;RPL18;RPS10;RPS13;MPHOSPH6
										U4 snRNP (GO:0005687)	3/8	7.74748e-05	0.000624355	52.95	501.201	SNRPG;SNRPE;SNRPF
										Cytoplasmic Side of Endoplasmic Reticulum Membrane (GO:0098554)	4/21	8.31064e-05	0.000632532	20.8452	195.848	RPS26;RPS28;RPS29;RPL27
										Postsynaptic Density (GO:0014069)	9/164	0.000110189	0.000794521	5.22527	47.6196	RPS25;RPS27;RPS19;RPS18;RPL14;RPL38;GRIN2C;RPS13;RPL7
										U2 snRNP (GO:0005686)	4/23	0.000120788	0.000827396	18.649	168.242	PHF5A;SNRPG;SNRPE;SNRPF
										Asymmetric Synapse (GO:0032279)	8/131	0.000127201	0.000829833	5.83584	52.346	RPS25;RPS27;RPS19;RPS18;RPL14;RPL38;RPS13;RPL7
										U12-type Spliceosomal Complex (GO:0005689)	4/24	0.000143661	0.000894614	17.7157	156.749	PHF5A;SNRPG;SNRPE;SNRPF
										U1 snRNP (GO:0005685)	3/16	0.000724416	0.004315	20.3571	147.185	SNRPG;SNRPE;SNRPF
										U5 snRNP (GO:0005682)	3/17	0.00087231	0.00497944	18.9021	133.153	SNRPG;SNRPE;SNRPF
										TOM Complex (GO:0140596)	2/6	0.00186688	0.0102305	43.9311	276.04	TOMM7;TOMM6
										U2-type Precatalytic Spliceosome (GO:0071005)	4/48	0.00212661	0.0112056	8.0428	49.4892	PHF5A;SNRPG;SNRPE;SNRPF
										Precatalytic Spliceosome (GO:0071011)	4/49	0.00229531	0.0116466	7.86368	47.7867	PHF5A;SNRPG;SNRPE;SNRPF
										Oligosaccharyltransferase Complex A (GO:0160226)	2/7	0.00259411	0.0122549	35.1431	209.26	OST4;TMEM258
										Oligosaccharyltransferase Complex B (GO:0160227)	2/7	0.00259411	0.0122549	35.1431	209.26	OST4;TMEM258
										Spliceosomal snRNP Complex (GO:0097525)	4/56	0.003741	0.0169424	6.80269	38.0162	PHF5A;SNRPG;SNRPE;SNRPF
										U2-type Catalytic Step 2 Spliceosome (GO:0071007)	3/28	0.00383369	0.0169424	10.5793	58.8624	SNRPG;SNRPE;SNRPF
										FNIP-folliculin RagC/D GAP (GO:1990877)	2/9	0.00438093	0.0187558	25.0997	136.304	LAMTOR2;LAMTOR4
										U4/U6 X U5 tri-snRNP Complex (GO:0046540)	3/35	0.00722647	0.0291184	8.26214	40.7324	SNRPG;SNRPE;SNRPF
										Spliceosomal tri-snRNP Complex (GO:0097526)	3/35	0.00722647	0.0291184	8.26214	40.7324	SNRPG;SNRPE;SNRPF
	GO MF									GO MF
	NS									Ubiquitin Ligase Inhibitor Activity (GO:1990948)	3/10	0.000163249	0.0244873	37.8176	329.778	RPL23;RPL11;RPS20
										Ubiquitin-Protein Transferase Inhibitor Activity (GO:0055105)	3/13	0.000379395	0.0284546	26.4683	208.489	RPL23;RPL11;RPS20
	SYN GO									SYN GO
	NS									Postsynaptic Ribosome CC	34/69	2.26244e-48	3.6199e-47	99.3474	10899.2	RPL32;RPL31;RPLP1;RPL11;RPL7;RPS16;RPS19;RPL36AL;RPS18;RPL36;RPL14;RPLP2;RPL38;RPS11;RPL18;RPS10;RPS13;RPS9;RPL23;RPL13A;RPL35A;RPL23A;RPS26;RPS28;RPS27;RPL27A;RPL37A;RPL27;RPS20;RPL26;RPL28;UBA52;RPS21;RPS23
										Translation At Presynapse (GO:0140236) BP	26/50	5.91793e-38	4.73435e-37	106.442	9124.2	RPL32;RPL11;RPL7;RPS16;RPL36AL;RPL36;RPL14;RPLP2;RPL38;RPS11;RPL18;RPS10;RPS13;RPL23;RPL13A;RPL35A;RPL23A;RPS26;RPS28;RPS27;RPL27A;RPL37A;RPL27;RPL26;RPL28;UBA52
										Translation At Postsynapse (GO:0140242) BP	26/51	1.19562e-37	4.78247e-37	102.179	8686.93	RPL32;RPL11;RPL7;RPS16;RPL36AL;RPL36;RPL14;RPLP2;RPL38;RPS11;RPL18;RPS10;RPS13;RPL23;RPL13A;RPL35A;RPL23A;RPS26;RPS28;RPS27;RPL27A;RPL37A;RPL27;RPL26;RPL28;UBA52
										Presynaptic Ribosome CC	26/51	1.19562e-37	4.78247e-37	102.179	8686.93	RPL32;RPL11;RPL7;RPS16;RPL36AL;RPL36;RPL14;RPLP2;RPL38;RPS11;RPL18;RPS10;RPS13;RPL23;RPL13A;RPL35A;RPL23A;RPS26;RPS28;RPS27;RPL27A;RPL37A;RPL27;RPL26;RPL28;UBA52
										Synapse (GO:0045202) CC	37/289	3.5009e-28	1.12029e-27	15.0852	953.674	RPL32;RPL31;RPLP1;RPL11;RPL7;RPS4X;RPS16;RPL18A;RPS19;RPL36AL;RPS18;RPL36;RPL14;RPLP2;RPL38;RPS11;RPL18;RPS10;RPS13;RPS9;RPL23;RPL13A;RPL35A;RPL23A;RPS26;RPS25;RPS28;RPS27;RPL27A;RPL37A;RPL27;RPS20;RPL26;RPL28;UBA52;RPS21;RPS23
										Postsynaptic Density (GO:0014069) CC	9/161	9.56862e-05	0.000255163	5.32922	49.3189	RPS25;RPS27;RPL18A;RPS19;RPS18;RPL14;RPL38;RPS13;RPL7
	Wiki pathways									Wiki pathways
	G1 To S Cell Cycle Control WP413	4/60	2.56652e-05	0.000410643	26.8019	283.306	CCND3;RPA3;MCM3;MCM4			Cytoplasmic Ribosomal Proteins WP163	37/81	5.24541e-51	2.93743e-49	87.3173	10109.1	RPL32;RPL31;RPLP1;RPL11;RPL7;RPS4X;RPS16;RPS19;RPL18A;RPS18;RPL36;RPL38;RPS11;RPL18;RPS10;RPL39;RPS13;RPS12;RPL41;RPL13A;RPL35A;RPL23A;RPS26;RPS25;RPS28;RPS27;RPS29;RPL27A;RPL37A;RPL27;RPS20;RPL26;FAU;RPL28;RPS21;RPL37RT;RPS23
	Comprehensive IL 17A Signaling WP5242	3/103	0.00317235	0.0253788	11.0239	63.4235	PPP1R14B;MCM3;MCM4			mRNA Processing WP310	23/444	1.53451e-09	4.29664e-08	5.18253	105.18	RPS9;RPL32;RPL11;RNASET2B;RPL7;WDR55;RPS4X;DDX19A;RPS28;RPS27;PHF5A;RPS29;SNRPG;RPL38;RPS20;SNRPE;RPL26;SNRPF;RPS11;RPL39;RPL37RT;RPS13;RPS23
										Electron Transport Chain WP295	10/93	1.03288e-07	1.92804e-06	10.9322	175.853	NDUFA7;NDUFA5;NDUFS6;UQCRQ;NDUFS5;NDUFA2;SDHC;NDUFC1;UQCR10;NDUFV3
										Oxidative Phosphorylation WP1248	7/54	2.48933e-06	3.48506e-05	13.3542	172.315	NDUFA7;NDUFA5;NDUFS6;NDUFS5;NDUFA2;NDUFC1;NDUFV3
										Peroxiredoxin 2 Induced Ovarian Failure WP4835	2/7	0.00259411	0.029054	35.1431	209.26	PRDX2;BAX

## Sheet: b- Glu_DOWN
WT	Term	Overlap	P-value	Adjusted P-value	Odds Ratio	Combined Score	Genes		KO	Term	Overlap	P-value	Adjusted P-value	Odds Ratio	Combined Score	Genes
	GO BP	TOP 33 only								GO BP	TOP 33 only
	Axonogenesis (GO:0007409)	21/200	3.74774e-10	4.93644e-07	6.21212	134.832	SEMA5A;EPHA4;EPHA6;BCL11B;AUTS2;CNTN5;USP9X;PLPPR4;ANK3;BAIAP2;KALRN;SLC9A7;MAP1B;SLITRK4;SLITRK3;SLITRK5;NRCAM;SLIT3;LZTS1;PLXNA4;CDK5R1			Axonogenesis (GO:0007409)	31/200	5.90902e-14	1.29348e-10	6.18841	188.497	ROBO2;NLGN3;NRP1;BRSK2;PLPPR4;USP33;NRXN3;KALRN;ARHGAP35;SLITRK4;SLITRK3;NRCAM;SLIT3;LZTS1;PLXNA4;LGI1;EPHA4;EPHA6;BCL11B;DSCAM;AUTS2;USP9X;DCC;ANK3;ZDHHC17;DCLK1;SLC9A7;MAP1B;CNTN1;B4GALT6;CDK5R1
	Action Potential (GO:0001508)	13/68	5.39501e-10	4.93644e-07	12.3268	263.059	KCNG3;KCND2;KCNA1;KCNB2;KCNA2;KCNA3;KCNA4;ANK3;KCNS2;SCN8A;SCN2A;KCNJ2;SCN1A			Chemical Synaptic Transmission (GO:0007268)	33/260	2.87801e-12	3.14998e-09	4.9069	130.396	GABRB3;NLGN3;GABRB2;CHRM3;GRIA2;CHRM1;CHRNA4;CHRM4;CACNA1B;CACNA1A;LIN7A;CACNA1E;GRIN2A;MAPK1;DLGAP1;NPTX1;BSN;DLGAP2;GRIA3;UNC13A;PTPRN2;SLC12A5;KCND2;GABRA4;GRIN2B;GABRG2;SHISA6;CACNB1;CACNB4;KCNQ2;KCNQ3;RIMBP2;PAFAH1B1
	Neuron Projection Morphogenesis (GO:0048812)	18/157	1.6667e-09	1.01669e-06	6.81536	137.755	EPHA4;BCL11B;PLPPR4;ANK3;DICER1;BAIAP2;CELSR2;SLC9A7;MAP1B;BTBD3;SLITRK4;SLITRK3;SLITRK5;NRCAM;TNIK;PPP1R12B;GAS7;SHANK1			Modulation of Chemical Synaptic Transmission (GO:0050804)	20/117	2.94987e-10	2.15242e-07	6.8499	150.315	NLGN3;LGI1;GRIA2;NLGN1;CDKL5;UNC13A;MCTP1;CLSTN2;PLPPR4;CACNA1B;CACNA1A;BTBD9;SLC8A2;SLC4A8;GRM5;TMEM108;DLGAP1;BSN;DLGAP2;GRIA3
	Axon Development (GO:0061564)	14/107	2.00766e-08	9.18505e-06	7.85653	139.247	SEMA5A;BCL11B;AMIGO1;PLPPR4;RTN4RL2;ANK3;BAIAP2;NEUROD1;MAP1B;SLITRK4;SLITRK3;SLITRK5;NRCAM;CDK5R1			Neuron Projection Morphogenesis (GO:0048812)	22/157	1.95146e-09	9.52765e-07	5.42197	108.736	NCKAP1;EPHA4;BRSK2;NLGN1;BCL11B;DCC;PLPPR4;ANK3;CELSR2;ZDHHC17;ARHGAP35;SLC9A7;FLRT3;MAP1B;SLITRK4;FLRT1;SLITRK3;NRCAM;TNIK;PACSIN1;GAS7;SHANK1
	Monoatomic Cation Transmembrane Transport (GO:0098655)	22/304	1.37947e-07	5.04885e-05	4.12026	65.0852	KCNG3;KCNK10;KCND2;KCNA1;KCNB2;KCNA2;KCNA3;KCNA4;CACNA1C;GRIN2B;RYR3;SLC8A1;SLC8A2;GRIN2A;KCNS2;SLC9A7;GPRIN1;SCN8A;SCN2A;KCNJ2;SCN1A;KCNJ3			Synapse Organization (GO:0050808)	21/144	2.17626e-09	9.52765e-07	5.67418	113.175	NLGN3;NLGN1;DSCAM;NEDD4L;ARHGAP39;ANK3;SLC8A2;DNM3;LRFN5;GRM5;FLRT3;CDH10;IL1RAPL1;SLITRK3;PLXNA2;NRCAM;ERC2;PLXNA4;SHANK2;PPFIA2;ADGRL3
	Nervous System Development (GO:0007399)	28/480	2.57559e-07	7.85555e-05	3.29695	50.0214	SEMA5A;TENM1;CHRM1;MYT1L;ADAM22;KALRN;NEUROD1;BTBD3;PLXNA2;EP300;NRCAM;DRD1;PCDH1;LZTS1;PLXNA4;SPTBN1;RBFOX1;SRRM4;ZBTB16;TMOD2;NRG1;NAV1;PROX1;SCN8A;APBA1;FAT4;SCN2A;SHANK2			Nervous System Development (GO:0007399)	40/480	6.61222e-09	2.41236e-06	3.07227	57.8643	TRIM71;NLGN3;ROBO2;NCKAP1;CHRM3;NLGN1;CHRM1;MYT1L;USP33;ADAM22;CRMP1;NR2C2;VXN;KALRN;RAPGEFL1;NEUROD1;NEUROD2;FLRT3;ADAM23;ENC1;PLXNA2;NRCAM;NPTX1;PCDH1;LZTS1;PLXNA4;SPTBN1;LGI1;RBFOX1;MBD5;DSCAM;TMOD2;DCLK1;DNM3;SCN8A;KCNQ2;FAT4;SCN2A;SHANK2;ADGRL3
	Regulation of Synapse Organization (GO:0050807)	8/38	5.48697e-07	0.000143445	13.7418	198.097	CAMK2B;EPHA4;CDKL5;CTTNBP2;SLITRK4;AGO2;IL1RAPL1;NEDD4L			Regulation of Trans-Synaptic Signaling (GO:0099177)	12/47	9.71225e-09	3.03716e-06	11.2718	207.963	NLGN3;GRIA2;SLC4A8;NLGN1;CDKL5;CACNA1B;CACNA1A;DLGAP1;BSN;BTBD9;DLGAP2;GRIA3
	Inorganic Cation Transmembrane Transport (GO:0098662)	21/307	6.73097e-07	0.000152553	3.8666	54.9497	KCNG3;KCNK10;KCND2;KCNA1;KCNB2;KCNA2;KCNA3;KCNA4;CACNA1C;RYR3;SLC8A1;SLC8A2;GRIN2A;KCNS2;SLC9A7;GPRIN1;SCN8A;SCN2A;KCNJ2;SCN1A;KCNJ3			Monoatomic Cation Transmembrane Transport (GO:0098655)	30/304	1.25884e-08	3.17165e-06	3.66721	66.7084	ATP6V1A;KCNG3;KCNA1;KCNA4;CACNA1A;CACNA1D;CACNA1C;NALCN;RYR3;SLC8A1;SLC8A2;KCNV1;GRIN2A;TRPM3;KCNJ3;KCND2;KCNB1;KCNH7;KCNB2;GRIN2B;CACNB1;SLC4A8;KCNS2;SLC9A7;SCN8A;KCNQ2;KCNMA1;KCNQ3;KCNQ5;SCN2A
	Cell Morphogenesis Involved in Neuron Differentiation (GO:0048667)	11/85	7.50258e-07	0.000152553	7.70371	108.644	BCL11B;MAP1B;PLPPR4;BTBD3;SLITRK4;SLITRK3;SLITRK5;NRCAM;ANK3;BAIAP2;CELSR2			Anterograde Trans-Synaptic Signaling (GO:0098916)	23/189	1.33409e-08	3.17165e-06	4.6104	83.5978	NLGN3;CHRM3;GRIA2;GABRB2;CHRM1;SLC12A5;KCND2;CHRNA4;CHRM4;CACNA1B;CACNA1A;CACNA1E;GRIN2B;CACNB1;GRIN2A;CACNB4;KCNQ2;KCNQ3;MAPK1;DLGAP1;NPTX1;BSN;PAFAH1B1
	Regulation of Monoatomic Ion Transmembrane Transport (GO:0034765)	7/29	1.05795e-06	0.000193604	16.3601	225.101	GRIN2A;KCNJ6;GPRIN1;NEDD4L;GRIN2B;KCNJ2;KCNJ3			Regulation of Neuron Projection Development (GO:0010975)	22/176	1.68284e-08	3.17165e-06	4.74833	84.9961	EPHA4;BRSK2;CDKL5;DCC;NTRK3;MAGI2;CRMP1;CBFA2T2;SRCIN1;ARHGAP35;TANC2;CAMSAP2;SETX;SIPA1L1;LRRC7;RTN4RL1;IL1RAPL1;ABL2;RAPGEF2;CSMD3;PPFIA2;CDK5R1
	Potassium Ion Transport (GO:0006813)	13/127	1.16545e-06	0.000193888	5.92922	81.0074	KCNG3;KCNJ6;KCNK10;KCND2;KCNA1;KCNB2;KCNA2;KCNA3;KCNA4;SLC9A7;KCNS2;KCNJ2;KCNJ3			Regulation of Postsynapse Organization (GO:0099175)	10/32	1.97936e-08	3.17165e-06	14.9031	264.35	EPHA4;TANC1;SIPA1L1;CDKL5;ABI2;IL1RAPL1;SRCIN1;TANC2;PPFIA2;CDK5R1
	Regulation of Dendritic Spine Morphogenesis (GO:0061001)	7/31	1.72378e-06	0.000262876	14.9952	199.001	CAMK2B;EPHA4;SIPA1L1;IL1RAPL1;SRCIN1;TANC2;CDK5R1			Axon Development (GO:0061564)	17/107	2.00042e-08	3.17165e-06	6.2453	110.712	BRSK2;BCL11B;DCC;PLPPR4;ANK3;ZDHHC17;ARHGAP35;CAMSAP2;NEUROD1;NEUROD2;NEUROD6;RTN4RL1;MAP1B;SLITRK4;SLITRK3;NRCAM;CDK5R1
	Potassium Ion Transmembrane Transport (GO:0071805)	13/134	2.14406e-06	0.00026532	5.5842	72.8895	KCNG3;KCNJ6;KCNK10;KCND2;KCNA1;KCNB2;KCNA2;KCNA3;KCNA4;SLC9A7;KCNS2;KCNJ2;KCNJ3			Neuron Migration (GO:0001764)	13/60	2.02347e-08	3.17165e-06	9.1032	161.271	NRP1;CDKL5;AUTS2;DCC;USP9X;ABI2;MAP1B;RAPGEF2;NRCAM;ASTN1;PAFAH1B1;ADGRL3;CDK5R1
	Regulation of Postsynapse Organization (GO:0099175)	7/32	2.16986e-06	0.00026532	14.3946	187.718	EPHA4;SIPA1L1;CDKL5;IL1RAPL1;SRCIN1;TANC2;CDK5R1			Potassium Ion Transmembrane Transport (GO:0071805)	19/134	2.02846e-08	3.17165e-06	5.47432	96.9688	KCNG3;KCNJ6;SLC12A5;KCND2;KCNH7;KCNB1;KCNJ12;KCNA1;KCNB2;KCNA4;NALCN;KCNV1;SLC9A7;KCNS2;KCNQ2;KCNMA1;KCNQ3;KCNQ5;KCNJ3
	Axon Extension (GO:0048675)	6/21	2.17476e-06	0.00026532	20.5204	267.557	SEMA5A;AUTS2;USP9X;SLC9A7;MAP1B;SLIT3			Potassium Ion Transport (GO:0006813)	18/127	4.80763e-08	7.01593e-06	5.46399	92.0708	KCNG3;KCNJ6;KCND2;KCNH7;KCNB1;KCNJ12;KCNA1;KCNB2;KCNA4;NALCN;KCNV1;SLC9A7;KCNS2;KCNQ2;KCNMA1;KCNQ3;KCNQ5;KCNJ3
	Synapse Organization (GO:0050808)	13/144	4.79197e-06	0.000548081	5.15528	63.1448	NEDD4L;ANK3;SLC8A2;LRFN5;GRM5;IL1RAPL1;SLITRK3;PLXNA2;SLITRK5;NRCAM;DRD1;PLXNA4;SHANK2			Inorganic Cation Transmembrane Transport (GO:0098662)	29/307	5.76646e-08	7.88924e-06	3.48713	58.1256	ATP6V1A;KCNG3;KCNA1;KCNA4;CACNA1A;CACNA1D;CACNA1C;NALCN;RYR3;SLC8A1;SLC8A2;KCNV1;GRIN2A;TRPM3;KCNJ3;KCND2;KCNB1;KCNH7;KCNB2;CACNB1;SLC4A8;KCNS2;SLC9A7;SCN8A;KCNQ2;KCNMA1;KCNQ3;KCNQ5;SCN2A
	Cellular Response to Nitrogen Compound (GO:1901699)	14/169	5.69599e-06	0.000588039	4.69895	56.7433	GABRB3;EPHA4;EGR1;GABRB2;GABRB1;AKAP6;UBR1;RYR3;MTOR;GRIN2A;GRM5;GPRIN1;AKAP9;EP300			Axon Extension (GO:0048675)	8/21	9.14011e-08	1.17692e-05	20.1178	326.069	NLGN3;NRP1;AUTS2;USP9X;SLC9A7;MAP1B;SLIT3;DCLK1
	Brain Development (GO:0007420)	14/170	6.09956e-06	0.000588039	4.66859	56.0571	CNTN5;FOXG1;CHD8;AMIGO1;NRG1;PROX1;GRIN2B;AFF2;GRIN2A;ATXN1;GPRIN1;NRCAM;BPTF;CDK5R1			Action Potential (GO:0001508)	13/68	9.85579e-08	1.19857e-05	7.77588	125.445	KCNG3;KCND2;CHRNA4;KCNB1;KCNA1;KCNB2;KCNA4;ANK3;KCNV1;KCNS2;SCN8A;KCNQ2;SCN2A
	Cardiac Muscle Cell Action Potential Involved in Contraction (GO:0086002)	7/37	6.10533e-06	0.000588039	11.9925	143.986	RYR2;SCN8A;NEDD4L;CACNA1C;SCN2A;KCNJ2;SCN1A			Neuron Projection Extension (GO:1990138)	10/38	1.23272e-07	1.42022e-05	11.7059	186.228	NLGN3;NRP1;AUTS2;FLRT3;USP9X;SLC9A7;MAP1B;FLRT1;TMEM108;DCLK1
	Regulation of Heart Contraction (GO:0008016)	9/70	8.1193e-06	0.000742916	7.61101	89.2107	RYR2;KCND2;CELF2;ATP2B3;CACNA1C;ATP2B1;SLC8A1;SLC8A2;SMAD7			Positive Regulation of Synaptic Transmission (GO:0050806)	14/84	1.92621e-07	2.10823e-05	6.58569	101.832	NLGN3;LGI1;NLGN1;CLSTN2;NALCN;GRIN2B;SHISA7;SLC8A2;CACNG8;GRIN2A;CALM1;SHANK2;GPR158;GRIA3
	Regulation of Neuron Projection Development (GO:0010975)	14/176	9.09906e-06	0.000792918	4.49429	52.1667	CAMK2B;EPHA4;CDKL5;NTRK3;RTN4RL2;SRCIN1;TANC2;SETX;SIPA1L1;LRRC7;IL1RAPL1;EP300;ABL2;CDK5R1			Calcium Ion Transmembrane Import Into Cytosol (GO:0097553)	13/74	2.78783e-07	2.75611e-05	7.00887	105.784	RYR2;CACNA2D1;CACNA1B;CACNA1A;CACNA1D;CACNA1C;CACNA1E;GRIN2B;RYR3;SLC8A1;SLC8A2;GRIN2A;PLCB1
	Calcium Ion Transmembrane Import Into Cytosol (GO:0097553)	9/74	1.2889e-05	0.00107213	7.14118	80.4035	RYR2;GRIN2A;GPRIN1;CACNA1C;CACNA1E;GRIN2B;RYR3;SLC8A1;SLC8A2			Neuron Projection Development (GO:0031175)	22/206	2.84868e-07	2.75611e-05	3.96795	59.802	LGI1;NCKAP1;EPHA4;NLGN1;NEDD4L;PPP1R9A;ARHGAP35;UHMK1;CAMSAP2;NEUROD1;NEUROD2;FLRT3;SLC9A7;NEUROD6;MAP1B;TMEM108;RAPGEF2;TNIK;GAS7;CDK5R1;PACSIN1;SHANK1
	Ionotropic Glutamate Receptor Signaling Pathway (GO:0035235)	5/17	1.36726e-05	0.00108786	21.3229	238.819	GRIA2;GRIN2A;GPRIN1;GRIN2B;CDK5R1			Calcium Ion Transmembrane Transport (GO:0070588)	14/87	3.02178e-07	2.75611e-05	6.31407	94.7883	CACNA2D1;CACNA1A;ATP2B3;CACNA1D;CACNA1C;ATP2B1;NALCN;GRIN2B;RYR3;SLC8A1;SLC8A2;CACNB1;GRIN2A;TRPM3
	Central Nervous System Development (GO:0007417)	18/288	1.46227e-05	0.00111498	3.48505	38.7988	EIF2B5;CNTN5;FOXG1;AMIGO1;ZBTB16;CHD8;ADAM22;NRG1;PROX1;GRIN2B;AFF2;GRIN2A;ATXN1;GPRIN1;NRCAM;SPTBN1;CDK5R1;BPTF			Synapse Assembly (GO:0007416)	14/87	3.02178e-07	2.75611e-05	6.31407	94.7883	GABRB3;NLGN3;GABRB2;NLGN1;DSCAM;GABRA4;GABRG2;DNM3;FLRT3;PLXNA2;NRCAM;SHANK2;PLXNA4;ADGRL3
	Ephrin Receptor Signaling Pathway (GO:0048013)	7/43	1.72892e-05	0.00126557	9.99067	109.552	EPHA4;TIAM1;SIPA1L1;SYNGAP1;EPHA6;KALRN;CDK5R1			Regulation of Dendrite Development (GO:0050773)	10/43	4.36665e-07	3.82344e-05	9.92975	145.412	CDKL5;DCC;HECW2;HECW1;NEDD4L;CSMD3;TNIK;LZTS1;CAMSAP2;PACSIN1
	Neuron Projection Fasciculation (GO:0106030)	4/10	2.67003e-05	0.00187929	34.0382	358.451	SEMA5A;EPHA4;NRCAM;CDK5R1			Neuron Projection Guidance (GO:0097485)	17/132	4.62007e-07	3.88975e-05	4.8813	71.2068	ROBO2;LGI1;EPHA4;NRP1;EPHA6;DSCAM;DCC;USP33;NRXN3;KALRN;ARHGAP35;CNTN1;NRCAM;SLIT3;LZTS1;PLXNA4;CDK5R1
	Regulation of Cardiac Conduction (GO:1903779)	5/20	3.26514e-05	0.00221304	17.0557	176.179	RYR2;ATP2B3;ATP2B1;SLC8A1;SLC8A2			Metal Ion Transport (GO:0030001)	20/180	5.22712e-07	4.23784e-05	4.1392	59.8704	RYR2;KCNJ6;KCNH7;CHRNA4;KCNJ12;CACNA2D1;KCNB2;KCNA4;CACNA1D;RYR3;CACNB1;KCNV1;CACNG8;CACNB4;KCNS2;SCN8A;KCNMA1;SCN2A;TRPM3;KCNJ3
	Calcium Ion Transmembrane Transport (GO:0070588)	9/87	4.79384e-05	0.00311807	5.94703	59.1467	GRIN2A;GPRIN1;ATP2B3;CACNA1C;ATP2B1;GRIN2B;RYR3;SLC8A1;SLC8A2			Calcium Ion Import Across Plasma Membrane (GO:0098703)	8/26	6.14363e-07	4.803e-05	14.5258	207.757	CACNA2D1;CACNA1B;CACNA1A;CACNA1D;CACNA1C;CACNA1E;SLC8A1;SLC8A2
	Regulation of Neuronal Synaptic Plasticity (GO:0048168)	6/35	5.17091e-05	0.00311807	10.6064	104.684	CAMK2B;GRIN2A;GPRIN1;SHISA9;GRIN2B;SLC8A2			Calcium Ion Import Into Cytosol (GO:1902656)	8/27	8.50154e-07	6.25696e-05	13.7605	192.343	CACNA2D1;CACNA1B;CACNA1A;CACNA1D;CACNA1C;CACNA1E;SLC8A1;SLC8A2
	Metal Ion Transport (GO:0030001)	13/180	5.22118e-05	0.00311807	4.03649	39.8006	RYR2;KCNJ6;KCNB2;KCNA2;KCNA3;KCNA4;RYR3;KCNS2;SCN8A;SCN2A;KCNJ2;SCN1A;KCNJ3			Glutamate Receptor Signaling Pathway (GO:0007215)	9/36	8.57509e-07	6.25696e-05	10.9077	152.372	GRIA2;GRIN2A;GRM5;KCNB1;GNAQ;PLCB1;GRIN2B;GRIA3;CDK5R1
	Neuron Projection Development (GO:0031175)	14/206	5.28197e-05	0.00311807	3.78621	37.2889	EPHA4;NEDD4L;DICER1;FRY;PPP1R9A;NEUROD1;SLC9A7;MAP1B;GPRIN1;TNIK;PPP1R12B;GAS7;CDK5R1;SHANK1			Lipid Phosphorylation (GO:0046834)	5/8	1.25197e-06	8.84056e-05	54.2394	737.156	DGKG;DGKE;DGKB;DGKI;DGKH
	Axonal Fasciculation (GO:0007413)	4/12	6.10255e-05	0.00338518	25.526	247.71	SEMA5A;EPHA4;NRCAM;CDK5R1			Regulation of Anatomical Structure Morphogenesis (GO:0022603)	16/127	1.35096e-06	9.24142e-05	4.75257	64.2295	EPHA4;BRSK2;NEDD4L;SRCIN1;ARHGAP35;TANC2;SIPA1L1;ADGRB3;HECW2;HECW1;TNIK;LZTS1;PPFIA2;BCL9L;CLASP2;CDK5R1
	Glutamate Receptor Signaling Pathway (GO:0007215)	6/36	6.10443e-05	0.00338518	10.2524	99.4879	GRIA2;GRIN2A;GRM5;GPRIN1;GRIN2B;CDK5R1			Regulation of Synapse Organization (GO:0050807)	9/38	1.40724e-06	9.33471e-05	10.1544	136.819	EPHA4;TANC1;CDKL5;CTTNBP2;SLITRK4;AGO2;IL1RAPL1;NEDD4L;GPR158
	GO CC									GO CC
	Neuron Projection (GO:0043005)	46/560	1.22779e-16	2.3328e-14	4.99754	183.091	CAMK2B;GRIA2;TENM1;CHRM1;PRKAA2;TENM4;KCNA1;AMIGO1;KCNA2;ADAM22;KCNA3;KCNA4;PPP1R9A;SLC8A1;SLC8A2;GRM5;PCLO;NRCAM;NCAM2;BSN;LZTS1;MAP9;EPHA4;EPHA6;CADM1;CNTN5;KCNB2;PLEKHG5;NTRK3;MYO5A;RTN4RL2;ANK3;GRIN2B;SRCIN1;SETX;MAP1B;GPRIN1;SCN8A;IL1RAPL1;ADGRL1;IGSF9B;RGS7BP;SCN2A;SHANK2;CDK5R1;SHANK1			Postsynaptic Density (GO:0014069)	33/164	2.79461e-18	6.25993e-16	8.54537	345.394	GRIA2;NLGN1;PLPPR4;ADAM22;CACNA1C;PPP1R9A;KALRN;SLC8A1;SLC8A2;ADD2;RNF112;GRIN2A;GRM5;CACNG8;SIPA1L1;SLITRK3;SYNDIG1;TMEM108;GRIA3;MAGI2;SRCIN1;GRIN2B;SHISA7;SHISA6;DNM3;ARHGAP32;LRFN5;ARHGEF9;LRRC7;STRN;SHANK2;SHANK1;CDK5R1
	Postsynaptic Density (GO:0014069)	23/164	1.19973e-13	1.13974e-11	8.7017	258.889	CAMK2B;GRIA2;PLPPR4;ADAM22;CACNA1C;SHISA9;PPP1R9A;SRCIN1;KALRN;GRIN2B;SLC8A1;SHISA7;SLC8A2;GRIN2A;LRFN5;GRM5;SIPA1L1;LRRC7;GPRIN1;SLITRK3;SHANK2;SHANK1;CDK5R1			Asymmetric Synapse (GO:0032279)	29/131	2.09731e-17	2.34899e-15	9.59161	368.349	NLGN3;GRIA2;NLGN1;CACNA1C;PPP1R9A;KALRN;SLC8A1;SLC8A2;ADD2;RNF112;GRIN2A;CACNG8;SIPA1L1;SYNDIG1;TMEM108;MAGI2;SRCIN1;GRIN2B;SHISA7;SHISA6;DNM3;ARHGAP32;SLC4A8;ARHGEF9;LRRC7;STRN;SHANK2;SHANK1;CDK5R1
	Axon (GO:0030424)	25/217	9.59646e-13	6.07776e-11	6.96597	192.764	PRKAA2;KCNA2;ADAM22;KCNA3;KCNA4;SLC8A1;SLC8A2;PCLO;NRCAM;BSN;LZTS1;MAP9;EPHA4;CNTN5;PLEKHG5;NTRK3;ATP2B3;RTN4RL2;SRCIN1;SETX;MAP1B;SCN8A;ADGRL1;SCN2A;CDK5R1			Neuron Projection (GO:0043005)	57/560	6.94092e-16	5.18255e-14	3.93621	137.389	CHRM3;NRP1;PCSK1;CHRM1;CHRM4;PPP1R9A;SLC8A1;SLC8A2;GRM5;PCLO;TMEM108;NRCAM;BSN;LZTS1;KPNA1;EPHA4;UNC13A;EPHA6;DSCAM;PLEKHG5;MAGI2;ANK3;CCSAP;SRCIN1;SSTR3;UHMK1;MAP1B;SCN8A;IL1RAPL1;RAPGEF2;RGS7BP;SHANK2;PAFAH1B1;SHANK1;GRIA2;NLGN1;PRKAA2;CHRNA4;KCNA1;ADAM22;OPRL1;KCNA4;KIF3B;MAP9;SLC12A5;KCNB1;KCNB2;NTRK3;GRIN2B;SETX;SLC4A8;CNTN1;ADGRL1;STRN;SCN2A;ADGRL3;CDK5R1
	Asymmetric Synapse (GO:0032279)	18/131	8.21461e-11	3.90194e-09	8.39469	194.946	CAMK2B;GRIA2;CACNA1C;SHISA9;PPP1R9A;SRCIN1;KALRN;GRIN2B;SLC8A1;SHISA7;SLC8A2;GRIN2A;SIPA1L1;LRRC7;GPRIN1;SHANK2;SHANK1;CDK5R1			Glutamatergic Synapse (GO:0098978)	24/102	2.85466e-15	1.59861e-13	10.3032	345.051	NLGN3;NLGN1;CDKL5;CTTNBP2;ATP2B3;ARHGAP39;SRCIN1;SPTB;SHISA7;SHISA6;TANC1;SLC4A8;LRFN5;PCLO;SLITRK4;AGO2;IL1RAPL1;DLGAP1;NPTX1;BSN;DLGAP2;DGKI;CLASP2;ADGRL3
	Glutamatergic Synapse (GO:0098978)	16/102	1.22898e-10	4.67013e-09	9.76544	222.844	CDKL5;CTTNBP2;ATP2B3;NRG1;SRCIN1;SHISA7;LRFN5;PCLO;SLITRK4;AKAP9;AGO2;IL1RAPL1;BSN;DLGAP2;DGKI;CLASP2			Axon (GO:0030424)	30/217	3.16274e-12	1.41691e-10	5.39779	142.931	NRP1;PRKAA2;ADAM22;KCNA4;SLC8A1;SLC8A2;PCLO;TMEM108;NRCAM;BSN;LZTS1;MAP9;EPHA4;DSCAM;KCNB1;PLEKHG5;NTRK3;ATP2B3;CCSAP;SRCIN1;UHMK1;SETX;SLC4A8;MAP1B;SCN8A;CNTN1;ADGRL1;SCN2A;ADGRL3;CDK5R1
	Synaptic Membrane (GO:0097060)	10/41	4.41258e-09	1.39732e-07	16.7102	321.484	GABRB3;GABRB2;GRIN2A;SYNJ1;GPRIN1;SLITRK3;AKAP9;SHISA9;GRIN2B;SHISA7			Dendrite (GO:0030425)	33/281	2.44097e-11	9.11296e-10	4.48648	109.632	CHRM3;GRIA2;NLGN1;CHRM1;PRKAA2;CHRNA4;KCNA1;CHRM4;PPP1R9A;SLC8A1;SLC8A2;GRM5;KIF3B;BSN;KPNA1;EPHA4;EPHA6;CDKL5;DSCAM;KCNB1;GABRA4;KCNB2;MAGI2;ANK3;SRCIN1;GABRG2;UHMK1;SLC4A8;MAP1B;IL1RAPL1;STRN;CDK5R1;SHANK1
	Potassium Channel Complex (GO:0034705)	13/90	1.92269e-08	5.21872e-07	8.79498	156.26	KCNG3;KCNJ6;KCND2;AMIGO1;KCNA1;KCNB2;KCNA2;KCNA3;KCNA4;KCNS2;AKAP9;KCNJ2;KCNJ3			Postsynaptic Specialization Membrane (GO:0099634)	15/57	8.49563e-11	2.7186e-09	11.7973	273.566	GABRB3;GABRB2;GRIA2;NLGN1;PLPPR4;GRIN2B;GABRG2;GRM5;CACNG8;GRIN2A;LRFN5;LRRTM2;SLITRK3;SYNDIG1;GRIA3
	Dendrite (GO:0030425)	22/281	3.43932e-08	8.16839e-07	4.49149	77.188	EPHA4;GRIA2;EPHA6;CHRM1;CDKL5;PRKAA2;AMIGO1;KCNA1;KCNB2;KCNA2;ANK3;PPP1R9A;SRCIN1;SLC8A1;SLC8A2;GRM5;MAP1B;GPRIN1;IL1RAPL1;BSN;CDK5R1;SHANK1			Synaptic Membrane (GO:0097060)	12/41	1.73111e-09	4.84711e-08	13.6081	274.537	GABRB3;GABRB2;NLGN1;GRIN2A;SYNJ1;FLRT3;LRRTM2;SLITRK3;GRIN2B;GABRG2;SHISA7;SHISA6
	Voltage-Gated Potassium Channel Complex (GO:0008076)	12/83	6.72344e-08	1.41939e-06	8.78379	145.065	KCNG3;KCNJ6;KCND2;KCNS2;AMIGO1;KCNA1;KCNB2;KCNA2;KCNA3;KCNA4;KCNJ2;KCNJ3			Calcium Channel Complex (GO:0034704)	13/51	2.39034e-09	5.94929e-08	11.2645	223.62	RYR2;CACNA2D1;CACNA1B;CACNA1A;PRKCA;CACNA1D;CACNA1C;CACNA1E;RYR3;CACNB1;CACNG8;CACNB4;CALM1
	Postsynaptic Specialization Membrane (GO:0099634)	10/57	1.28943e-07	2.44992e-06	11.0126	174.703	GABRB3;GABRB2;GRIA2;GRM5;GRIN2A;LRFN5;GPRIN1;PLPPR4;SLITRK3;GRIN2B			GABA-ergic Synapse (GO:0098982)	9/23	1.05561e-08	2.36458e-07	21.0503	386.622	NLGN3;NSF;NLGN1;LRFN5;PCLO;LRRTM2;SLITRK3;ATP2B3;BSN
	Postsynaptic Density Membrane (GO:0098839)	8/47	3.02952e-06	5.2328e-05	10.5657	134.26	GRIA2;GRIN2A;GRM5;LRFN5;PLPPR4;GPRIN1;SLITRK3;GRIN2B			Excitatory Synapse (GO:0060076)	9/24	1.64413e-08	3.34805e-07	19.6459	352.123	NLGN3;GRIA2;NLGN1;SYNDIG1;ATP2B3;BSN;SHISA7;SHISA6;SHANK1
	Excitatory Synapse (GO:0060076)	6/24	5.13488e-06	8.13023e-05	17.0977	208.241	GRIA2;GPRIN1;ATP2B3;BSN;SHISA7;SHANK1			Voltage-Gated Potassium Channel Complex (GO:0008076)	14/83	1.65011e-07	3.0802e-06	6.68148	104.346	KCNG3;KCNJ6;KCND2;KCNB1;KCNA1;KCNB2;KCNA4;KCNV1;KCNS2;KCNMA1;KCNQ2;KCNQ3;KCNQ5;KCNJ3
	Ionotropic Glutamate Receptor Complex (GO:0008328)	6/34	4.35515e-05	0.000636522	10.9858	110.315	GRIA2;GRIN2A;GPRIN1;SHISA9;GRIN2B;SHISA7			Potassium Channel Complex (GO:0034705)	14/90	4.64858e-07	8.00986e-06	6.06388	88.4207	KCNG3;KCNJ6;KCND2;KCNB1;KCNA1;KCNB2;KCNA4;KCNV1;KCNS2;KCNMA1;KCNQ2;KCNQ3;KCNQ5;KCNJ3
	GABA-ergic Synapse (GO:0098982)	5/23	6.75484e-05	0.000916728	14.2109	136.463	LRFN5;PCLO;SLITRK3;ATP2B3;BSN			Postsynaptic Density Membrane (GO:0098839)	10/47	1.05834e-06	1.69335e-05	8.85444	121.826	GRIA2;CACNG8;GRIN2A;GRM5;LRFN5;PLPPR4;SLITRK3;SYNDIG1;GRIN2B;GRIA3
	Sarcolemma (GO:0042383)	6/52	0.000491508	0.00622576	6.68086	50.895	RYR2;MLIP;ANK3;RYR3;SLC8A1;SLC8A2			Voltage-Gated Calcium Channel Complex (GO:0005891)	9/39	1.78101e-06	2.65965e-05	9.81537	129.939	CACNB1;CACNG8;CACNB4;CACNA2D1;CACNA1B;CACNA1A;CACNA1D;CACNA1C;CACNA1E
	bBAF Complex (GO:0140092)	3/9	0.000557907	0.00662514	25.4623	190.746	SMARCC2;ARID1A;ARID1B			Ionotropic Glutamate Receptor Complex (GO:0008328)	7/34	5.67041e-05	0.000793857	8.45517	82.6718	GRIA2;CACNG8;GRIN2A;GRIN2B;GRIA3;SHISA7;SHISA6
	npBAF Complex (GO:0071564)	3/12	0.00139921	0.0156383	16.9723	111.539	SMARCC2;ARID1A;ARID1B			GABA-A Receptor Complex (GO:1902711)	5/18	0.000149159	0.00196539	12.5103	110.222	GABRB3;GABRB2;GABRB1;GABRA4;GABRG2
	Brahma Complex (GO:0035060)	3/13	0.00179294	0.0179294	15.2743	96.5931	SMARCC2;ARID1A;ARID1B			Asymmetric, Glutamatergic, Excitatory Synapse (GO:0098985)	3/5	0.000258063	0.00321145	48.6547	402	NLGN3;SHISA7;SHISA6
	Voltage-Gated Sodium Channel Complex (GO:0001518)	3/13	0.00179294	0.0179294	15.2743	96.5931	SCN8A;SCN2A;SCN1A			AMPA Glutamate Receptor Complex (GO:0032281)	5/22	0.000415004	0.00489267	9.56475	74.4828	GRIA2;CACNG8;SHISA7;GRIA3;SHISA6
	ISWI-type Complex (GO:0031010)	3/14	0.00224929	0.0194886	13.885	84.6589	BAZ2A;RSF1;BPTF			Spectrin-Associated Cytoskeleton (GO:0014731)	3/7	0.000863314	0.00966912	24.3248	171.605	ANK3;SPTB;SPTBN1
	nBAF Complex (GO:0071565)	3/14	0.00224929	0.0194886	13.885	84.6589	SMARCC2;ARID1A;ARID1B			Endocytic Vesicle (GO:0030139)	15/201	0.00114738	0.0122387	2.64409	17.9012	NLGN3;GRIA2;PLEKHG5;AP2B1;GAPVD1;AP2A2;CORO1A;MTOR;EHD3;CACNG8;HEATR5B;RAPGEF2;RAB11FIP4;RAB9B;GRIA3
	SWI/SNF Complex (GO:0016514)	4/29	0.00225658	0.0194886	8.16125	49.7339	SMARCC2;BCL11B;ARID1A;ARID1B			Dendrite Membrane (GO:0032590)	5/29	0.00157341	0.0160202	6.77258	43.7137	KCNB1;GABRA4;GABRG2;SHISA7;SHISA6
	GABA-A Receptor Complex (GO:1902711)	3/18	0.00476072	0.0393277	10.1803	54.4375	GABRB3;GABRB2;GABRB1			Cortical Cytoskeleton (GO:0030863)	7/63	0.00275372	0.0268188	4.0705	23.9948	PCLO;BSN;SPTAN1;SPTB;CORO1A;SPTBN1;SPTBN2
	NMDA Selective Glutamate Receptor Complex (GO:0017146)	2/7	0.00739069	0.0520086	20.3181	99.7119	GRIN2A;GRIN2B
	RISC-loading Complex (GO:0070578)	2/7	0.00739069	0.0520086	20.3181	99.7119	AGO2;DICER1
	Spectrin-Associated Cytoskeleton (GO:0014731)	2/7	0.00739069	0.0520086	20.3181	99.7119	ANK3;SPTBN1
	Dendritic Spine Membrane (GO:0032591)	2/7	0.00739069	0.0520086	20.3181	99.7119	SHISA9;SHISA7
	AMPA Glutamate Receptor Complex (GO:0032281)	3/22	0.0084848	0.0555901	8.03541	38.3247	GRIA2;SHISA9;SHISA7
	Sodium Channel Complex (GO:0034706)	3/22	0.0084848	0.0555901	8.03541	38.3247	SCN8A;SCN2A;SCN1A
	Cell-Cell Contact Zone (GO:0044291)	4/48	0.0138661	0.0878188	4.63258	19.8196	TIAM1;AKAP6;ANK3;SLC8A1
	Nuclear Inclusion Body (GO:0042405)	2/10	0.0152394	0.0934029	12.6969	53.1221	RANBP2;ATXN1
	Calcium Channel Complex (GO:0034704)	4/51	0.0170238	0.0983327	4.33621	17.662	RYR2;CACNA1C;CACNA1E;RYR3
	Cytoskeleton (GO:0005856)	22/694	0.0170788	0.0983327	1.69415	6.89505	TENM1;AGTPBP1;DYRK2;AUTS2;TMOD2;MYO5A;NAV1;ANK3;BAIAP2;PPP1R9A;SRCIN1;BICD1;KALRN;PCLO;SIPA1L1;TAOK1;ITPKA;AKAP9;ABL2;TNIK;SPTAN1;SPTBN1
	Neurotransmitter Receptor Complex (GO:0098878)	2/12	0.0217874	0.11501	10.1565	38.863	GPRIN1;SHISA9
	Swr1 Complex (GO:0000812)	2/12	0.0217874	0.11501	10.1565	38.863	SRCAP;TRRAP
	MLL1/2 Complex (GO:0044665)	3/31	0.0217913	0.11501	5.45009	20.8534	KMT2A;CHD8;KMT2B
	Cytoplasmic Stress Granule (GO:0010494)	5/84	0.0237435	0.121926	3.22785	12.0736	RBFOX1;PRKAA2;NUFIP2;CELF1;PABPC5
	trans-Golgi Network (GO:0005802)	10/251	0.0252101	0.123855	2.12639	7.82621	RBFOX1;ATP8A2;ATP8A1;NBEA;SLC9A7;RELCH;BIRC6;BICD1;CALN1;CLASP2
	RISC Complex (GO:0016442)	2/13	0.0254228	0.123855	9.23269	33.9034	AGO2;DICER1
	Cortical Cytoskeleton (GO:0030863)	4/63	0.0339208	0.161124	3.45215	11.6811	PCLO;BSN;SPTAN1;SPTBN1
	Axonal Growth Cone (GO:0044295)	2/16	0.0376501	0.174476	7.25315	23.7861	MYO9A;CLASP2
	Endoribonuclease Complex (GO:1902555)	2/18	0.0468051	0.211737	6.34585	19.4295	AGO2;DICER1
	GO MF									GO MF
	Voltage-Gated Monoatomic Ion Channel Activity (GO:0005244)	7/28	8.16118e-07	0.000306044	17.14	240.28	GRIN2A;KCND2;GPRIN1;KCNA3;CACNA1E;GRIN2B;SCN1A			Voltage-Gated Monoatomic Cation Channel Activity (GO:0022843)	16/75	5.99591e-10	2.7881e-07	8.96538	190.378	KCND2;CACNA2D1;KCNA1;CACNA1B;CACNA1A;KCNA4;CACNA1D;CACNA1C;CACNA1E;CACNB1;CACNG8;CACNB4;KCNMA1;KCNQ2;KCNQ3;KCNQ5
	Voltage-Gated Potassium Channel Activity (GO:0005249)	10/79	2.94491e-06	0.00055217	7.49291	95.4254	KCNJ6;KCND2;KCNK10;KCNA1;KCNB2;KCNA2;KCNA3;KCNA4;KCNJ2;KCNJ3			Voltage-Gated Potassium Channel Activity (GO:0005249)	13/79	6.12751e-07	0.000142465	6.47622	92.6443	KCNJ6;KCND2;KCNH7;KCNB1;KCNJ12;KCNA1;KCNB2;KCNA4;KCNMA1;KCNQ2;KCNQ3;KCNQ5;KCNJ3
	Nuclear Receptor Binding (GO:0016922)	11/116	1.61707e-05	0.00202134	5.42066	59.8024	MED14;NR4A3;MED13;CNOT1;NSD1;EP300;LCOR;BAZ2A;PROX1;ARID1A;PPARGC1B			High Voltage-Gated Calcium Channel Activity (GO:0008331)	6/13	1.02936e-06	0.000159551	27.9357	385.137	CACNB1;CACNB4;CACNA1B;CACNA1D;CACNA1C;CACNA1E
	Transmitter-Gated Monoatomic Ion Channel Activity (GO:0022824)	7/48	3.63471e-05	0.00340754	8.77005	89.651	GABRB3;GABRB2;GRIA2;GABRB1;GRIN2A;GPRIN1;GRIN2B			Voltage-Gated Calcium Channel Activity (GO:0005245)	9/38	1.40724e-06	0.000163592	10.1544	136.819	CACNB1;CACNG8;CACNB4;CACNA2D1;CACNA1B;CACNA1A;CACNA1D;CACNA1C;CACNA1E
	Potassium Channel Regulator Activity (GO:0015459)	7/53	7.00194e-05	0.00525146	7.81479	74.762	KCNG3;SYNGAP1;KCNS2;AMIGO1;KCNB2;AKAP9;NEDD4L			GTPase Regulator Activity (GO:0030695)	31/424	5.3552e-06	0.000415263	2.63018	31.9236	NRP1;DOCK4;DOCK3;DENND5B;DOCK9;ARHGEF28;AGAP2;ARHGAP39;KALRN;SIPA1L3;RASGRP1;RAPGEFL1;ARHGAP35;SYNGAP1;HERC2;SIPA1L1;STXBP5;RABGAP1L;RALGAPA1;PLEKHG5;GAPVD1;MYO9A;STXBP5L;ARHGAP32;ARHGEF9;RALGAPB;ADGRB3;GNAQ;RAPGEF2;SMCR8;PLCB1
	Histone H3K4 Methyltransferase Activity (GO:0042800)	4/13	8.68007e-05	0.00542504	22.6887	212.182	KMT2D;KMT2A;SETBP1;KMT2B			ATP-dependent Diacylglycerol Kinase Activity (GO:0004143)	5/10	5.35823e-06	0.000415263	32.5403	394.937	DGKG;DGKE;DGKB;DGKI;DGKH
	Ligand-Gated Calcium Channel Activity (GO:0099604)	4/18	0.000343997	0.0184284	14.5818	116.288	RYR2;GRIN2A;GRIN2B;RYR3			Transmitter-Gated Monoatomic Ion Channel Activity (GO:0022824)	9/48	1.10766e-05	0.000735801	7.54678	86.1138	GABRB3;GABRB2;GRIA2;GABRB1;GRIN2A;GABRA4;GRIN2B;GRIA3;GABRG2
	Protein-Lysine N-methyltransferase Activity (GO:0016279)	6/54	0.000603589	0.026088	6.40183	47.4543	KMT2D;SETBP1;KMT2A;NSD1;KMT2B;ASH1L			Lipid Kinase Activity (GO:0001727)	6/20	1.94226e-05	0.00112894	13.9628	151.483	DGKG;DGKE;DGKB;PIP5K1A;DGKI;DGKH
	Voltage-Gated Monoatomic Cation Channel Activity (GO:0022843)	7/75	0.000626113	0.026088	5.28053	38.9491	KCND2;KCNA1;KCNA2;KCNA3;KCNA4;CACNA1C;CACNA1E			Glutamate Receptor Binding (GO:0035254)	6/21	2.65031e-05	0.0012392	13.0313	137.327	NSF;SYNDIG1;SHISA7;SHANK2;SHISA6;SHANK1
	Histone H3 Methyltransferase Activity (GO:0140938)	5/37	0.000700266	0.02626	7.98792	58.0247	KMT2D;KMT2A;SETBP1;NSD1;KMT2B			GTPase Activator Activity (GO:0005096)	19/214	2.66494e-05	0.0012392	3.21505	33.8633	NRP1;RABGAP1L;RALGAPA1;AGAP2;ARHGAP39;SIPA1L3;MYO9A;ARHGAP35;STXBP5L;ARHGAP32;SYNGAP1;SIPA1L1;RALGAPB;ADGRB3;GNAQ;RAPGEF2;STXBP5;SMCR8;PLCB1
	Delayed Rectifier Potassium Channel Activity (GO:0005251)	4/24	0.00108964	0.0371469	10.2042	69.6119	KCNB2;KCNA2;KCNA3;KCNA4			Calcium Channel Activity (GO:0005262)	12/97	3.37689e-05	0.00137755	4.62934	47.6636	CACNB1;RYR2;CACNG8;CACNB4;CUL5;CACNA2D1;CACNA1B;CACNA1A;CACNA1D;CACNA1C;CACNA1E;TRPM3
	GTPase Binding (GO:0051020)	12/225	0.00154896	0.048405	2.90665	18.8065	RANBP2;DOCK4;SYNGAP1;CDKL5;DOCK3;DENND5B;DMXL2;MYO5A;PRICKLE1;BICD1;RAB11FIP4;SPTBN1			Protein Serine/Threonine Kinase Activity (GO:0004674)	26/359	3.57165e-05	0.00137755	2.58893	26.5104	SMG1;BRSK2;DYRK2;PRKAA2;MAST3;ROCK2;KALRN;TTBK1;PDK3;MAPK1;MAP3K9;BRD4;CDKL5;PRKCB;PDPK1;CSNK2A3;PRKCE;PRKCA;KSR2;CDC42BPA;DCLK1;MTOR;UHMK1;CAMK4;TAOK1;TNIK
										Ionotropic Glutamate Receptor Binding (GO:0035255)	5/14	3.85122e-05	0.00137755	18.0742	183.716	NSF;SHISA7;SHANK2;SHISA6;SHANK1
										GABA-gated Chloride Ion Channel Activity (GO:0022851)	5/17	0.000110446	0.00366838	13.5536	123.486	GABRB3;GABRB2;GABRB1;GABRA4;GABRG2
										Ubiquitin-Protein Transferase Activity (GO:0004842)	27/409	0.000122626	0.00376475	2.3417	21.0902	TRIM71;MARCHF1;CUL5;UBE3C;UBR4;NEDD4L;UBR3;UBE3A;UBR1;RNF112;HERC2;HECTD2;RNF150;MARCHF6;HUWE1;LMO7;FBXO10;RC3H2;PJA2;CNOT4;HECW2;HECW1;RLIM;UBE2O;BIRC6;TRIP12;TRIM33
										GABA-A Receptor Activity (GO:0004890)	5/18	0.000149159	0.00376475	12.5103	110.222	GABRB3;GABRB2;GABRB1;GABRA4;GABRG2
										Ankyrin Binding (GO:0030506)	5/18	0.000149159	0.00376475	12.5103	110.222	KCNQ2;NRCAM;SPTB;SLC8A1;SPTBN1
										Ligand-Gated Calcium Channel Activity (GO:0099604)	5/18	0.000149159	0.00376475	12.5103	110.222	RYR2;GRIN2A;GRIN2B;RYR3;GRIA3
										Voltage-Gated Monoatomic Ion Channel Activity (GO:0005244)	6/28	0.000153828	0.00376475	8.88174	77.9788	GRIN2A;KCND2;KCNQ2;KCNQ3;CACNA1E;GRIN2B
										Ubiquitin Protein Ligase Activity (GO:0061630)	22/313	0.000213943	0.00497417	2.49498	21.0821	TRIM71;MARCHF1;UBE3C;HUWE1;UBR4;NEDD4L;UBE4A;UBR3;UBE3A;UBR1;RC3H2;PJA2;RNF112;HERC2;HECTD2;HECW2;HECW1;RLIM;UBE2O;TRIP12;RNF150;MARCHF6
										G Protein-Coupled Neurotransmitter Receptor Activity (GO:0099528)	3/5	0.000258063	0.00571425	48.6547	402	CHRM3;CHRM4;GPR158
										GABA Receptor Activity (GO:0016917)	5/22	0.000415004	0.00877167	9.56475	74.4828	GABRB3;GABRB2;GABRB1;GABRA4;GABRG2
										Diacylglycerol-Dependent Serine/Threonine Kinase Activity (GO:0004697)	4/13	0.000464885	0.00938531	14.4351	110.771	SMG1;PRKCB;PRKCE;PRKCA
										Aminophospholipid Flippase Activity (GO:0015247)	3/6	0.000504587	0.00938531	32.4348	246.237	ATP8A2;TMEM30A;ATP8A1
										Glutamate-Gated Calcium Ion Channel Activity (GO:0022849)	3/6	0.000504587	0.00938531	32.4348	246.237	GRIN2A;GRIN2B;GRIA3
										Actin Binding (GO:0003779)	15/187	0.000546757	0.00977855	2.86139	21.4933	PRKCE;MICAL3;CORO1A;SPTB;NCALD;ADD2;MAP1B;KCNMA1;ABL2;TLN2;SYNPO;MYH10;SPTAN1;SPTBN1;SPTBN2
										Phosphotransferase Activity, Alcohol Group as Acceptor (GO:0016773)	9/79	0.00059559	0.0102574	4.1979	31.1734	DGKG;DGKE;DGKB;ETNK1;PIP5K1A;HOOK3;PGM2L1;DGKI;DGKH
										Ubiquitin-Like Protein Ligase Activity (GO:0061659)	21/326	0.000921221	0.0152988	2.26667	15.8436	TRIM71;MARCHF1;UBE3C;HUWE1;UBR4;NEDD4L;UBR3;UBE3A;UBR1;RC3H2;PJA2;RNF112;HERC2;HECTD2;HECW2;HECW1;RLIM;UBE2O;TRIP12;RNF150;MARCHF6
										Potassium Channel Regulator Activity (GO:0015459)	7/53	0.000992564	0.0159153	4.95795	34.2853	KCNV1;KCNG3;SYNGAP1;KCNB1;KCNS2;KCNB2;NEDD4L
										Glutamate-Gated Receptor Activity (GO:0004970)	4/16	0.00110138	0.0170714	10.8247	73.729	GRIA2;GRIN2A;GRIN2B;GRIA3
										Metal Ion Transmembrane Transporter Activity (GO:0046873)	5/29	0.00157341	0.0236012	6.77258	43.7137	SLC4A8;ATP2B3;ATP2B1;CNNM2;SLC8A2
										Ligand-Gated Monoatomic Ion Channel Activity (GO:0015276)	5/31	0.0021427	0.0307689	6.25097	38.4165	GRIA2;GABRB1;CHRNA4;GRIN2B;GRIA3
										Acetylcholine Receptor Activity (GO:0015464)	4/19	0.0021836	0.0307689	8.6584	53.0481	CHRM3;CHRM1;CHRNA4;CHRM4
										Ligand-Gated Monoatomic Ion Channel Activity Involved in Regulation of Presynaptic Membrane Potential (GO:0099507)	3/10	0.00276666	0.0378381	13.8978	81.8594	GABRB1;GRIN2B;GRIA3
										Ion Channel Regulator Activity (GO:0099106)	10/119	0.0031595	0.0419762	2.99446	17.2401	CACNB1;KCNV1;KCNG3;CACNG8;KCNB1;KCNS2;KCNB2;NEDD4L;PRKG1;PTPN3
										GTPase Binding (GO:0051020)	15/225	0.00343328	0.0443465	2.33898	13.2719	NCKAP1;RABGAP1L;DOCK4;CDKL5;DOCK3;DENND5B;USP33;GAPVD1;BICD1;SYNGAP1;ABI2;KIF3B;DMXL2;RAB11FIP4;SPTBN1
										Dynactin Binding (GO:0034452)	3/11	0.00371975	0.0467482	12.1599	68.0237	HOOK3;BICD1;PAFAH1B1
										Guanyl-Nucleotide Exchange Factor Activity (GO:0005085)	14/206	0.00389424	0.0476531	2.38588	13.2375	DOCK4;DOCK3;DENND5B;DOCK9;ARHGEF28;PLEKHG5;GAPVD1;KALRN;RASGRP1;RAPGEFL1;ARHGEF9;HERC2;RAPGEF2;SMCR8
	SYN GO									SYN GO	Top only
	Integral Component Of Postsynaptic Membrane (GO:0099055) CC	22/120	1.31917e-15	1.01576e-13	11.9691	410.083	GABRB3;EPHA4;GRIA2;CHRM1;CADM1;KCND2;CHRNA7;KCNA1;NTRK3;KCNA2;KCNA3;KCNA4;CACNA1C;SEZ6L;CACNA1E;SLC8A1;SLC8A2;GRM5;SLITRK3;NRCAM;DRD1;KCNJ2			Integral Component Of Postsynaptic Density Membrane (GO:0099061) CC	32/113	1.30317e-22	1.36833e-20	13.4127	675.892	ROBO2;CHRM3;GRIA2;CHRM1;CLSTN2;CHRM4;CHRNA7;PLPPR4;ADAM22;ADCY1;ELFN2;GRIN2A;CACNG8;LRRTM4;LRRTM2;SLITRK3;SYNDIG1;TMEM108;SLC16A7;NRCAM;CSMD2;GRIA3;GPR158;DCC;ATP2B2;GRIN2B;SHISA6;LRFN5;ADGRB3;LRRC7;SCN8A;IL1RAPL1
	Integral Component Of Postsynaptic Density Membrane (GO:0099061) CC	20/113	5.34398e-14	2.05743e-12	11.4066	348.589	GRIA2;CHRM1;CHRNA7;PLPPR4;PTPRO;ADAM22;NRG1;ADCY1;SHISA9;GRIN2B;CELSR3;GRIN2A;LRFN5;LRRTM4;LRRC7;SCN8A;IL1RAPL1;SLITRK3;SLITRK5;NRCAM			Integral Component Of Postsynaptic Membrane (GO:0099055) CC	27/120	1.74287e-16	9.15006e-15	9.76475	354.322	GABRB3;GRIA2;CHRM1;CHRNA7;KCNA1;CACNA1A;KCNA4;CACNA1D;CACNA1C;CACNA1E;SLC8A1;PCDH17;SLC8A2;GRM5;FLRT3;SLITRK3;NRCAM;GRIA3;EPHA4;KCND2;NTRK3;ATP2B2;SEZ6L;KCNQ2;KCNQ3;KCNQ5;ADGRL3
	Integral Component Of Presynaptic Membrane (GO:0099056) CC	20/129	7.19144e-13	1.8458e-11	9.72427	271.898	EPHA4;GRIA2;KCNJ6;CHRM1;CADM1;CHRNA7;KCNA1;KCNA2;KCNA3;KCNA4;ATP2B3;CACNA1C;CACNA1E;GRIN2B;GRIN2A;ADGRL1;DRD1;SCN2A;SCN1A;KCNJ3			Integral Component Of Postsynaptic Specialization Membrane (GO:0099060) CC	16/43	4.53551e-14	1.58743e-12	19.6234	602.915	GABRB3;NLGN3;GABRB2;GABRB1;NLGN1;SLC12A5;KCND2;CHRNA4;KCNB1;CHRNA7;GABRA4;GABRG2;SHISA7;CDH10;LRRTM2;SLITRK3
	Voltage-Gated IC Activity Involved In Regulation Of Presynaptic Membrane Potential (GO:0099508) BP	7/17	1.6117e-08	3.10253e-07	36.0142	646.216	KCNJ6;KCNA1;KCNA2;KCNA4;SCN2A;KCNJ3;SCN1A			Integral Component Of Presynaptic Membrane (GO:0099056) CC	24/129	7.2412e-13	1.90082e-11	7.64308	213.653	CHRM3;EPHA4;GRIA2;KCNJ6;CHRM1;CHRNA4;CHRM4;CHRNA7;KCNA1;CACNA1B;KCNA4;ATP2B3;CACNA1C;CACNA1E;GRIN2B;PCDH17;SLC4A8;GRIN2A;ADAM23;ADGRL1;KCNQ5;SCN2A;GRIA3;KCNJ3
	Postsynaptic Density, Intracellular Component (GO:0099092) CC	9/50	4.40194e-07	6.77898e-06	11.3353	165.904	SYNGAP1;CDKL5;DLG3;DICER1;TNIK;BAIAP2;DLGAP2;TANC2;NR3C2			Postsynapse (GO:0098794) CC	32/261	1.56921e-11	2.76086e-10	4.70787	117.122	NCKAP1;DOCK4;AGAP2;CACNA1A;CRMP1;ARHGAP39;ADD2;PURA;SIPA1L1;KIF3B;MAP2;ABL2;SRGAP3;KIFAP3;SPTAN1;SPTBN1;NCOA2;KCNJ6;USP9X;MRTFB;ANK3;MYO9A;SRCIN1;SPTB;DCLK1;CACNB1;MAP1B;CAMK4;AGO2;RAPGEF2;STRN;RGS7BP
	Postsynapse (GO:0098794) CC	19/261	9.07119e-07	1.16414e-05	4.12137	57.3406	DOCK4;KCNJ6;USP9X;MRTFB;MYO5A;NRG1;ANK3;MYO9A;SRCIN1;PURA;SIPA1L1;MAP2;MAP1B;CAMK4;AGO2;ABL2;RGS7BP;SPTAN1;SPTBN1			Postsynaptic Density (GO:0014069) CC	25/161	1.57764e-11	2.76086e-10	6.14756	152.905	NCKAP1;FRMPD4;ROCK2;PRICKLE2;PPP1R9A;KALRN;PURA;MAPK1;SRGAP3;PAK3;ANKS1B;KPNA1;PPFIA2;OPCML;NCOA2;PCDH7;MAGI2;ANK3;TANC2;PJA2;ARHGAP32;MAP1A;STRN;SHANK2;SHANK1
	Integral Component Of Presynaptic Active Zone Membrane (GO:0099059) CC	8/52	6.66227e-06	6.59428e-05	9.36268	111.594	GABRB2;GRIA2;GABRB1;SCN8A;NRG1;ATP2B1;GRIN2B;CELSR3			Integral Component Of Presynaptic Active Zone Membrane (GO:0099059) CC	14/52	2.60119e-10	3.90179e-09	12.1516	268.185	GABRB2;GRIA2;GABRB1;NRXN3;CACNA1A;CACNA1D;ATP2B2;ATP2B1;GRIN2B;CDH10;SCN8A;KCNMA1;GRIA3;NECTIN1
	Regulation Of Modification Of Postsynaptic Actin Cytoskeleton (GO:1905274) BP	5/15	6.8512e-06	6.59428e-05	25.5901	304.294	TIAM1;CTTNBP2;BAIAP2;KALRN;MYH10			Transmitter-Gated IC Activity Involved In Regulation Of Postsynaptic Membrane Potential (GO:1904315) BP	11/42	3.02366e-08	3.65568e-07	11.6483	201.682	GABRB3;GABRB2;GRIA2;GABRB1;GRIN2A;CHRNA4;CHRNA7;GABRA4;GRIN2B;GRIA3;GABRG2
	Synapse Adhesion Between Pre- And Post-Synapse (GO:0099560) BP	7/39	8.82162e-06	6.85702e-05	11.2418	130.835	LRFN5;TENM4;CADM1;SLITRK3;SLITRK5;NRG1;IGSF9B			Structural Constituent Of Postsynaptic Density (GO:0098919) BP	7/13	3.13344e-08	3.65568e-07	38.0895	658.131	DLG3;MAGI2;DLGAP1;TANC2;SHANK2;PPFIA2;SHANK1
	Regulation Of Postsynapse Organization (GO:0099175) BP	8/54	8.90522e-06	6.85702e-05	8.95469	104.133	TIAM1;CDKL5;PLPPR4;IL1RAPL1;NRCAM;PAK3;BAIAP2;SHANK2			Voltage-Gated Ca Channel Activity Involved In Regulation Of Presynaptic Cytosolic Ca Levels (GO:0099626) BP	6/9	5.5859e-08	5.8652e-07	65.1966	1088.81	CACNB4;CACNA1B;RIMBP2;CACNA1A;CACNA1D;CACNA1E
	Transmitter-Gated IC Activity Involved In Regulation Of Postsynaptic Membrane Potential (GO:1904315) BP	7/42	1.4718e-05	0.000102405	10.2766	114.342	GABRB3;GABRB2;GRIA2;GABRB1;GRIN2A;CHRNA7;GRIN2B			Presynapse (GO:0098793) CC	21/182	1.43247e-07	1.36736e-06	4.32639	68.1782	LINGO1;KCNJ6;PTPRN2;MRTFB;CRMP1;PPP1R9A;SRCIN1;KALRN;ADD2;CACNB1;DNM3;CACNB4;SYNJ1;GNAQ;AAK1;STXBP5;TLN2;TNIK;RGS7BP;SPTBN2;CDK5R1
	Postsynaptic Density (GO:0014069) CC	13/161	1.61501e-05	0.000102405	4.55914	50.3036	CAMK2B;FRMPD4;PRICKLE2;ANK3;PRICKLE1;PPP1R9A;BAIAP2;KALRN;TANC2;PURA;PAK3;SHANK2;SHANK1			Voltage-Gated IC Activity Involved In Regulation Of Presynaptic Membrane Potential (GO:0099508) BP	7/17	3.1972e-07	2.79755e-06	22.849	341.725	KCNJ6;KCNA1;RIMBP2;KCNA4;KCNQ5;SCN2A;KCNJ3
	Integral Component Of Postsynaptic Specialization Membrane (GO:0099060) CC	7/43	1.72892e-05	0.000102405	9.99067	109.552	GABRB3;GABRB2;GABRB1;KCND2;CHRNA7;SLITRK3;SHISA7			Modulation Of Chemical Synaptic Transmission (GO:0050804) BP	14/99	1.52487e-06	1.23163e-05	5.4193	72.5839	DGKE;CDKL5;DGKB;PLPPR4;UBE3A;ADCY1;BTBD9;PPP1R9A;GRM5;SYNGAP1;DLGAP1;DLGAP2;PAFAH1B1;SHANK1
	Modulation Of Chemical Synaptic Transmission (GO:0050804) BP	10/99	2.25858e-05	0.000124222	5.80316	62.0833	GRM5;SYNGAP1;CDKL5;PLPPR4;PDE4A;ADCY1;PPP1R9A;BAIAP2;DLGAP2;SHANK1			Postsynaptic Density, Intracellular Component (GO:0099092) CC	10/50	1.93602e-06	1.45201e-05	8.18909	107.726	TANC1;SYNGAP1;CDKL5;DLG3;DLGAP1;TNIK;DLGAP2;TANC2;NR3C2;ANKS1B
	Extrinsic Component Of Postsynaptic Density Membrane (GO:0099147) CC	4/11	4.13155e-05	0.000202969	29.1741	294.491	CNKSR2;TIAM1;AKAP9;DGKI			Postsynaptic Actin Cytoskeleton Organization (GO:0098974) BP	7/22	2.45933e-06	1.72153e-05	15.2287	196.689	SIPA1L1;ABI2;FRMPD4;ROCK2;PPP1R9A;SRCIN1;MYH10
	Postsynaptic Actin Cytoskeleton (GO:0098871) CC	5/21	4.21755e-05	0.000202969	15.9889	161.067	CTTNBP2;ITPKA;MYO5A;PPP1R9A;MYH10			Presynaptic Cytosol (GO:0099523) CC	10/53	3.38894e-06	2.224e-05	7.61657	95.9307	NSF;SENP5;PRKCB;PRKCE;HTT;PRKCA;STXBP5;CALM1;ANKS1B;PPFIA2
	Postsynaptic Actin Cytoskeleton Organization (GO:0098974) BP	5/22	5.37149e-05	0.000243297	15.0476	147.945	SIPA1L1;FRMPD4;PPP1R9A;SRCIN1;MYH10			Ligand-Gated IC Activity Involved In Regulation Of Presynaptic Membrane Potential (GO:0099507) BP	7/24	4.73646e-06	2.92546e-05	13.4357	164.725	GABRB2;GRIA2;GABRB1;GRIN2A;KCNMA1;GRIN2B;GRIA3
	Voltage-Gated IC Activity Involved In Regulation Of Postsynaptic Membrane Potential (GO:1905030) BP	3/5	7.03815e-05	0.000301076	76.4026	730.53	KCND2;KCNA1;KCNA2			Synaptic Vesicle (GO:0008021) CC	8/34	5.77427e-06	3.36833e-05	10.0521	121.25	DMXL2;UBE3A;STXBP5;WDR7;AP2B1;AP2A2;DGKI;PPFIA2
	Ligand-Gated IC Activity Involved In Regulation Of Presynaptic Membrane Potential (GO:0099507) BP	5/24	8.39731e-05	0.000334183	13.4623	126.344	GABRB2;GRIA2;GABRB1;GRIN2A;GRIN2B			Regulation Of Synaptic Vesicle Exocytosis (GO:2000300) BP	8/37	1.13407e-05	6.05899e-05	9.01087	102.608	SLC4A8;CACNB4;PRKCB;STXBP5;PRKCA;CACNA1E;PPFIA2;STXBP5L
	Structural Constituent Of Postsynaptic Density (GO:0098919) BP	4/13	8.68007e-05	0.000334183	22.6887	212.182	DLG3;TANC2;SHANK2;SHANK1			Postsynaptic Density Assembly (GO:0097107) BP	4/6	1.15409e-05	6.05899e-05	64.9816	738.815	NTRK3;NRXN3;NPTX1;CSMD2
	Regulation Of Presynapse Assembly (GO:1905606) BP	5/31	0.000300257	0.00110094	9.8343	79.7648	LRFN5;NTRK3;SLITRK3;IL1RAPL1;NRG1			Regulation Of Postsynapse Assembly (GO:0150052) BP	10/61	1.26305e-05	6.31523e-05	6.41916	72.4043	DOCK4;SLC12A5;USP9X;MAP1B;PCDH7;SYNDIG1;CRMP1;SRGAP3;LZTS1;DCLK1
	Presynaptic Modulation Of Chemical Synaptic Transmission (GO:0099171) BP	6/49	0.000354493	0.00124073	7.14806	56.79	CHRNA7;APBA1;ADCY1;DRD1;DGKI;NR3C2			Regulation Of Postsynapse Organization (GO:0099175) BP	9/54	2.992e-05	0.0001428	6.53851	68.1116	TANC1;CDKL5;DGKB;PLPPR4;IL1RAPL1;NRCAM;PAK3;SHANK2;PAFAH1B1
	Regulation Of Postsynaptic Membrane Potential (GO:0060078) BP	3/9	0.000557907	0.00186777	25.4623	190.746	CHRM1;RGS7BP;NR3C2			Structural Constituent Of Active Zone (GO:0098882) BPp	4/8	5.13226e-05	0.000234299	32.4874	320.891	PCLO;RIMBP2;BSN;ERC2
	Regulation Of Postsynaptic Neurotransmitter Receptor Activity (GO:0098962) BP	4/22	0.000773424	0.0024814	11.3391	81.2412	AKAP9;SHISA9;DLGAP2;SHISA7			Synapse Adhesion Between Pre- And Post-Synapse (GO:0099560) BP	7/39	0.000142344	0.000622755	7.13221	63.1718	NLGN1;LRFN5;FLRT3;CDH10;SLITRK3;ELFN2;PCDH17
	Presynapse (GO:0098793) CC	11/182	0.000883574	0.00272141	3.31722	23.3251	KCNJ6;SYNJ1;MRTFB;AAK1;TNIK;CD47;RGS7BP;PPP1R9A;SRCIN1;KALRN;CDK5R1			Presynaptic Active Zone Cytoplasmic Component (GO:0098831) CC	5/21	0.000328757	0.00134933	10.1631	81.5097	PCLO;RIMBP2;BSN;ERC2;NR3C2
	Regulation Of Synapse Organization (GO:0050807) BP	4/29	0.00225658	0.00668295	8.16125	49.7339	MECP2;CTTNBP2;SLITRK4;PTPRO			Regulation Of Neurotransmitter Receptor Localization To Postsynaptic Specialization Membrane (GO:0098696) BP	6/32	0.00033412	0.00134933	7.51377	60.1403	NBEA;MAGI2;TMEM108;TNIK;PAK3;KALRN
	Regulation Of Neurotransmitter Receptor Localization To Postsynaptic Specialization Membrane (GO:0098696) BP	4/32	0.00326403	0.00930854	7.28571	41.7092	NBEA;TNIK;PAK3;KALRN			Presynaptic Modulation Of Chemical Synaptic Transmission (GO:0099171) BP	7/49	0.000613379	0.00238288	5.43126	40.1724	CHRNA4;PRKCE;CHRNA7;NRXN3;ADCY1;DGKI;NR3C2
	GPCNR Activity Involved In Regulation Of Presynaptic Membrane Potential (GO:0150047) BP	2/5	0.00361119	0.00993077	33.867	190.459	GABRB1;KCTD16			Postsynapse To Nucleus Signaling Pathway (GO:0099527) BP	4/14	0.000635436	0.00238288	12.991	95.629	CAMK4;HTT;ANKS1B;KPNA1
	Maintenance Of Postsynaptic Density Structure (GO:0099562) BP	2/6	0.00534743	0.0137251	25.399	132.866	PRICKLE2;PRICKLE1			Regulation Of Calcium-Dependent Activation Of Synaptic Vesicle Fusion (GO:0150037) BP	3/7	0.000863314	0.00312579	24.3248	171.605	CACNA1B;RIMBP2;ERC2
	Postsynaptic Density Assembly (GO:0097107) BP	2/6	0.00534743	0.0137251	25.399	132.866	NTRK3;C1QL3			Presynaptic Membrane (GO:0042734) CC	4/16	0.00110138	0.00385483	10.8247	73.729	ATP2B2;ATP2B1;KCTD16;PPFIA2
	Regulation Of Postsynaptic Density Assembly (GO:0099151) BP	3/20	0.00646314	0.0160536	8.98167	45.2823	SIPA1L1;PRICKLE2;PRICKLE1			Presynaptic Actin Cytoskeleton Organization (GO:0099140) BP	3/8	0.00135051	0.00457431	19.4589	128.57	PCLO;ABI2;TLN2
	Maintenance Of Postsynaptic Specialization Structure (GO:0098880) BP	2/7	0.00739069	0.0173442	20.3181	99.7119	SYNGAP1;CADM1			Regulation Of Synapse Organization (GO:0050807) BP	5/29	0.00157341	0.00516276	6.77258	43.7137	MECP2;NCKAP1;CTTNBP2;SLITRK4;NECTIN1
	Presynaptic Active Zone Cytoplasmic Component (GO:0098831) CC	3/21	0.00743324	0.0173442	8.48225	41.5782	PCLO;BSN;NR3C2			Synaptic Vesicle Endocytosis (GO:0048488) BP	6/43	0.00169997	0.00540899	5.27695	33.6519	DNM3;ATP8A1;AP2B1;AP2A2;SNAP91;PACSIN1
	Structural Constituent Of Active Zone (GO:0098882) BPp	2/8	0.00972848	0.0220321	16.9309	78.4358	PCLO;BSN			Regulation Of Postsynaptic Membrane Potential (GO:0060078) BP	3/9	0.00198068	0.00594204	16.2149	100.927	CHRM1;RGS7BP;NR3C2
	Synaptic Vesicle Clustering (GO:0097091) BP	2/9	0.0123486	0.027167	14.5115	63.7664	PCLO;BSN			Synaptic Vesicle Clustering (GO:0097091) BP	3/9	0.00198068	0.00594204	16.2149	100.927	PCLO;ABI2;BSN
	Anchored Component Of Presynaptic Membrane (GO:0099026) CC	2/10	0.0152394	0.0325954	12.6969	53.1221	CNTN5;RGS7BP			Regulation Of Modification Of Postsynaptic Structure (GO:0099159) BP	4/19	0.0021836	0.00636884	8.6584	53.0481	MRTFB;RAPGEF2;STRN;ANK3
	Regulation Of Synapse Maturation (GO:0090128) BP	3/28	0.0165715	0.0344867	6.10504	25.0311	CAMK2B;AGO2;PAK3			Postsynapse Organization (GO:0099173) BP	4/20	0.00266531	0.00717583	8.11683	48.112	CNKSR2;ABI2;ARHGAP39;SPTBN2
	Anchored Component Of Postsynaptic Density Membrane (GO:0099031) CC	2/11	0.0183894	0.0363072	11.2855	45.0969	RGS7BP;LZTS1			Presynaptic Active Zone (GO:0048786) CC	4/20	0.00266531	0.00717583	8.11683	48.112	UNC13A;ROCK2;MAP1A;CACNA1B
	Regulation Of Synapse Disassembly (GO:1905806) BP	2/11	0.0183894	0.0363072	11.2855	45.0969	EPHA4;CD47			Regulation Of Postsynaptic Density Assembly (GO:0099151) BP	4/20	0.00266531	0.00717583	8.11683	48.112	NLGN1;SIPA1L1;LRRTM2;PRICKLE2
										Postsynaptic Actin Cytoskeleton (GO:0098871) CC	4/21	0.00321509	0.00834603	7.63898	43.847	ABI2;CTTNBP2;PPP1R9A;MYH10
										Postsynaptic Modulation Of Chemical Synaptic Transmission (GO:0099170) BP	5/34	0.00325893	0.00834603	5.60345	32.0873	CHRM1;DCC;CAMK4;SYNPO;PLCB1
										Extrinsic Component Of Postsynaptic Density Membrane (GO:0099147) CC	3/11	0.00371975	0.00929937	12.1599	68.0237	CNKSR2;DGKB;DGKI
										Regulation Of Postsynaptic Neurotransmitter Receptor Activity (GO:0098962) BP	4/22	0.00383733	0.00937022	7.21422	40.1325	NPTX1;DLGAP2;SHISA7;SHISA6
										Postsynaptic Cytosol (GO:0099524) CC	6/51	0.0041035	0.00979245	4.33703	23.8359	SENP5;HTT;UBE3A;PLCB1;CALM1;MTOR
										Neurotransmitter Receptor Localization To Postsynaptic Specialization Membrane (GO:0099645) BP	4/27	0.0081789	0.0185659	5.64445	27.1284	LGI1;ADAM22;NRXN3;NPTX1
										GPCNR Activity Involved In Regulation Of Presynaptic Membrane Potential (GO:0150047) BP	2/5	0.00848729	0.0185659	21.5871	102.953	GABRB1;KCTD16
										Structural Constituent Of Postsynapse (GO:0099186) BP	2/5	0.00848729	0.0185659	21.5871	102.953	DNM3;SPTBN2
	Elsevier Pathways									Elsevier Pathways	Top only
	Proteins Involved in Epilepsy	25/270	1.18571e-10	6.75855e-08	5.44414	124.429	GABRB3;GABRB2;GRIA2;CHRM1;FOXG1;KCNA1;PRICKLE1;SLC8A1;MECP2;NEUROD1;GRIN2A;GRM5;BSN;SPTAN1;SCN1A;EGR3;CDKL5;KCND2;RALGAPA1;NRG1;ANK3;GRIN2B;MTOR;SCN8A;SCN2A			Proteins Involved in Epilepsy	43/270	2.44702e-19	2.44213e-16	6.50842	278.914	GABRB3;GABRB2;GRIA2;CHRM1;CHRNA4;KCNA1;CACNA1A;UBE3A;SLC8A1;MECP2;NEUROD1;GRIN2A;GRM5;MAPK1;BSN;SPTAN1;GRIA3;SPTBN2;LGI1;MED1;EGR3;CDKL5;SLC12A5;KCND2;DSCAM;RALGAPA1;MAGI2;ATRX;ANK3;GRIN2B;SPTB;GABRG2;MTOR;CACNB4;SCN8A;KCNQ2;KCNMA1;KCNQ3;KCNQ5;TLN2;SCN2A;PLCB1;PAFAH1B1
	Dendritic Spine Morphogenesis and Stabilization	10/40	3.39449e-09	9.6743e-07	17.2681	336.747	TIAM1;DOCK3;SYNGAP1;ABL2;PAK3;KALRN;SPTAN1;SPTBN1;SHANK2;SHANK1			Inherited Channelopathies	15/27	1.54209e-16	7.69503e-14	41.3545	1505.64	LGI1;GABRB2;CHRNA4;CHRNA7;KCNA1;ADAM22;CACNA1A;KCNA4;CACNA1E;GABRG2;CACNB4;KCNMA1;KCNQ2;KCNQ3;SCN2A
	Inherited Channelopathies	8/27	3.0019e-08	5.7036e-06	21.7097	376.043	GABRB2;CHRNA7;KCNA1;ADAM22;KCNA4;SCN2A;CACNA1E;SCN1A			OPRL1 -> Ion Channels	7/11	6.35105e-09	1.64772e-06	57.1402	1078.5	KCNJ6;CACNA1B;OPRL1;CACNA1A;CACNA1C;CACNA1E;KCNJ3
	Phelan-McDermid Syndrome	5/13	3.03187e-06	0.000432042	31.9909	406.486	GRM5;SPTAN1;SHANK2;SPTBN1;SHANK1			GRM1/5 (Postsynaptic) -> Ion Channels	8/16	6.60409e-09	1.64772e-06	32.6998	615.92	KCNJ6;GRM5;PRKCE;GNAQ;CACNA1B;CACNA1A;CACNA1E;KCNJ3
	OPRL1 -> Ion Channels	4/11	4.13155e-05	0.00470997	29.1741	294.491	KCNJ6;CACNA1C;CACNA1E;KCNJ3			Ca2+ Flux Regulation	16/109	1.62578e-07	3.24506e-05	5.67771	88.7546	CHRM3;GRIA2;CHRM1;CHRNA4;PDPK1;CHRNA7;CACNA1B;OPRL1;CACNA1C;CACNA1E;GRIN2B;GRIN2A;GRM5;GNAQ;PLCB1;GRIA3
	CHRM1/2/3/5 -> Ion Channels	5/24	8.39731e-05	0.00797745	13.4623	126.344	CHRM1;CACNA1C;CACNA1E;KCNJ2;KCNJ3			CHRM1/2/3/5 -> Ion Channels	8/24	3.05013e-07	5.07339e-05	16.3432	245.195	CHRM3;CHRM1;PDPK1;GNAQ;CACNA1C;PLCB1;CACNA1E;KCNJ3
	GRM1/5 (Postsynaptic) -> Ion Channels	4/16	0.000210982	0.0136396	17.0139	144.001	KCNJ6;GRM5;CACNA1E;KCNJ3			Dendritic Spine Morphogenesis and Stabilization	9/40	2.2373e-06	0.000306802	9.49826	123.575	DOCK3;SYNGAP1;ABL2;PAK3;KALRN;SPTAN1;SPTBN1;SHANK2;SHANK1
	Proteins Involved in Alzheimer's Disease	10/130	0.000227185	0.0136396	4.29718	36.0522	EGR1;GRIN2A;CHRM1;MAP2;CHRNA7;APBA1;GRIN2B;RYR3;MTOR;CDK5R1			CHRM1/2/3 -> Vascular Motility	7/22	2.45933e-06	0.000306802	15.2287	196.689	CHRM3;CHRM1;GNAQ;CACNA1B;MAPK1;PLCB1;RASGRP1
	Proteins Involved in Angelman Syndrome	3/7	0.000239291	0.0136396	38.1974	318.483	GABRB3;MECP2;HERC2			OPRD/OPRM -> Ion Channels	6/19	1.39492e-05	0.00154681	15.0376	168.122	KCNJ6;PRKCE;CACNA1B;CACNA1A;CACNA1E;KCNJ3
	Ca2+ Signaling in Dilated Cardiomyopathy	3/7	0.000239291	0.0136396	38.1974	318.483	RYR2;CACNA1C;SLC8A1			Potassium Flux Regulation	9/50	1.56858e-05	0.00156544	7.1779	79.4074	GRM5;KCNJ6;KCND2;PDPK1;KCNA1;GNAQ;OPRL1;MAPK1;KCNJ3
	Potassium Flux Regulation	6/50	0.00039633	0.0199658	6.98525	54.7173	GRM5;KCNJ6;KCND2;KCNA1;DRD1;KCNJ3			Phelan-McDermid Syndrome	5/13	2.53848e-05	0.00218621	20.3345	215.167	GRM5;SPTAN1;SHANK2;SPTBN1;SHANK1
	Endometrioid Endometrial Cancer	8/92	0.000420333	0.0199658	4.89424	38.05	CREBBP;SMARCC2;EP300;NRG1;PGR;ARID1A;ARID1B;MTOR			Proteins Involved in Angelman Syndrome	4/7	2.62871e-05	0.00218621	43.3188	456.859	GABRB3;MECP2;HERC2;UBE3A
	Endometrioid Ovarian Carcinoma	7/76	0.000678332	0.0297423	5.20374	37.9658	CREBBP;SMARCC2;EP300;NRG1;ARID1A;ARID1B;MTOR			Catecholamines Secretion from Adrenal Gland	9/54	2.992e-05	0.00229694	6.53851	68.1116	NSF;CHRM3;KIF3B;GNAQ;CACNA1D;CACNA1C;KIFAP3;PLCB1;KCNJ3
	DRD1/3 -> Potassium Uptake	3/10	0.000785568	0.0298516	21.8237	156.02	KCNJ6;DRD1;KCNJ3			Proteins Involved in Autistic Disorder	6/24	6.08754e-05	0.00433955	10.8577	105.392	NLGN3;MECP2;CDKL5;AUTS2;ATP2B2;UBE3A
	Fragile X Syndrome	3/10	0.000785568	0.0298516	21.8237	156.02	GRM5;AGO2;DICER1			Lysophosphatidic Acid/LPARs Signaling	7/36	8.35239e-05	0.00555713	7.87124	73.9139	ROCK2;PDPK1;GNAQ;MAPK1;PLCB1;RASGRP1;MTOR
	Endometrial Cancer	8/106	0.00107755	0.0383876	4.19205	28.6446	CREBBP;SMARCC2;EP300;PGR;NRG1;ARID1A;ARID1B;MTOR			Platelet Activation via GPCR Signaling	8/49	9.64801e-05	0.00601794	6.3696	58.8944	PDPK1;GNAQ;ADCY3;MAPK1;PRKCA;PLCB1;RASGRP1;PRKG1
	Ca2+ Flux Regulation	8/109	0.00129112	0.0432904	4.06691	27.0541	GRIA2;GRIN2A;GRM5;CHRM1;CHRNA7;CACNA1C;CACNA1E;GRIN2B			mTOR Hyperactivation after Status Epilepticus	5/17	0.000110446	0.00620255	13.5536	123.486	GRM5;PDPK1;GNAQ;MTOR;SHANK2
										Smooth Muscle Cell Dysfunction in Arterial Hypertension	8/50	0.00011187	0.00620255	6.21762	56.569	PDPK1;CACNA2D1;GNAQ;MAPK1;CACNA1C;RASGRP1;RYR3;MTOR
										Netrin-1 Signaling in Age-Related Macular Degeneration	4/10	0.000146734	0.00770739	21.6561	191.156	RYR2;DCC;CACNA1A;CACNA1C

## Sheet: c- Glu_DOWN_WT_PPI-hub-proteins
Term	Overlap	P-value	Adjusted P-value	Odds Ratio	Combined Score	Genes
YWHAB	47/812	2.19291e-11	5.63578e-09	3.39566	83.3404	CAMK2B;GRIA2;RYR2;DOCK4;KCNA2;ADAM22;CACNA1C;KALRN;CACNA1E;SLC8A1;SLC8A2;PURA;GRIN2A;GRM5;HECTD1;PCLO;MAP2;PLXNA2;NCAM2;BSN;MYH10;SPTBN1;CLASP2;SRRM2;DYNC1H1;GUCY1A2;TMOD2;ADAM11;MYO5A;ATP2B3;ANK3;ATP2B1;BAIAP2;GRIN2B;SRCIN1;STXBP5L;CNKSR2;SLC4A7;NBEA;SYNJ1;DLG3;LRRC7;MAP1B;TAOK1;GPRIN1;AAK1;SHANK2
CAMK2A	18/160	2.26658e-09	2.91255e-07	6.67035	132.773	CAMK2B;GRIA2;RYR2;GABRB1;KCND2;MYO5A;CACNA1C;GRIN2B;TIAM1;GRIN2A;GRM5;SYNGAP1;DLG3;MAP2;LRRC7;CAMK4;ITPKA;CDK5R1
GRIN1	17/149	5.11701e-09	3.64646e-07	6.76223	129.096	CAMK2B;MYO5A;KALRN;GRIN2B;GRIN2A;GRM5;SYNGAP1;DLG3;MAP2;AKAP9;ITPKA;DRD1;BSN;MYH10;SPTAN1;SPTBN1;SHANK2
RPS6KA3	27/375	5.67543e-09	3.64646e-07	4.14022	78.6109	GABRB2;RYR2;GABRB1;TRRAP;CTR9;TCF20;RSF1;CACNA1C;PCLO;ATXN1;MAP2;BSN;DLGAP2;SPTBN1;BPTF;SRRM2;EIF2B5;CREBBP;SMARCC2;HUWE1;LMO7;GRIN2B;SRCIN1;MTOR;MAP1B;SHANK2;SHANK1
DLG4	28/409	8.87948e-09	4.56405e-07	3.92584	72.7832	CAMK2B;GRIA2;KCNA1;KCNA2;KCNA3;ADAM22;KCNA4;CACNA1C;KALRN;GRIN2A;SYNGAP1;SIPA1L1;DLGAP2;SPTAN1;KCNJ2;SPTBN1;DYNC1H1;GUCY1A2;KCND2;TMOD2;ATP2B1;BAIAP2;GRIN2B;CNKSR2;DLG3;LRRC7;SHANK2;SHANK1
PRKACA	28/440	4.24667e-08	1.81899e-06	3.6246	61.5259	GABRB3;GRIA2;RYR2;GABRB1;NUFIP2;NEDD4L;KCNA4;CACNA1C;PPP1R9A;GRIN2A;ATXN1;MAP2;EP300;PDE4A;DRD1;BTRC;KCNJ2;SPTBN1;KCNJ3;SRRM2;CREBBP;KCND2;HUWE1;ATP2B1;ADCY9;MAP1B;ITPKA;AKAP9
GSK3B	35/696	2.94276e-07	1.08041e-05	2.84265	42.75	CTR9;BAZ2A;TCF20;UBR1;CHD3;BICD1;CACNA1E;NEUROD1;MED14;GRM5;PCLO;AKAP11;MAP2;PCDH1;BSN;JUNB;DLGAP2;SPTBN1;BPTF;EIF2B5;SRRM2;RANBP2;SMARCC2;LMO7;ARID1A;GRIN2B;SRCIN1;U2SURP;BCL9;MN1;MAP1B;TAOK1;ASXL2;AAK1;IGSF9B
CALM3	15/172	1.39025e-06	4.46619e-05	4.98327	67.2044	CAMK2B;MYO5A;ADCY1;ATP2B1;NEUROD1;GRIN2A;GRM5;DLG3;MAP2;MAP1B;CAMK4;AKAP9;ITPKA;TNIK;SPTBN1
GRIN2B	16/219	6.30214e-06	0.000179961	4.11229	49.2432	CAMK2B;ADAM22;MYO5A;KALRN;GRIN2B;GRIN2A;GRM5;SYNGAP1;DLG3;MAP2;AKAP9;BSN;DLGAP2;MYH10;SPTBN1;SHANK2
PRKACB	14/174	7.97941e-06	0.000205071	4.55094	53.4218	GRIA2;EGR1;RYR2;CTR9;CACNA1C;GRIN2B;CNKSR2;PER2;TIAM1;ADCY9;PCLO;MAP2;DLGAP2;SPTBN1
CDK2	30/675	2.36822e-05	0.000553302	2.46421	26.2457	ANKRD17;NUFIP2;BAZ2A;CHD3;CACNA1E;MECP2;NEUROD1;PCLO;MAP2;EP300;BSN;DLGAP2;SPTBN1;CLASP2;EIF2B5;SRRM2;RANBP2;CREBBP;ZBTB16;LMO7;ARID1A;U2SURP;CNKSR2;BCL9;ADCY9;MAP1B;AAK1;UBE2O;PGR;SHANK2
SRC	24/513	7.12196e-05	0.00144864	2.57844	24.6234	EPHA4;CREBBP;DOCK3;CHRNA7;KCNA3;TULP4;AKAP6;CACNA1C;GRIN2B;SRCIN1;CELSR2;TIAM1;GRIN2A;RALGAPB;MAP2;MAP1B;ABL2;EP300;PGR;DLGAP2;SPTAN1;PPARGC1B;SHANK2;KCNJ3
PRKCA	25/547	7.32777e-05	0.00144864	2.51866	23.9808	GABRB3;PHF3;SEMA5A;GRIA2;GABRB1;DGKD;PRKAA2;CACNA1C;GRIN2A;GRM5;MAP2;PLXNA2;EP300;PRKG1;RANBP2;CREBBP;HUWE1;MYO5A;LMO7;ATP2B1;GRIN2B;SRCIN1;TIAM1;DLG3;ITPKA
CALM1	19/359	8.28952e-05	0.00152172	2.9186	27.4288	CAMK2B;DYNC1H1;ADCY1;CACNA1C;ATP2B1;GRIN2B;NEUROD1;GRM5;DLG3;MAP2;HEATR5B;CAMK4;AKAP9;ITPKA;BIRC6;KIF21B;TNIK;SPTAN1;CLASP2
CDK1	28/659	9.62484e-05	0.00164906	2.33962	21.6382	CTR9;TCF20;UBR1;NEUROD1;GRIN2A;GRM5;PCLO;MAP2;PLXNA2;PCDH1;LZTS1;SPTBN1;BPTF;SRRM2;RANBP2;DYNC1H1;SMARCC2;ZBTB16;SRCIN1;U2SURP;MN1;LRRC7;MAP1B;TAOK1;ASXL2;AAK1;BIRC6;IGSF9B
FYN	21/433	0.000122252	0.00196368	2.6666	24.0245	EPHA4;CDKL5;DOCK3;CHRNA7;GPR63;TULP4;BAZ2A;AKAP6;CACNA1C;GRIN2B;CELSR3;GRIN2A;MED14;ATXN1;NBEA;MAP2;WNK2;PLXNA2;ABL2;DLGAP2;PLXNA4
MAPK14	23/552	0.000526397	0.00771876	2.27314	17.161	PHF3;SRRM2;RANBP2;CTR9;MYO5A;BAZ2A;TCF20;LMO7;CHD3;PPP1R9A;SMAD7;MECP2;NEUROD1;BCL9;MN1;PCLO;MAP2;SCN8A;PLXNA2;JUNB;SPTBN1;KCTD16;CLASP2
ABL1	17/351	0.000540613	0.00771876	2.64479	19.8962	EPHA4;CREBBP;EPHA6;CDKL5;DOCK3;TULP4;BAZ2A;AKAP6;CELSR3;MTOR;MED14;NBEA;WNK2;EP300;ABL2;DLGAP2;SPTAN1
CDK5	10/146	0.000574439	0.00777005	3.78852	28.2703	PURA;GRIN2A;SIPA1L1;SYNJ1;PLXNA2;LMTK2;CACNA1C;KALRN;PLXNA4;CDK5R1
SMAD3	16/328	0.000723697	0.00929951	2.6606	19.2392	EGR1;CREBBP;SMARCC2;USP9X;FOXG1;ZBTB16;CHD8;ANK3;ARID1A;SMAD7;EP300;BTRC;PCDH1;JUNB;SPTBN1;BPTF
PRKCB	16/338	0.000993853	0.0118174	2.57664	17.8147	SRRM2;GABRB2;GRIA2;TRRAP;GRIN2B;TIAM1;GRM5;MAP1B;ITPKA;DMXL2;AAK1;DRD1;BSN;DLGAP2;SPTAN1;SPTBN1
NCK1	13/244	0.00101161	0.0118174	2.90855	20.058	DOCK3;BAZ2A;AKAP6;CELSR2;CELSR3;AFF2;MED14;SYNJ1;ABL2;TNIK;PAK3;DLGAP2;SHANK2
ESR1	23/591	0.00131185	0.0146585	2.11273	14.0208	SRRM2;CREBBP;SMARCC2;INTS1;TRRAP;ZBTB16;VPS13D;PABPC5;TCF20;CHD3;HDAC9;U2SURP;MED14;MED13;CNOT1;NSD1;LCOR;EP300;PGR;JUNB;SPTAN1;PPARGC1B;SPTBN1
SQSTM1	10/165	0.00146663	0.0157051	3.32087	21.668	SRRM2;CAMK2B;GRIA2;GRIN2A;CHRNA7;NTRK3;PDE4A;WDFY3;GLG1;SHANK1
CSNK1E	11/195	0.00154309	0.015863	3.08079	19.9449	SRRM2;CNKSR2;PER2;SEMA5A;EIF2B5;MAP1B;AKAP9;USP34;BSN;DLGAP2;SHANK2
AKT1	16/355	0.00164909	0.0163006	2.44527	15.6681	SRRM2;RYR2;CREBBP;SMARCC2;CELF1;FOXG1;NEDD4L;LMO7;FRY;MTOR;SMAD7;ATXN1;MAP2;EP300;DLGAP2;PPARGC1B
SUMO1	11/198	0.00174182	0.0165795	3.03089	19.2547	RANBP2;EGR1;SETBP1;FAM120C;ZBTB16;CHD8;HIVEP2;PROX1;CHD3;HDAC9;SPTBN1
NCOR1	9/142	0.00184063	0.0168943	3.47791	21.9027	MECP2;CREBBP;SMARCC2;ATXN1;SRCAP;ZBTB16;EP300;PGR;HDAC9
PRKG1	8/121	0.00250371	0.0221881	3.63279	21.7603	SRRM2;RYR2;GABRB1;MAP1B;PPP1R12B;DLGAP2;SPTBN1;PRKG1
APC	9/150	0.00267237	0.0228933	3.27923	19.4288	ANKRD17;RANBP2;CREBBP;DLG3;NAV1;BTRC;MYH10;SPTBN1;PRKG1
JUN	11/211	0.00285888	0.0234061	2.83199	16.5879	EGR1;CREBBP;HERC1;USP9X;NTRK3;EP300;TCF20;JUNB;HDAC9;MTOR;PRRC2A
CREB1	8/124	0.00291438	0.0234061	3.53829	20.6569	CAMK2B;CREBBP;CHD8;CAMK4;EP300;RFX3;CHD3;PRKG1
MAPK10	10/182	0.00300987	0.0234405	2.99003	17.3597	SRRM2;CREBBP;GRM5;ASXL2;TCF20;IGSF9B;SRCIN1;GRIN2B;HDAC9;SPTBN1
PPP1CA	10/184	0.00325481	0.0246025	2.95536	16.9272	CAMK2B;RYR2;AKAP11;PPP1R7;AKAP9;LMTK2;PPP1R9A;PPP1R12B;RYR3;CDK5R1
CSNK2A1	21/564	0.00352098	0.0258541	2.00947	11.3515	EIF2B5;SRRM2;RANBP2;EGR1;CREBBP;KCND2;PRICKLE2;HUWE1;CHD3;PER2;LRRC7;MAP1B;PGR;IGSF9B;BSN;DLGAP2;SPTAN1;MYH10;SPTBN1;SHANK2;CLASP2
ATM	11/222	0.00420196	0.0299973	2.68283	14.681	SRRM2;GABRB2;RYR2;SMARCC2;DYRK2;TAOK1;USP34;HUWE1;EP300;BSN;SPTBN1
CSNK2A2	13/289	0.00442869	0.0307615	2.42868	13.1626	EIF2B5;EGR1;CREBBP;TRRAP;CTR9;USP34;HUWE1;LMO7;PPP1R9A;SRCIN1;PCLO;PGR;KCTD16
HDAC3	9/164	0.00481885	0.0314808	2.9809	15.9038	CREBBP;BCL11B;ZBTB16;ANKRD12;EP300;LCOR;PROX1;HDAC9;SMAD7
ESR2	15/361	0.00485312	0.0314808	2.23923	11.9309	SRRM2;CREBBP;SMARCC2;PABPC5;PRRC2C;UBR3;BICD1;PURA;MED14;SYNGAP1;MED13;AKAP9;EP300;SCN1A;CLASP2
SP1	10/195	0.00489974	0.0314808	2.77806	14.7753	MECP2;EGR1;PURA;CREBBP;SMARCC2;BCL11B;ZBTB16;EP300;PGR;CHD3
SMARCA4	8/144	0.00714913	0.0448128	3.01486	14.8957	NEUROD1;CREBBP;SMARCC2;UBE2O;BRWD1;ARID1A;JUNB;ARID1B
HDAC1	14/346	0.00798854	0.0488823	2.17383	10.499	CREBBP;SMARCC2;NFIX;BCL11B;FOXG1;ZBTB16;BAZ2A;CHD3;HDAC9;SMAD7;MECP2;EP300;LCOR;CDK5R1

## Sheet: d- Glu_DOWN_KO_PPI-hub-proteins
Term	Overlap	P-value	Adjusted P-value	Odds Ratio	Combined Score	Genes
YWHAB	85/812	3.43945e-24	9.97442e-22	4.23083	228.578	NCKAP1;RYR2;DOCK4;USP32;ARHGAP39;AP2A2;SLC8A1;SLC8A2;GRM5;PCLO;MPRIP;WDR7;BSN;SYNPO;NSF;GUCY1A2;UNC13A;PRKCB;PRKCE;CACNA2D1;TMOD2;PRKCA;ANK3;GAPVD1;SRCIN1;CNKSR2;KIF2A;LRRC7;MAP1B;MAP1A;KCNQ2;SHANK2;ASTN1;NLGN3;ATP6V1A;GRIA2;NLGN1;ROCK2;AGAP2;ADAM22;CACNA1B;NRXN3;CACNA1A;CRMP1;LIN7A;FOXK1;CACNA1C;KALRN;CACNA1E;ADD2;PURA;GRIN2A;MAP2;ADAM23;PLXNA2;MYH10;GPR158;GRIA3;SPTBN1;CLASP2;OPCML;LGI1;DYNC1H1…
DLG4	50/409	2.79075e-17	4.04659e-15	4.81272	183.45	SYNGAP1;SIPA1L1;DLGAP1;DLGAP2;SPTAN1;ANKS1B;NSF;GUCY1A2;KCND2;CACNA2D1;MAGI2;TMOD2;PRKCA;ZDHHC17;PGM2L1;CNKSR2;TANC1;LRRC7;MAP1A;SHANK2;SHANK1;NLGN3;ATP6V1A;GRIA2;NLGN1;KCNA1;ADAM22;HTT;KCNA4;LIN7A;CACNA1C;KALRN;NCALD;GRIN2A;MAPK1;GRIA3;SPTBN1;PACSIN1;LGI1;DYNC1H1;SLC12A5;KCNJ12;ATP2B2;ATP2B1;HSPA12A;GRIN2B;DLG3;GNAQ;CNTN1;CALM1
GRIN2B	29/219	2.1491e-11	2.07747e-09	5.1257	125.905	ATP6V1A;KDM5B;ADAM22;LIN7A;KALRN;GRIN2A;GRM5;SYNGAP1;MAP2;MAPK1;DLGAP1;BSN;DLGAP2;MYH10;SPTBN1;NSF;LGI1;PRKCB;PDPK1;PRKCE;MAGI2;PRKCA;GRIN2B;TANC1;ARHGAP32;DLG3;CALM1;PLCB1;SHANK2
GRIN1	20/149	2.23445e-08	1.61998e-06	5.14216	90.5879	NSF;PRKCB;PDPK1;PRKCE;KALRN;GRIN2B;GRIN2A;GRM5;SYNGAP1;DLG3;MAP2;MAPK1;DLGAP1;BSN;CALM1;PLCB1;MYH10;SPTAN1;SPTBN1;SHANK2
RPS6KA3	33/375	3.92931e-08	2.279e-06	3.23738	55.2045	GABRB2;RYR2;GABRB1;TRRAP;CTR9;RSF1;CACNA1C;PDS5B;BCLAF1;PCLO;ATXN1;MAP2;MAPK1;DLGAP1;BSN;DLGAP2;SPTBN1;BPTF;PDPK1;SYNRG;HUWE1;LMO7;GRIN2B;SRCIN1;SSTR3;GABRG2;DCLK1;MTOR;MAP1B;MAP1A;TRIP12;SHANK2;SHANK1
CAMK2A	20/160	7.51364e-08	3.46188e-06	4.73543	77.6798	GRIA2;RYR2;GABRB1;KCND2;PRKCB;CACNA1B;ADCY3;CACNA1C;GRIN2B;GABRG2;TANC1;GRIN2A;GRM5;SYNGAP1;DLG3;MAP2;LRRC7;CAMK4;CALM1;CDK5R1
GSK3B	48/696	8.35627e-08	3.46188e-06	2.51169	40.9346	TNKS;CTR9;CSTF2T;UBR1;PDS5B;CHD3;BICD1;CACNA1E;AFF4;ADD2;NEUROD1;BCLAF1;GRM5;AKAP11;PCLO;ZMYM2;MAP2;GSE1;MAPK1;DLGAP1;PCDH1;BSN;SYNPO;DLGAP2;SPTBN1;BPTF;PRKCB;KCNB1;PRKCE;PCDH7;PRKCA;LMO7;CBFA2T2;ARID1A;GRIN2B;SRCIN1;DCLK1;U2SURP;CNOT4;MN1;CACNB4;KANSL1;MAP1B;TAOK1;MAP1A;KCNMA1;AAK1;PLCB1
PRKACB	20/174	3.01665e-07	1.09353e-05	4.30181	64.5871	NSF;GRIA2;RYR2;CUL5;USP32;PDPK1;KCNB1;PRKCE;CTR9;ADCY3;CACNA1C;GRIN2B;DCLK1;CNKSR2;ADCY9;PCLO;MAP2;MAPK1;DLGAP2;SPTBN1
CALM1	30/359	4.9663e-07	1.56762e-05	3.04537	44.2048	NCKAP1;ADCY3;ADCY1;CACNA1C;ADD2;NEUROD1;GRM5;MAP2;SPTAN1;CLASP2;DDX17;DYNC1H1;PRKCA;AP2B1;HOOK3;ATP2B1;HSPA12A;GRIN2B;DCLK1;PTPRE;DLG3;HEATR5B;CAMK4;KCNQ2;KCNQ3;KCNQ5;STRN;BIRC6;TNIK;CALM1
PRKACA	34/440	5.40558e-07	1.56762e-05	2.8052	40.4809	GABRB3;ATP6V1A;GRIA2;RYR2;GABRB1;BRSK2;CUL5;CACNA1B;NEDD4L;ADCY3;HTT;KCNA4;CACNA1A;CACNA1C;PPP1R9A;ADD2;GRIN2A;BCLAF1;ATXN1;MAP2;MAPK1;SPTBN1;KCNJ3;KCND2;KCNB1;KCNJ12;PDPK1;HUWE1;PDE4DIP;ATP2B1;PJA2;ADCY9;MAP1B;PLCB1
SRC	37/513	9.18016e-07	2.42022e-05	2.60799	36.2538	BMPR2;DOCK3;ROCK2;CHRNA7;TULP4;PIK3R3;CACNA1C;CELSR2;ARHGAP35;GRIN2A;BCLAF1;MAP2;ABL2;DLGAP1;KIFAP3;DLGAP2;SPTAN1;PPARGC1B;KCNJ3;SPTBN2;EPHA4;KCNB1;PDPK1;PRKCE;PRKCA;AP2B1;CDC42BPA;GRIN2B;SRCIN1;GABRG2;PTPRE;ARHGAP32;RALGAPB;MAP1B;PGR;KCNQ5;SHANK2
CALM3	19/172	1.09664e-06	2.65021e-05	4.10657	56.3556	ADCY3;ADCY1;ATP2B1;ADD2;NEUROD1;GRIN2A;GRM5;DLG3;MAP2;MAP1B;CAMK4;MAP1A;KCNQ2;KCNQ3;KCNQ5;TNIK;PLCB1;SPTBN1;SPTBN2
CDK2	44/675	1.35404e-06	3.02056e-05	2.34956	31.7482	ANKRD17;ARID4A;CRMP1;PDS5B;CHD3;CACNA1E;AFF4;ADD2;MECP2;NEUROD1;BCLAF1;PCLO;ZMYM2;MAP2;GSE1;MAPK1;DLGAP1;BSN;SYNPO;DLGAP2;SPTBN1;BRD4;CLASP2;MED1;PRKCB;SORT1;ATRX;LMO7;ARID1A;GATAD2B;DCLK1;U2SURP;CNKSR2;TANC1;MCM3AP;ADCY9;KANSL1;MAP1B;MAP1A;AAK1;UBE2O;PGR;PLCB1;SHANK2
MAPK14	36/552	1.23997e-05	0.000256851	2.33171	26.3433	PHF3;CTR9;CSTF2T;CHD3;PPP1R9A;MECP2;NEUROD1;PCLO;MAP2;PLXNA2;GSE1;MAPK1;DLGAP1;SPTBN1;BRD4;CLASP2;MED1;NCOA2;PRKCB;KCNB1;PRKCE;PCDH7;ATRX;LMO7;DUSP8;CBFA2T2;GATAD2B;SNAP91;MN1;KIF2A;KANSL1;SCN8A;MAP1A;TLN2;PLCB1;KCTD16
CDK1	38/659	0.000103301	0.00199716	2.04095	18.7316	UBXN2B;USP32;CTR9;UBR1;PDS5B;AFF4;NEUROD1;GRIN2A;BCLAF1;GRM5;PCLO;MPRIP;MAP2;PLXNA2;REPS2;PCDH1;LZTS1;SPTBN1;SPTBN2;BPTF;TLE4;MED1;DYNC1H1;PRKCB;KCNB1;GAPVD1;CBFA2T2;SRCIN1;SNAP91;U2SURP;CNOT4;MN1;CACNB4;LRRC7;MAP1B;TAOK1;AAK1;BIRC6
PRKCA	33/547	0.000127638	0.00223377	2.13461	19.1396	GABRB3;PHF3;GRIA2;GABRB1;PRKAA2;CACNA1B;CACNA1C;ADD2;GRIN2A;GRM5;MAP2;PLXNA2;REV3L;MAPK1;PRKG1;PRKCB;FBXW7;PDPK1;PRKCE;HUWE1;PRKCA;LMO7;ATP2B2;ATP2B1;GRIN2B;SRCIN1;SSTR3;GABRG2;DLG3;KCNMA1;KCNQ2;PLCB1;CALM1
FYN	28/433	0.000130945	0.00223377	2.29174	20.4898	ITSN2;DOCK3;CHRNA7;AGAP2;TULP4;CRMP1;CACNA1C;ADD2;GRIN2A;ATXN1;MAP2;PLXNA2;ABL2;DLGAP1;CSMD2;DLGAP2;PLXNA4;EPHA4;CDKL5;DCC;PRKCE;GRIN2B;GABRG2;DNM3;PTPRE;ARHGAP32;NBEA;CNTN1
APC	14/150	0.000177106	0.00285338	3.37812	29.1828	ANKRD17;MBD5;PPP1R13B;PRKCB;AP2B1;MCM3AP;DLG3;DLGAP1;KIFAP3;MYH10;SPTBN1;PRKG1;AGFG1;SPTBN2
PRKCB	23/338	0.000248033	0.00378577	2.41079	20.0142	GABRB2;GRIA2;BMPR2;TRRAP;PRKCB;PDPK1;PRKCA;GRIN2B;GABRG2;ADD2;BCLAF1;GRM5;ZMYM2;MAP1B;SP4;KCNMA1;DMXL2;AAK1;DLGAP1;BSN;DLGAP2;SPTAN1;SPTBN1
CDK5	13/146	0.000471565	0.00683769	3.20262	24.5304	AGAP2;HTT;CRMP1;CACNA1C;CORO1A;KALRN;PURA;GRIN2A;SIPA1L1;SYNJ1;PLXNA2;PLXNA4;CDK5R1
SGK1	12/135	0.000781541	0.0107927	3.19284	22.8424	GRM5;PCLO;FBXW7;PDPK1;NEDD4L;HTT;MAPK1;PRKCA;DLGAP1;BSN;MLLT3;MTOR
ARRB1	18/263	0.00105874	0.0139561	2.41378	16.536	DGKG;NSF;DGKE;CHRM1;BMPR2;RTF1;AP2B1;LRP1B;ARHGAP32;BCLAF1;MPRIP;MAP1B;MAPK1;STXBP5;CALM1;SPTAN1;KPNA3;DGKH
MAPK8	21/352	0.00236082	0.0297669	2.08578	12.6164	PDPK1;PRKCE;UBR1;DUSP8;ARID1A;AFF4;HDAC9;DCLK1;ADD2;CNOT4;BCLAF1;ZMYM2;CACNB4;MAP1B;KCNMA1;AAK1;MAPK1;BSN;PCDH1;DLGAP2;BPTF
NCK1	16/244	0.0030125	0.0351005	2.29972	13.3498	NCKAP1;DOCK3;DCC;CELSR2;AFF2;ARHGAP32;SYNJ1;ABL2;DLGAP1;TNIK;CSMD2;PAK3;DLGAP2;SOCS7;SHANK2;BRD4
MAPK9	15/222	0.00302591	0.0351005	2.37325	13.7661	PRKCB;PRKCE;CRMP1;PRKCA;DUSP8;ARID1A;SRCIN1;AFF4;HDAC9;ADD2;NEUROD1;ADCY9;TAOK1;SYNPO;SPTBN1
TNIK	10/121	0.00356326	0.0395373	2.9402	16.5741	CNKSR2;TANC1;PPP1R13B;MYT1L;MAPK1;PDE4DIP;TNIK;SRGAP3;CALM1;SPTBN1
CSNK2A1	29/564	0.00368106	0.0395373	1.78765	10.019	ROCK2;ATL1;PRICKLE2;ARID4A;CACNA1A;CHD3;BCLAF1;MAPK1;DLGAP1;BSN;DLGAP2;SPTAN1;MYH10;SPTBN1;CLASP2;KCND2;PRKCE;ATRX;HUWE1;DCLK1;KIF2A;LRRC7;MAP1B;CDH10;MAP1A;PGR;CALM1;SHANK2;PAFAH1B1
PPP2CA	13/184	0.00382993	0.0396672	2.48602	13.8345	GABRB3;PRKCB;CTTNBP2;HTT;PRKCA;CACNA1C;GRIN2B;RYR3;CAMK4;ABL2;MAPK1;STRN;PPFIA2
MAPK3	19/326	0.0047779	0.047779	2.03022	10.849	MED1;NCOA2;KCND2;DCC;ROCK2;PRKCE;NTRK3;PRKCA;KSR2;DUSP8;GRIN2B;GATAD2B;NEUROD1;PTPRE;MAP1B;MAPK1;PGR;BSN;PLCB1
YWHAZ	26/500	0.00500969	0.048427	1.80536	9.56186	NCKAP1;ADAM22;NEDD4L;HDAC9;SIPA1L3;SLC8A2;ATXN1;MPRIP;ADAM23;HIVEP2;SYNPO;ZC3H13;SPTAN1;SPTBN1;KPNA1;DYNC1H1;PRKCB;PRKCE;PRKCA;ACSL4;LMO7;GRIN2B;MTOR;RAPGEF2;CALM1;PTPN3
